# Supplementary material for: Three-dimensional tissue engineered skeletal muscle modelling facioscapulohumeral muscular dystrophy
Source: Brain. 2024 Nov 18;148(5):1723–39. doi: 10.1093/brain/awae379 (PMC12074006; doi:10.1093/brain/awae379)
Supplement: awae379_Supplementary_Data [file awae379_supplementary_data.zip]

Archive with 6 entries (6 files):
- brain-2024-01708-File010.pdf
- brain-2024-01708-File011.xlsx
- brain-2024-01708-File012.xlsx
- brain-2024-01708-File013.xlsx
- brain-2024-01708-File014.xlsx
- brain-2024-01708-File015.xlsx
