# Supplementary material for: Three-dimensional tissue engineered skeletal muscle modelling facioscapulohumeral muscular dystrophy
Source: Brain. 2024 Nov 18;148(5):1723–39. doi: 10.1093/brain/awae379 (PMC12074006; doi:10.1093/brain/awae379)
Supplement: awae379_Supplementary_Data [file awae379_supplementary_data.zip › brain-2024-01708-File011.xlsx]

## Sheet: res.all
Symbol	baseMean_FSHD	baseMean_CTRL	log2FoldChange	lfcSE	stat	pvalue	padj	type
CCNA1	248.75	12.6527	4.199	0.414392	10.1323	3.972e-24	9.09e-20	Upregulated
RP11-432M8.17	46.8929	0	7.256	1.32101	5.49245	3.964e-08	0.0002358	Upregulated
RP11-554D14.4	45.1906	0	7.323	1.32527	5.52594	3.277e-08	0.0002358	Upregulated
SLC34A2	43.6188	0	7.295	1.32986	5.48554	4.122e-08	0.0002358	Upregulated
MYH7	970.784	2057.17	-1.057	0.205348	-5.1476	2.638e-07	0.001208	Downregulated
MYBPC2	1926.69	1050.52	0.803	0.164823	4.87159	1.107e-06	0.003803	Upregulated
RPRM	255.112	99.4801	1.298	0.26692	4.86179	1.163e-06	0.003803	Upregulated
RP11-432M8.11	28.3756	0	6.632	1.40078	4.73422	2.199e-06	0.006291	Upregulated
LTBP1	27.9115	109.256	-1.856	0.394703	-4.70343	2.558e-06	0.006505	Downregulated
COL1A1	2856.81	4534.14	-0.7	0.15427	-4.53518	5.756e-06	0.01317	Downregulated
LEUTX	23.8061	0	6.371	1.43838	4.42902	9.466e-06	0.01969	Upregulated
ZSCAN4	22.6323	0	6.335	1.44781	4.37524	1.213e-05	0.02313	Upregulated
MBD3L3	23.004	0	6.285	1.44567	4.34713	1.379e-05	0.02428	Upregulated
IGFN1	22.2397	87.2306	-1.872	0.448332	-4.17515	2.978e-05	0.04868	Downregulated
ANKRD1	717.517	1236.66	-0.745	0.186516	-3.99344	6.512e-05	0.09936	No Diff.
RP11-432M8.9	17.6935	0	5.921	1.51585	3.9062	9.376e-05	0.1341	FSHD unique
RP11-321E2.10	16.5838	0	5.881	1.5322	3.83812	0.000124	0.1576	FSHD unique
TRIM43	16.3261	0	5.917	1.53628	3.85126	0.0001175	0.1576	FSHD unique
FOSB	2.46789	24.2484	-3.329	0.872695	-3.81416	0.0001366	0.1646	No Diff.
CTB-25J19.1	22.6845	0.430321	5.34	1.41386	3.77693	0.0001588	0.1817	No Diff.
HOXC8	39.4346	100.892	-1.505	0.401203	-3.75043	0.0001765	0.1924	No Diff.
COL1A2	3917.13	5543.8	-0.516	0.138806	-3.71601	0.0002024	0.2105	No Diff.
HLA-B	210.277	385.046	-0.956	0.260568	-3.66822	0.0002442	0.2355	No Diff.
MBD3L2	22.9542	0.860642	4.808	1.3118	3.66542	0.0002469	0.2355	No Diff.
COL12A1	298.833	517.524	-0.73	0.204112	-3.57789	0.0003464	0.3171	No Diff.
ALPPL2	13.3556	0	5.605	1.60531	3.49131	0.0004807	0.3793	FSHD unique
FOS	25.8478	80.0149	-1.794	0.512064	-3.50345	0.0004593	0.3793	No Diff.
PTP4A3	707.516	478.16	0.835	0.238225	3.50456	0.0004574	0.3793	No Diff.
RRBP1	1749.01	2480.58	-0.523	0.149799	-3.49466	0.0004747	0.3793	No Diff.
NNAT	353.351	873.327	-7.41	2.12899	-3.48058	0.0005003	0.3817	No Diff.
PRAMEF12	13.1264	0	5.584	1.61023	3.46761	0.0005251	0.3877	FSHD unique
AHNAK2	1005.13	1433.62	-0.535	0.155631	-3.43782	0.0005864	0.4115	No Diff.
FAM151A	18.9301	0.350575	4.703	1.36955	3.43392	0.0005949	0.4115	No Diff.
TRIM43B	13.0224	0	5.538	1.61614	3.42654	0.0006113	0.4115	FSHD unique
KIF1A	96.5735	213.633	-1.003	0.296223	-3.38739	0.0007056	0.4519	No Diff.
RP11-490B18.9	13.3455	0	5.454	1.61095	3.38535	0.0007109	0.4519	FSHD unique
MEG3	2519.89	1742.85	9.156	2.71636	3.37076	0.0007496	0.4637	No Diff.
RNF157	262.543	154.267	0.877	0.264213	3.31848	0.0009051	0.5451	No Diff.
HSPG2	2218.95	3097.75	-0.511	0.15614	-3.2733	0.001063	0.6238	No Diff.
SMYD1	2578.62	1827.01	0.473	0.145198	3.25578	0.001131	0.647	No Diff.
SEPW1	5585.58	4133.33	0.427	0.131467	3.24838	0.001161	0.6479	No Diff.
LIMCH1	505.65	310.26	0.742	0.229089	3.23733	0.001207	0.6574	No Diff.
DST	1176.88	1691.38	-0.597	0.186509	-3.20299	0.00136	0.7239	No Diff.
PTX3	52.235	106.456	-1.248	0.391732	-3.1853	0.001446	0.7521	No Diff.
FBLN2	59.7678	124.853	-1.15	0.363082	-3.16607	0.001545	0.7687	No Diff.
MIS18BP1	30.4993	74.5448	-1.285	0.405562	-3.1673	0.001539	0.7687	No Diff.
SEMA6B	721.84	1195.48	-0.649	0.206251	-3.146	0.001655	0.806	No Diff.
UGT3A1	18.5143	1.13147	3.816	1.22058	3.12605	0.001772	0.8447	No Diff.
BCAM	484.257	727.661	-0.58	0.185866	-3.11802	0.001821	0.8504	No Diff.
PLK2	341.84	509.591	-0.577	0.185949	-3.10327	0.001914	0.8761	No Diff.
SALL1	15.612	47.8371	-1.627	0.526611	-3.08974	0.002003	0.899	No Diff.
SPON2	309.249	180.629	0.843	0.275389	3.06141	0.002203	0.9696	No Diff.
MAB21L2	6.23377	23.6804	-2.906	0.953402	-3.04756	0.002307	0.9962	No Diff.
A1BG	0.37831	1.47114	-1.485	2.96333	-0.501086	0.6163	0.9999	No Diff.
A1BG-AS1	36.5755	27.7049	0.424	0.513484	0.825081	0.4093	0.9999	No Diff.
A2M	947.763	769.156	0.5	0.460105	1.08614	0.2774	0.9999	No Diff.
A3GALT2	0	1.9703	-3.305	3.35917	-0.983861	0.3252	0.9999	CTRL unique
A4GALT	87.3644	70.3339	0.485	0.375959	1.29129	0.1966	0.9999	No Diff.
AAAS	135.656	99.4733	0.463	0.297025	1.55874	0.1191	0.9999	No Diff.
AACS	80.146	77.6248	0.05	0.338743	0.147253	0.8829	0.9999	No Diff.
AADAT	37.5171	45.5117	-0.273	0.474923	-0.575835	0.5647	0.9999	No Diff.
AAED1	44.8616	33.1757	0.37	0.47592	0.777449	0.4369	0.9999	No Diff.
AAGAB	167.84	143.097	0.239	0.264351	0.90558	0.3652	0.9999	No Diff.
AAK1	169.171	176.181	-0.048	0.258634	-0.186907	0.8517	0.9999	No Diff.
AAMDC	69.2641	53.9282	0.291	0.392053	0.741103	0.4586	0.9999	No Diff.
AAMP	645.283	553.194	0.217	0.173181	1.25549	0.2093	0.9999	No Diff.
AAR2	161.202	150.294	0.108	0.266752	0.40371	0.6864	0.9999	No Diff.
AARD	0.554116	0.780896	-1.052	3.35395	-0.313684	0.7538	0.9999	No Diff.
AARS	561.121	562.961	-0.009	0.173044	-0.0505253	0.9597	0.9999	No Diff.
AARS2	79.7987	78.0212	0.032	0.337249	0.0949541	0.9244	0.9999	No Diff.
AARSD1	4.3797	3.46325	0.214	1.40541	0.152024	0.8792	0.9999	No Diff.
AASDH	44.4921	49.6773	-0.134	0.429512	-0.312711	0.7545	0.9999	No Diff.
AASDHPPT	230.29	195.663	0.231	0.234558	0.984106	0.3251	0.9999	No Diff.
AASS	123.379	140.418	-0.18	0.299943	-0.601585	0.5475	0.9999	No Diff.
AATF	175.65	182.182	-0.055	0.247135	-0.223087	0.8235	0.9999	No Diff.
AATK	8.33539	6.35214	0.725	1.10853	0.654148	0.513	0.9999	No Diff.
AB015752.3	0.302146	0.70115	-1.324	3.99369	-0.331537	0.7402	0.9999	No Diff.
AB019441.29	7.86566	12.986	-0.735	0.886516	-0.828952	0.4071	0.9999	No Diff.
ABALON	0.151073	1.75288	-1.88	3.41251	-0.550884	0.5817	0.9999	No Diff.
ABAT	60.052	38.3757	0.675	0.433833	1.55585	0.1197	0.9999	No Diff.
ABBA01000934.1	0.227236	0.430321	-1.079	4.05833	-0.265859	0.7903	0.9999	No Diff.
ABC12-49244600F4.3	8.2827	5.81685	0.793	1.13909	0.696203	0.4863	0.9999	No Diff.
ABC7-42389800N19.1	62.1573	67.8098	-0.068	0.404591	-0.167933	0.8666	0.9999	No Diff.
ABC7-43046700E7.1	1.05751	0.350575	-0.639	3.83992	-0.166373	0.8679	0.9999	No Diff.
ABCA1	65.5896	63.6284	0.029	0.394001	0.0740999	0.9409	0.9999	No Diff.
ABCA10	1.81538	0	2.151	3.40971	0.630846	0.5281	0.9999	FSHD unique
ABCA11	3.29942	2.9325	0.727	1.68737	0.430964	0.6665	0.9999	No Diff.
ABCA13	2.49513	1.13147	0.767	2.1136	0.362933	0.7167	0.9999	No Diff.
ABCA17P	0.227236	0.430321	-1.079	4.05833	-0.265859	0.7903	0.9999	No Diff.
ABCA2	121.321	119.18	0.027	0.284198	0.0961166	0.9234	0.9999	No Diff.
ABCA3	56.0348	43.9051	0.345	0.421214	0.819003	0.4128	0.9999	No Diff.
ABCA4	6.52	6.98444	-0.146	1.07927	-0.135251	0.8924	0.9999	No Diff.
ABCA5	23.6307	19.2068	0.295	0.615906	0.478196	0.6325	0.9999	No Diff.
ABCA6	5.84473	7.13303	-0.091	1.10695	-0.081929	0.9347	0.9999	No Diff.
ABCA7	215.689	173.045	0.408	0.295895	1.37928	0.1678	0.9999	No Diff.
ABCA8	9.19344	12.8822	-0.258	0.979688	-0.263567	0.7921	0.9999	No Diff.
ABCA9	16.3763	27.8076	-0.713	0.628946	-1.13371	0.2569	0.9999	No Diff.
ABCB10	62.0032	55.9364	0.142	0.38572	0.367078	0.7136	0.9999	No Diff.
ABCB11	3.40157	3.45235	0.008	1.44032	0.00545304	0.9956	0.9999	No Diff.
ABCB5	0.151073	0.430321	-1.135	4.02012	-0.282261	0.7777	0.9999	No Diff.
ABCB6	3.40103	2.84185	-0.388	1.70939	-0.227051	0.8204	0.9999	No Diff.
ABCB7	59.1603	58.9969	0.075	0.400233	0.1862	0.8523	0.9999	No Diff.
ABCB8	88.6122	75.7613	0.247	0.343195	0.71985	0.4716	0.9999	No Diff.
ABCB9	33.7046	28.6092	0.277	0.535303	0.516993	0.6052	0.9999	No Diff.
ABCC1	93.8872	121.936	-0.371	0.302429	-1.22631	0.2201	0.9999	No Diff.
ABCC10	72.3285	90.1564	-0.316	0.34941	-0.905396	0.3653	0.9999	No Diff.
ABCC11	0.755366	0.780896	-1.185	3.3692	-0.351849	0.725	0.9999	No Diff.
ABCC12	0.302146	5.67167	-3.399	2.06884	-1.64309	0.1004	0.9999	No Diff.
ABCC2	1.23457	2.9325	-0.441	2.02148	-0.217922	0.8275	0.9999	No Diff.
ABCC3	0.756619	0.70115	0.386	3.44402	0.112171	0.9107	0.9999	No Diff.
ABCC4	53.1965	40.7763	0.409	0.441629	0.925815	0.3545	0.9999	No Diff.
ABCC5	115.116	118.171	-0.04	0.29588	-0.135462	0.8922	0.9999	No Diff.
ABCC6	16.9734	11.4001	0.034	0.888804	0.0383472	0.9694	0.9999	No Diff.
ABCC6P1	0.756619	0.860642	0.062	3.28646	0.0188655	0.9849	0.9999	No Diff.
ABCC8	0.37831	0	0.517	4.02844	0.128412	0.8978	0.9999	FSHD unique
ABCC9	280.364	272.45	0.04	0.219123	0.181684	0.8558	0.9999	No Diff.
ABCD1	128.616	139.279	-0.088	0.295759	-0.297947	0.7657	0.9999	No Diff.
ABCD2	2.27111	1.53998	0.919	2.34084	0.392669	0.6946	0.9999	No Diff.
ABCD3	107.341	103.21	0.058	0.304588	0.192039	0.8477	0.9999	No Diff.
ABCD4	81.3586	77.9753	0.042	0.349036	0.119454	0.9049	0.9999	No Diff.
ABCE1	333.375	357.395	-0.105	0.19745	-0.532555	0.5943	0.9999	No Diff.
ABCF1	650.382	669.296	-0.045	0.167905	-0.265783	0.7904	0.9999	No Diff.
ABCF2	34.8168	35.281	0.135	0.54735	0.246982	0.8049	0.9999	No Diff.
ABCF3	248.525	199.942	0.315	0.227456	1.38678	0.1655	0.9999	No Diff.
ABCG1	40.0108	42.4536	-0.079	0.495761	-0.159794	0.873	0.9999	No Diff.
ABCG2	2.94835	1.53998	2.151	2.08966	1.02926	0.3034	0.9999	No Diff.
ABCG4	2.06735	1.53998	1.532	2.26658	0.675785	0.4992	0.9999	No Diff.
ABHD10	83.0113	91.5771	-0.146	0.327521	-0.446252	0.6554	0.9999	No Diff.
ABHD11	60.1426	35.1701	0.794	0.484804	1.63713	0.1016	0.9999	No Diff.
ABHD12	39.4083	37.0493	0.105	0.509249	0.205253	0.8374	0.9999	No Diff.
ABHD13	81.2431	72.7036	0.161	0.344896	0.468111	0.6397	0.9999	No Diff.
ABHD14A	1.88833	1.75288	1.032	2.20349	0.468364	0.6395	0.9999	No Diff.
ABHD14B	13.1708	19.1861	-0.529	0.701434	-0.754159	0.4508	0.9999	No Diff.
ABHD15	17.0548	15.1549	0.223	0.728239	0.305632	0.7599	0.9999	No Diff.
ABHD16A	1.33421	2.41153	-0.819	1.9389	-0.422379	0.6727	0.9999	No Diff.
ABHD16B	0.326879	0.860642	-1.661	3.98821	-0.416478	0.6771	0.9999	No Diff.
ABHD17A	310.872	278.594	0.162	0.211354	0.765485	0.444	0.9999	No Diff.
ABHD17AP1	3.60211	6.32579	-0.754	1.22878	-0.613848	0.5393	0.9999	No Diff.
ABHD17B	65.2299	56.0346	0.257	0.390907	0.657542	0.5108	0.9999	No Diff.
ABHD18	63.9786	61.0217	0.085	0.375697	0.226685	0.8207	0.9999	No Diff.
ABHD2	244.794	281.024	-0.2	0.217933	-0.919843	0.3577	0.9999	No Diff.
ABHD3	17.0078	17.9193	0.129	0.702856	0.183207	0.8546	0.9999	No Diff.
ABHD4	66.5316	68.5752	-0.058	0.39931	-0.144441	0.8852	0.9999	No Diff.
ABHD5	32.8573	39.8784	-0.288	0.47418	-0.607969	0.5432	0.9999	No Diff.
ABHD6	6.65332	6.05496	0.114	1.08976	0.104234	0.917	0.9999	No Diff.
ABHD8	45.7925	36.1146	0.352	0.468886	0.751203	0.4525	0.9999	No Diff.
ABI1	127.491	117.127	0.122	0.288444	0.42444	0.6712	0.9999	No Diff.
ABI2	308.118	262.092	0.216	0.219808	0.983559	0.3253	0.9999	No Diff.
ABI3	2.69763	0.780896	1.483	2.16544	0.684628	0.4936	0.9999	No Diff.
ABI3BP	50.8621	35.1983	0.405	0.538853	0.752182	0.4519	0.9999	No Diff.
ABL1	729.425	735.021	-0.014	0.177002	-0.0813367	0.9352	0.9999	No Diff.
ABL2	358.289	402.748	-0.165	0.191557	-0.86112	0.3892	0.9999	No Diff.
ABLIM1	141.08	123.452	0.215	0.335939	0.640098	0.5221	0.9999	No Diff.
ABLIM2	23.9753	14.1645	0.944	0.713998	1.32226	0.1861	0.9999	No Diff.
ABLIM3	340.353	326.915	0.044	0.267515	0.164744	0.8691	0.9999	No Diff.
ABR	305.267	301.678	0.013	0.203441	0.0649435	0.9482	0.9999	No Diff.
ABRA	15.7136	12.196	0.686	0.827127	0.829831	0.4066	0.9999	No Diff.
ABRACL	24.3364	26.3933	-0.139	0.56703	-0.245608	0.806	0.9999	No Diff.
ABT1	138.881	167.952	-0.295	0.270127	-1.09182	0.2749	0.9999	No Diff.
ABTB1	49.6951	39.0659	0.375	0.448714	0.836478	0.4029	0.9999	No Diff.
ABTB2	66.1125	57.7563	0.234	0.401231	0.583903	0.5593	0.9999	No Diff.
AC000067.1	0.653759	0	-0.065	4.02076	-0.0161643	0.9871	0.9999	FSHD unique
AC000068.5	1.86485	1.05173	1.286	2.39957	0.535763	0.5921	0.9999	No Diff.
AC000068.9	0	0.769991	-2.058	4.07642	-0.50478	0.6137	0.9999	CTRL unique
AC000089.3	1.68779	2.25204	-0.446	1.88422	-0.23657	0.813	0.9999	No Diff.
AC000095.8	2.3428	1.05173	1.631	2.24562	0.72649	0.4675	0.9999	No Diff.
AC000095.9	1.43386	1.99211	-0.851	2.21387	-0.384305	0.7008	0.9999	No Diff.
AC000120.7	0.453219	0	0.371	4.03895	0.0917617	0.9269	0.9999	FSHD unique
AC000123.2	2.69638	5.91728	-0.896	1.35039	-0.663359	0.5071	0.9999	No Diff.
AC000123.3	0.151073	0.350575	-1.081	4.06186	-0.266033	0.7902	0.9999	No Diff.
AC000403.4	0.755366	4.28028	-1.546	2.16562	-0.713913	0.4753	0.9999	No Diff.
AC001226.7	0.454473	0.430321	-0.54	4.02343	-0.134309	0.8932	0.9999	No Diff.
AC002055.4	52.9436	54.2938	-0.06	0.405869	-0.146984	0.8831	0.9999	No Diff.
AC002056.3	2.76933	3.46325	-0.484	1.52728	-0.317078	0.7512	0.9999	No Diff.
AC002064.3	0.326879	0	-0.181	4.07782	-0.0444819	0.9645	0.9999	FSHD unique
AC002066.1	0.151073	0.860642	-1.485	3.99791	-0.371368	0.7104	0.9999	No Diff.
AC002116.7	0.326879	1.20031	-2.552	3.45523	-0.738513	0.4602	0.9999	No Diff.
AC002117.1	3.02201	1.64154	1.161	1.85984	0.624506	0.5323	0.9999	No Diff.
AC002303.5	0.151073	1.21122	-2.288	3.5438	-0.64573	0.5185	0.9999	No Diff.
AC002310.12	3.07273	1.48205	0.998	1.92088	0.519651	0.6033	0.9999	No Diff.
AC002310.14	0.831529	0.780896	-0.463	3.07789	-0.150334	0.8805	0.9999	No Diff.
AC002398.12	0	0.350575	-1.954	4.05741	-0.481633	0.6301	0.9999	CTRL unique
AC002407.1	0.151073	2.30997	-1.217	3.0939	-0.393336	0.6941	0.9999	No Diff.
AC002429.5	0.653759	0.769991	-1.209	3.85146	-0.313951	0.7536	0.9999	No Diff.
AC002454.1	3.95318	4.06397	0.391	1.47397	0.265602	0.7905	0.9999	No Diff.
AC002456.2	2.69316	2.34269	0.291	1.77554	0.164062	0.8697	0.9999	No Diff.
AC002467.7	5.53865	1.90146	1.43	1.504	0.950925	0.3416	0.9999	No Diff.
AC002472.11	1.68654	0.430321	0.879	2.97843	0.29517	0.7679	0.9999	No Diff.
AC002472.15	3.09621	3.35192	0.257	1.71572	0.149918	0.8808	0.9999	No Diff.
AC002472.8	0	0.350575	-1.954	4.05741	-0.481633	0.6301	0.9999	CTRL unique
AC002480.6	676.302	991.861	-0.561	0.223454	-2.51027	0.01206	0.9999	No Diff.
AC002519.6	0.554116	0	0.592	4.04308	0.146414	0.8836	0.9999	FSHD unique
AC002550.6	0.931172	0	1.359	4.00732	0.339248	0.7344	0.9999	FSHD unique
AC003005.2	0.454473	0.430321	-0.54	4.02343	-0.134309	0.8932	0.9999	No Diff.
AC003029.1	43.6358	46.2197	-0.051	0.435249	-0.116136	0.9075	0.9999	No Diff.
AC003075.4	2.37075	0.430321	1.989	2.5073	0.793106	0.4277	0.9999	No Diff.
AC003090.1	0.831529	0	1.276	3.99899	0.319037	0.7497	0.9999	FSHD unique
AC003092.2	0	0.430321	-2.038	4.07337	-0.500225	0.6169	0.9999	CTRL unique
AC003102.3	2.24191	1.91237	0.442	1.92143	0.229872	0.8182	0.9999	No Diff.
AC003665.1	3.57487	2.25204	0.585	1.62528	0.359916	0.7189	0.9999	No Diff.
AC003682.16	3.24924	0.350575	2.75	2.24956	1.22244	0.2215	0.9999	No Diff.
AC003682.17	0.653759	0	-0.065	4.02076	-0.0161643	0.9871	0.9999	FSHD unique
AC004019.10	0.453219	0	0.371	4.03895	0.0917617	0.9269	0.9999	FSHD unique
AC004041.2	0	0.860642	-2.399	4.0437	-0.593382	0.5529	0.9999	CTRL unique
AC004049.3	0.477953	0	0.597	4.04553	0.147662	0.8826	0.9999	FSHD unique
AC004051.1	1.63636	0.350575	1.678	2.80285	0.598837	0.5493	0.9999	No Diff.
AC004057.1	76.3808	127.682	-0.766	0.334409	-2.29122	0.02195	0.9999	No Diff.
AC004066.1	7.25314	23.852	-1.549	0.75406	-2.05399	0.03998	0.9999	No Diff.
AC004067.4	0.326879	0.350575	-1.104	4.02069	-0.274635	0.7836	0.9999	No Diff.
AC004067.5	0.37831	0	0.517	4.02844	0.128412	0.8978	0.9999	FSHD unique
AC004069.2	0.982602	0.430321	0.487	3.47716	0.140132	0.8886	0.9999	No Diff.
AC004069.3	15.1385	7.06419	1.168	0.871193	1.3412	0.1799	0.9999	No Diff.
AC004074.3	4.73704	8.16295	-0.541	1.10595	-0.489036	0.6248	0.9999	No Diff.
AC004076.5	1.08225	0.430321	0.569	3.40198	0.167355	0.8671	0.9999	No Diff.
AC004076.9	0.454473	0.350575	-0.719	4.041	-0.177862	0.8588	0.9999	No Diff.
AC004156.3	0.831529	0.350575	0.534	3.78742	0.140923	0.8879	0.9999	No Diff.
AC004158.2	1.48529	0.780896	0.689	2.47795	0.27795	0.7811	0.9999	No Diff.
AC004158.3	0.454473	0	0.112	4.04471	0.0277105	0.9779	0.9999	FSHD unique
AC004166.5	3.93095	3.71227	0.575	1.51053	0.380698	0.7034	0.9999	No Diff.
AC004166.7	29.7751	23.5307	0.337	0.558427	0.6027	0.5467	0.9999	No Diff.
AC004381.6	8.53538	13.7635	-0.621	0.856736	-0.724897	0.4685	0.9999	No Diff.
AC004381.8	0	0.860642	-2.399	4.0437	-0.593382	0.5529	0.9999	CTRL unique
AC004381.9	0.326879	0	-0.181	4.07782	-0.0444819	0.9645	0.9999	FSHD unique
AC004383.4	265.828	245.008	0.1	0.227495	0.438686	0.6609	0.9999	No Diff.
AC004383.5	11.7681	6.22536	0.863	0.951595	0.907323	0.3642	0.9999	No Diff.
AC004386.4	0	0.430321	-2.038	4.07337	-0.500225	0.6169	0.9999	CTRL unique
AC004453.8	32.6222	64.7506	-1.003	0.440668	-2.27719	0.02277	0.9999	No Diff.
AC004463.6	4.95855	6.16742	-0.015	1.26563	-0.0119317	0.9905	0.9999	No Diff.
AC004471.10	0.151073	0.350575	-1.081	4.06186	-0.266033	0.7902	0.9999	No Diff.
AC004471.9	0.804832	0	1.002	4.02038	0.249134	0.8033	0.9999	FSHD unique
AC004478.2	0.326879	0	-0.181	4.07782	-0.0444819	0.9645	0.9999	FSHD unique
AC004490.1	0.227236	1.75288	-1.788	3.36434	-0.531445	0.5951	0.9999	No Diff.
AC004540.5	4.939	2.06095	1.422	1.64623	0.86351	0.3879	0.9999	No Diff.
AC004562.1	7.47394	8.5417	0.073	1.08726	0.0675771	0.9461	0.9999	No Diff.
AC004696.2	36.4142	39.4688	-0.155	0.468204	-0.331391	0.7403	0.9999	No Diff.
AC004797.1	20.4067	28.4324	-0.531	0.576348	-0.921336	0.3569	0.9999	No Diff.
AC004895.4	0.151073	0.350575	-1.081	4.06186	-0.266033	0.7902	0.9999	No Diff.
AC004941.4	0	1.53998	-2.319	4.03345	-0.574835	0.5654	0.9999	CTRL unique
AC004945.2	75.734	83.3149	-0.127	0.356172	-0.355296	0.7224	0.9999	No Diff.
AC004951.5	1.20984	0.780896	0.044	2.83077	0.0155231	0.9876	0.9999	No Diff.
AC004951.6	1.98868	3.10177	-1.421	1.87287	-0.758467	0.4482	0.9999	No Diff.
AC004957.6	1.03207	0	1.759	3.96255	0.443793	0.6572	0.9999	FSHD unique
AC004967.7	6.39884	7.78603	-0.018	1.11173	-0.0165866	0.9868	0.9999	No Diff.
AC004980.7	13.3993	18.8344	-0.489	0.694372	-0.70492	0.4809	0.9999	No Diff.
AC004985.12	0.880995	0	1	4.01803	0.248971	0.8034	0.9999	FSHD unique
AC004985.13	4.30801	4.35549	0.349	1.39495	0.249988	0.8026	0.9999	No Diff.
AC004987.7	5.76464	9.28988	-0.671	1.01596	-0.660865	0.5087	0.9999	No Diff.
AC004987.9	10.2002	9.7202	0.163	0.893639	0.182167	0.8555	0.9999	No Diff.
AC004994.2	0.653759	0	-0.065	4.02076	-0.0161643	0.9871	0.9999	FSHD unique
AC005009.1	0.37831	0	0.517	4.02844	0.128412	0.8978	0.9999	FSHD unique
AC005009.2	0.453219	0.430321	-0.572	3.9929	-0.143219	0.8861	0.9999	No Diff.
AC005017.1	0.227236	0.430321	-1.079	4.05833	-0.265859	0.7903	0.9999	No Diff.
AC005019.3	0	0.430321	-2.038	4.07337	-0.500225	0.6169	0.9999	CTRL unique
AC005027.4	0.477953	0	0.597	4.04553	0.147662	0.8826	0.9999	FSHD unique
AC005037.3	1.00734	3.53209	-1.774	1.79217	-0.990125	0.3221	0.9999	No Diff.
AC005041.10	0.326879	0	-0.181	4.07782	-0.0444819	0.9645	0.9999	FSHD unique
AC005042.2	0.151073	2.30997	-1.217	3.0939	-0.393336	0.6941	0.9999	No Diff.
AC005042.4	2.617	1.48205	0.709	1.95739	0.362095	0.7173	0.9999	No Diff.
AC005062.3	34.5372	67.7726	-0.972	0.425899	-2.28324	0.02242	0.9999	No Diff.
AC005076.5	3.17433	1.48205	1.297	1.87192	0.692744	0.4885	0.9999	No Diff.
AC005077.12	6.57465	4.37093	1.247	1.32904	0.938329	0.3481	0.9999	No Diff.
AC005077.14	12.7939	13.0864	0.049	0.839137	0.0587104	0.9532	0.9999	No Diff.
AC005077.7	0.453219	0	0.371	4.03895	0.0917617	0.9269	0.9999	FSHD unique
AC005154.6	54.4474	54.7941	-0.023	0.40331	-0.0571757	0.9544	0.9999	No Diff.
AC005154.7	1.68904	1.9703	0.402	2.10596	0.191062	0.8485	0.9999	No Diff.
AC005220.3	0.605546	0	0.872	4.01241	0.217294	0.828	0.9999	FSHD unique
AC005224.2	1.63636	3.5855	-0.392	1.82348	-0.214842	0.8299	0.9999	No Diff.
AC005251.3	0.780099	1.55089	-1.284	2.51471	-0.510485	0.6097	0.9999	No Diff.
AC005253.2	0	0.70115	-2.331	4.04255	-0.576659	0.5642	0.9999	CTRL unique
AC005255.3	1.68904	4.31299	-1.455	1.55728	-0.934265	0.3502	0.9999	No Diff.
AC005262.2	0.151073	1.13147	-2.313	3.63837	-0.635624	0.525	0.9999	No Diff.
AC005262.3	0	0.430321	-2.038	4.07337	-0.500225	0.6169	0.9999	CTRL unique
AC005301.5	0.326879	0.780896	-2.046	3.89813	-0.524797	0.5997	0.9999	No Diff.
AC005306.3	2.26664	3.71227	-0.087	1.67525	-0.0518995	0.9586	0.9999	No Diff.
AC005329.7	19.0899	13.9534	0.443	0.729377	0.607407	0.5436	0.9999	No Diff.
AC005332.1	19.5949	20.1254	-0.059	0.635951	-0.0924891	0.9263	0.9999	No Diff.
AC005498.3	1.58618	1.53998	1.007	2.41487	0.41701	0.6767	0.9999	No Diff.
AC005519.4	1.286	1.05173	1.057	2.87427	0.36776	0.7131	0.9999	No Diff.
AC005523.2	0.932425	0.70115	0.52	3.0292	0.171726	0.8637	0.9999	No Diff.
AC005532.5	7.96531	6.24604	0.527	1.09517	0.481114	0.6304	0.9999	No Diff.
AC005534.6	1.13171	1.05173	-0.242	2.9176	-0.0830442	0.9338	0.9999	No Diff.
AC005538.2	0.932425	0	1.674	3.97995	0.420567	0.6741	0.9999	FSHD unique
AC005539.4	0.453219	0	0.371	4.03895	0.0917617	0.9269	0.9999	FSHD unique
AC005540.3	2.0661	3.51029	0.31	1.82127	0.170464	0.8646	0.9999	No Diff.
AC005562.1	0.781352	1.29096	0.395	3.07268	0.128663	0.8976	0.9999	No Diff.
AC005592.1	0	1.48205	-3.336	3.74929	-0.889734	0.3736	0.9999	CTRL unique
AC005592.2	0.955905	1.21122	-0.768	2.6896	-0.28536	0.7754	0.9999	No Diff.
AC005593.2	0.804832	0	1.002	4.02038	0.249134	0.8033	0.9999	FSHD unique
AC005606.15	0.477953	0	0.597	4.04553	0.147662	0.8826	0.9999	FSHD unique
AC005609.16	1.36091	7.43545	-2.472	1.51526	-1.63149	0.1028	0.9999	No Diff.
AC005618.6	3.95443	1.48205	1.591	1.75944	0.904535	0.3657	0.9999	No Diff.
AC005624.2	0	0.350575	-1.954	4.05741	-0.481633	0.6301	0.9999	CTRL unique
AC005625.1	0.326879	0	-0.181	4.07782	-0.0444819	0.9645	0.9999	FSHD unique
AC005682.5	7.3085	2.7621	1.16	1.3031	0.889969	0.3735	0.9999	No Diff.
AC005740.3	0.326879	0.350575	-1.104	4.02069	-0.274635	0.7836	0.9999	No Diff.
AC005754.8	2.39298	1.89056	1.031	1.98228	0.520069	0.603	0.9999	No Diff.
AC005775.2	0.932425	0	1.674	3.97995	0.420567	0.6741	0.9999	FSHD unique
AC005785.2	0.831529	0	1.276	3.99899	0.319037	0.7497	0.9999	FSHD unique
AC005785.5	1.73726	3.27217	-0.784	1.7445	-0.449669	0.6529	0.9999	No Diff.
AC005786.3	0	0.860642	-2.399	4.0437	-0.593382	0.5529	0.9999	CTRL unique
AC005786.7	1.13493	0	1.627	3.98787	0.408097	0.6832	0.9999	FSHD unique
AC005795.1	5.36606	8.19566	-0.622	1.04802	-0.59356	0.5528	0.9999	No Diff.
AC005795.2	0.477953	0	0.597	4.04553	0.147662	0.8826	0.9999	FSHD unique
AC005822.1	5.04365	10.0971	-1.249	1.0271	-1.21619	0.2239	0.9999	No Diff.
AC005884.1	1.96324	5.87478	-1.706	1.40475	-1.2144	0.2246	0.9999	No Diff.
AC005932.1	4.10676	7.4727	-0.583	1.16893	-0.498573	0.6181	0.9999	No Diff.
AC005943.6	0.326879	0	-0.181	4.07782	-0.0444819	0.9645	0.9999	FSHD unique
AC005944.2	0.983856	0.860642	0.298	3.12928	0.095252	0.9241	0.9999	No Diff.
AC005954.3	0.477953	0.430321	-0.203	4.0179	-0.0505215	0.9597	0.9999	No Diff.
AC006014.6	8.58986	15.0097	-0.813	0.811941	-1.00135	0.3167	0.9999	No Diff.
AC006024.4	0.705189	1.47114	-0.668	2.5764	-0.259207	0.7955	0.9999	No Diff.
AC006026.10	0.37831	0.769991	-0.278	3.83042	-0.0725133	0.9422	0.9999	No Diff.
AC006039.4	1.61413	1.89056	0.061	2.14601	0.0284214	0.9773	0.9999	No Diff.
AC006039.5	1.41038	0.860642	1.28	2.68799	0.476129	0.634	0.9999	No Diff.
AC006042.8	0	0.350575	-1.954	4.05741	-0.481633	0.6301	0.9999	CTRL unique
AC006077.3	0.832782	0.350575	0.323	3.78437	0.0854159	0.9319	0.9999	No Diff.
AC006115.7	0	0.430321	-2.038	4.07337	-0.500225	0.6169	0.9999	CTRL unique
AC006116.12	0.227236	0.769991	-1.14	4.02029	-0.283593	0.7767	0.9999	No Diff.
AC006116.15	0	0.430321	-2.038	4.07337	-0.500225	0.6169	0.9999	CTRL unique
AC006116.17	0.705189	0.70115	0.161	3.22626	0.0497973	0.9603	0.9999	No Diff.
AC006116.21	0.477953	0	0.597	4.04553	0.147662	0.8826	0.9999	FSHD unique
AC006116.24	0	0.430321	-2.038	4.07337	-0.500225	0.6169	0.9999	CTRL unique
AC006116.25	2.84871	1.83262	0.789	1.88219	0.419214	0.6751	0.9999	No Diff.
AC006128.2	0.326879	0	-0.181	4.07782	-0.0444819	0.9645	0.9999	FSHD unique
AC006130.3	0.554116	0	0.592	4.04308	0.146414	0.8836	0.9999	FSHD unique
AC006132.1	0.37831	2.58192	-1.153	2.64444	-0.436181	0.6627	0.9999	No Diff.
AC006145.4	0.529383	1.48205	-1.26	2.82763	-0.445739	0.6558	0.9999	No Diff.
AC006160.5	0.37831	0	0.517	4.02844	0.128412	0.8978	0.9999	FSHD unique
AC006196.1	0.151073	0.430321	-1.135	4.02012	-0.282261	0.7777	0.9999	No Diff.
AC006230.3	16.5215	24.078	-0.56	0.660377	-0.847307	0.3968	0.9999	No Diff.
AC006262.5	0.151073	1.05173	-1.719	4.0314	-0.426383	0.6698	0.9999	No Diff.
AC006273.5	0.856262	0.780896	0.005	2.82724	0.00174956	0.9986	0.9999	No Diff.
AC006277.2	1.53546	2.32088	-0.911	2.10313	-0.433183	0.6649	0.9999	No Diff.
AC006372.6	0.326879	0.350575	-1.104	4.02069	-0.274635	0.7836	0.9999	No Diff.
AC006385.4	1.96324	0	2.769	3.03305	0.912927	0.3613	0.9999	FSHD unique
AC006445.8	2.44119	1.89056	1.086	2.01929	0.537627	0.5908	0.9999	No Diff.
AC006460.2	0.604293	0.430321	-0.427	3.98714	-0.107073	0.9147	0.9999	No Diff.
AC006483.7	0.326879	0	-0.181	4.07782	-0.0444819	0.9645	0.9999	FSHD unique
AC006486.10	0.454473	0.350575	-0.719	4.041	-0.177862	0.8588	0.9999	No Diff.
AC006509.8	0.151073	0.70115	-1.453	4.04724	-0.359056	0.7196	0.9999	No Diff.
AC006538.1	2.21592	1.98121	-0.18	1.8961	-0.0949186	0.9244	0.9999	No Diff.
AC006547.8	0	1.12057	-2.81	4.03523	-0.696315	0.4862	0.9999	CTRL unique
AC006942.4	0.529383	0.430321	0.024	3.98589	0.00593566	0.9953	0.9999	No Diff.
AC006946.15	0.477953	4.7106	-2.499	2.02008	-1.23695	0.2161	0.9999	No Diff.
AC006960.5	0.227236	0.430321	-1.079	4.05833	-0.265859	0.7903	0.9999	No Diff.
AC006978.6	12.8516	10.1091	0.541	0.897257	0.603029	0.5465	0.9999	No Diff.
AC007000.12	0.755366	0	0.562	4.01916	0.139917	0.8887	0.9999	FSHD unique
AC007000.7	2.59674	3.03293	-0.359	1.61047	-0.223117	0.8234	0.9999	No Diff.
AC007014.1	0.681709	0	0.347	4.03799	0.0858278	0.9316	0.9999	FSHD unique
AC007038.7	1.13493	0	1.627	3.98787	0.408097	0.6832	0.9999	FSHD unique
AC007041.2	0.932425	0	1.674	3.97995	0.420567	0.6741	0.9999	FSHD unique
AC007091.1	0.326879	0	-0.181	4.07782	-0.0444819	0.9645	0.9999	FSHD unique
AC007092.1	0.529383	0.350575	0.047	4.02007	0.01168	0.9907	0.9999	No Diff.
AC007163.6	0.326879	0	-0.181	4.07782	-0.0444819	0.9645	0.9999	FSHD unique
AC007191.4	8.24218	5.02505	0.556	1.13123	0.491831	0.6228	0.9999	No Diff.
AC007193.8	0.529383	0.350575	0.047	4.02007	0.01168	0.9907	0.9999	No Diff.
AC007228.11	1.00734	0.780896	0.205	2.72831	0.0752237	0.94	0.9999	No Diff.
AC007229.3	1.53475	1.98121	-1.557	2.19022	-0.711009	0.4771	0.9999	No Diff.
AC007238.1	15.3866	20.9849	-0.465	0.668766	-0.695816	0.4865	0.9999	No Diff.
AC007241.4	0.326879	0	-0.181	4.07782	-0.0444819	0.9645	0.9999	FSHD unique
AC007246.3	14.3597	11.3192	0.338	0.787996	0.428724	0.6681	0.9999	No Diff.
AC007249.3	0	0.430321	-2.038	4.07337	-0.500225	0.6169	0.9999	CTRL unique
AC007250.3	40.7746	56.2238	-0.533	0.460206	-1.15779	0.2469	0.9999	No Diff.
AC007254.3	1.43386	0.350575	0.9	3.15387	0.285289	0.7754	0.9999	No Diff.
AC007255.8	0.605546	0	0.872	4.01241	0.217294	0.828	0.9999	FSHD unique
AC007256.5	0.227236	0.430321	-1.079	4.05833	-0.265859	0.7903	0.9999	No Diff.
AC007271.3	0.37831	0	0.517	4.02844	0.128412	0.8978	0.9999	FSHD unique
AC007272.2	7.18145	11.7278	-0.703	0.894356	-0.786168	0.4318	0.9999	No Diff.
AC007274.4	0	0.430321	-2.038	4.07337	-0.500225	0.6169	0.9999	CTRL unique
AC007275.1	0.37831	3.04384	-2.703	2.33812	-1.15624	0.2476	0.9999	No Diff.
AC007276.2	0.477953	0	0.597	4.04553	0.147662	0.8826	0.9999	FSHD unique
AC007276.5	0.832782	0	1.092	4.00513	0.272642	0.7851	0.9999	FSHD unique
AC007276.6	2.52183	3.543	-0.759	1.5671	-0.484508	0.628	0.9999	No Diff.
AC007285.6	0.151073	0.780896	-1.942	3.99822	-0.485823	0.6271	0.9999	No Diff.
AC007292.1	1.73726	0	2.578	3.17616	0.811728	0.4169	0.9999	FSHD unique
AC007292.3	3.6738	1.29096	1.76	1.99963	0.880027	0.3788	0.9999	No Diff.
AC007292.4	0.804832	0	1.002	4.02038	0.249134	0.8033	0.9999	FSHD unique
AC007292.6	1.56145	2.61352	-0.366	1.93141	-0.189665	0.8496	0.9999	No Diff.
AC007292.7	0.605546	0	0.872	4.01241	0.217294	0.828	0.9999	FSHD unique
AC007318.5	135.895	153.443	-0.199	0.283733	-0.701961	0.4827	0.9999	No Diff.
AC007319.1	0.629026	2.41153	-2.124	2.2932	-0.926088	0.3544	0.9999	No Diff.
AC007383.3	29.2964	35.0554	-0.242	0.505219	-0.478663	0.6322	0.9999	No Diff.
AC007383.4	0.151073	1.13147	-2.313	3.63837	-0.635624	0.525	0.9999	No Diff.
AC007395.5	0.326879	0	-0.181	4.07782	-0.0444819	0.9645	0.9999	FSHD unique
AC007405.4	0.477953	0.350575	-0.258	4.00458	-0.0645355	0.9485	0.9999	No Diff.
AC007405.5	55.8421	79.8114	-0.615	0.393894	-1.56203	0.1183	0.9999	No Diff.
AC007405.6	1.31074	0.430321	1.393	2.97666	0.46812	0.6397	0.9999	No Diff.
AC007551.3	6.45153	6.02337	0.217	1.12076	0.193634	0.8465	0.9999	No Diff.
AC007560.1	0.37831	1.05173	-0.623	3.50535	-0.17783	0.8589	0.9999	No Diff.
AC007563.5	1.73726	5.26316	-1.402	1.49712	-0.936269	0.3491	0.9999	No Diff.
AC007566.10	5.31213	9.36326	-0.528	1.09635	-0.481967	0.6298	0.9999	No Diff.
AC007620.3	1.18314	0	2.073	3.73089	0.555591	0.5785	0.9999	FSHD unique
AC007773.2	1.96646	4.13281	-1.177	1.69924	-0.692946	0.4883	0.9999	No Diff.
AC007792.1	0.151073	0.70115	-1.453	4.04724	-0.359056	0.7196	0.9999	No Diff.
AC007796.1	0.227236	1.48205	-2.672	3.28171	-0.814084	0.4156	0.9999	No Diff.
AC007879.5	0.326879	0.430321	-1.469	4.04566	-0.363196	0.7165	0.9999	No Diff.
AC007899.3	0.980638	0	-0.018	3.99928	-0.00453688	0.9964	0.9999	FSHD unique
AC007950.2	1.81217	1.75288	0.881	2.24889	0.391762	0.6952	0.9999	No Diff.
AC007969.3	0	0.769991	-2.058	4.07642	-0.50478	0.6137	0.9999	CTRL unique
AC007969.5	162.436	172.648	-0.105	0.263994	-0.396369	0.6918	0.9999	No Diff.
AC007970.1	23.6239	17.6387	0.381	0.636627	0.597994	0.5498	0.9999	No Diff.
AC008062.1	2.01718	0	2	3.27896	0.610017	0.5419	0.9999	FSHD unique
AC008063.2	1.36217	0	1.777	3.84807	0.461718	0.6443	0.9999	FSHD unique
AC008074.3	0.37831	0	0.517	4.02844	0.128412	0.8978	0.9999	FSHD unique
AC008079.10	0.227236	0.350575	-1.099	4.05863	-0.270707	0.7866	0.9999	No Diff.
AC008132.12	0.653759	3.43054	-2.109	2.36703	-0.890807	0.373	0.9999	No Diff.
AC008174.3	0.151073	2.24113	-2.959	2.88869	-1.02431	0.3057	0.9999	No Diff.
AC008268.3	426.492	436.58	0.057	0.495534	0.114212	0.9091	0.9999	No Diff.
AC008277.1	0.326879	0	-0.181	4.07782	-0.0444819	0.9645	0.9999	FSHD unique
AC008280.2	1.53475	0.70115	0.119	2.88857	0.0412689	0.9671	0.9999	No Diff.
AC008440.5	0	1.13147	-3.126	4.01828	-0.777844	0.4367	0.9999	CTRL unique
AC008592.5	0	1.29096	-2.468	4.01706	-0.614449	0.5389	0.9999	CTRL unique
AC008691.1	5.06588	1.20031	2.423	1.76823	1.37035	0.1706	0.9999	No Diff.
AC008697.1	0.151073	4.28028	-2.657	2.29458	-1.15781	0.2469	0.9999	No Diff.
AC008746.11	8.64129	8.11591	0.054	0.952347	0.056937	0.9546	0.9999	No Diff.
AC008746.12	1.736	0.350575	1.208	2.969	0.406988	0.684	0.9999	No Diff.
AC008746.3	1.30948	0.70115	1.067	2.81782	0.378803	0.7048	0.9999	No Diff.
AC008753.6	0.151073	0.70115	-1.453	4.04724	-0.359056	0.7196	0.9999	No Diff.
AC008781.7	0	0.430321	-2.038	4.07337	-0.500225	0.6169	0.9999	CTRL unique
AC008872.1	0.932425	0.70115	0.52	3.0292	0.171726	0.8637	0.9999	No Diff.
AC008888.7	0.907692	3.84996	-0.333	2.19672	-0.151802	0.8793	0.9999	No Diff.
AC008982.2	2.99531	1.4023	1.713	2.0536	0.834295	0.4041	0.9999	No Diff.
AC009005.2	0.831529	0.350575	0.534	3.78742	0.140923	0.8879	0.9999	No Diff.
AC009120.11	0.37831	1.53998	-0.614	3.11924	-0.196734	0.844	0.9999	No Diff.
AC009120.3	7.10332	5.34403	0.727	1.19573	0.607853	0.5433	0.9999	No Diff.
AC009120.6	12.7685	9.49753	0.449	0.84822	0.528941	0.5968	0.9999	No Diff.
AC009133.12	10.0257	11.6108	-0.125	0.852672	-0.146157	0.8838	0.9999	No Diff.
AC009133.15	0.931172	2.45403	-0.73	2.4762	-0.294858	0.7681	0.9999	No Diff.
AC009133.21	1.03207	0	1.759	3.96255	0.443793	0.6572	0.9999	FSHD unique
AC009166.5	0.326879	0.350575	-1.104	4.02069	-0.274635	0.7836	0.9999	No Diff.
AC009166.7	0.227236	0.430321	-1.079	4.05833	-0.265859	0.7903	0.9999	No Diff.
AC009229.6	0	1.29096	-2.468	4.01706	-0.614449	0.5389	0.9999	CTRL unique
AC009236.1	2.69638	1.90146	0.506	1.75604	0.288171	0.7732	0.9999	No Diff.
AC009236.2	0	0.430321	-2.038	4.07337	-0.500225	0.6169	0.9999	CTRL unique
AC009237.12	2.37075	7.14394	-1.789	1.30806	-1.36787	0.1714	0.9999	No Diff.
AC009237.5	0	0.430321	-2.038	4.07337	-0.500225	0.6169	0.9999	CTRL unique
AC009245.3	45.372	73.1591	-0.764	0.412572	-1.85106	0.06416	0.9999	No Diff.
AC009299.3	0	0.70115	-2.331	4.04255	-0.576659	0.5642	0.9999	CTRL unique
AC009299.4	1.59066	1.63063	-1.145	2.54777	-0.449568	0.653	0.9999	No Diff.
AC009299.5	4.68435	11.9659	-1.2	0.98346	-1.2203	0.2224	0.9999	No Diff.
AC009302.2	2.04387	1.83262	-0.16	2.17782	-0.0735111	0.9414	0.9999	No Diff.
AC009302.3	0.477953	1.89056	-1.158	2.7146	-0.426512	0.6697	0.9999	No Diff.
AC009303.2	2.21843	1.64154	0.602	2.04696	0.293977	0.7688	0.9999	No Diff.
AC009336.19	0.983856	4.84487	-2.412	1.87576	-1.28599	0.1984	0.9999	No Diff.
AC009336.24	0.326879	0.350575	-1.104	4.02069	-0.274635	0.7836	0.9999	No Diff.
AC009403.2	4.23113	2.34269	0.998	1.60571	0.621225	0.5345	0.9999	No Diff.
AC009404.2	7.70189	9.50731	-0.407	0.98336	-0.414124	0.6788	0.9999	No Diff.
AC009473.1	0.326879	1.4023	-1.807	3.50092	-0.516201	0.6057	0.9999	No Diff.
AC009477.6	0.302146	0.860642	-1.141	3.98669	-0.286164	0.7748	0.9999	No Diff.
AC009487.6	15.9661	15.2869	0.156	0.725137	0.214567	0.8301	0.9999	No Diff.
AC009492.1	0	1.89056	-3.22	3.40685	-0.945061	0.3446	0.9999	CTRL unique
AC009505.2	0.151073	0.350575	-1.081	4.06186	-0.266033	0.7902	0.9999	No Diff.
AC009506.1	13.2814	15.8933	-0.255	0.762752	-0.33476	0.7378	0.9999	No Diff.
AC009945.3	0.151073	1.20031	-2.041	3.60269	-0.566596	0.571	0.9999	No Diff.
AC009948.3	12.7443	14.0768	0.087	0.823107	0.105221	0.9162	0.9999	No Diff.
AC009948.5	18.6937	22.3108	-0.084	0.693186	-0.120494	0.9041	0.9999	No Diff.
AC009948.7	1.46181	3.28307	-0.702	1.87311	-0.374612	0.7079	0.9999	No Diff.
AC009961.2	0.151073	0.430321	-1.135	4.02012	-0.282261	0.7777	0.9999	No Diff.
AC009961.3	0.680456	1.64154	-1.142	2.66935	-0.427743	0.6688	0.9999	No Diff.
AC010091.1	0.326879	0	-0.181	4.07782	-0.0444819	0.9645	0.9999	FSHD unique
AC010093.1	10.8038	21.7922	-0.975	0.723228	-1.34845	0.1775	0.9999	No Diff.
AC010129.1	2.49513	4.47248	-0.837	1.5536	-0.539048	0.5899	0.9999	No Diff.
AC010132.9	0.326879	0	-0.181	4.07782	-0.0444819	0.9645	0.9999	FSHD unique
AC010136.2	0.880995	0	1	4.01803	0.248971	0.8034	0.9999	FSHD unique
AC010149.3	0.554116	0.350575	-0.272	4.00191	-0.0678784	0.9459	0.9999	No Diff.
AC010149.4	0.326879	0	-0.181	4.07782	-0.0444819	0.9645	0.9999	FSHD unique
AC010226.4	0.705189	0	1.353	3.99482	0.338569	0.7349	0.9999	FSHD unique
AC010468.1	17.3353	29.9769	-0.779	0.598677	-1.30191	0.1929	0.9999	No Diff.
AC010492.2	1.76074	1.05173	0.51	2.61693	0.19472	0.8456	0.9999	No Diff.
AC010504.2	0.529383	0	0.884	4.01122	0.220368	0.8256	0.9999	FSHD unique
AC010642.1	1.03207	3.71227	-1.296	1.92068	-0.67491	0.4997	0.9999	No Diff.
AC010685.1	0.454473	0	0.112	4.04471	0.0277105	0.9779	0.9999	FSHD unique
AC010729.1	1.56145	0.430321	1.721	2.80939	0.612762	0.54	0.9999	No Diff.
AC010733.4	0.37831	0	0.517	4.02844	0.128412	0.8978	0.9999	FSHD unique
AC010733.8	1.5627	0.860642	1.404	2.89699	0.484797	0.6278	0.9999	No Diff.
AC010746.4	1.03207	0.70115	0.477	2.95592	0.161248	0.8719	0.9999	No Diff.
AC010761.8	0.605546	0.780896	-0.75	3.28483	-0.228403	0.8193	0.9999	No Diff.
AC010761.9	0.151073	1.72128	-1.842	3.38381	-0.544401	0.5862	0.9999	No Diff.
AC010877.1	8.36263	8.71663	-0.065	0.972428	-0.066636	0.9469	0.9999	No Diff.
AC010878.3	0	0.860642	-2.399	4.0437	-0.593382	0.5529	0.9999	CTRL unique
AC010883.5	1.05877	0.430321	0.725	3.39322	0.213559	0.8309	0.9999	No Diff.
AC010894.3	2.0661	4.14372	-0.474	1.68473	-0.281191	0.7786	0.9999	No Diff.
AC010900.2	0.151073	0.350575	-1.081	4.06186	-0.266033	0.7902	0.9999	No Diff.
AC010980.2	2.31485	2.96409	-0.315	1.76576	-0.17834	0.8585	0.9999	No Diff.
AC011139.1	18.2803	31.4119	-0.897	0.604667	-1.48276	0.1381	0.9999	No Diff.
AC011236.7	0.326879	0	-0.181	4.07782	-0.0444819	0.9645	0.9999	FSHD unique
AC011239.1	6.82662	6.43825	0.409	1.17122	0.349181	0.727	0.9999	No Diff.
AC011247.2	574.497	828.562	-0.537	0.221662	-2.4243	0.01534	0.9999	No Diff.
AC011288.2	0.605546	0	0.872	4.01241	0.217294	0.828	0.9999	FSHD unique
AC011298.2	0	0.350575	-1.954	4.05741	-0.481633	0.6301	0.9999	CTRL unique
AC011302.1	3.54817	4.1644	-0.42	1.43168	-0.293522	0.7691	0.9999	No Diff.
AC011366.3	0	0.350575	-1.954	4.05741	-0.481633	0.6301	0.9999	CTRL unique
AC011551.3	0.326879	0	-0.181	4.07782	-0.0444819	0.9645	0.9999	FSHD unique
AC011742.4	0.326879	0.780896	-2.046	3.89813	-0.524797	0.5997	0.9999	No Diff.
AC011747.6	0	0.430321	-2.038	4.07337	-0.500225	0.6169	0.9999	CTRL unique
AC011747.7	0.302146	0.350575	-0.79	4.02934	-0.195952	0.8446	0.9999	No Diff.
AC011753.3	66.3917	76.666	-0.203	0.358609	-0.567388	0.5705	0.9999	No Diff.
AC011816.3	0	0.430321	-2.038	4.07337	-0.500225	0.6169	0.9999	CTRL unique
AC011816.4	50.4024	69.1278	-0.465	0.391784	-1.18567	0.2358	0.9999	No Diff.
AC012065.5	0.477953	0.430321	-0.203	4.0179	-0.0505215	0.9597	0.9999	No Diff.
AC012065.6	0.302146	0.70115	-1.324	3.99369	-0.331537	0.7402	0.9999	No Diff.
AC012066.1	0	0.430321	-2.038	4.07337	-0.500225	0.6169	0.9999	CTRL unique
AC012146.7	17.1087	15.654	0.129	0.722625	0.178026	0.8587	0.9999	No Diff.
AC012262.1	5.94688	1.53998	3.112	1.77743	1.75108	0.07993	0.9999	No Diff.
AC012305.1	1.5602	2.77301	-1.029	2.00175	-0.514099	0.6072	0.9999	No Diff.
AC012307.3	26.5086	21.5856	0.283	0.579344	0.488736	0.625	0.9999	No Diff.
AC012309.5	1.73797	5.62576	-1.803	1.71723	-1.05003	0.2937	0.9999	No Diff.
AC012314.8	1.46055	0	2.289	3.43238	0.666965	0.5048	0.9999	FSHD unique
AC012318.3	3.3521	5.07208	-0.59	1.36224	-0.433169	0.6649	0.9999	No Diff.
AC012358.7	0.804832	0	1.002	4.02038	0.249134	0.8033	0.9999	FSHD unique
AC012358.8	3.09888	2.25204	-0.333	1.82013	-0.183072	0.8547	0.9999	No Diff.
AC012360.4	0.781352	1.83262	-1.602	2.57907	-0.621081	0.5345	0.9999	No Diff.
AC012363.4	0.151073	0.70115	-1.453	4.04724	-0.359056	0.7196	0.9999	No Diff.
AC012368.1	0.653759	0.350575	-0.777	3.99512	-0.194408	0.8459	0.9999	No Diff.
AC012368.2	0	0.350575	-1.954	4.05741	-0.481633	0.6301	0.9999	CTRL unique
AC012442.5	0.554116	1.12057	-1.112	3.04345	-0.365321	0.7149	0.9999	No Diff.
AC012442.6	1.40912	1.53998	1.632	2.71231	0.601655	0.5474	0.9999	No Diff.
AC012451.2	0.804832	0.769991	0.546	3.39302	0.160907	0.8722	0.9999	No Diff.
AC012456.4	0.151073	0.350575	-1.081	4.06186	-0.266033	0.7902	0.9999	No Diff.
AC012499.1	0	0.769991	-2.058	4.07642	-0.50478	0.6137	0.9999	CTRL unique
AC012501.3	0.453219	0	0.371	4.03895	0.0917617	0.9269	0.9999	FSHD unique
AC012507.3	0	0.430321	-2.038	4.07337	-0.500225	0.6169	0.9999	CTRL unique
AC012531.14	1.88904	1.05173	0.506	2.64514	0.191337	0.8483	0.9999	No Diff.
AC012531.16	3.04549	2.50218	0.598	1.75774	0.340148	0.7337	0.9999	No Diff.
AC012531.25	2.44441	6.67749	-1.149	1.42061	-0.808629	0.4187	0.9999	No Diff.
AC012531.5	0	0.430321	-2.038	4.07337	-0.500225	0.6169	0.9999	CTRL unique
AC012613.2	0.151073	0.430321	-1.135	4.02012	-0.282261	0.7777	0.9999	No Diff.
AC013267.2	4.25783	1.64154	1.665	1.7329	0.960792	0.3367	0.9999	No Diff.
AC013267.4	0	0.769991	-2.058	4.07642	-0.50478	0.6137	0.9999	CTRL unique
AC013268.5	1.25805	1.05173	0.21	2.8415	0.0737408	0.9412	0.9999	No Diff.
AC013394.2	97.9706	97.1006	0.02	0.314437	0.0647691	0.9484	0.9999	No Diff.
AC013400.1	0.326879	0	-0.181	4.07782	-0.0444819	0.9645	0.9999	FSHD unique
AC013400.2	1.48529	0	2.425	3.39436	0.714347	0.475	0.9999	FSHD unique
AC013472.6	0.37831	0	0.517	4.02844	0.128412	0.8978	0.9999	FSHD unique
AC015691.7	0.477953	0.430321	-0.203	4.0179	-0.0505215	0.9597	0.9999	No Diff.
AC015818.3	5.16498	5.32222	0.226	1.3653	0.165817	0.8683	0.9999	No Diff.
AC015849.13	0.477953	0.860642	-0.642	3.59596	-0.178645	0.8582	0.9999	No Diff.
AC015849.14	0.326879	1.12057	-2.05	3.51974	-0.582312	0.5604	0.9999	No Diff.
AC015849.15	0.831529	0	1.276	3.99899	0.319037	0.7497	0.9999	FSHD unique
AC015849.16	0	0.430321	-2.038	4.07337	-0.500225	0.6169	0.9999	CTRL unique
AC015849.2	0.629026	0	0.942	4.028	0.233898	0.8151	0.9999	FSHD unique
AC015922.7	0.477953	0	0.597	4.04553	0.147662	0.8826	0.9999	FSHD unique
AC015933.2	0.326879	0.430321	-1.469	4.04566	-0.363196	0.7165	0.9999	No Diff.
AC015969.3	0	0.70115	-2.331	4.04255	-0.576659	0.5642	0.9999	CTRL unique
AC015971.2	0	0.70115	-2.331	4.04255	-0.576659	0.5642	0.9999	CTRL unique
AC016292.3	18.0177	26.6141	-0.47	0.603512	-0.779094	0.4359	0.9999	No Diff.
AC016629.3	0	0.769991	-2.058	4.07642	-0.50478	0.6137	0.9999	CTRL unique
AC016629.8	16.8016	17.4103	0.019	0.691415	0.0272253	0.9783	0.9999	No Diff.
AC016689.1	0	0.350575	-1.954	4.05741	-0.481633	0.6301	0.9999	CTRL unique
AC016697.3	2.3428	0.350575	2.209	2.48239	0.889831	0.3736	0.9999	No Diff.
AC016700.5	1.68904	2.1832	0.055	2.03809	0.027118	0.9784	0.9999	No Diff.
AC016700.6	0.326879	0	-0.181	4.07782	-0.0444819	0.9645	0.9999	FSHD unique
AC016708.2	1.73726	1.20031	0.735	2.30221	0.31945	0.7494	0.9999	No Diff.
AC016716.1	0.227236	1.90146	-3.083	2.79088	-1.10462	0.2693	0.9999	No Diff.
AC016722.1	0	1.12057	-2.81	4.03523	-0.696315	0.4862	0.9999	CTRL unique
AC016722.2	1.83886	0.350575	1.875	2.73066	0.686748	0.4922	0.9999	No Diff.
AC016722.3	0	0.70115	-2.331	4.04255	-0.576659	0.5642	0.9999	CTRL unique
AC016725.4	9.29898	5.93272	0.79	1.03225	0.765659	0.4439	0.9999	No Diff.
AC016734.2	5.23847	16.0671	-1.37	0.95151	-1.43967	0.15	0.9999	No Diff.
AC016735.2	1.28278	1.13147	-0.488	2.56764	-0.18992	0.8494	0.9999	No Diff.
AC016735.3	0	0.350575	-1.954	4.05741	-0.481633	0.6301	0.9999	CTRL unique
AC016736.2	0.227236	3.07997	-1.915	2.71044	-0.706369	0.48	0.9999	No Diff.
AC016739.2	39.3467	52.9528	-0.368	0.440587	-0.836361	0.403	0.9999	No Diff.
AC016747.2	141.262	130.174	0.13	0.282195	0.460667	0.645	0.9999	No Diff.
AC016747.3	31.5878	22.3447	0.545	0.560849	0.972334	0.3309	0.9999	No Diff.
AC016757.3	0.529383	2.7512	-2.236	2.17428	-1.02846	0.3037	0.9999	No Diff.
AC016831.7	0.906439	5.34291	-3.486	1.86775	-1.86632	0.062	0.9999	No Diff.
AC016999.2	0.326879	1.21122	-2.427	3.42158	-0.709417	0.4781	0.9999	No Diff.
AC017048.3	2.13905	13.8334	-2.206	1.21964	-1.80857	0.07052	0.9999	No Diff.
AC017048.4	0	0.860642	-2.399	4.0437	-0.593382	0.5529	0.9999	CTRL unique
AC017060.1	0.326879	1.4023	-1.807	3.50092	-0.516201	0.6057	0.9999	No Diff.
AC017074.2	1.46055	0.430321	1.371	2.87572	0.476901	0.6334	0.9999	No Diff.
AC017076.4	1.41038	4.14259	-1.354	1.63504	-0.828253	0.4075	0.9999	No Diff.
AC017079.3	0.604293	0	0.522	4.03242	0.129337	0.8971	0.9999	FSHD unique
AC017081.2	0.326879	0	-0.181	4.07782	-0.0444819	0.9645	0.9999	FSHD unique
AC017099.3	10.3018	7.10669	0.611	0.970752	0.629901	0.5288	0.9999	No Diff.
AC017104.3	0.326879	0	-0.181	4.07782	-0.0444819	0.9645	0.9999	FSHD unique
AC017104.6	0.151073	1.29096	-1.687	3.77244	-0.447146	0.6548	0.9999	No Diff.
AC017116.8	8.31763	2.68236	1.517	1.23791	1.22559	0.2204	0.9999	No Diff.
AC018463.4	0.605546	0.769991	0.023	3.54161	0.00645023	0.9949	0.9999	No Diff.
AC018464.3	1.51324	2.30997	0.466	2.36146	0.197185	0.8437	0.9999	No Diff.
AC018470.3	0	0.769991	-2.058	4.07642	-0.50478	0.6137	0.9999	CTRL unique
AC018470.4	0	0.350575	-1.954	4.05741	-0.481633	0.6301	0.9999	CTRL unique
AC018633.4	6.2992	7.75556	-0.096	1.0752	-0.0889699	0.9291	0.9999	No Diff.
AC018642.1	3.50443	4.7749	-0.324	1.41849	-0.22814	0.8195	0.9999	No Diff.
AC018647.3	65.4119	53.93	0.292	0.390177	0.747397	0.4548	0.9999	No Diff.
AC018648.5	1.18314	1.47114	0.055	2.36691	0.0230747	0.9816	0.9999	No Diff.
AC018648.6	5.13757	6.88289	-0.089	1.16143	-0.0769965	0.9386	0.9999	No Diff.
AC018693.6	0	0.430321	-2.038	4.07337	-0.500225	0.6169	0.9999	CTRL unique
AC018693.7	1.23457	0.860642	1.008	2.74881	0.366614	0.7139	0.9999	No Diff.
AC018730.1	0.908946	0	0.515	4.03429	0.127742	0.8984	0.9999	FSHD unique
AC018737.3	0.151073	0.430321	-1.135	4.02012	-0.282261	0.7777	0.9999	No Diff.
AC018737.4	0	0.430321	-2.038	4.07337	-0.500225	0.6169	0.9999	CTRL unique
AC018738.2	2.7738	3.10177	-0.427	1.57803	-0.270657	0.7867	0.9999	No Diff.
AC018755.16	0.804832	3.95151	-2.674	1.96588	-1.36018	0.1738	0.9999	No Diff.
AC018755.24	0.856262	0.769991	0.978	3.09077	0.316403	0.7517	0.9999	No Diff.
AC018766.5	5.13828	12.3853	-1.184	1.00293	-1.18091	0.2376	0.9999	No Diff.
AC018766.6	0	0.780896	-2.795	4.03259	-0.693028	0.4883	0.9999	CTRL unique
AC018804.5	1.56145	0.780896	0.864	2.4455	0.353144	0.724	0.9999	No Diff.
AC018804.6	0	1.29096	-2.468	4.01706	-0.614449	0.5389	0.9999	CTRL unique
AC018804.7	0	0.769991	-2.058	4.07642	-0.50478	0.6137	0.9999	CTRL unique
AC018809.6	2.42093	2.30997	0.865	2.15708	0.401218	0.6883	0.9999	No Diff.
AC018816.4	2.74906	0.860642	1.821	2.2811	0.798124	0.4248	0.9999	No Diff.
AC018865.8	12.245	20.8465	-0.476	0.81007	-0.588162	0.5564	0.9999	No Diff.
AC018890.1	301.814	340.105	-0.18	0.201544	-0.892055	0.3724	0.9999	No Diff.
AC018890.6	0.326879	0.430321	-1.469	4.04566	-0.363196	0.7165	0.9999	No Diff.
AC018892.4	1.76395	0	2.639	3.16528	0.833836	0.4044	0.9999	FSHD unique
AC019068.2	0.605546	0	0.872	4.01241	0.217294	0.828	0.9999	FSHD unique
AC019097.7	0	6.1238	-5.543	2.01647	-2.74909	0.005976	0.9999	CTRL unique
AC019118.2	0.326879	0.769991	-1.34	4.03668	-0.332034	0.7399	0.9999	No Diff.
AC019171.5	6.34545	4.40364	0.613	1.22701	0.499438	0.6175	0.9999	No Diff.
AC019178.1	58.6519	102.72	-0.833	0.396287	-2.10096	0.03564	0.9999	No Diff.
AC019181.3	0.781352	0	0.929	4.02682	0.230622	0.8176	0.9999	FSHD unique
AC019186.1	0	0.769991	-2.058	4.07642	-0.50478	0.6137	0.9999	CTRL unique
AC019188.1	78.8688	118.913	-0.633	0.363492	-1.74115	0.08166	0.9999	No Diff.
AC019201.1	7.33056	12.169	-0.758	0.897363	-0.844851	0.3982	0.9999	No Diff.
AC020594.5	0.151073	1.12057	-2.051	3.71583	-0.551905	0.581	0.9999	No Diff.
AC020951.1	0.326879	0	-0.181	4.07782	-0.0444819	0.9645	0.9999	FSHD unique
AC021188.4	0	3.15518	-3.156	3.00583	-1.05011	0.2937	0.9999	CTRL unique
AC021224.1	0	0.350575	-1.954	4.05741	-0.481633	0.6301	0.9999	CTRL unique
AC022007.4	0	0.430321	-2.038	4.07337	-0.500225	0.6169	0.9999	CTRL unique
AC022007.5	2.19495	1.83262	0.085	2.1458	0.0396274	0.9684	0.9999	No Diff.
AC022182.1	0.629026	0.350575	0.127	3.98726	0.0317651	0.9747	0.9999	No Diff.
AC022182.2	0.37831	2.32088	-2.275	2.38567	-0.953671	0.3403	0.9999	No Diff.
AC022201.5	0.907692	2.30997	0.047	2.54248	0.0183562	0.9854	0.9999	No Diff.
AC022210.2	9.16942	11.85	-0.368	0.848647	-0.433179	0.6649	0.9999	No Diff.
AC022596.2	2.89763	4.48339	-0.595	1.45954	-0.407655	0.6835	0.9999	No Diff.
AC022819.2	0.529383	0	0.884	4.01122	0.220368	0.8256	0.9999	FSHD unique
AC022819.3	0.554116	0	0.592	4.04308	0.146414	0.8836	0.9999	FSHD unique
AC023105.3	6.09991	4.43523	0.487	1.28649	0.378813	0.7048	0.9999	No Diff.
AC023356.3	2.26664	2.67145	-0.075	1.69257	-0.0445372	0.9645	0.9999	No Diff.
AC023797.1	0	0.70115	-2.331	4.04255	-0.576659	0.5642	0.9999	CTRL unique
AC024067.2	1.00859	0	1.138	4.01929	0.283034	0.7772	0.9999	FSHD unique
AC024168.2	1.28278	1.9703	-0.542	2.38515	-0.227337	0.8202	0.9999	No Diff.
AC024560.3	53.1219	47.649	0.177	0.418031	0.423488	0.6719	0.9999	No Diff.
AC024937.4	0.326879	0	-0.181	4.07782	-0.0444819	0.9645	0.9999	FSHD unique
AC024937.6	0	0.430321	-2.038	4.07337	-0.500225	0.6169	0.9999	CTRL unique
AC025171.1	15.0389	13.5495	0.169	0.739327	0.229055	0.8188	0.9999	No Diff.
AC025335.1	15.1081	24.0397	-0.686	0.651091	-1.05376	0.292	0.9999	No Diff.
AC025477.1	4.91284	5.43356	-0.205	1.19586	-0.171023	0.8642	0.9999	No Diff.
AC026150.5	0.37831	0.70115	-0.549	3.93102	-0.139683	0.8889	0.9999	No Diff.
AC026150.8	0.629026	3.09087	-1.884	2.13752	-0.88149	0.3781	0.9999	No Diff.
AC026202.3	0.529383	0	0.884	4.01122	0.220368	0.8256	0.9999	FSHD unique
AC026271.5	45.1527	70.6528	-0.628	0.41253	-1.52128	0.1282	0.9999	No Diff.
AC026471.6	0.604293	0.350575	-0.699	3.99118	-0.175084	0.861	0.9999	No Diff.
AC026904.1	0	0.430321	-2.038	4.07337	-0.500225	0.6169	0.9999	CTRL unique
AC027125.2	0.151073	0.430321	-1.135	4.02012	-0.282261	0.7777	0.9999	No Diff.
AC027601.2	1.45859	0	1.158	3.77651	0.306523	0.7592	0.9999	FSHD unique
AC027612.1	2.87219	2.94228	0.488	1.6907	0.288343	0.7731	0.9999	No Diff.
AC027612.6	14.9593	35.4312	-1.345	0.609655	-2.20635	0.02736	0.9999	No Diff.
AC027763.2	8.00976	8.71551	0.036	0.974651	0.0370416	0.9705	0.9999	No Diff.
AC034193.5	6.14813	7.7074	-0.342	1.05793	-0.32285	0.7468	0.9999	No Diff.
AC034198.5	1.58815	2.33178	-1.053	1.99726	-0.527349	0.598	0.9999	No Diff.
AC034220.3	2.9471	4.75422	-0.595	1.38532	-0.429531	0.6675	0.9999	No Diff.
AC034243.1	1.58618	0.769991	1.438	2.68645	0.535265	0.5925	0.9999	No Diff.
AC040160.13	1.73726	5.74051	-0.126	1.68218	-0.0749201	0.9403	0.9999	No Diff.
AC040963.1	1.03207	0	1.759	3.96255	0.443793	0.6572	0.9999	FSHD unique
AC044860.1	0.454473	0.430321	-0.54	4.02343	-0.134309	0.8932	0.9999	No Diff.
AC046143.3	0.477953	1.72128	-1.08	2.95751	-0.36534	0.7149	0.9999	No Diff.
AC046143.5	7.33448	9.30532	-0.407	0.972218	-0.418299	0.6757	0.9999	No Diff.
AC046143.7	1.08225	0.70115	0.097	3.16938	0.0306784	0.9755	0.9999	No Diff.
AC051649.7	1.38439	2.66055	-0.41	2.22448	-0.184429	0.8537	0.9999	No Diff.
AC053503.12	23.1603	17.7489	0.691	0.676824	1.02043	0.3075	0.9999	No Diff.
AC053503.4	0.227236	0.350575	-1.099	4.05863	-0.270707	0.7866	0.9999	No Diff.
AC053503.6	4.38542	5.85297	-0.355	1.20208	-0.295462	0.7676	0.9999	No Diff.
AC058791.1	0.980638	0	-0.018	3.99928	-0.00453688	0.9964	0.9999	FSHD unique
AC062017.1	1.7627	0	2.458	3.1862	0.771476	0.4404	0.9999	FSHD unique
AC062028.1	0.227236	0.350575	-1.099	4.05863	-0.270707	0.7866	0.9999	No Diff.
AC062029.1	4.18292	9.01268	-0.749	1.11889	-0.669245	0.5033	0.9999	No Diff.
AC062031.1	0.454473	0	0.112	4.04471	0.0277105	0.9779	0.9999	FSHD unique
AC064846.1	0.454473	0	0.112	4.04471	0.0277105	0.9779	0.9999	FSHD unique
AC064847.2	0.980638	0	-0.018	3.99928	-0.00453688	0.9964	0.9999	FSHD unique
AC064853.2	0	0.430321	-2.038	4.07337	-0.500225	0.6169	0.9999	CTRL unique
AC064871.2	0	0.430321	-2.038	4.07337	-0.500225	0.6169	0.9999	CTRL unique
AC064875.2	1.60966	0	1.81	3.60549	0.502087	0.6156	0.9999	FSHD unique
AC067950.1	0	0.769991	-2.058	4.07642	-0.50478	0.6137	0.9999	CTRL unique
AC068057.1	0.37831	0.70115	-0.549	3.93102	-0.139683	0.8889	0.9999	No Diff.
AC068134.10	0.604293	1.29096	-0.994	3.33902	-0.29764	0.766	0.9999	No Diff.
AC068134.5	0.932425	0	1.674	3.97995	0.420567	0.6741	0.9999	FSHD unique
AC068138.1	0.37831	0	0.517	4.02844	0.128412	0.8978	0.9999	FSHD unique
AC068282.3	12.6739	6.39575	1.077	0.966765	1.11412	0.2652	0.9999	No Diff.
AC068302.3	1.38564	0.70115	1.262	2.75223	0.458477	0.6466	0.9999	No Diff.
AC068491.1	63.1849	61.7694	0.049	0.376354	0.12895	0.8974	0.9999	No Diff.
AC068492.3	0.326879	1.12057	-2.05	3.51974	-0.582312	0.5604	0.9999	No Diff.
AC068499.10	0.453219	0.350575	-0.732	4.00459	-0.182699	0.855	0.9999	No Diff.
AC068522.4	0.454473	0.860642	-0.612	3.96806	-0.154263	0.8774	0.9999	No Diff.
AC068580.5	1.0835	1.91237	-0.567	2.22554	-0.254581	0.799	0.9999	No Diff.
AC068831.10	0.37831	0	0.517	4.02844	0.128412	0.8978	0.9999	FSHD unique
AC068831.18	2.54405	3.04384	0.07	1.70884	0.0411922	0.9671	0.9999	No Diff.
AC068831.8	1.38564	1.64154	0.083	2.22407	0.0373008	0.9702	0.9999	No Diff.
AC069213.1	0	0.860642	-2.399	4.0437	-0.593382	0.5529	0.9999	CTRL unique
AC069257.4	0.856262	0.350575	0.861	3.41953	0.251661	0.8013	0.9999	No Diff.
AC069257.6	0.554116	0	0.592	4.04308	0.146414	0.8836	0.9999	FSHD unique
AC069277.2	0	0.350575	-1.954	4.05741	-0.481633	0.6301	0.9999	CTRL unique
AC069292.6	0.605546	1.98121	-1.916	2.38552	-0.803296	0.4218	0.9999	No Diff.
AC069513.3	41.0986	42.9922	-0.068	0.458844	-0.147645	0.8826	0.9999	No Diff.
AC069513.4	1.13493	0.860642	0.461	3.01779	0.152677	0.8787	0.9999	No Diff.
AC072062.1	1.15841	1.21122	-0.021	2.44342	-0.00868786	0.9931	0.9999	No Diff.
AC073046.25	3.30193	2.87344	0.823	1.70451	0.482979	0.6291	0.9999	No Diff.
AC073046.4	0	1.05173	-2.56	4.03652	-0.634275	0.5259	0.9999	CTRL unique
AC073052.1	0.955905	0	1.377	3.99894	0.344354	0.7306	0.9999	FSHD unique
AC073063.10	1.18314	1.99211	-0.584	2.16732	-0.26933	0.7877	0.9999	No Diff.
AC073115.4	3.47326	1.05173	2.037	2.0283	1.0041	0.3153	0.9999	No Diff.
AC073115.5	0.477953	0.350575	-0.258	4.00458	-0.0645355	0.9485	0.9999	No Diff.
AC073130.1	0	1.05173	-2.56	4.03652	-0.634275	0.5259	0.9999	CTRL unique
AC073130.3	0.980638	0	-0.018	3.99928	-0.00453688	0.9964	0.9999	FSHD unique
AC073150.4	41.7154	62.0275	-0.607	0.410917	-1.47603	0.1399	0.9999	No Diff.
AC073263.4	13.1753	13.0623	0.136	0.811905	0.167725	0.8668	0.9999	No Diff.
AC073264.6	0	0.769991	-2.058	4.07642	-0.50478	0.6137	0.9999	CTRL unique
AC073316.1	0.37831	0.860642	-0.604	3.68919	-0.163696	0.87	0.9999	No Diff.
AC073331.2	0	0.70115	-2.331	4.04255	-0.576659	0.5642	0.9999	CTRL unique
AC073342.12	1.81342	0	2.484	3.13513	0.792163	0.4283	0.9999	FSHD unique
AC073343.13	1.08225	0	1.515	3.99928	0.378903	0.7048	0.9999	FSHD unique
AC073346.2	163.138	139.502	0.197	0.277558	0.709679	0.4779	0.9999	No Diff.
AC073410.1	0.454473	0	0.112	4.04471	0.0277105	0.9779	0.9999	FSHD unique
AC073415.2	1.73726	0	2.578	3.17616	0.811728	0.4169	0.9999	FSHD unique
AC073834.3	1.03207	0	1.759	3.96255	0.443793	0.6572	0.9999	FSHD unique
AC073846.5	1.76199	1.75288	-0.016	2.39966	-0.00651188	0.9948	0.9999	No Diff.
AC073869.1	0.856262	2.49127	-0.923	2.1989	-0.419833	0.6746	0.9999	No Diff.
AC073869.20	0.227236	1.53998	-1.502	3.48141	-0.431308	0.6662	0.9999	No Diff.
AC073869.22	5.11535	3.30376	0.802	1.38239	0.579983	0.5619	0.9999	No Diff.
AC073869.5	0.629026	0.430321	0.127	3.94627	0.0322325	0.9743	0.9999	No Diff.
AC074008.4	0.629026	0.860642	-0.253	3.43298	-0.0738108	0.9412	0.9999	No Diff.
AC074091.13	0	0.769991	-2.058	4.07642	-0.50478	0.6137	0.9999	CTRL unique
AC074117.10	51.9008	39.8784	0.385	0.430192	0.895107	0.3707	0.9999	No Diff.
AC074117.12	0.529383	0	0.884	4.01122	0.220368	0.8256	0.9999	FSHD unique
AC074138.3	11.4412	13.9471	-0.211	0.793353	-0.265568	0.7906	0.9999	No Diff.
AC074141.3	2.99853	1.64154	1.148	1.89114	0.607116	0.5438	0.9999	No Diff.
AC074182.1	13.5821	14.0704	-0.116	0.766573	-0.15181	0.8793	0.9999	No Diff.
AC074212.5	3.02522	6.98444	-1.647	1.33499	-1.23355	0.2174	0.9999	No Diff.
AC074212.6	4.08202	4.17531	0.237	1.44149	0.164659	0.8692	0.9999	No Diff.
AC074286.1	7.17698	3.97332	0.917	1.20383	0.761801	0.4462	0.9999	No Diff.
AC074289.1	1.58815	2.59171	-0.798	2.09697	-0.380406	0.7036	0.9999	No Diff.
AC074338.4	1.6344	0	0.028	3.93889	0.00722547	0.9942	0.9999	FSHD unique
AC074363.1	1.25805	0.70115	0.481	3.03925	0.158409	0.8741	0.9999	No Diff.
AC074389.4	0.302146	0.430321	-0.78	4.00199	-0.194988	0.8454	0.9999	No Diff.
AC074391.1	0.477953	0	0.597	4.04553	0.147662	0.8826	0.9999	FSHD unique
AC078842.3	0	0.350575	-1.954	4.05741	-0.481633	0.6301	0.9999	CTRL unique
AC078883.3	0	1.48205	-3.336	3.74929	-0.889734	0.3736	0.9999	CTRL unique
AC078883.4	4.10479	1.75288	1.875	1.83602	1.0215	0.307	0.9999	No Diff.
AC078899.1	1.2593	1.13147	0.044	2.44163	0.0178467	0.9858	0.9999	No Diff.
AC078937.3	0.326879	0.350575	-1.104	4.02069	-0.274635	0.7836	0.9999	No Diff.
AC078937.4	0.454473	0	0.112	4.04471	0.0277105	0.9779	0.9999	FSHD unique
AC078941.1	0.227236	0.350575	-1.099	4.05863	-0.270707	0.7866	0.9999	No Diff.
AC079145.4	0.756619	0	1.215	3.99878	0.303731	0.7613	0.9999	FSHD unique
AC079150.3	0.605546	0.70115	-0.075	3.62304	-0.0207039	0.9835	0.9999	No Diff.
AC079250.1	30.6258	64.754	-1.099	0.486549	-2.25777	0.02396	0.9999	No Diff.
AC079305.10	2.44441	0.430321	2.142	2.44914	0.874627	0.3818	0.9999	No Diff.
AC079305.9	0.37831	0.430321	-0.294	4.00308	-0.0733444	0.9415	0.9999	No Diff.
AC079337.1	9.36996	17.75	-0.859	0.770844	-1.11377	0.2654	0.9999	No Diff.
AC079354.3	0.302146	0.860642	-1.141	3.98669	-0.286164	0.7748	0.9999	No Diff.
AC079354.4	0.151073	0.769991	-0.976	4.05139	-0.240874	0.8097	0.9999	No Diff.
AC079586.1	1.51324	0	1.928	3.67946	0.524057	0.6002	0.9999	FSHD unique
AC079779.4	0.326879	0.350575	-1.104	4.02069	-0.274635	0.7836	0.9999	No Diff.
AC079780.3	1.31074	2.83094	-0.612	1.98465	-0.30812	0.758	0.9999	No Diff.
AC079789.2	2.87344	2.33178	0.022	1.66861	0.0134162	0.9893	0.9999	No Diff.
AC079807.2	2.69191	1.53998	2.445	2.41669	1.01176	0.3117	0.9999	No Diff.
AC079922.2	0.932425	1.20031	0.015	2.62585	0.00572598	0.9954	0.9999	No Diff.
AC079922.3	11.0076	5.62464	1.051	0.99446	1.05639	0.2908	0.9999	No Diff.
AC079923.1	0.653759	0	-0.065	4.02076	-0.0161643	0.9871	0.9999	FSHD unique
AC083822.1	0.932425	0.780896	0.066	2.79613	0.0237065	0.9811	0.9999	No Diff.
AC083843.1	25.6957	28.1725	-0.182	0.561337	-0.324556	0.7455	0.9999	No Diff.
AC083843.4	7.27858	8.23179	0.442	1.10517	0.399772	0.6893	0.9999	No Diff.
AC083871.2	0.554116	0	0.592	4.04308	0.146414	0.8836	0.9999	FSHD unique
AC083873.4	4.20765	13.449	-1.716	0.971181	-1.7666	0.0773	0.9999	No Diff.
AC083884.8	0.151073	0.769991	-0.976	4.05139	-0.240874	0.8097	0.9999	No Diff.
AC083899.3	5.06463	9.58706	-0.955	1.02533	-0.931189	0.3518	0.9999	No Diff.
AC083949.1	0.37831	0.350575	-0.345	4.04419	-0.0853438	0.932	0.9999	No Diff.
AC084018.1	24.2775	21.3521	0.272	0.63103	0.431241	0.6663	0.9999	No Diff.
AC084031.1	13.1511	19.9957	-0.218	0.77618	-0.28049	0.7791	0.9999	No Diff.
AC084117.3	0.680456	0	1.111	4.00356	0.277378	0.7815	0.9999	FSHD unique
AC084125.4	3.70246	3.31467	0.636	1.58306	0.402003	0.6877	0.9999	No Diff.
AC084219.4	16.0634	14.6185	0.069	0.884003	0.0786145	0.9373	0.9999	No Diff.
AC087072.4	2.04066	0.350575	1.733	2.60984	0.664185	0.5066	0.9999	No Diff.
AC087294.2	1.10698	2.17229	-0.911	2.32877	-0.391246	0.6956	0.9999	No Diff.
AC087393.1	3.27523	3.95151	-0.112	1.4538	-0.0768518	0.9387	0.9999	No Diff.
AC087499.5	0	0.70115	-2.331	4.04255	-0.576659	0.5642	0.9999	CTRL unique
AC087499.7	0	0.430321	-2.038	4.07337	-0.500225	0.6169	0.9999	CTRL unique
AC087590.3	29.2154	31.6357	-0.191	0.539553	-0.353532	0.7237	0.9999	No Diff.
AC087859.1	0.37831	0.350575	-0.345	4.04419	-0.0853438	0.932	0.9999	No Diff.
AC087886.1	4.83935	6.20467	-0.641	1.3343	-0.480292	0.631	0.9999	No Diff.
AC090018.3	0.227236	1.13147	-2.404	3.59502	-0.668643	0.5037	0.9999	No Diff.
AC090044.1	0.326879	1.29096	-1.745	3.63819	-0.479645	0.6315	0.9999	No Diff.
AC090421.1	33.2596	42.562	-0.114	0.504789	-0.225302	0.8217	0.9999	No Diff.
AC090587.4	7.48288	7.12213	0.36	1.10701	0.325147	0.7451	0.9999	No Diff.
AC090587.5	0.906439	1.64154	-1.532	2.73541	-0.559947	0.5755	0.9999	No Diff.
AC090602.1	5.71768	8.2645	-0.538	1.06384	-0.506076	0.6128	0.9999	No Diff.
AC090602.2	0	0.430321	-2.038	4.07337	-0.500225	0.6169	0.9999	CTRL unique
AC090616.2	8.64326	8.78547	0.054	0.951735	0.0570416	0.9545	0.9999	No Diff.
AC090937.2	343.889	346.869	-0.004	0.201538	-0.0206542	0.9835	0.9999	No Diff.
AC090945.1	1.15841	1.21122	-0.021	2.44342	-0.00868786	0.9931	0.9999	No Diff.
AC091062.2	12.6439	6.59774	1.141	1.00584	1.1344	0.2566	0.9999	No Diff.
AC091133.1	5.23918	6.74521	-0.29	1.1602	-0.250077	0.8025	0.9999	No Diff.
AC091167.3	0	0.430321	-2.038	4.07337	-0.500225	0.6169	0.9999	CTRL unique
AC091178.1	0.780099	0	1.163	4.01866	0.28939	0.7723	0.9999	FSHD unique
AC091491.2	5.6657	1.29096	2.76	1.76384	1.5648	0.1176	0.9999	No Diff.
AC091633.2	0.227236	0.430321	-1.079	4.05833	-0.265859	0.7903	0.9999	No Diff.
AC091729.9	11.3803	7.1285	0.731	0.985238	0.741967	0.4581	0.9999	No Diff.
AC091878.1	0	0.430321	-2.038	4.07337	-0.500225	0.6169	0.9999	CTRL unique
AC092066.1	35.9987	35.6768	0.029	0.484103	0.0595694	0.9525	0.9999	No Diff.
AC092155.1	0	0.769991	-2.058	4.07642	-0.50478	0.6137	0.9999	CTRL unique
AC092159.2	3.78059	0.430321	2.073	2.26268	0.915996	0.3597	0.9999	No Diff.
AC092180.2	0.454473	0	0.112	4.04471	0.0277105	0.9779	0.9999	FSHD unique
AC092214.10	1.23332	0.350575	0.59	3.3376	0.176728	0.8597	0.9999	No Diff.
AC092295.7	6.24902	2.96409	1.328	1.40965	0.941914	0.3462	0.9999	No Diff.
AC092296.1	36.8413	46.5898	-0.269	0.483403	-0.55731	0.5773	0.9999	No Diff.
AC092301.3	0.980638	0	-0.018	3.99928	-0.00453688	0.9964	0.9999	FSHD unique
AC092421.1	0	0.430321	-2.038	4.07337	-0.500225	0.6169	0.9999	CTRL unique
AC092534.1	0.227236	0.430321	-1.079	4.05833	-0.265859	0.7903	0.9999	No Diff.
AC092573.2	0	0.860642	-2.399	4.0437	-0.593382	0.5529	0.9999	CTRL unique
AC092594.1	0.227236	2.87344	-2.951	2.621	-1.12588	0.2602	0.9999	No Diff.
AC092614.2	2.92362	5.26428	-0.713	1.37938	-0.516796	0.6053	0.9999	No Diff.
AC092661.2	0.832782	3.86086	-2.067	1.94017	-1.06518	0.2868	0.9999	No Diff.
AC092755.4	0.37831	0	0.517	4.02844	0.128412	0.8978	0.9999	FSHD unique
AC092835.2	4.63292	8.96677	-0.741	1.11797	-0.663166	0.5072	0.9999	No Diff.
AC093081.2	25.3103	27.504	-0.121	0.553978	-0.218301	0.8272	0.9999	No Diff.
AC093106.7	10.8051	12.3755	-0.052	0.900356	-0.0577446	0.954	0.9999	No Diff.
AC093107.7	0	0.350575	-1.954	4.05741	-0.481633	0.6301	0.9999	CTRL unique
AC093110.3	0.955905	0.350575	0.462	3.58675	0.128848	0.8975	0.9999	No Diff.
AC093162.5	0.955905	0.430321	0.359	3.52081	0.101932	0.9188	0.9999	No Diff.
AC093323.3	49.2679	50.4593	-0.03	0.414553	-0.0735006	0.9414	0.9999	No Diff.
AC093375.1	1.58689	3.28307	-1.267	2.02281	-0.626542	0.531	0.9999	No Diff.
AC093388.3	0.680456	1.64154	-1.142	2.66935	-0.427743	0.6688	0.9999	No Diff.
AC093391.2	2.31682	2.25204	0.015	1.77071	0.00833301	0.9934	0.9999	No Diff.
AC093415.2	16.5794	14.2942	0.219	0.748606	0.292787	0.7697	0.9999	No Diff.
AC093415.5	0.705189	0	1.353	3.99482	0.338569	0.7349	0.9999	FSHD unique
AC093495.4	0.151073	4.20053	-2.796	2.33081	-1.19979	0.2302	0.9999	No Diff.
AC093509.1	42.4977	64.9457	-0.611	0.402187	-1.51802	0.129	0.9999	No Diff.
AC093555.1	0.326879	0	-0.181	4.07782	-0.0444819	0.9645	0.9999	FSHD unique
AC093609.1	0.37831	0	0.517	4.02844	0.128412	0.8978	0.9999	FSHD unique
AC093620.5	0.705189	0	1.353	3.99482	0.338569	0.7349	0.9999	FSHD unique
AC093627.10	0	0.350575	-1.954	4.05741	-0.481633	0.6301	0.9999	CTRL unique
AC093627.12	0	2.42243	-3.914	3.06096	-1.27856	0.2011	0.9999	CTRL unique
AC093627.9	6.67429	6.84676	-0.005	1.06042	-0.00453536	0.9964	0.9999	No Diff.
AC093642.1	2.14352	3.12358	-0.651	1.77044	-0.367473	0.7133	0.9999	No Diff.
AC093642.3	0.907692	1.13147	-0.44	2.78749	-0.15775	0.8747	0.9999	No Diff.
AC093642.5	3.52916	6.79336	-0.859	1.22594	-0.700766	0.4834	0.9999	No Diff.
AC093662.6	0.227236	0.769991	-1.14	4.02029	-0.283593	0.7767	0.9999	No Diff.
AC093673.5	25.5292	29.2024	-0.234	0.546818	-0.427931	0.6687	0.9999	No Diff.
AC093698.2	0	0.769991	-2.058	4.07642	-0.50478	0.6137	0.9999	CTRL unique
AC093702.1	1.23332	1.47114	-0.729	2.52876	-0.288363	0.7731	0.9999	No Diff.
AC093724.1	12.7215	8.14751	0.774	0.933742	0.828923	0.4071	0.9999	No Diff.
AC093724.2	1.23457	2.67145	-0.944	1.88456	-0.501059	0.6163	0.9999	No Diff.
AC093726.6	0.629026	1.29096	-0.533	3.10079	-0.171926	0.8635	0.9999	No Diff.
AC093734.11	48.8777	56.0523	-0.213	0.40722	-0.523918	0.6003	0.9999	No Diff.
AC093818.1	1.33547	0	1.548	3.89816	0.397119	0.6913	0.9999	FSHD unique
AC093838.4	44.5118	53.2575	-0.241	0.421269	-0.571727	0.5675	0.9999	No Diff.
AC093838.5	0	0.430321	-2.038	4.07337	-0.500225	0.6169	0.9999	CTRL unique
AC093838.7	0.755366	0.430321	-0.317	3.98307	-0.079687	0.9365	0.9999	No Diff.
AC093901.1	0.780099	1.53998	0.803	2.95832	0.271529	0.786	0.9999	No Diff.
AC095067.1	0.326879	0	-0.181	4.07782	-0.0444819	0.9645	0.9999	FSHD unique
AC096559.1	0.453219	0.70115	-1.28	3.97209	-0.322294	0.7472	0.9999	No Diff.
AC096574.4	0.151073	0.430321	-1.135	4.02012	-0.282261	0.7777	0.9999	No Diff.
AC096579.14	0	0.350575	-1.954	4.05741	-0.481633	0.6301	0.9999	CTRL unique
AC096582.7	5.36481	6.70908	0.119	1.22181	0.0975915	0.9223	0.9999	No Diff.
AC096649.1	0.932425	0	1.674	3.97995	0.420567	0.6741	0.9999	FSHD unique
AC096649.2	1.53797	0.430321	1.544	2.84571	0.542728	0.5873	0.9999	No Diff.
AC096663.1	3.39835	7.05329	-1.062	1.24167	-0.855006	0.3925	0.9999	No Diff.
AC096669.2	2.87219	2.58192	1.706	1.95659	0.872131	0.3831	0.9999	No Diff.
AC096669.3	7.66136	4.40364	0.788	1.16598	0.675578	0.4993	0.9999	No Diff.
AC096670.3	0.453219	0	0.371	4.03895	0.0917617	0.9269	0.9999	FSHD unique
AC096772.4	0.326879	0	-0.181	4.07782	-0.0444819	0.9645	0.9999	FSHD unique
AC097382.5	0.477953	0.430321	-0.203	4.0179	-0.0505215	0.9597	0.9999	No Diff.
AC097458.2	0	0.350575	-1.954	4.05741	-0.481633	0.6301	0.9999	CTRL unique
AC097467.2	0	0.430321	-2.038	4.07337	-0.500225	0.6169	0.9999	CTRL unique
AC097500.2	1.286	0	1.779	3.942	0.451363	0.6517	0.9999	FSHD unique
AC097523.2	0.680456	0.780896	-0.602	3.19623	-0.188217	0.8507	0.9999	No Diff.
AC097532.1	0.804832	2.33178	-2.196	2.24944	-0.976192	0.329	0.9999	No Diff.
AC097532.4	0	1.83262	-3.494	3.43706	-1.01665	0.3093	0.9999	CTRL unique
AC097533.1	0.37831	1.20031	-1.168	3.1051	-0.3763	0.7067	0.9999	No Diff.
AC097639.4	0.980638	0	-0.018	3.99928	-0.00453688	0.9964	0.9999	FSHD unique
AC097639.8	0.980638	0.350575	-0.601	3.89982	-0.154035	0.8776	0.9999	No Diff.
AC097662.2	3.95568	3.12358	0.529	1.53665	0.344426	0.7305	0.9999	No Diff.
AC097711.1	0.37831	1.21122	-1.442	3.11114	-0.463369	0.6431	0.9999	No Diff.
AC097721.2	0.756619	0	1.215	3.99878	0.303731	0.7613	0.9999	FSHD unique
AC097724.3	2.80049	2.06095	0.174	1.95387	0.0889316	0.9291	0.9999	No Diff.
AC098614.2	3.92773	12.1679	-1.562	1.00375	-1.55654	0.1196	0.9999	No Diff.
AC098617.1	0.454473	0	0.112	4.04471	0.0277105	0.9779	0.9999	FSHD unique
AC098820.4	0	0.350575	-1.954	4.05741	-0.481633	0.6301	0.9999	CTRL unique
AC099057.8	0.302146	0.430321	-0.78	4.00199	-0.194988	0.8454	0.9999	No Diff.
AC099544.2	0.326879	0.430321	-1.469	4.04566	-0.363196	0.7165	0.9999	No Diff.
AC099548.6	1.18314	2.07186	-0.379	2.18177	-0.173626	0.8622	0.9999	No Diff.
AC099850.1	0.605546	1.05173	-0.146	3.29926	-0.0441272	0.9648	0.9999	No Diff.
AC100748.2	18.4474	12.1799	0.555	0.744742	0.744918	0.4563	0.9999	No Diff.
AC100830.4	0.326879	0	-0.181	4.07782	-0.0444819	0.9645	0.9999	FSHD unique
AC102953.4	0.554116	0	0.592	4.04308	0.146414	0.8836	0.9999	FSHD unique
AC103564.6	0.326879	0	-0.181	4.07782	-0.0444819	0.9645	0.9999	FSHD unique
AC103965.1	9.95595	13.5604	-0.547	0.822283	-0.664819	0.5062	0.9999	No Diff.
AC104113.2	0.37831	0	0.517	4.02844	0.128412	0.8978	0.9999	FSHD unique
AC104113.3	0.477953	0	0.597	4.04553	0.147662	0.8826	0.9999	FSHD unique
AC104135.2	1.5627	0	1.734	3.64614	0.475481	0.6344	0.9999	FSHD unique
AC104135.3	0	0.860642	-2.399	4.0437	-0.593382	0.5529	0.9999	CTRL unique
AC104297.2	0	0.430321	-2.038	4.07337	-0.500225	0.6169	0.9999	CTRL unique
AC104600.1	0	0.430321	-2.038	4.07337	-0.500225	0.6169	0.9999	CTRL unique
AC104653.1	1.78869	2.58192	1.113	2.13383	0.521744	0.6018	0.9999	No Diff.
AC104654.2	0	0.430321	-2.038	4.07337	-0.500225	0.6169	0.9999	CTRL unique
AC104655.3	0.326879	0	-0.181	4.07782	-0.0444819	0.9645	0.9999	FSHD unique
AC104695.3	0.453219	0	0.371	4.03895	0.0917617	0.9269	0.9999	FSHD unique
AC104809.4	0	0.769991	-2.058	4.07642	-0.50478	0.6137	0.9999	CTRL unique
AC104820.2	1.23457	1.21122	0.175	2.40623	0.0727332	0.942	0.9999	No Diff.
AC104843.3	0	0.430321	-2.038	4.07337	-0.500225	0.6169	0.9999	CTRL unique
AC105053.4	2.92165	1.72128	1.891	2.13835	0.884523	0.3764	0.9999	No Diff.
AC105749.1	0.780099	0	1.163	4.01866	0.28939	0.7723	0.9999	FSHD unique
AC105760.2	4.12702	3.7134	0.539	1.53072	0.352191	0.7247	0.9999	No Diff.
AC106782.18	0.151073	0.860642	-1.485	3.99791	-0.371368	0.7104	0.9999	No Diff.
AC106782.20	0	0.430321	-2.038	4.07337	-0.500225	0.6169	0.9999	CTRL unique
AC106801.1	0.151073	0.860642	-1.485	3.99791	-0.371368	0.7104	0.9999	No Diff.
AC106862.1	88.8168	97.8844	-0.175	0.355313	-0.491632	0.623	0.9999	No Diff.
AC106869.2	2.3695	1.21122	0.962	2.1113	0.455466	0.6488	0.9999	No Diff.
AC106875.1	0.980638	2.66055	-1.821	2.46283	-0.739267	0.4597	0.9999	No Diff.
AC107218.3	1.0835	0	1.987	3.86991	0.513565	0.6076	0.9999	FSHD unique
AC107983.4	1.76521	6.21445	-2.06	1.4043	-1.46685	0.1424	0.9999	No Diff.
AC108025.2	0.832782	1.20031	-0.608	2.79801	-0.217127	0.8281	0.9999	No Diff.
AC108142.1	19.5766	23.2174	-0.234	0.61806	-0.378141	0.7053	0.9999	No Diff.
AC108463.2	3.95247	5.19544	-0.041	1.40559	-0.0288646	0.977	0.9999	No Diff.
AC108479.2	2.11753	5.17363	-1.701	1.53466	-1.10839	0.2677	0.9999	No Diff.
AC108488.3	33.8621	34.1466	0.03	0.506308	0.0599482	0.9522	0.9999	No Diff.
AC108488.4	2.01467	1.48205	0.629	2.07302	0.303311	0.7617	0.9999	No Diff.
AC109333.10	0.454473	0	0.112	4.04471	0.0277105	0.9779	0.9999	FSHD unique
AC109828.1	0.653759	0	-0.065	4.02076	-0.0161643	0.9871	0.9999	FSHD unique
AC110299.1	0	0.430321	-2.038	4.07337	-0.500225	0.6169	0.9999	CTRL unique
AC110299.5	1.3869	11.5499	-1.08	1.54107	-0.701011	0.4833	0.9999	No Diff.
AC110619.2	0.983856	4.20053	-1.243	1.9989	-0.621741	0.5341	0.9999	No Diff.
AC110781.3	2.69638	0.769991	2.455	2.309	1.06324	0.2877	0.9999	No Diff.
AC111200.7	2.44245	3.01112	0.448	1.77747	0.252211	0.8009	0.9999	No Diff.
AC112198.1	1.60966	0	1.81	3.60549	0.502087	0.6156	0.9999	FSHD unique
AC112229.7	2.64244	0.350575	1.582	2.57781	0.613606	0.5395	0.9999	No Diff.
AC112255.1	0.302146	0.350575	-0.79	4.02934	-0.195952	0.8446	0.9999	No Diff.
AC112721.1	0	0.350575	-1.954	4.05741	-0.481633	0.6301	0.9999	CTRL unique
AC112721.2	0	0.350575	-1.954	4.05741	-0.481633	0.6301	0.9999	CTRL unique
AC113189.5	20.3802	18.675	0.149	0.641324	0.231736	0.8167	0.9999	No Diff.
AC113610.1	0.454473	0	0.112	4.04471	0.0277105	0.9779	0.9999	FSHD unique
AC114271.2	11.087	19.1775	-0.483	0.752725	-0.641438	0.5212	0.9999	No Diff.
AC114730.8	0.477953	0	0.597	4.04553	0.147662	0.8826	0.9999	FSHD unique
AC114755.7	0	0.350575	-1.954	4.05741	-0.481633	0.6301	0.9999	CTRL unique
AC114808.2	0	0.430321	-2.038	4.07337	-0.500225	0.6169	0.9999	CTRL unique
AC114810.5	0.781352	0	0.929	4.02682	0.230622	0.8176	0.9999	FSHD unique
AC114877.3	1.43708	0	1.903	3.76036	0.505964	0.6129	0.9999	FSHD unique
AC115617.2	1.10823	1.64154	-0.351	2.52881	-0.138927	0.8895	0.9999	No Diff.
AC116366.4	2.0661	2.45403	1.25	2.10191	0.594858	0.5519	0.9999	No Diff.
AC116614.1	0.653759	0.860642	-1.543	3.75623	-0.410798	0.6812	0.9999	No Diff.
AC121253.1	126.5	198.173	-0.656	0.273196	-2.39999	0.0164	0.9999	No Diff.
AC122136.1	1.0835	2.1516	0.453	2.39347	0.189057	0.85	0.9999	No Diff.
AC123788.3	1.53546	0	1.853	3.69028	0.502132	0.6156	0.9999	FSHD unique
AC124789.1	10.2269	6.3476	0.841	1.01782	0.826328	0.4086	0.9999	No Diff.
AC124861.1	0.227236	0.430321	-1.079	4.05833	-0.265859	0.7903	0.9999	No Diff.
AC124944.2	8.66745	18.0679	-0.886	0.816761	-1.08467	0.2781	0.9999	No Diff.
AC124944.3	2.11502	0.430321	0.229	2.97979	0.0769939	0.9386	0.9999	No Diff.
AC125232.1	6.2458	10.866	-0.319	1.03042	-0.309134	0.7572	0.9999	No Diff.
AC126118.1	1.46181	2.40062	-0.127	2.04426	-0.0621101	0.9505	0.9999	No Diff.
AC126118.2	0	0.350575	-1.954	4.05741	-0.481633	0.6301	0.9999	CTRL unique
AC126365.4	0.653759	1.53998	-1.349	3.24373	-0.415971	0.6774	0.9999	No Diff.
AC126544.4	31.0123	21.5386	0.482	0.576459	0.836253	0.403	0.9999	No Diff.
AC127904.2	0.983856	0.70115	0.654	3.25317	0.200883	0.8408	0.9999	No Diff.
AC129929.5	2.62022	5.36472	-1.04	1.34793	-0.771554	0.4404	0.9999	No Diff.
AC131097.3	1.33421	0.350575	1.399	2.98152	0.469135	0.639	0.9999	No Diff.
AC131180.2	0.302146	0.430321	-0.78	4.00199	-0.194988	0.8454	0.9999	No Diff.
AC131180.4	2.2661	1.83262	-1.348	2.33068	-0.578459	0.563	0.9999	No Diff.
AC133109.1	0.605546	0.780896	-0.75	3.28483	-0.228403	0.8193	0.9999	No Diff.
AC133644.2	0	1.12057	-2.81	4.03523	-0.696315	0.4862	0.9999	CTRL unique
AC133680.1	0.653759	0	-0.065	4.02076	-0.0161643	0.9871	0.9999	FSHD unique
AC133919.6	1.05751	0	0.616	4.00261	0.153783	0.8778	0.9999	FSHD unique
AC136007.2	52.1425	42.0026	0.337	0.432584	0.779233	0.4358	0.9999	No Diff.
AC136289.1	0	0.430321	-2.038	4.07337	-0.500225	0.6169	0.9999	CTRL unique
AC136290.1	1.13493	0	1.627	3.98787	0.408097	0.6832	0.9999	FSHD unique
AC136940.3	0.151073	0.769991	-0.976	4.05139	-0.240874	0.8097	0.9999	No Diff.
AC137723.5	0.653759	0.70115	-1.086	3.86228	-0.281123	0.7786	0.9999	No Diff.
AC137932.4	0	0.350575	-1.954	4.05741	-0.481633	0.6301	0.9999	CTRL unique
AC137932.6	3.24728	2.59171	0.766	1.72091	0.445192	0.6562	0.9999	No Diff.
AC137934.1	0.37831	0.430321	-0.294	4.00308	-0.0733444	0.9415	0.9999	No Diff.
AC138035.1	0	3.07997	-2.531	3.03516	-0.833878	0.4043	0.9999	CTRL unique
AC138035.2	3.44656	4.59472	-0.854	1.42341	-0.599941	0.5485	0.9999	No Diff.
AC138655.4	0.529383	3.94061	-1.958	2.05608	-0.95217	0.341	0.9999	No Diff.
AC138969.4	1.43833	0	1.697	3.76562	0.450779	0.6521	0.9999	FSHD unique
AC139099.3	1.48529	1.53998	1.556	2.48437	0.626385	0.5311	0.9999	No Diff.
AC139099.6	0.326879	0	-0.181	4.07782	-0.0444819	0.9645	0.9999	FSHD unique
AC139100.3	0.755366	0.769991	-0.175	3.72223	-0.0469995	0.9625	0.9999	No Diff.
AC139100.4	1.2593	0.70115	0.812	2.80295	0.289806	0.772	0.9999	No Diff.
AC139713.1	0	0.350575	-1.954	4.05741	-0.481633	0.6301	0.9999	CTRL unique
AC139887.4	0.804832	0.350575	0.081	3.78932	0.0214074	0.9829	0.9999	No Diff.
AC140481.1	0.151073	1.29096	-1.687	3.77244	-0.447146	0.6548	0.9999	No Diff.
AC140542.2	0.326879	0.860642	-1.661	3.98821	-0.416478	0.6771	0.9999	No Diff.
AC141586.5	13.2007	14.3522	-0.13	0.753504	-0.172177	0.8633	0.9999	No Diff.
AC141928.1	1.63636	2.34269	-0.367	1.95946	-0.187268	0.8515	0.9999	No Diff.
AC142472.6	8.26495	3.5855	1.818	1.3278	1.36922	0.1709	0.9999	No Diff.
AC142528.1	3.32541	2.1832	1.089	1.76603	0.616399	0.5376	0.9999	No Diff.
AC144449.1	2.62147	1.47114	1.148	1.98903	0.576963	0.564	0.9999	No Diff.
AC144521.1	1.48529	0.860642	1.189	2.64616	0.449288	0.6532	0.9999	No Diff.
AC144530.1	8.11066	10.7076	-0.378	0.89697	-0.421696	0.6732	0.9999	No Diff.
AC144652.1	16.048	15.6781	0.181	0.724259	0.249691	0.8028	0.9999	No Diff.
AC144831.1	3.37487	7.16574	-1.089	1.2241	-0.88991	0.3735	0.9999	No Diff.
AC144831.3	0.756619	1.21122	-0.784	2.84163	-0.27602	0.7825	0.9999	No Diff.
AC144835.1	0.326879	0	-0.181	4.07782	-0.0444819	0.9645	0.9999	FSHD unique
AC145124.1	0	0.70115	-2.331	4.04255	-0.576659	0.5642	0.9999	CTRL unique
AC145124.2	2.04066	2.96409	-0.532	1.81982	-0.292523	0.7699	0.9999	No Diff.
AC147651.3	1.33421	0	2.275	3.54703	0.641288	0.5213	0.9999	FSHD unique
AC147651.4	2.34406	1.13147	0.246	2.2673	0.108413	0.9137	0.9999	No Diff.
AC156455.1	1.21109	0.780896	-0.183	2.84075	-0.0644654	0.9486	0.9999	No Diff.
AC159540.1	8.63879	12.7697	-0.479	0.866461	-0.55332	0.58	0.9999	No Diff.
AC195454.1	0	0.769991	-2.058	4.07642	-0.50478	0.6137	0.9999	CTRL unique
AC226118.1	0.755366	0.350575	-0.678	3.98274	-0.170119	0.8649	0.9999	No Diff.
ACAA1	134.193	125.689	0.096	0.279988	0.342835	0.7317	0.9999	No Diff.
ACAA2	136.027	118.177	0.2	0.278819	0.718881	0.4722	0.9999	No Diff.
ACACA	410.123	452.681	-0.135	0.191219	-0.706157	0.4801	0.9999	No Diff.
ACACB	34.6892	16.9503	1.171	0.634873	1.8445	0.06511	0.9999	No Diff.
ACAD10	66.4542	60.8697	0.13	0.379199	0.34377	0.731	0.9999	No Diff.
ACAD11	3.49996	3.63365	0.361	1.54374	0.234127	0.8149	0.9999	No Diff.
ACAD8	120.205	99.3688	0.273	0.29542	0.923286	0.3559	0.9999	No Diff.
ACAD9	186.388	187.552	-0.017	0.241896	-0.0699699	0.9442	0.9999	No Diff.
ACADL	2.67165	1.21122	1.106	2.04719	0.54017	0.5891	0.9999	No Diff.
ACADM	248.851	227.439	0.128	0.220083	0.582083	0.5605	0.9999	No Diff.
ACADS	63.3694	56.4217	0.231	0.392419	0.588343	0.5563	0.9999	No Diff.
ACADSB	109.639	105.494	0.025	0.308024	0.0809136	0.9355	0.9999	No Diff.
ACADVL	672.129	660.542	0.023	0.171287	0.132716	0.8944	0.9999	No Diff.
ACAN	4.9573	5.6092	0.971	1.50095	0.647242	0.5175	0.9999	No Diff.
ACAP1	2.31932	1.20031	1.188	2.17307	0.546742	0.5846	0.9999	No Diff.
ACAP2	86.2815	83.627	0.055	0.341146	0.161927	0.8714	0.9999	No Diff.
ACAP3	320.31	348.966	-0.111	0.213351	-0.518475	0.6041	0.9999	No Diff.
ACAT1	223.894	202.784	0.136	0.229306	0.595129	0.5518	0.9999	No Diff.
ACAT2	262.957	306.958	-0.294	0.256237	-1.14599	0.2518	0.9999	No Diff.
ACBD3	472.251	488.561	-0.053	0.179632	-0.296091	0.7672	0.9999	No Diff.
ACBD4	8.56584	25.3025	-1.435	0.707781	-2.02691	0.04267	0.9999	No Diff.
ACBD5	114.734	111.089	0.053	0.289988	0.181342	0.8561	0.9999	No Diff.
ACBD6	161.841	183.494	-0.169	0.251531	-0.673492	0.5006	0.9999	No Diff.
ACBD7	1.68583	2.07186	-0.23	2.1097	-0.108885	0.9133	0.9999	No Diff.
ACCS	13.2889	7.72172	1.156	0.942947	1.22605	0.2202	0.9999	No Diff.
ACD	35.527	21.0308	0.904	0.636088	1.4205	0.1555	0.9999	No Diff.
ACE	0.453219	1.05173	-1.464	3.73774	-0.391643	0.6953	0.9999	No Diff.
ACE2	0.856262	0	1.688	3.97884	0.424129	0.6715	0.9999	FSHD unique
ACER2	22.0148	19.08	0.258	0.653779	0.39412	0.6935	0.9999	No Diff.
ACER3	29.921	37.8215	-0.153	0.549987	-0.278636	0.7805	0.9999	No Diff.
ACHE	214.177	227.44	0.025	0.26114	0.097635	0.9222	0.9999	No Diff.
ACIN1	906.582	926.05	-0.033	0.16182	-0.205744	0.837	0.9999	No Diff.
ACKR2	0.529383	0.769991	0.133	3.63433	0.0365617	0.9708	0.9999	No Diff.
ACKR3	1.74047	1.4023	1.329	2.58043	0.514973	0.6066	0.9999	No Diff.
ACKR4	0.326879	0	-0.181	4.07782	-0.0444819	0.9645	0.9999	FSHD unique
ACLY	1059.02	1133.03	-0.098	0.169316	-0.576983	0.564	0.9999	No Diff.
ACMSD	0.454473	0	0.112	4.04471	0.0277105	0.9779	0.9999	FSHD unique
ACO1	267.061	256.057	0.079	0.231516	0.340455	0.7335	0.9999	No Diff.
ACO2	949.375	801.151	0.246	0.168064	1.46555	0.1428	0.9999	No Diff.
ACOT1	7.86708	19.0541	-1.675	0.902398	-1.85629	0.06341	0.9999	No Diff.
ACOT11	57.8586	53.8371	0.121	0.419226	0.287835	0.7735	0.9999	No Diff.
ACOT12	1.88833	0	2.763	3.06749	0.900647	0.3678	0.9999	FSHD unique
ACOT13	85.1136	101.88	-0.27	0.317841	-0.849386	0.3957	0.9999	No Diff.
ACOT2	78.8917	83.3028	-0.074	0.335957	-0.22072	0.8253	0.9999	No Diff.
ACOT7	110.476	102.602	0.122	0.299587	0.407767	0.6834	0.9999	No Diff.
ACOT8	74.75	78.3809	-0.046	0.350682	-0.130568	0.8961	0.9999	No Diff.
ACOT9	160.414	147.949	0.123	0.270503	0.455161	0.649	0.9999	No Diff.
ACOX1	171.666	155.73	0.135	0.259132	0.521812	0.6018	0.9999	No Diff.
ACOX2	9.62068	10.8889	-0.213	0.870689	-0.24425	0.807	0.9999	No Diff.
ACOX3	90.0776	79.6014	0.185	0.340246	0.544566	0.5861	0.9999	No Diff.
ACP1	246.162	227.703	0.114	0.220582	0.517637	0.6047	0.9999	No Diff.
ACP2	104.455	89.0983	0.258	0.314187	0.819841	0.4123	0.9999	No Diff.
ACP5	2.19244	0.769991	1.339	2.61606	0.511814	0.6088	0.9999	No Diff.
ACP6	43.6974	29.3292	0.578	0.482727	1.19748	0.2311	0.9999	No Diff.
ACRBP	0.453219	0	0.371	4.03895	0.0917617	0.9269	0.9999	FSHD unique
ACSBG1	1.78869	1.13147	0.701	2.233	0.313896	0.7536	0.9999	No Diff.
ACSF2	251.663	184.91	0.423	0.235008	1.79934	0.07196	0.9999	No Diff.
ACSF3	63.1146	64.119	-0.007	0.373234	-0.0188216	0.985	0.9999	No Diff.
ACSL1	338.577	393.936	-0.213	0.19537	-1.0908	0.2754	0.9999	No Diff.
ACSL3	610.15	633.839	-0.048	0.177592	-0.272752	0.785	0.9999	No Diff.
ACSL4	499.933	514.707	-0.048	0.177513	-0.272477	0.7853	0.9999	No Diff.
ACSM3	1.43582	0.430321	0.741	3.10925	0.238464	0.8115	0.9999	No Diff.
ACSS1	9.06209	8.60417	0.085	0.992897	0.0855712	0.9318	0.9999	No Diff.
ACSS2	159.534	168.748	-0.125	0.270731	-0.463416	0.6431	0.9999	No Diff.
ACSS3	19.4363	23.6168	-0.165	0.634928	-0.25965	0.7951	0.9999	No Diff.
ACTA1	11356.2	10103.4	0.243	0.138681	1.75468	0.07931	0.9999	No Diff.
ACTA2	785.843	886.614	-0.184	0.184226	-0.996675	0.3189	0.9999	No Diff.
ACTB	3781.17	4921.75	-0.395	0.143098	-2.75836	0.005809	0.9999	No Diff.
ACTC1	35721.8	35866.2	-0.033	0.151742	-0.216773	0.8284	0.9999	No Diff.
ACTG1	3938.01	4265.94	-0.13	0.152685	-0.850604	0.395	0.9999	No Diff.
ACTG1P1	0.932425	1.05173	0.332	2.8142	0.118074	0.906	0.9999	No Diff.
ACTG2	13.2646	14.7923	-0.357	0.774547	-0.460308	0.6453	0.9999	No Diff.
ACTGP3	0.653759	0	-0.065	4.02076	-0.0161643	0.9871	0.9999	FSHD unique
ACTL10	1.8928	2.52287	-0.176	2.10189	-0.0836066	0.9334	0.9999	No Diff.
ACTL6A	75.5935	86.6438	-0.196	0.337128	-0.582596	0.5602	0.9999	No Diff.
ACTN1	549.053	675.642	-0.298	0.172613	-1.72855	0.08389	0.9999	No Diff.
ACTN2	5091.59	5554.18	-0.121	0.132334	-0.915161	0.3601	0.9999	No Diff.
ACTN3	2078.13	1543.2	0.392	0.187945	2.0844	0.03712	0.9999	No Diff.
ACTN4	696.276	820.708	-0.251	0.169815	-1.47673	0.1397	0.9999	No Diff.
ACTR10	213.613	226.918	-0.07	0.228687	-0.305581	0.7599	0.9999	No Diff.
ACTR1A	763.808	709.541	0.108	0.16425	0.658772	0.51	0.9999	No Diff.
ACTR1B	270.276	247.243	0.131	0.217119	0.604251	0.5457	0.9999	No Diff.
ACTR2	862.807	882.855	-0.029	0.161735	-0.181498	0.856	0.9999	No Diff.
ACTR3	462.827	470.071	-0.033	0.184875	-0.178407	0.8584	0.9999	No Diff.
ACTR3B	40.104	36.8346	0.142	0.470854	0.302334	0.7624	0.9999	No Diff.
ACTR3C	0.931172	1.29096	-0.122	2.92431	-0.0418119	0.9666	0.9999	No Diff.
ACTR5	30.0828	43.9545	-0.401	0.491991	-0.815929	0.4145	0.9999	No Diff.
ACTR6	82.209	55.883	0.549	0.361588	1.51814	0.129	0.9999	No Diff.
ACTR8	122.475	148.595	-0.241	0.281127	-0.858507	0.3906	0.9999	No Diff.
ACTRT3	5.54509	8.18476	-0.57	1.04337	-0.546387	0.5848	0.9999	No Diff.
ACVR1	130.788	119.367	0.147	0.298456	0.492369	0.6225	0.9999	No Diff.
ACVR1B	93.8041	93.1532	0.008	0.313981	0.0253772	0.9798	0.9999	No Diff.
ACVR1C	44.5093	32.5728	0.664	0.562417	1.1807	0.2377	0.9999	No Diff.
ACVR2A	151.06	124.145	0.275	0.291808	0.942379	0.346	0.9999	No Diff.
ACVR2B	130.867	121.7	0.114	0.287752	0.396943	0.6914	0.9999	No Diff.
ACVRL1	17.6831	12.5293	0.545	0.730889	0.746126	0.4556	0.9999	No Diff.
ACY1	0.629026	0.350575	0.127	3.98726	0.0317651	0.9747	0.9999	No Diff.
ACYP1	18.0463	18.3823	-0.045	0.670747	-0.0671933	0.9464	0.9999	No Diff.
ACYP2	65.7235	49.391	0.437	0.406632	1.07522	0.2823	0.9999	No Diff.
AD000090.2	42.0643	46.0402	-0.128	0.45661	-0.280664	0.779	0.9999	No Diff.
AD000092.3	0.653759	0	-0.065	4.02076	-0.0161643	0.9871	0.9999	FSHD unique
AD000864.6	0.151073	0.350575	-1.081	4.06186	-0.266033	0.7902	0.9999	No Diff.
AD001527.4	0.629026	0.350575	0.127	3.98726	0.0317651	0.9747	0.9999	No Diff.
ADA	70.5401	80.4839	-0.275	0.357273	-0.768422	0.4422	0.9999	No Diff.
ADAL	81.2726	68.5685	0.241	0.355717	0.676873	0.4985	0.9999	No Diff.
ADAM10	533.226	582.42	-0.129	0.179491	-0.716183	0.4739	0.9999	No Diff.
ADAM11	8.81459	7.80896	0.493	1.06165	0.464305	0.6424	0.9999	No Diff.
ADAM12	211.596	375.035	-0.774	0.291984	-2.65203	0.008001	0.9999	No Diff.
ADAM15	43.5436	52.814	-0.288	0.425799	-0.676907	0.4985	0.9999	No Diff.
ADAM17	146.708	158.452	-0.098	0.263215	-0.374149	0.7083	0.9999	No Diff.
ADAM19	620.245	760.306	-0.321	0.172679	-1.85698	0.06331	0.9999	No Diff.
ADAM20	0.477953	0	0.597	4.04553	0.147662	0.8826	0.9999	FSHD unique
ADAM21	1.00734	1.48205	-0.345	2.39665	-0.14384	0.8856	0.9999	No Diff.
ADAM21P1	0	0.430321	-2.038	4.07337	-0.500225	0.6169	0.9999	CTRL unique
ADAM22	10.4097	9.38053	0.146	0.929123	0.157057	0.8752	0.9999	No Diff.
ADAM23	44.4956	54.7595	-0.253	0.481659	-0.525408	0.5993	0.9999	No Diff.
ADAM28	10.7558	13.2162	-0.089	0.89057	-0.099542	0.9207	0.9999	No Diff.
ADAM32	1.15966	1.29096	0.79	2.66064	0.296822	0.7666	0.9999	No Diff.
ADAM33	1.63761	3.04384	-0.677	1.84197	-0.36751	0.7132	0.9999	No Diff.
ADAM3B	0	0.769991	-2.058	4.07642	-0.50478	0.6137	0.9999	CTRL unique
ADAM8	7.70636	8.04707	-0.062	0.978439	-0.0630656	0.9497	0.9999	No Diff.
ADAM9	247.609	236.039	0.064	0.225757	0.284417	0.7761	0.9999	No Diff.
ADAMDEC1	0	0.430321	-2.038	4.07337	-0.500225	0.6169	0.9999	CTRL unique
ADAMTS1	174.01	212.51	-0.305	0.24811	-1.23027	0.2186	0.9999	No Diff.
ADAMTS10	31.8021	43.8769	-0.371	0.521216	-0.712274	0.4763	0.9999	No Diff.
ADAMTS12	237.306	345.916	-0.539	0.217894	-2.47491	0.01333	0.9999	No Diff.
ADAMTS13	28.9925	40.6386	-0.482	0.488221	-0.986302	0.324	0.9999	No Diff.
ADAMTS14	446.34	413.117	0.106	0.18612	0.570111	0.5686	0.9999	No Diff.
ADAMTS15	422.163	496.3	-0.216	0.18223	-1.18617	0.2356	0.9999	No Diff.
ADAMTS16	6.01535	10.7087	-0.949	0.999246	-0.949278	0.3425	0.9999	No Diff.
ADAMTS17	23.8637	16.7833	0.676	0.679262	0.995682	0.3194	0.9999	No Diff.
ADAMTS19	0.831529	1.64154	-0.992	2.60386	-0.380902	0.7033	0.9999	No Diff.
ADAMTS2	32.1637	40.8673	-0.341	0.498446	-0.683648	0.4942	0.9999	No Diff.
ADAMTS20	15.6933	18.2676	-0.172	0.697773	-0.247129	0.8048	0.9999	No Diff.
ADAMTS3	4.03185	5.30678	-0.176	1.3697	-0.128294	0.8979	0.9999	No Diff.
ADAMTS4	52.0179	45.5324	0.173	0.426593	0.404802	0.6856	0.9999	No Diff.
ADAMTS5	219.293	233.166	-0.059	0.250488	-0.234736	0.8144	0.9999	No Diff.
ADAMTS6	2.44119	1.13147	0.903	2.0643	0.437524	0.6617	0.9999	No Diff.
ADAMTS7	221.868	222.589	-0.033	0.231561	-0.144578	0.885	0.9999	No Diff.
ADAMTS8	6.44831	4.55111	1.414	1.34621	1.05051	0.2935	0.9999	No Diff.
ADAMTS9	231.732	219.583	0.074	0.224621	0.327447	0.7433	0.9999	No Diff.
ADAMTSL1	23.2493	65.5738	-1.466	1.18784	-1.23409	0.2172	0.9999	No Diff.
ADAMTSL2	14.2348	8.88591	0.674	0.837557	0.80414	0.4213	0.9999	No Diff.
ADAMTSL3	9.41888	6.31035	2.312	1.3426	1.7219	0.08509	0.9999	No Diff.
ADAMTSL4	58.7559	107.223	-0.789	0.382327	-2.06419	0.039	0.9999	No Diff.
ADAMTSL4-AS1	1.15841	0.70115	0.935	2.8945	0.322996	0.7467	0.9999	No Diff.
ADAMTSL5	27.7018	41.3955	-0.5	0.519972	-0.962103	0.336	0.9999	No Diff.
ADAP1	0	0.70115	-2.331	4.04255	-0.576659	0.5642	0.9999	CTRL unique
ADAP2	1.36342	0	0.675	4.02034	0.167809	0.8667	0.9999	FSHD unique
ADAR	441.486	444.391	-0.004	0.196624	-0.0225175	0.982	0.9999	No Diff.
ADARB1	39.6071	37.2679	0.122	0.474788	0.257511	0.7968	0.9999	No Diff.
ADARB2	0.326879	0	-0.181	4.07782	-0.0444819	0.9645	0.9999	FSHD unique
ADAT1	56.2278	55.9308	0.025	0.40306	0.0626797	0.95	0.9999	No Diff.
ADAT2	25.4087	33.5188	-0.314	0.580321	-0.540684	0.5887	0.9999	No Diff.
ADAT3	14.0009	17.4683	-0.275	0.75937	-0.361898	0.7174	0.9999	No Diff.
ADCK1	19.3019	18.5854	0.009	0.656982	0.0135213	0.9892	0.9999	No Diff.
ADCK2	16.4518	16.21	0.066	0.695989	0.0953826	0.924	0.9999	No Diff.
ADCK3	173.482	133.922	0.375	0.25954	1.44575	0.1482	0.9999	No Diff.
ADCK4	89.1899	78.8973	0.182	0.335141	0.543518	0.5868	0.9999	No Diff.
ADCK5	40.4214	48.7357	-0.245	0.44224	-0.553732	0.5798	0.9999	No Diff.
ADCY1	14.1059	17.1395	-0.232	0.730901	-0.31772	0.7507	0.9999	No Diff.
ADCY10	1.36217	0	1.777	3.84807	0.461718	0.6443	0.9999	FSHD unique
ADCY2	35.9978	15.5273	1.318	0.667269	1.97503	0.04826	0.9999	No Diff.
ADCY3	59.8774	71.268	0.277	1.04048	0.266271	0.79	0.9999	No Diff.
ADCY4	2.99406	4.79671	-0.756	1.56642	-0.482889	0.6292	0.9999	No Diff.
ADCY5	11.4628	10.7569	0.55	0.930229	0.59096	0.5545	0.9999	No Diff.
ADCY6	175.732	203.48	-0.213	0.240879	-0.882424	0.3775	0.9999	No Diff.
ADCY7	19.9309	26.0318	-0.41	0.602921	-0.680744	0.496	0.9999	No Diff.
ADCY8	0.453219	0	0.371	4.03895	0.0917617	0.9269	0.9999	FSHD unique
ADCY9	226.094	175.847	0.39	0.282136	1.38116	0.1672	0.9999	No Diff.
ADCYAP1R1	2.01467	2.58192	1.046	2.07534	0.503847	0.6144	0.9999	No Diff.
ADD1	851.853	913.8	-0.1	0.161926	-0.620192	0.5351	0.9999	No Diff.
ADD2	0.680456	1.53998	0.046	2.95416	0.0157	0.9875	0.9999	No Diff.
ADD3	401.067	506.62	-0.35	0.210418	-1.66211	0.09649	0.9999	No Diff.
ADD3-AS1	1.66556	1.13147	-0.33	2.47564	-0.133234	0.894	0.9999	No Diff.
ADGRA1	8.9162	6.32579	0.618	1.04182	0.593079	0.5531	0.9999	No Diff.
ADGRA2	152.051	222.013	-0.462	0.703807	-0.6562	0.5117	0.9999	No Diff.
ADGRA3	350.34	413.147	-0.234	0.191166	-1.22569	0.2203	0.9999	No Diff.
ADGRB1	4.20515	2.77301	0.876	1.55183	0.564582	0.5724	0.9999	No Diff.
ADGRB2	74.1223	74.2194	-0.057	0.368547	-0.153764	0.8778	0.9999	No Diff.
ADGRB3	1.10823	0.70115	0.11	3.13141	0.0350787	0.972	0.9999	No Diff.
ADGRD1	3.25121	2.74029	0.393	1.825	0.215278	0.8296	0.9999	No Diff.
ADGRD2	0	0.350575	-1.954	4.05741	-0.481633	0.6301	0.9999	CTRL unique
ADGRE2	1.96646	0.780896	0.722	2.49884	0.288781	0.7727	0.9999	No Diff.
ADGRE5	87.6926	85.2811	0.126	0.348739	0.36162	0.7176	0.9999	No Diff.
ADGRF1	0	0.350575	-1.954	4.05741	-0.481633	0.6301	0.9999	CTRL unique
ADGRF3	0.907692	1.72128	-0.127	2.7131	-0.0469905	0.9625	0.9999	No Diff.
ADGRF5	10.4465	5.6092	2.287	1.28507	1.7793	0.07519	0.9999	No Diff.
ADGRG1	15.2134	24.8849	-0.647	0.640391	-1.01099	0.312	0.9999	No Diff.
ADGRG2	1.56145	0	2.542	3.31415	0.76701	0.4431	0.9999	FSHD unique
ADGRG6	4.91481	5.03595	0.123	1.33787	0.0916827	0.927	0.9999	No Diff.
ADGRL1	57.7866	93.7761	-0.679	0.357439	-1.89858	0.05762	0.9999	No Diff.
ADGRL2	522.834	503.075	0.046	0.189421	0.241104	0.8095	0.9999	No Diff.
ADGRL3	52.5902	35.0181	0.581	0.458087	1.26833	0.2047	0.9999	No Diff.
ADGRL4	8.48324	9.63067	-0.085	0.95806	-0.0888754	0.9292	0.9999	No Diff.
ADGRV1	42.3634	34.2263	0.281	0.516792	0.543761	0.5866	0.9999	No Diff.
ADH1A	0	0.350575	-1.954	4.05741	-0.481633	0.6301	0.9999	CTRL unique
ADH1B	0.326879	0.350575	-1.104	4.02069	-0.274635	0.7836	0.9999	No Diff.
ADH1C	1.46181	2.88435	-0.233	1.9683	-0.118404	0.9057	0.9999	No Diff.
ADH5	516.414	457.255	0.187	0.198493	0.941241	0.3466	0.9999	No Diff.
ADH5P4	2.82397	7.75444	-1.569	1.21718	-1.28899	0.1974	0.9999	No Diff.
ADHFE1	13.5034	8.01436	0.923	0.88286	1.04554	0.2958	0.9999	No Diff.
ADI1	571.446	402.403	0.476	0.19339	2.46078	0.01386	0.9999	No Diff.
ADIPOR1	388.113	310.363	0.32	0.195104	1.64071	0.1009	0.9999	No Diff.
ADIPOR2	201.288	214.564	-0.098	0.236672	-0.414067	0.6788	0.9999	No Diff.
ADIRF	0.832782	0.350575	0.323	3.78437	0.0854159	0.9319	0.9999	No Diff.
ADIRF-AS1	22.2952	9.62955	1.349	0.773719	1.74356	0.08124	0.9999	No Diff.
ADK	179.275	137.518	0.371	0.262501	1.41516	0.157	0.9999	No Diff.
ADM	49.5634	69.8372	-0.288	0.465068	-0.618537	0.5362	0.9999	No Diff.
ADM2	8.69093	9.84245	0.146	1.00551	0.144793	0.8849	0.9999	No Diff.
ADNP	335.511	360.144	-0.102	0.194237	-0.526338	0.5987	0.9999	No Diff.
ADNP2	82.9887	98.4243	-0.224	0.322571	-0.692957	0.4883	0.9999	No Diff.
ADO	95.8676	87.3973	0.189	0.329876	0.57419	0.5658	0.9999	No Diff.
ADORA1	47.3147	71.8798	-0.604	0.403477	-1.49784	0.1342	0.9999	No Diff.
ADORA2A	1.31074	1.64154	0.007	2.27767	0.00322052	0.9974	0.9999	No Diff.
ADORA2A-AS1	0	0.430321	-2.038	4.07337	-0.500225	0.6169	0.9999	CTRL unique
ADORA2B	10.6572	22.0652	-0.965	0.746315	-1.29321	0.1959	0.9999	No Diff.
ADPGK	99.8065	97.5301	0.074	0.328871	0.223554	0.8231	0.9999	No Diff.
ADPRH	20.8461	11.5792	0.732	0.721431	1.0141	0.3105	0.9999	No Diff.
ADPRHL1	720.767	716.104	0.101	0.212655	0.474142	0.6354	0.9999	No Diff.
ADPRHL2	100.723	88.7725	0.174	0.315597	0.549786	0.5825	0.9999	No Diff.
ADPRM	36.83	38.121	-0.061	0.469935	-0.129661	0.8968	0.9999	No Diff.
ADRA1B	13.1905	12.2006	-0.013	0.819222	-0.0163185	0.987	0.9999	No Diff.
ADRA1D	4.27935	0.780896	2.124	1.87031	1.13587	0.256	0.9999	No Diff.
ADRA2B	0.227236	2.30997	-1.734	3.0055	-0.576878	0.564	0.9999	No Diff.
ADRA2C	3.34692	1.91237	0.694	1.75944	0.394615	0.6931	0.9999	No Diff.
ADRB2	10.3024	9.22558	0.208	0.895237	0.231906	0.8166	0.9999	No Diff.
ADRBK1	334.468	326.182	0.059	0.204212	0.286588	0.7744	0.9999	No Diff.
ADRBK2	297.685	268.165	0.175	0.216359	0.808521	0.4188	0.9999	No Diff.
ADRM1	420.752	442.395	-0.071	0.183953	-0.383275	0.7015	0.9999	No Diff.
ADSL	63.3184	63.2313	0.029	0.372375	0.0774279	0.9383	0.9999	No Diff.
ADSS	54.2617	52.0974	0.043	0.421962	0.102859	0.9181	0.9999	No Diff.
ADSSL1	106.436	60.1874	0.86	0.341135	2.52061	0.01172	0.9999	No Diff.
AE000661.37	0.880995	0.860642	0.275	3.26949	0.0840592	0.933	0.9999	No Diff.
AEBP1	177.363	237.181	-0.42	0.235138	-1.7852	0.07423	0.9999	No Diff.
AEBP2	91.802	91.1174	0.011	0.32697	0.032703	0.9739	0.9999	No Diff.
AEN	162.437	179.601	-0.149	0.251895	-0.589549	0.5555	0.9999	No Diff.
AES	1750.98	1619.99	0.114	0.142668	0.799808	0.4238	0.9999	No Diff.
AF001548.5	1.91306	3.31467	-0.7	1.80923	-0.386876	0.6988	0.9999	No Diff.
AF011889.2	1.7627	3.64343	-1.021	1.82384	-0.559998	0.5755	0.9999	No Diff.
AF011889.4	12.1172	7.36773	0.786	0.938449	0.837538	0.4023	0.9999	No Diff.
AF011889.5	1.91181	0.780896	0.362	2.46737	0.146637	0.8834	0.9999	No Diff.
AF015262.2	0	0.70115	-2.331	4.04255	-0.576659	0.5642	0.9999	CTRL unique
AF038458.3	0.227236	0.350575	-1.099	4.05863	-0.270707	0.7866	0.9999	No Diff.
AF038458.4	0.227236	1.20031	-2.029	3.5232	-0.576011	0.5646	0.9999	No Diff.
AF064858.10	0.983856	0	1.421	3.99317	0.355967	0.7219	0.9999	FSHD unique
AF064858.11	1.05877	0.860642	0.367	3.04784	0.120465	0.9041	0.9999	No Diff.
AF064858.6	1.46181	0.430321	1.551	2.87534	0.539369	0.5896	0.9999	No Diff.
AF064858.8	3.19978	2.26294	0.616	1.7766	0.346556	0.7289	0.9999	No Diff.
AF064860.5	0	0.430321	-2.038	4.07337	-0.500225	0.6169	0.9999	CTRL unique
AF127936.7	0.554116	0.350575	-0.272	4.00191	-0.0678784	0.9459	0.9999	No Diff.
AF127936.8	0.326879	0	-0.181	4.07782	-0.0444819	0.9645	0.9999	FSHD unique
AF127936.9	21.2911	23.6729	-0.065	0.607045	-0.106374	0.9153	0.9999	No Diff.
AF129075.5	1.38564	0.780896	0.685	2.53095	0.270452	0.7868	0.9999	No Diff.
AF129408.17	0.681709	0	0.347	4.03799	0.0858278	0.9316	0.9999	FSHD unique
AF131215.2	25.3902	19.2986	0.508	0.64291	0.790746	0.4291	0.9999	No Diff.
AF131215.8	0.37831	0	0.517	4.02844	0.128412	0.8978	0.9999	FSHD unique
AF131215.9	9.01835	12.6681	-0.441	0.855202	-0.515499	0.6062	0.9999	No Diff.
AF131216.7	1.76521	0.430321	1.663	2.73705	0.607606	0.5434	0.9999	No Diff.
AF131217.1	0.453219	3.43054	-2.278	2.40975	-0.945179	0.3446	0.9999	No Diff.
AF146191.4	1.13171	0.430321	0.003	3.36749	0.000947663	0.9992	0.9999	No Diff.
AF196970.3	0.653759	0	-0.065	4.02076	-0.0161643	0.9871	0.9999	FSHD unique
AF196972.9	0.326879	0	-0.181	4.07782	-0.0444819	0.9645	0.9999	FSHD unique
AF213884.2	0	0.430321	-2.038	4.07337	-0.500225	0.6169	0.9999	CTRL unique
AF230666.2	0.605546	0	0.872	4.01241	0.217294	0.828	0.9999	FSHD unique
AF238380.5	2.01592	2.1832	0.322	1.96254	0.163919	0.8698	0.9999	No Diff.
AF240627.2	0	0.430321	-2.038	4.07337	-0.500225	0.6169	0.9999	CTRL unique
AFAP1	585.971	607.14	-0.055	0.169459	-0.322583	0.747	0.9999	No Diff.
AFAP1L1	1145.7	1090.56	0.057	0.160862	0.356052	0.7218	0.9999	No Diff.
AFAP1L2	43.4362	65.1936	-0.651	0.409023	-1.59123	0.1116	0.9999	No Diff.
AFF1	148.753	185.223	-0.307	0.251095	-1.2213	0.222	0.9999	No Diff.
AFF2	3.45425	14.2156	-1.838	1.1557	-1.59079	0.1117	0.9999	No Diff.
AFF3	20.0613	16.9405	0.483	0.794084	0.607984	0.5432	0.9999	No Diff.
AFF4	668.25	693.426	-0.056	0.167683	-0.336341	0.7366	0.9999	No Diff.
AFG3L1P	51.9185	63.3065	-0.264	0.391882	-0.673139	0.5009	0.9999	No Diff.
AFG3L2	390.632	371.289	0.081	0.195532	0.41307	0.6796	0.9999	No Diff.
AFMID	110.103	98.5138	0.201	0.3065	0.657123	0.5111	0.9999	No Diff.
AFTPH	36.283	40.3242	-0.109	0.468941	-0.231891	0.8166	0.9999	No Diff.
AGA	8.66995	3.19242	1.406	1.1976	1.17419	0.2403	0.9999	No Diff.
AGAP1	271.535	229.15	0.256	0.242119	1.05556	0.2912	0.9999	No Diff.
AGAP14P	1.58493	0	2.1	3.60905	0.581864	0.5607	0.9999	FSHD unique
AGAP2	48.0984	55.1683	-0.063	0.448325	-0.140724	0.8881	0.9999	No Diff.
AGAP2-AS1	14.5799	10.0392	0.538	0.807047	0.666687	0.505	0.9999	No Diff.
AGAP3	462.528	513.805	-0.141	0.204499	-0.690752	0.4897	0.9999	No Diff.
AGAP4	27.528	12.7434	1.179	0.675503	1.74591	0.08083	0.9999	No Diff.
AGAP5	0.454473	1.12057	-1.6	3.35257	-0.47718	0.6332	0.9999	No Diff.
AGAP6	42.9667	34.0898	0.337	0.467096	0.720475	0.4712	0.9999	No Diff.
AGAP9	20.0381	20.7806	-0.021	0.649889	-0.0327446	0.9739	0.9999	No Diff.
AGBL1	6.90851	2.59171	1.679	1.4161	1.18586	0.2357	0.9999	No Diff.
AGBL2	0.529383	0.350575	0.047	4.02007	0.01168	0.9907	0.9999	No Diff.
AGBL3	6.97894	10.427	-0.478	0.960367	-0.497915	0.6185	0.9999	No Diff.
AGBL5	81.6262	85.9758	-0.046	0.333771	-0.136969	0.8911	0.9999	No Diff.
AGER	9.92157	7.93461	0.548	0.983439	0.556746	0.5777	0.9999	No Diff.
AGFG1	211.256	215.382	-0.027	0.228328	-0.117545	0.9064	0.9999	No Diff.
AGFG2	27.9823	22.9627	0.277	0.583263	0.475442	0.6345	0.9999	No Diff.
AGGF1	31.9928	25.4311	0.363	0.545329	0.664804	0.5062	0.9999	No Diff.
AGGF1P1	0.37831	0	0.517	4.02844	0.128412	0.8978	0.9999	FSHD unique
AGGF1P3	0	0.350575	-1.954	4.05741	-0.481633	0.6301	0.9999	CTRL unique
AGK	73.6033	75.6579	-0.066	0.350299	-0.189817	0.8495	0.9999	No Diff.
AGL	778.975	769.239	0.01	0.173905	0.0575739	0.9541	0.9999	No Diff.
AGMAT	8.29093	4.17531	1.053	1.21829	0.864218	0.3875	0.9999	No Diff.
AGMO	0.151073	0.350575	-1.081	4.06186	-0.266033	0.7902	0.9999	No Diff.
AGO1	219.683	236.423	-0.107	0.22549	-0.475718	0.6343	0.9999	No Diff.
AGO2	416.42	473.38	-0.181	0.197839	-0.913844	0.3608	0.9999	No Diff.
AGO3	95.5661	81.6842	0.231	0.34181	0.676991	0.4984	0.9999	No Diff.
AGO4	152.086	164.067	-0.123	0.273063	-0.449953	0.6527	0.9999	No Diff.
AGPAT1	240.486	260.967	-0.118	0.219155	-0.537889	0.5907	0.9999	No Diff.
AGPAT2	65.7914	64.2216	0.012	0.373385	0.0326266	0.974	0.9999	No Diff.
AGPAT3	234.185	236.824	-0.015	0.221469	-0.068261	0.9456	0.9999	No Diff.
AGPAT4	91.7661	72.9962	0.333	0.332572	1.00048	0.3171	0.9999	No Diff.
AGPAT5	484.364	470.683	0.049	0.180034	0.274553	0.7837	0.9999	No Diff.
AGPAT6	257.069	279.234	-0.125	0.213788	-0.586063	0.5578	0.9999	No Diff.
AGPHD1	11.3008	8.67938	0.32	0.907093	0.352828	0.7242	0.9999	No Diff.
AGPS	214.805	232.571	-0.116	0.224311	-0.51801	0.6045	0.9999	No Diff.
AGR2	0	0.860642	-2.399	4.0437	-0.593382	0.5529	0.9999	CTRL unique
AGRN	639.1	727.381	-0.191	0.180168	-1.05765	0.2902	0.9999	No Diff.
AGT	65.659	61.0962	0.146	0.382438	0.380808	0.7033	0.9999	No Diff.
AGTPBP1	48.6859	45.5369	0.058	0.438502	0.131973	0.895	0.9999	No Diff.
AGTR1	6.35314	9.37075	-0.449	1.14697	-0.391323	0.6956	0.9999	No Diff.
AGTR2	2.66647	1.48205	0.19	2.02341	0.0938399	0.9252	0.9999	No Diff.
AGTRAP	39.018	40.645	-0.058	0.461408	-0.126717	0.8992	0.9999	No Diff.
AGXT	0.856262	0.769991	0.978	3.09077	0.316403	0.7517	0.9999	No Diff.
AHCTF1	170.841	177.78	-0.057	0.24702	-0.229865	0.8182	0.9999	No Diff.
AHCY	825.168	673.704	0.294	0.170181	1.72911	0.08379	0.9999	No Diff.
AHCYL1	232.398	228.096	0.027	0.222763	0.120395	0.9042	0.9999	No Diff.
AHCYL2	268.081	211.608	0.299	0.248574	1.20385	0.2286	0.9999	No Diff.
AHDC1	521.333	580.665	-0.169	0.224794	-0.75341	0.4512	0.9999	No Diff.
AHI1	74.306	85.3247	-0.237	0.359111	-0.661243	0.5085	0.9999	No Diff.
AHNAK	2616.36	3161.14	-0.324	0.160139	-2.02179	0.0432	0.9999	No Diff.
AHR	87.6796	93.9593	-0.088	0.322936	-0.272117	0.7855	0.9999	No Diff.
AHRR	136.571	132.226	0.166	0.380896	0.436696	0.6623	0.9999	No Diff.
AHSA1	478.663	424.909	0.164	0.186121	0.88356	0.3769	0.9999	No Diff.
AHSG	0.454473	0	0.112	4.04471	0.0277105	0.9779	0.9999	FSHD unique
AIDA	103.557	70.576	0.526	0.348549	1.50806	0.1315	0.9999	No Diff.
AIF1L	885.507	872.248	0.026	0.170205	0.153433	0.8781	0.9999	No Diff.
AIFM1	235.239	216.283	0.124	0.223849	0.556006	0.5782	0.9999	No Diff.
AIFM2	51.89	51.9165	0.053	0.419639	0.127222	0.8988	0.9999	No Diff.
AIFM3	0.604293	1.13147	-1.693	3.21313	-0.527016	0.5982	0.9999	No Diff.
AIG1	145.56	114.647	0.35	0.278456	1.25618	0.2091	0.9999	No Diff.
AIM1	5.01374	10.7776	-1.232	1.06663	-1.15527	0.248	0.9999	No Diff.
AIMP1	179.007	158.164	0.19	0.252545	0.751675	0.4522	0.9999	No Diff.
AIMP2	193.1	179.547	0.101	0.2419	0.418954	0.6752	0.9999	No Diff.
AIP	169.279	156.396	0.113	0.255894	0.440403	0.6596	0.9999	No Diff.
AIRE	29.2835	19.5172	0.702	0.693289	1.01277	0.3112	0.9999	No Diff.
AJ006998.2	0.804832	0.780896	-0.762	3.07533	-0.247695	0.8044	0.9999	No Diff.
AJUBA	216.823	240.468	-0.141	0.223811	-0.630994	0.528	0.9999	No Diff.
AK1	480.349	487.668	0.01	0.185295	0.0530284	0.9577	0.9999	No Diff.
AK2	422.813	377.384	0.157	0.199586	0.786963	0.4313	0.9999	No Diff.
AK3	225.877	218.288	0.058	0.23603	0.247078	0.8048	0.9999	No Diff.
AK4	60.333	54.6943	0.16	0.391846	0.407532	0.6836	0.9999	No Diff.
AK4P1	3.09621	0.70115	2.04	2.1545	0.947055	0.3436	0.9999	No Diff.
AK5	28.3791	40.4242	-0.368	0.531407	-0.693301	0.4881	0.9999	No Diff.
AK6	27.2099	17.8154	0.565	0.620618	0.910652	0.3625	0.9999	No Diff.
AK8	1.28278	2.25204	-1.364	2.1215	-0.643159	0.5201	0.9999	No Diff.
AK9	30.0849	31.4544	-0.09	0.528867	-0.170196	0.8649	0.9999	No Diff.
AKAP1	288.458	267.963	0.096	0.213562	0.451453	0.6517	0.9999	No Diff.
AKAP10	65.895	58.6199	0.167	0.377789	0.441635	0.6588	0.9999	No Diff.
AKAP11	418.695	438.517	-0.069	0.192571	-0.359488	0.7192	0.9999	No Diff.
AKAP12	413.519	652.423	-0.612	0.228093	-2.6813	0.007334	0.9999	No Diff.
AKAP13	675.066	729.347	-0.124	0.179962	-0.690377	0.49	0.9999	No Diff.
AKAP14	0.454473	0	0.112	4.04471	0.0277105	0.9779	0.9999	FSHD unique
AKAP2	0.980638	0	-0.018	3.99928	-0.00453688	0.9964	0.9999	FSHD unique
AKAP3	6.62733	1.55089	2.149	1.4874	1.44479	0.1485	0.9999	No Diff.
AKAP4	0.302146	0.350575	-0.79	4.02934	-0.195952	0.8446	0.9999	No Diff.
AKAP5	1.38564	3.36282	-0.424	1.92756	-0.219996	0.8259	0.9999	No Diff.
AKAP6	349.217	419.133	-0.269	0.196742	-1.36785	0.1714	0.9999	No Diff.
AKAP7	42.4846	22.9661	0.888	0.52539	1.68977	0.09107	0.9999	No Diff.
AKAP8	131.186	125.747	0.092	0.300581	0.306821	0.759	0.9999	No Diff.
AKAP8L	315.507	334.633	-0.085	0.205943	-0.413866	0.679	0.9999	No Diff.
AKAP9	1024	1364.04	-0.495	0.204154	-2.42352	0.01537	0.9999	No Diff.
AKIP1	119.102	115.063	0.026	0.291323	0.0907876	0.9277	0.9999	No Diff.
AKIRIN1	301.084	248.693	0.255	0.219448	1.16304	0.2448	0.9999	No Diff.
AKIRIN2	126.03	143.839	-0.187	0.282909	-0.662195	0.5078	0.9999	No Diff.
AKNA	31.5473	28.833	0.244	0.599521	0.407421	0.6837	0.9999	No Diff.
AKNAD1	17.2838	34.6593	-0.702	0.696916	-1.00714	0.3139	0.9999	No Diff.
AKR1A1	274.037	272.254	0.016	0.210792	0.0751079	0.9401	0.9999	No Diff.
AKR1B1	440.58	398.156	0.147	0.190169	0.773869	0.439	0.9999	No Diff.
AKR1B10	1.68904	0.70115	1.458	2.60554	0.559612	0.5757	0.9999	No Diff.
AKR1B15	5.19347	3.84996	2.102	1.64647	1.27638	0.2018	0.9999	No Diff.
AKR1C1	72.7448	61.789	0.152	0.384504	0.394161	0.6935	0.9999	No Diff.
AKR1C2	45.0591	36.8128	0.314	0.483775	0.649375	0.5161	0.9999	No Diff.
AKR1C3	124.823	66.614	0.79	0.347571	2.27325	0.02301	0.9999	No Diff.
AKR1CL1	1.5602	0	2.09	3.63629	0.574818	0.5654	0.9999	FSHD unique
AKR1D1	1.13493	1.20031	-0.065	2.62296	-0.0245965	0.9804	0.9999	No Diff.
AKR1E2	0.326879	0.430321	-1.469	4.04566	-0.363196	0.7165	0.9999	No Diff.
AKR7A2	108.284	105.418	0.041	0.306015	0.132877	0.8943	0.9999	No Diff.
AKR7A3	1.20984	1.13147	-0.134	2.63531	-0.0509476	0.9594	0.9999	No Diff.
AKR7L	1.05751	0.860642	-0.466	3.32308	-0.140271	0.8884	0.9999	No Diff.
AKT1	944.269	891.104	0.088	0.158623	0.552187	0.5808	0.9999	No Diff.
AKT1S1	321.415	351.667	-0.126	0.204977	-0.615549	0.5382	0.9999	No Diff.
AKT2	823.447	901.471	-0.109	0.171363	-0.637396	0.5239	0.9999	No Diff.
AKT3	75.7137	96.2538	-0.35	0.344753	-1.01591	0.3097	0.9999	No Diff.
AKTIP	69.9299	52.6906	0.368	0.386824	0.950227	0.342	0.9999	No Diff.
AL022341.3	4.78078	2.25204	0.864	1.53359	0.563532	0.5731	0.9999	No Diff.
AL022393.3	1.51198	1.89056	-0.525	2.31539	-0.2267	0.8207	0.9999	No Diff.
AL022393.7	1.58493	0.780896	0.205	2.59296	0.0789832	0.937	0.9999	No Diff.
AL022393.9	0.831529	0.769991	0.54	3.3561	0.160957	0.8721	0.9999	No Diff.
AL035209.2	0.629026	0	0.942	4.028	0.233898	0.8151	0.9999	FSHD unique
AL049757.3	16.9036	32.5532	-1.046	0.585022	-1.78759	0.07384	0.9999	No Diff.
AL079295.1	0	1.20031	-2.85	4.04923	-0.70396	0.4815	0.9999	CTRL unique
AL109761.3	0	0.860642	-2.399	4.0437	-0.593382	0.5529	0.9999	CTRL unique
AL121578.2	0	0.350575	-1.954	4.05741	-0.481633	0.6301	0.9999	CTRL unique
AL121653.4	0.832782	1.47114	-0.907	2.69833	-0.336249	0.7367	0.9999	No Diff.
AL121656.4	0.453219	0.430321	-0.572	3.9929	-0.143219	0.8861	0.9999	No Diff.
AL132709.1	8.87551	5.00324	0.53	1.08711	0.487525	0.6259	0.9999	No Diff.
AL133168.2	4.20836	0.70115	2.692	2.03736	1.32131	0.1864	0.9999	No Diff.
AL133243.1	0.529383	3.46325	-2.767	2.04157	-1.35521	0.1753	0.9999	No Diff.
AL133243.2	1.10698	0.350575	0.692	3.4263	0.202013	0.8399	0.9999	No Diff.
AL133245.2	0	0.350575	-1.954	4.05741	-0.481633	0.6301	0.9999	CTRL unique
AL136419.6	0.554116	0	0.592	4.04308	0.146414	0.8836	0.9999	FSHD unique
AL157871.2	0	0.430321	-2.038	4.07337	-0.500225	0.6169	0.9999	CTRL unique
AL161668.5	0.856262	0	1.688	3.97884	0.424129	0.6715	0.9999	FSHD unique
AL162151.1	209.84	254.378	-0.291	0.244414	-1.1909	0.2337	0.9999	No Diff.
AL162151.3	4.55927	16.0648	-1.492	0.962173	-1.5508	0.121	0.9999	No Diff.
AL162415.2	0	0.769991	-2.058	4.07642	-0.50478	0.6137	0.9999	CTRL unique
AL163953.3	1.286	0.430321	0.942	3.20319	0.294185	0.7686	0.9999	No Diff.
AL353997.4	1.63636	0	2.545	3.26421	0.779554	0.4357	0.9999	FSHD unique
AL355480.1	0.454473	1.63063	-1.929	3.00343	-0.642212	0.5207	0.9999	No Diff.
AL356017.3	9.38897	6.07677	0.628	1.03597	0.606253	0.5443	0.9999	No Diff.
AL390877.1	7.6777	7.40498	0.202	1.12649	0.179441	0.8576	0.9999	No Diff.
AL449209.1	22.1976	23.1692	-0.086	0.599313	-0.143912	0.8856	0.9999	No Diff.
AL450992.2	0.780099	1.05173	-0.276	3.14173	-0.0879587	0.9299	0.9999	No Diff.
AL590762.6	1.58618	0.430321	1.607	2.84561	0.564666	0.5723	0.9999	No Diff.
AL590762.7	0.681709	0.350575	-0.653	4.01403	-0.162666	0.8708	0.9999	No Diff.
AL591893.1	0.37831	0	0.517	4.02844	0.128412	0.8978	0.9999	FSHD unique
AL773604.8	0.529383	0	0.884	4.01122	0.220368	0.8256	0.9999	FSHD unique
AL844908.5	0	1.72128	-2.518	3.85706	-0.652871	0.5138	0.9999	CTRL unique
ALAD	180.027	150.003	0.276	0.263499	1.04706	0.2951	0.9999	No Diff.
ALAS1	285.454	271.892	0.066	0.208439	0.316958	0.7513	0.9999	No Diff.
ALB	0	0.860642	-2.399	4.0437	-0.593382	0.5529	0.9999	CTRL unique
ALCAM	144.193	181.888	-0.32	0.253472	-1.26421	0.2062	0.9999	No Diff.
ALDH16A1	45.305	55.6622	-0.234	0.440188	-0.531237	0.5953	0.9999	No Diff.
ALDH18A1	254.017	238.029	0.088	0.219255	0.402025	0.6877	0.9999	No Diff.
ALDH1A1	2.5161	0.350575	1.698	2.62343	0.64735	0.5174	0.9999	No Diff.
ALDH1A2	40.2316	30.0619	0.471	0.494376	0.953352	0.3404	0.9999	No Diff.
ALDH1A3	73.9016	74.8672	-0.031	0.351128	-0.0887639	0.9293	0.9999	No Diff.
ALDH1B1	354.066	412.024	-0.215	0.190536	-1.13012	0.2584	0.9999	No Diff.
ALDH1L2	62.3256	47.2653	0.564	0.442361	1.27579	0.202	0.9999	No Diff.
ALDH2	31.9725	40.1522	-0.261	0.524768	-0.497238	0.619	0.9999	No Diff.
ALDH3A2	79.1053	65.8906	0.261	0.351485	0.741764	0.4582	0.9999	No Diff.
ALDH3B1	40.9695	30.8692	0.418	0.502799	0.830548	0.4062	0.9999	No Diff.
ALDH4A1	57.669	41.3902	0.588	0.455273	1.29208	0.1963	0.9999	No Diff.
ALDH5A1	52.8733	30.9936	0.725	0.467208	1.55151	0.1208	0.9999	No Diff.
ALDH6A1	70.4923	84.8203	-0.19	0.355235	-0.53589	0.592	0.9999	No Diff.
ALDH7A1	305.28	310.869	-0.037	0.20434	-0.180329	0.8569	0.9999	No Diff.
ALDH8A1	2.06414	0.350575	1.841	2.58367	0.712603	0.4761	0.9999	No Diff.
ALDH9A1	170.74	129.898	0.396	0.266872	1.48268	0.1382	0.9999	No Diff.
ALDOA	14.3817	19.1414	-0.474	0.710898	-0.666817	0.5049	0.9999	No Diff.
ALDOC	81.9221	56.9095	0.442	0.381137	1.15975	0.2462	0.9999	No Diff.
ALG1	62.0795	50.1805	0.338	0.430696	0.78503	0.4324	0.9999	No Diff.
ALG10	9.85113	19.8328	-0.996	0.7262	-1.37159	0.1702	0.9999	No Diff.
ALG10B	38.8361	33.6376	0.124	0.49189	0.251245	0.8016	0.9999	No Diff.
ALG11	41.3798	43.3917	-0.049	0.452529	-0.107391	0.9145	0.9999	No Diff.
ALG12	70.0755	81.9194	-0.239	0.356241	-0.670928	0.5023	0.9999	No Diff.
ALG13	85.3851	81.574	0.093	0.369178	0.25199	0.801	0.9999	No Diff.
ALG14	16.6777	13.3539	0.353	0.749631	0.471404	0.6374	0.9999	No Diff.
ALG1L2	0.629026	1.29096	-0.533	3.10079	-0.171926	0.8635	0.9999	No Diff.
ALG1L6P	0	0.430321	-2.038	4.07337	-0.500225	0.6169	0.9999	CTRL unique
ALG2	57.4584	62.2766	-0.103	0.38112	-0.271367	0.7861	0.9999	No Diff.
ALG3	47.113	42.4645	0.181	0.456303	0.396801	0.6915	0.9999	No Diff.
ALG5	39.6853	35.8483	0.123	0.474968	0.258249	0.7962	0.9999	No Diff.
ALG6	22.2159	14.7343	0.632	0.672618	0.940132	0.3471	0.9999	No Diff.
ALG8	62.1308	52.2505	0.239	0.39951	0.598057	0.5498	0.9999	No Diff.
ALG9	19.9485	19.6406	0.145	0.660344	0.219345	0.8264	0.9999	No Diff.
ALKBH1	37.7563	29.553	0.285	0.510743	0.557142	0.5774	0.9999	No Diff.
ALKBH2	35.2381	29.5059	0.258	0.505309	0.510082	0.61	0.9999	No Diff.
ALKBH3	50.2662	57.2583	-0.177	0.411212	-0.429319	0.6677	0.9999	No Diff.
ALKBH4	47.6246	49.1281	-0.054	0.431386	-0.124705	0.9008	0.9999	No Diff.
ALKBH5	558.196	515.386	0.119	0.18584	0.639987	0.5222	0.9999	No Diff.
ALKBH6	2.34155	3.66524	-0.111	1.66931	-0.0664239	0.947	0.9999	No Diff.
ALKBH7	168.386	133.498	0.334	0.262111	1.27324	0.2029	0.9999	No Diff.
ALKBH8	40.0773	31.0132	0.383	0.485388	0.789755	0.4297	0.9999	No Diff.
ALMS1	76.9127	70.4	0.12	0.351997	0.3396	0.7342	0.9999	No Diff.
ALMS1P	0.326879	0	-0.181	4.07782	-0.0444819	0.9645	0.9999	FSHD unique
ALOX12	0	0.430321	-2.038	4.07337	-0.500225	0.6169	0.9999	CTRL unique
ALOX15	1.20984	0	1.708	3.98679	0.428294	0.6684	0.9999	FSHD unique
ALOX5AP	0.37831	0	0.517	4.02844	0.128412	0.8978	0.9999	FSHD unique
ALPK1	55.5595	60.7004	-0.141	0.394983	-0.357427	0.7208	0.9999	No Diff.
ALPK2	970.064	729.622	0.446	0.185741	2.40058	0.01637	0.9999	No Diff.
ALPK3	1386.18	1338.64	0.11	0.431757	0.253683	0.7997	0.9999	No Diff.
ALPL	5.41499	11.7082	-0.487	1.04984	-0.463894	0.6427	0.9999	No Diff.
ALPP	1.86485	0	2.671	3.08726	0.865312	0.3869	0.9999	FSHD unique
ALS2	256.037	275.166	-0.098	0.218807	-0.447468	0.6545	0.9999	No Diff.
ALS2CL	17.9835	11.446	0.768	0.767805	1.00004	0.3173	0.9999	No Diff.
ALS2CR11	1.13368	1.29096	-0.01	2.78745	-0.00360624	0.9971	0.9999	No Diff.
ALS2CR12	10.0036	3.46325	1.34	1.14608	1.16887	0.2425	0.9999	No Diff.
ALX1	6.47751	14.6328	-1.136	0.87081	-1.30443	0.1921	0.9999	No Diff.
ALX4	3.57612	0.70115	2.497	2.08554	1.19728	0.2312	0.9999	No Diff.
ALYREF	250.321	235.916	0.078	0.225011	0.346003	0.7293	0.9999	No Diff.
AMACR	1.48529	1.63063	0.225	2.23749	0.100723	0.9198	0.9999	No Diff.
AMBRA1	122.02	113.066	0.138	0.298875	0.463345	0.6431	0.9999	No Diff.
AMD1	206.86	267.36	-0.365	0.237189	-1.53851	0.1239	0.9999	No Diff.
AMDHD1	1.23332	1.82172	-1.073	2.42103	-0.443008	0.6578	0.9999	No Diff.
AMDHD2	40.5744	43.8374	-0.107	0.446011	-0.240664	0.8098	0.9999	No Diff.
AMER1	51.5904	50.2046	0.058	0.419781	0.13812	0.8901	0.9999	No Diff.
AMFR	208.849	229.173	-0.138	0.227348	-0.608633	0.5428	0.9999	No Diff.
AMH	4.05478	4.09556	0.286	1.50267	0.190565	0.8489	0.9999	No Diff.
AMHR2	0.37831	0	0.517	4.02844	0.128412	0.8978	0.9999	FSHD unique
AMICA1	0	0.430321	-2.038	4.07337	-0.500225	0.6169	0.9999	CTRL unique
AMIGO1	51.3332	34.932	0.629	0.468383	1.34378	0.179	0.9999	No Diff.
AMIGO2	2.59674	2.34269	0.125	1.81077	0.0690031	0.945	0.9999	No Diff.
AMMECR1	47.7964	54.2599	-0.126	0.444614	-0.283086	0.7771	0.9999	No Diff.
AMMECR1L	92.0016	73.3836	0.343	0.344045	0.995635	0.3194	0.9999	No Diff.
AMN	1.48654	1.89056	0.143	2.15637	0.0663122	0.9471	0.9999	No Diff.
AMN1	24.1391	23.8095	0.242	0.613579	0.394748	0.693	0.9999	No Diff.
AMOT	40.0303	61.6592	-0.607	0.437936	-1.38499	0.1661	0.9999	No Diff.
AMOTL1	751.525	884.123	-0.22	0.167338	-1.31174	0.1896	0.9999	No Diff.
AMOTL2	223.876	278.559	-0.328	0.222143	-1.47542	0.1401	0.9999	No Diff.
AMPD1	165.8	163.037	0.115	0.283938	0.403702	0.6864	0.9999	No Diff.
AMPD2	131.748	153.894	-0.225	0.269613	-0.833515	0.4046	0.9999	No Diff.
AMPD3	42.6114	28.1936	0.85	0.549374	1.54655	0.122	0.9999	No Diff.
AMPH	9.7237	13.7417	-0.601	0.832109	-0.7221	0.4702	0.9999	No Diff.
AMY2B	6.9517	9.40688	-0.446	0.961828	-0.463207	0.6432	0.9999	No Diff.
AMZ1	1.81342	0	2.484	3.13513	0.792163	0.4283	0.9999	FSHD unique
AMZ2	216.278	192.318	0.18	0.238755	0.755942	0.4497	0.9999	No Diff.
AMZ2P1	36.8493	44.5954	-0.353	0.474025	-0.745211	0.4561	0.9999	No Diff.
ANAPC1	113.064	123.542	-0.131	0.287708	-0.455601	0.6487	0.9999	No Diff.
ANAPC10	27.7317	31.4917	-0.164	0.528506	-0.311028	0.7558	0.9999	No Diff.
ANAPC11	278.794	290.155	-0.068	0.214622	-0.316514	0.7516	0.9999	No Diff.
ANAPC13	221.692	189.164	0.206	0.238668	0.862639	0.3883	0.9999	No Diff.
ANAPC15	73.9745	63.3915	0.248	0.375804	0.658805	0.51	0.9999	No Diff.
ANAPC16	315.33	308.659	0.029	0.205295	0.142904	0.8864	0.9999	No Diff.
ANAPC2	233.501	209.233	0.194	0.260999	0.741425	0.4584	0.9999	No Diff.
ANAPC4	74.7458	71.8527	0.068	0.357896	0.19118	0.8484	0.9999	No Diff.
ANAPC5	443.936	413.252	0.101	0.188239	0.535363	0.5924	0.9999	No Diff.
ANAPC7	160.704	163.77	-0.038	0.252574	-0.150748	0.8802	0.9999	No Diff.
ANG	0.151073	1.75288	-1.88	3.41251	-0.550884	0.5817	0.9999	No Diff.
ANGEL1	105.066	88.5344	0.28	0.343243	0.816628	0.4141	0.9999	No Diff.
ANGEL2	103.052	84.4366	0.295	0.317671	0.929342	0.3527	0.9999	No Diff.
ANGPT1	18.5926	18.6084	0.09	0.77297	0.117014	0.9068	0.9999	No Diff.
ANGPT2	1.21109	2.85275	-1.633	2.12792	-0.767556	0.4428	0.9999	No Diff.
ANGPTL1	63.8493	76.3258	-0.226	0.41243	-0.547974	0.5837	0.9999	No Diff.
ANGPTL2	62.6911	91.5271	-0.57	0.345797	-1.6497	0.099	0.9999	No Diff.
ANGPTL4	0.37831	0.769991	-0.278	3.83042	-0.0725133	0.9422	0.9999	No Diff.
ANGPTL6	0.302146	0.430321	-0.78	4.00199	-0.194988	0.8454	0.9999	No Diff.
ANGPTL7	0.326879	0.860642	-1.661	3.98821	-0.416478	0.6771	0.9999	No Diff.
ANK1	605.528	527.966	0.237	0.187272	1.2662	0.2054	0.9999	No Diff.
ANK2	1099.99	1030.67	0.117	0.169738	0.686609	0.4923	0.9999	No Diff.
ANK3	558.034	579.337	-0.07	0.200773	-0.350076	0.7263	0.9999	No Diff.
ANKAR	6.89956	8.85431	-0.198	1.05737	-0.187116	0.8516	0.9999	No Diff.
ANKDD1A	3.80658	2.77301	0.384	1.61917	0.237081	0.8126	0.9999	No Diff.
ANKDD1B	0.453219	0.350575	-0.732	4.00459	-0.182699	0.855	0.9999	No Diff.
ANKEF1	6.97769	6.84676	0.059	1.04986	0.0565161	0.9549	0.9999	No Diff.
ANKFN1	0	0.430321	-2.038	4.07337	-0.500225	0.6169	0.9999	CTRL unique
ANKFY1	167.308	199.027	-0.25	0.241545	-1.03407	0.3011	0.9999	No Diff.
ANKH	83.4254	82.481	0.04	0.333656	0.12134	0.9034	0.9999	No Diff.
ANKHD1	3.37684	3.73408	-0.082	1.45595	-0.0565144	0.9549	0.9999	No Diff.
ANKHD1-EIF4EBP3	2.66843	0.70115	2.002	2.26361	0.884635	0.3764	0.9999	No Diff.
ANKIB1	138.16	148.092	-0.095	0.266968	-0.356562	0.7214	0.9999	No Diff.
ANKLE1	2.87093	2.7621	0.075	1.59212	0.0470465	0.9625	0.9999	No Diff.
ANKLE2	222.283	237.383	-0.092	0.222986	-0.413738	0.6791	0.9999	No Diff.
ANKMY1	15.4616	23.9076	-0.64	0.642484	-0.995515	0.3195	0.9999	No Diff.
ANKMY2	71.5129	69.3396	0.051	0.356062	0.143586	0.8858	0.9999	No Diff.
ANKRA2	46.5683	47.3815	0.011	0.436702	0.0254766	0.9797	0.9999	No Diff.
ANKRD10	563.029	470.26	0.275	0.204627	1.34393	0.179	0.9999	No Diff.
ANKRD11	910.882	975.148	-0.099	0.154243	-0.643338	0.52	0.9999	No Diff.
ANKRD12	216.009	245.685	-0.206	0.23714	-0.867386	0.3857	0.9999	No Diff.
ANKRD13A	268.897	254.208	0.077	0.213654	0.359563	0.7192	0.9999	No Diff.
ANKRD13B	52.9968	57.4219	-0.102	0.3972	-0.257474	0.7968	0.9999	No Diff.
ANKRD13C	76.9642	86.4114	-0.158	0.341281	-0.463386	0.6431	0.9999	No Diff.
ANKRD13D	65.9895	70.3902	-0.11	0.372611	-0.295171	0.7679	0.9999	No Diff.
ANKRD16	23.6035	25.8298	-0.128	0.570345	-0.224279	0.8225	0.9999	No Diff.
ANKRD17	483.371	509.349	-0.076	0.179389	-0.424216	0.6714	0.9999	No Diff.
ANKRD18A	4.2046	2.61352	0.4	1.63727	0.244555	0.8068	0.9999	No Diff.
ANKRD18B	9.32246	16.98	-0.807	0.776275	-1.04021	0.2982	0.9999	No Diff.
ANKRD2	72.7122	73.773	-0.014	0.357239	-0.0393278	0.9686	0.9999	No Diff.
ANKRD20A3	0.477953	0.350575	-0.258	4.00458	-0.0645355	0.9485	0.9999	No Diff.
ANKRD20A5P	12.4655	9.97559	1.007	1.00096	1.00652	0.3142	0.9999	No Diff.
ANKRD20A7P	0.906439	3.60094	-1.923	2.19966	-0.874385	0.3819	0.9999	No Diff.
ANKRD22	0.780099	1.53998	0.803	2.95832	0.271529	0.786	0.9999	No Diff.
ANKRD23	1.61288	1.89056	0.471	2.14462	0.219785	0.826	0.9999	No Diff.
ANKRD24	19.7924	12.5993	0.663	0.720193	0.920029	0.3576	0.9999	No Diff.
ANKRD26	163.562	162.627	0.008	0.257898	0.032543	0.974	0.9999	No Diff.
ANKRD26P1	0.680456	0	1.111	4.00356	0.277378	0.7815	0.9999	FSHD unique
ANKRD27	80.7135	78.4561	0.037	0.354602	0.102947	0.918	0.9999	No Diff.
ANKRD28	138.418	146.351	-0.068	0.265855	-0.254129	0.7994	0.9999	No Diff.
ANKRD29	0.804832	1.91237	-1.619	2.46619	-0.656284	0.5116	0.9999	No Diff.
ANKRD30B	0	0.70115	-2.331	4.04255	-0.576659	0.5642	0.9999	CTRL unique
ANKRD30BP	0	0.350575	-1.954	4.05741	-0.481633	0.6301	0.9999	CTRL unique
ANKRD31	0.477953	4.63085	-2.548	1.97071	-1.29313	0.196	0.9999	No Diff.
ANKRD33B	17.2776	14.7716	0.226	0.70346	0.320992	0.7482	0.9999	No Diff.
ANKRD34A	21.9117	27.6045	-0.338	0.568403	-0.595152	0.5517	0.9999	No Diff.
ANKRD34B	1.05751	2.26294	-1.996	2.48856	-0.802217	0.4224	0.9999	No Diff.
ANKRD35	1.15841	1.13147	0.008	2.46925	0.0030894	0.9975	0.9999	No Diff.
ANKRD36	52.863	73.0151	-0.422	0.403462	-1.04696	0.2951	0.9999	No Diff.
ANKRD36B	27.326	34.5355	-0.352	0.520969	-0.676515	0.4987	0.9999	No Diff.
ANKRD36C	535.833	536.134	0.113	0.248173	0.454045	0.6498	0.9999	No Diff.
ANKRD37	4.78721	7.68672	-0.447	1.1462	-0.389942	0.6966	0.9999	No Diff.
ANKRD39	4.78721	4.85465	0.069	1.2529	0.0552897	0.9559	0.9999	No Diff.
ANKRD40	183.473	177.993	0.07	0.26972	0.261224	0.7939	0.9999	No Diff.
ANKRD42	10.3735	15.9674	-0.553	0.783237	-0.706112	0.4801	0.9999	No Diff.
ANKRD44	388.753	384.776	0.023	0.209939	0.110026	0.9124	0.9999	No Diff.
ANKRD45	1.18314	0.350575	1.185	3.09549	0.382691	0.7019	0.9999	No Diff.
ANKRD46	181.911	154.724	0.263	0.25289	1.04124	0.2978	0.9999	No Diff.
ANKRD49	34.2372	36.9207	-0.114	0.481588	-0.235831	0.8136	0.9999	No Diff.
ANKRD50	416.244	450.806	-0.094	0.196401	-0.480336	0.631	0.9999	No Diff.
ANKRD52	289.654	299.53	-0.056	0.210205	-0.266767	0.7896	0.9999	No Diff.
ANKRD53	1.60966	0.430321	0.514	3.00925	0.170809	0.8644	0.9999	No Diff.
ANKRD54	66.4417	65.2297	0.028	0.369544	0.0756151	0.9397	0.9999	No Diff.
ANKRD6	18.1383	14.5128	0.537	0.760735	0.7065	0.4799	0.9999	No Diff.
ANKRD61	0.529383	0.430321	0.024	3.98589	0.00593566	0.9953	0.9999	No Diff.
ANKRD63	14.9324	19.917	-0.142	0.804077	-0.176687	0.8598	0.9999	No Diff.
ANKRD65	1.3869	1.12057	0.337	2.43168	0.138544	0.8898	0.9999	No Diff.
ANKRD66	1.30752	0	0.007	3.98794	0.00186783	0.9985	0.9999	FSHD unique
ANKRD9	123.684	128.271	-0.047	0.284902	-0.16526	0.8687	0.9999	No Diff.
ANKS1A	459.145	440.829	0.064	0.183373	0.348474	0.7275	0.9999	No Diff.
ANKS1B	1.60966	0	1.81	3.60549	0.502087	0.6156	0.9999	FSHD unique
ANKS3	72.5159	67.2121	0.107	0.360219	0.296545	0.7668	0.9999	No Diff.
ANKS6	49.2343	81.181	-0.734	0.366831	-2.00111	0.04538	0.9999	No Diff.
ANKUB1	0.326879	0	-0.181	4.07782	-0.0444819	0.9645	0.9999	FSHD unique
ANKZF1	90.3523	81.94	0.14	0.336664	0.415138	0.678	0.9999	No Diff.
ANLN	120.302	140.556	-0.219	0.277814	-0.788658	0.4303	0.9999	No Diff.
ANO1	0.151073	7.45089	-3.674	1.86518	-1.9699	0.04885	0.9999	No Diff.
ANO10	78.4728	67.2414	0.234	0.365653	0.639899	0.5222	0.9999	No Diff.
ANO2	29.3858	27.8599	0.067	0.583702	0.1155	0.908	0.9999	No Diff.
ANO3	0.554116	0	0.592	4.04308	0.146414	0.8836	0.9999	FSHD unique
ANO4	2.19048	0	3.012	2.89035	1.04207	0.2974	0.9999	FSHD unique
ANO5	7.93807	4.79671	1.046	1.2261	0.852863	0.3937	0.9999	No Diff.
ANO6	232.905	222.636	0.061	0.229642	0.265926	0.7903	0.9999	No Diff.
ANO7	1.96646	0.860642	1.016	2.61338	0.388675	0.6975	0.9999	No Diff.
ANO7P1	2.46593	1.05173	1.405	2.23065	0.629889	0.5288	0.9999	No Diff.
ANO8	51.3028	61.6431	-0.247	0.395377	-0.62466	0.5322	0.9999	No Diff.
ANOS1	32.8967	36.3986	-0.103	0.513371	-0.20034	0.8412	0.9999	No Diff.
ANP32A	636.734	715.239	-0.154	0.170487	-0.902371	0.3669	0.9999	No Diff.
ANP32AP1	0.653759	1.29096	-1.608	3.39793	-0.473345	0.636	0.9999	No Diff.
ANP32B	413.16	445.213	-0.104	0.198514	-0.524211	0.6001	0.9999	No Diff.
ANP32BP1	0.856262	2.32088	-1.134	2.09734	-0.540855	0.5886	0.9999	No Diff.
ANP32E	195.573	219.792	-0.174	0.232538	-0.74957	0.4535	0.9999	No Diff.
ANPEP	33.403	77.5793	-1.152	0.451083	-2.55349	0.01066	0.9999	No Diff.
ANTXR1	585.814	602.866	-0.042	0.172252	-0.241309	0.8093	0.9999	No Diff.
ANTXR2	924.311	962.151	-0.057	0.154131	-0.372527	0.7095	0.9999	No Diff.
ANXA1	113.045	149.225	-0.357	0.302829	-1.17784	0.2389	0.9999	No Diff.
ANXA11	437.502	380.94	0.199	0.189687	1.0513	0.2931	0.9999	No Diff.
ANXA2	1117.99	1142.4	-0.021	0.191202	-0.1117	0.9111	0.9999	No Diff.
ANXA2P2	58.6178	105.553	-0.846	0.398906	-2.12189	0.03385	0.9999	No Diff.
ANXA2R	3.40157	1.4023	2.112	2.01701	1.04707	0.2951	0.9999	No Diff.
ANXA3	5.24169	5.76232	0.13	1.18973	0.109214	0.913	0.9999	No Diff.
ANXA4	35.2529	43.3646	-0.327	0.469875	-0.696603	0.4861	0.9999	No Diff.
ANXA5	796.387	888.108	-0.138	0.171499	-0.805481	0.4205	0.9999	No Diff.
ANXA6	3425.84	3206.47	0.092	0.135533	0.679852	0.4966	0.9999	No Diff.
ANXA7	241.396	235.73	0.013	0.236287	0.0567477	0.9547	0.9999	No Diff.
AOAH	0	0.430321	-2.038	4.07337	-0.500225	0.6169	0.9999	CTRL unique
AOC2	8.78681	8.11591	-0.149	1.00481	-0.147797	0.8825	0.9999	No Diff.
AOC3	4.25407	4.71697	0.158	1.46464	0.107971	0.914	0.9999	No Diff.
AOX1	0.302146	0.860642	-1.141	3.98669	-0.286164	0.7748	0.9999	No Diff.
AP000221.1	1.10823	1.29096	0.864	2.91267	0.296553	0.7668	0.9999	No Diff.
AP000223.41	0.477953	0	0.597	4.04553	0.147662	0.8826	0.9999	FSHD unique
AP000223.42	1.56145	2.1832	0.011	2.03626	0.005251	0.9958	0.9999	No Diff.
AP000230.1	0.326879	0	-0.181	4.07782	-0.0444819	0.9645	0.9999	FSHD unique
AP000240.4	2.29208	1.64154	0.552	2.01587	0.27402	0.7841	0.9999	No Diff.
AP000240.6	1.0835	1.56179	-0.355	2.33176	-0.152209	0.879	0.9999	No Diff.
AP000240.7	0	0.430321	-2.038	4.07337	-0.500225	0.6169	0.9999	CTRL unique
AP000240.9	1.61163	2.10345	0.563	2.2463	0.250658	0.8021	0.9999	No Diff.
AP000251.3	1.43833	0	1.697	3.76562	0.450779	0.6521	0.9999	FSHD unique
AP000254.8	0.831529	2.84185	-1.876	2.08879	-0.898313	0.369	0.9999	No Diff.
AP000255.6	1.05877	0	1.584	3.9892	0.397055	0.6913	0.9999	FSHD unique
AP000271.1	0.554116	0	0.592	4.04308	0.146414	0.8836	0.9999	FSHD unique
AP000279.69	3.67702	11.0627	-1.093	1.1468	-0.953326	0.3404	0.9999	No Diff.
AP000280.66	4.63363	3.5539	0.653	1.45234	0.449593	0.653	0.9999	No Diff.
AP000318.2	0.680456	0	1.111	4.00356	0.277378	0.7815	0.9999	FSHD unique
AP000320.6	0.781352	0	0.929	4.02682	0.230622	0.8176	0.9999	FSHD unique
AP000330.8	0.453219	0	0.371	4.03895	0.0917617	0.9269	0.9999	FSHD unique
AP000337.3	0	0.430321	-2.038	4.07337	-0.500225	0.6169	0.9999	CTRL unique
AP000347.2	4.04889	5.14729	-0.923	1.49203	-0.618455	0.5363	0.9999	No Diff.
AP000347.3	1.13171	1.4023	-0.399	2.75346	-0.144838	0.8848	0.9999	No Diff.
AP000350.5	12.5595	7.64947	0.954	0.977939	0.975994	0.3291	0.9999	No Diff.
AP000351.3	0.681709	0	0.347	4.03799	0.0858278	0.9316	0.9999	FSHD unique
AP000354.2	0	0.350575	-1.954	4.05741	-0.481633	0.6301	0.9999	CTRL unique
AP000354.3	0.326879	0	-0.181	4.07782	-0.0444819	0.9645	0.9999	FSHD unique
AP000355.2	0	0.350575	-1.954	4.05741	-0.481633	0.6301	0.9999	CTRL unique
AP000356.8	0.955905	0	1.377	3.99894	0.344354	0.7306	0.9999	FSHD unique
AP000437.3	0.37831	0	0.517	4.02844	0.128412	0.8978	0.9999	FSHD unique
AP000442.1	0.907692	3.52119	-1.875	1.91401	-0.979609	0.3273	0.9999	No Diff.
AP000487.5	2.11557	6.78246	-1.418	1.38114	-1.02656	0.3046	0.9999	No Diff.
AP000487.6	0.326879	0	-0.181	4.07782	-0.0444819	0.9645	0.9999	FSHD unique
AP000560.3	0.37831	0.70115	-0.549	3.93102	-0.139683	0.8889	0.9999	No Diff.
AP000569.9	0.453219	0	0.371	4.03895	0.0917617	0.9269	0.9999	FSHD unique
AP000577.2	0.604293	0.350575	-0.699	3.99118	-0.175084	0.861	0.9999	No Diff.
AP000609.2	2.24316	2.41153	-0.074	1.75513	-0.0420687	0.9664	0.9999	No Diff.
AP000609.5	0.326879	0	-0.181	4.07782	-0.0444819	0.9645	0.9999	FSHD unique
AP000619.5	0	0.350575	-1.954	4.05741	-0.481633	0.6301	0.9999	CTRL unique
AP000640.2	0	0.430321	-2.038	4.07337	-0.500225	0.6169	0.9999	CTRL unique
AP000640.9	22.1605	25.8986	-0.252	0.589639	-0.427368	0.6691	0.9999	No Diff.
AP000648.5	1.13171	0	1.093	3.99407	0.273577	0.7844	0.9999	FSHD unique
AP000654.5	0	0.430321	-2.038	4.07337	-0.500225	0.6169	0.9999	CTRL unique
AP000662.4	17.7061	21.5397	-0.226	0.649257	-0.347911	0.7279	0.9999	No Diff.
AP000688.14	0.227236	0.70115	-1.473	4.04405	-0.364187	0.7157	0.9999	No Diff.
AP000689.3	10.1278	8.11591	0.266	0.921829	0.28899	0.7726	0.9999	No Diff.
AP000689.8	2.61825	0.350575	2.146	2.38976	0.898066	0.3692	0.9999	No Diff.
AP000692.10	3.42756	2.34269	0.397	1.71202	0.231617	0.8168	0.9999	No Diff.
AP000692.9	1.43708	1.9703	-0.177	2.25257	-0.0785383	0.9374	0.9999	No Diff.
AP000695.4	0.453219	0	0.371	4.03895	0.0917617	0.9269	0.9999	FSHD unique
AP000695.6	0.680456	0	1.111	4.00356	0.277378	0.7815	0.9999	FSHD unique
AP000696.2	1.08225	0.350575	0.549	3.47694	0.157815	0.8746	0.9999	No Diff.
AP000697.6	2.36825	2.9325	0.247	1.82662	0.135443	0.8923	0.9999	No Diff.
AP000704.5	2.29208	2.40062	0.354	1.9136	0.185078	0.8532	0.9999	No Diff.
AP000769.7	0	0.350575	-1.954	4.05741	-0.481633	0.6301	0.9999	CTRL unique
AP000857.1	0.477953	0	0.597	4.04553	0.147662	0.8826	0.9999	FSHD unique
AP000892.6	6.19312	6.85767	-0.07	1.10094	-0.0639371	0.949	0.9999	No Diff.
AP000936.1	0.326879	0.769991	-1.34	4.03668	-0.332034	0.7399	0.9999	No Diff.
AP000963.3	0.37831	0	0.517	4.02844	0.128412	0.8978	0.9999	FSHD unique
AP001046.5	1.58493	1.48205	-0.323	2.31878	-0.139474	0.8891	0.9999	No Diff.
AP001053.13	0.151073	5.48059	-3.214	2.08174	-1.54377	0.1226	0.9999	No Diff.
AP001055.8	0.454473	0.350575	-0.719	4.041	-0.177862	0.8588	0.9999	No Diff.
AP001059.5	1.15841	0	2.059	3.77178	0.545786	0.5852	0.9999	FSHD unique
AP001059.7	0.151073	0.769991	-0.976	4.05139	-0.240874	0.8097	0.9999	No Diff.
AP001062.7	31.8399	24.5061	0.426	0.565737	0.752786	0.4516	0.9999	No Diff.
AP001065.15	0.931172	0.860642	0.103	3.17539	0.0325437	0.974	0.9999	No Diff.
AP001258.4	1.8636	1.64154	0.507	2.07837	0.244005	0.8072	0.9999	No Diff.
AP001340.2	5.49169	5.52421	-0.189	1.2096	-0.155854	0.8761	0.9999	No Diff.
AP001347.6	2.06288	2.67145	-0.628	1.88619	-0.3332	0.739	0.9999	No Diff.
AP001350.4	0.529383	2.45403	-0.334	2.66269	-0.125546	0.9001	0.9999	No Diff.
AP001372.2	7.95904	3.3726	1.308	1.23069	1.06302	0.2878	0.9999	No Diff.
AP001412.1	2.19369	1.4023	1.698	2.4704	0.687496	0.4918	0.9999	No Diff.
AP001429.1	2.43923	0	1.376	3.06008	0.449787	0.6529	0.9999	FSHD unique
AP001437.1	1.00734	1.4023	0.46	2.63447	0.174568	0.8614	0.9999	No Diff.
AP001462.6	2.59674	0.780896	1.442	2.18569	0.659781	0.5094	0.9999	No Diff.
AP001466.8	0	0.350575	-1.954	4.05741	-0.481633	0.6301	0.9999	CTRL unique
AP001469.7	1.86234	5.15182	-1.424	1.64325	-0.866825	0.386	0.9999	No Diff.
AP001469.9	0.604293	0	0.522	4.03242	0.129337	0.8971	0.9999	FSHD unique
AP001471.1	0	0.430321	-2.038	4.07337	-0.500225	0.6169	0.9999	CTRL unique
AP001505.10	1.43386	2.41153	-1.293	2.05907	-0.628037	0.53	0.9999	No Diff.
AP001596.6	4.88686	0.350575	3.328	1.98304	1.67831	0.09329	0.9999	No Diff.
AP001597.1	1.68779	0.70115	1.494	2.63143	0.5679	0.5701	0.9999	No Diff.
AP001619.2	1.46055	1.83262	-0.126	2.16274	-0.0582717	0.9535	0.9999	No Diff.
AP001628.6	0.453219	0.70115	-1.28	3.97209	-0.322294	0.7472	0.9999	No Diff.
AP001793.1	0.780099	0	1.163	4.01866	0.28939	0.7723	0.9999	FSHD unique
AP001816.1	12.7989	4.44614	1.77	1.09139	1.62135	0.1049	0.9999	No Diff.
AP002856.4	0	0.70115	-2.331	4.04255	-0.576659	0.5642	0.9999	CTRL unique
AP002856.5	20.0888	13.0285	0.578	0.700923	0.824866	0.4094	0.9999	No Diff.
AP002856.6	0.326879	0	-0.181	4.07782	-0.0444819	0.9645	0.9999	FSHD unique
AP002856.7	4.91731	0.70115	2.664	1.92542	1.38359	0.1665	0.9999	No Diff.
AP002954.3	0.932425	0.350575	0.848	3.34173	0.253756	0.7997	0.9999	No Diff.
AP002954.4	0	0.350575	-1.954	4.05741	-0.481633	0.6301	0.9999	CTRL unique
AP003068.12	2.66843	2.60261	0.086	1.66712	0.051511	0.9589	0.9999	No Diff.
AP003068.18	5.41553	4.97689	0.954	1.39696	0.682677	0.4948	0.9999	No Diff.
AP003068.22	1.33421	1.91237	-0.398	2.12972	-0.186939	0.8517	0.9999	No Diff.
AP003068.23	18.3236	13.5593	0.517	0.724961	0.712972	0.4759	0.9999	No Diff.
AP003419.16	0.151073	0.70115	-1.453	4.04724	-0.359056	0.7196	0.9999	No Diff.
AP003774.4	0.629026	0.769991	0.649	3.54519	0.183044	0.8548	0.9999	No Diff.
AP003774.6	5.67017	4.08466	0.537	1.29783	0.41394	0.6789	0.9999	No Diff.
AP004782.1	0	0.350575	-1.954	4.05741	-0.481633	0.6301	0.9999	CTRL unique
AP006216.10	0.326879	0	-0.181	4.07782	-0.0444819	0.9645	0.9999	FSHD unique
AP006222.1	4.3632	4.97052	0.814	1.48385	0.548439	0.5834	0.9999	No Diff.
AP006621.5	10.4554	8.82797	0.237	0.896737	0.264618	0.7913	0.9999	No Diff.
AP006621.6	1.46055	0.70115	1.139	2.7431	0.41527	0.6779	0.9999	No Diff.
AP006621.8	3.35461	3.43054	0.679	1.68121	0.404136	0.6861	0.9999	No Diff.
AP1AR	51.3591	54.6139	-0.106	0.409011	-0.260221	0.7947	0.9999	No Diff.
AP1B1	272.62	258.348	0.079	0.219001	0.361274	0.7179	0.9999	No Diff.
AP1G1	320.483	300.64	0.097	0.206523	0.471807	0.6371	0.9999	No Diff.
AP1G2	14.5394	7.18755	1.21	0.966565	1.25196	0.2106	0.9999	No Diff.
AP1M1	275.13	269.537	0.029	0.210267	0.140166	0.8885	0.9999	No Diff.
AP1S1	77.746	63.9549	0.337	0.404422	0.833177	0.4047	0.9999	No Diff.
AP1S2	114.356	95.169	0.267	0.320498	0.831722	0.4056	0.9999	No Diff.
AP1S3	4.38221	1.05173	2.493	1.89127	1.31838	0.1874	0.9999	No Diff.
AP2A1	469.477	451.289	0.061	0.186135	0.327138	0.7436	0.9999	No Diff.
AP2A2	213.637	229.611	-0.101	0.228422	-0.440096	0.6599	0.9999	No Diff.
AP2B1	599.515	626.858	-0.064	0.16953	-0.376886	0.7063	0.9999	No Diff.
AP2M1	965.917	984.543	-0.029	0.161555	-0.180196	0.857	0.9999	No Diff.
AP2S1	245.898	229.713	0.086	0.241089	0.355811	0.722	0.9999	No Diff.
AP3B1	263.537	284.279	-0.106	0.218583	-0.486019	0.627	0.9999	No Diff.
AP3B2	1.51324	0	1.928	3.67946	0.524057	0.6002	0.9999	FSHD unique
AP3D1	643.779	704.612	-0.127	0.165748	-0.767919	0.4425	0.9999	No Diff.
AP3M1	190.18	192.665	0.004	0.249255	0.0170934	0.9864	0.9999	No Diff.
AP3M2	157.105	148.984	0.094	0.261019	0.359503	0.7192	0.9999	No Diff.
AP3S1	110.915	124.422	-0.157	0.315741	-0.498636	0.618	0.9999	No Diff.
AP3S2	71.7515	99.7067	-0.371	0.382442	-0.969352	0.3324	0.9999	No Diff.
AP4B1	76.6048	67.8019	0.178	0.350642	0.508246	0.6113	0.9999	No Diff.
AP4E1	64.101	61.5874	0.059	0.37435	0.158135	0.8744	0.9999	No Diff.
AP4M1	68.3309	56.4947	0.256	0.389368	0.65734	0.511	0.9999	No Diff.
AP4S1	54.403	47.482	0.266	0.443367	0.600106	0.5484	0.9999	No Diff.
AP5B1	20.1186	18.1987	0.211	0.67225	0.313698	0.7538	0.9999	No Diff.
AP5M1	119.313	116.169	0.035	0.285507	0.124197	0.9012	0.9999	No Diff.
AP5S1	50.6515	50.1712	0.061	0.430459	0.141744	0.8873	0.9999	No Diff.
AP5Z1	84.6436	99.9845	-0.243	0.318804	-0.762118	0.446	0.9999	No Diff.
APAF1	279.464	271.915	0.039	0.209288	0.187417	0.8513	0.9999	No Diff.
APBA1	30.7746	43.2247	-0.496	0.474724	-1.04467	0.2962	0.9999	No Diff.
APBA2	87.7593	87.225	0.01	0.331203	0.0303022	0.9758	0.9999	No Diff.
APBA3	62.3739	41.2916	0.598	0.40972	1.45973	0.1444	0.9999	No Diff.
APBB1	142.479	132.65	0.106	0.269485	0.39352	0.6939	0.9999	No Diff.
APBB2	135.091	130.148	0.084	0.281116	0.300388	0.7639	0.9999	No Diff.
APBB3	33.4274	33.6628	0.042	0.515674	0.0808505	0.9356	0.9999	No Diff.
APC	188.852	198.821	-0.054	0.260389	-0.207715	0.8355	0.9999	No Diff.
APC2	8.13861	10.9216	-0.302	0.964552	-0.313608	0.7538	0.9999	No Diff.
APCDD1	2.44119	1.4023	1.339	2.1819	0.613481	0.5396	0.9999	No Diff.
APCDD1L	0.151073	1.48205	-2.54	3.30503	-0.76862	0.4421	0.9999	No Diff.
APEH	358.365	299.787	0.243	0.209307	1.16332	0.2447	0.9999	No Diff.
APELA	0.529383	0	0.884	4.01122	0.220368	0.8256	0.9999	FSHD unique
APEX1	926.502	784.146	0.242	0.160899	1.50704	0.1318	0.9999	No Diff.
APEX2	52.5454	45.2179	0.202	0.424309	0.475469	0.6345	0.9999	No Diff.
APH1A	256.54	227.324	0.167	0.221775	0.752351	0.4518	0.9999	No Diff.
APH1B	60.3338	50.1139	0.29	0.404108	0.717942	0.4728	0.9999	No Diff.
API5	184.355	181.036	0.027	0.249332	0.107624	0.9143	0.9999	No Diff.
APIP	56.917	43.6257	0.39	0.439478	0.887554	0.3748	0.9999	No Diff.
APLF	12.5038	11.3508	0.043	0.843458	0.0508447	0.9594	0.9999	No Diff.
APLN	12.254	8.3713	0.549	0.949451	0.578086	0.5632	0.9999	No Diff.
APLNR	0.302146	0.430321	-0.78	4.00199	-0.194988	0.8454	0.9999	No Diff.
APLP1	14.2873	19.0691	-0.458	0.714738	-0.641386	0.5213	0.9999	No Diff.
APLP2	438.14	378.395	0.266	0.220591	1.2051	0.2282	0.9999	No Diff.
APMAP	165.364	148.745	0.171	0.264995	0.644725	0.5191	0.9999	No Diff.
APOA1	0.151073	0.430321	-1.135	4.02012	-0.282261	0.7777	0.9999	No Diff.
APOBEC2	1064.35	789.568	0.43	0.155389	2.76833	0.005634	0.9999	No Diff.
APOBEC3B	9.36996	9.38395	0.761	1.05471	0.721503	0.4706	0.9999	No Diff.
APOBEC3C	47.1183	55.6427	-0.265	0.41585	-0.636066	0.5247	0.9999	No Diff.
APOBEC3F	5.13632	3.04384	0.996	1.45056	0.686778	0.4922	0.9999	No Diff.
APOBEC3G	2.8729	2.69326	-0.075	1.86133	-0.0402663	0.9679	0.9999	No Diff.
APOBR	0.227236	0.430321	-1.079	4.05833	-0.265859	0.7903	0.9999	No Diff.
APOC1	2.4704	1.29096	1.785	2.24945	0.793748	0.4273	0.9999	No Diff.
APOD	1.10698	1.05173	0.134	2.92725	0.045761	0.9635	0.9999	No Diff.
APOE	318.141	350.134	-0.074	0.23484	-0.313061	0.7542	0.9999	No Diff.
APOL1	5.91893	10.9469	-0.854	0.95246	-0.896731	0.3699	0.9999	No Diff.
APOL2	97.9031	100.132	-0.032	0.31713	-0.100836	0.9197	0.9999	No Diff.
APOL3	2.16574	13.4806	-2.667	1.05381	-2.53047	0.01139	0.9999	No Diff.
APOL4	34.6379	26.6141	0.486	0.5563	0.873754	0.3823	0.9999	No Diff.
APOL5	12.7482	12.8374	-0.003	0.794816	-0.00339649	0.9973	0.9999	No Diff.
APOL6	20.999	18.7927	0.361	0.681816	0.528901	0.5969	0.9999	No Diff.
APOLD1	10.9861	18.8935	-0.78	0.730134	-1.06846	0.2853	0.9999	No Diff.
APOM	6.47626	4.76512	0.651	1.26616	0.513884	0.6073	0.9999	No Diff.
APOO	69.2253	59.1575	0.233	0.369954	0.630017	0.5287	0.9999	No Diff.
APOOL	121.378	110.257	0.134	0.291119	0.460278	0.6453	0.9999	No Diff.
APOPT1	44.4991	36.6717	0.251	0.468856	0.534555	0.593	0.9999	No Diff.
APP	2873.18	2704.82	0.08	0.144346	0.556241	0.578	0.9999	No Diff.
APPBP2	236.464	201.089	0.231	0.232539	0.991831	0.3213	0.9999	No Diff.
APPL1	170.214	164.759	0.058	0.265621	0.219852	0.826	0.9999	No Diff.
APPL2	65.1824	61.5829	0.072	0.373899	0.191251	0.8483	0.9999	No Diff.
APRT	113.05	118.735	-0.071	0.287006	-0.248792	0.8035	0.9999	No Diff.
APTX	92.7456	81.8769	0.184	0.326557	0.563286	0.5732	0.9999	No Diff.
AQP1	69.6995	68.3345	0.05	0.369084	0.134573	0.8929	0.9999	No Diff.
AQP11	6.07447	4.7749	0.539	1.24103	0.434621	0.6638	0.9999	No Diff.
AQP3	47.3383	40.3558	0.267	0.443541	0.601392	0.5476	0.9999	No Diff.
AQP5	1.84012	3.07997	1.065	2.06136	0.516577	0.6055	0.9999	No Diff.
AQP7	2.49709	7.35571	-1.246	1.50994	-0.825172	0.4093	0.9999	No Diff.
AQR	137.749	145.355	-0.058	0.273592	-0.211846	0.8322	0.9999	No Diff.
AR	112.78	151.15	-0.422	0.28717	-1.47049	0.1414	0.9999	No Diff.
ARAF	162.269	188.149	-0.181	0.261822	-0.689853	0.4903	0.9999	No Diff.
ARAP1	135.341	171.803	-0.33	0.260542	-1.26549	0.2057	0.9999	No Diff.
ARAP2	1.98994	2.66055	0.254	1.94256	0.130503	0.8962	0.9999	No Diff.
ARAP3	30.079	39.4552	-0.225	0.533641	-0.42232	0.6728	0.9999	No Diff.
ARC	0.605546	0.780896	-0.75	3.28483	-0.228403	0.8193	0.9999	No Diff.
ARCN1	551.282	543.577	0.016	0.174583	0.0908793	0.9276	0.9999	No Diff.
AREG	0.629026	0	0.942	4.028	0.233898	0.8151	0.9999	FSHD unique
AREL1	203.393	193.463	0.073	0.236531	0.309211	0.7572	0.9999	No Diff.
ARF1	1134.64	1048.78	0.112	0.15214	0.733017	0.4635	0.9999	No Diff.
ARF3	128.866	112.942	0.191	0.291625	0.656346	0.5116	0.9999	No Diff.
ARF4	302.592	298.237	0.027	0.221114	0.122091	0.9028	0.9999	No Diff.
ARF4-AS1	0.302146	1.12057	-1.938	3.53235	-0.548751	0.5832	0.9999	No Diff.
ARF5	184.186	162.022	0.206	0.250902	0.821212	0.4115	0.9999	No Diff.
ARF6	370.939	406.57	-0.137	0.191662	-0.715534	0.4743	0.9999	No Diff.
ARFGAP1	634.661	564.444	0.193	0.176067	1.09836	0.272	0.9999	No Diff.
ARFGAP2	392.197	402.602	-0.029	0.191316	-0.15345	0.878	0.9999	No Diff.
ARFGAP3	167.296	135.704	0.349	0.27322	1.27894	0.2009	0.9999	No Diff.
ARFGEF1	198.494	244.482	-0.292	0.233604	-1.24847	0.2119	0.9999	No Diff.
ARFGEF2	175.662	172.743	0.027	0.247522	0.108025	0.914	0.9999	No Diff.
ARFGEF3	162.23	121.679	0.511	0.672217	0.760833	0.4468	0.9999	No Diff.
ARFIP1	65.6038	69.1003	-0.094	0.390187	-0.240384	0.81	0.9999	No Diff.
ARFIP2	180.452	174.379	0.045	0.246327	0.181575	0.8559	0.9999	No Diff.
ARFRP1	185.93	213.154	-0.21	0.236762	-0.885275	0.376	0.9999	No Diff.
ARG2	11.3923	4.9562	1.247	1.09621	1.13732	0.2554	0.9999	No Diff.
ARGLU1	458.727	517.587	-0.173	0.191449	-0.904565	0.3657	0.9999	No Diff.
ARHGAP1	172.457	163.106	0.08	0.272756	0.294628	0.7683	0.9999	No Diff.
ARHGAP10	166.978	143.234	0.189	0.270652	0.698153	0.4851	0.9999	No Diff.
ARHGAP11A	53.8759	65.0732	-0.246	0.388523	-0.633637	0.5263	0.9999	No Diff.
ARHGAP12	158.177	146.495	0.125	0.268058	0.465365	0.6417	0.9999	No Diff.
ARHGAP17	137.516	134.533	0.029	0.275884	0.104545	0.9167	0.9999	No Diff.
ARHGAP18	64.5155	61.2805	0.072	0.376241	0.191703	0.848	0.9999	No Diff.
ARHGAP19	62.9783	54.6248	0.153	0.405092	0.376812	0.7063	0.9999	No Diff.
ARHGAP20	4.30926	3.36282	1.079	1.57926	0.683025	0.4946	0.9999	No Diff.
ARHGAP21	203.13	251.101	-0.286	0.239732	-1.1946	0.2322	0.9999	No Diff.
ARHGAP22	36.1186	41.2818	-0.188	0.464044	-0.405719	0.6849	0.9999	No Diff.
ARHGAP23	442.594	538.501	-0.282	0.179983	-1.56525	0.1175	0.9999	No Diff.
ARHGAP24	109.262	138.279	-0.331	0.28946	-1.14473	0.2523	0.9999	No Diff.
ARHGAP25	4.00139	2.34269	0.69	1.62072	0.425593	0.6704	0.9999	No Diff.
ARHGAP26	78.0488	80.2367	-0.006	0.359502	-0.0153722	0.9877	0.9999	No Diff.
ARHGAP27	5.33757	6.22536	-0.364	1.15874	-0.314346	0.7533	0.9999	No Diff.
ARHGAP28	137.048	145.749	-0.084	0.26905	-0.310887	0.7559	0.9999	No Diff.
ARHGAP29	202.603	239.905	-0.223	0.2346	-0.948673	0.3428	0.9999	No Diff.
ARHGAP31	44.6747	47.0614	-0.08	0.429764	-0.186185	0.8523	0.9999	No Diff.
ARHGAP32	87.8435	87.1878	0.017	0.324689	0.0536251	0.9572	0.9999	No Diff.
ARHGAP33	14.3826	14.0813	0.033	0.742013	0.0439973	0.9649	0.9999	No Diff.
ARHGAP35	528.605	582.256	-0.141	0.178236	-0.788372	0.4305	0.9999	No Diff.
ARHGAP36	52.5481	37.4997	0.941	0.544668	1.72701	0.08417	0.9999	No Diff.
ARHGAP39	90.8158	119.436	-0.403	0.301624	-1.33744	0.1811	0.9999	No Diff.
ARHGAP4	34.2041	47.4584	-0.161	0.531169	-0.303278	0.7617	0.9999	No Diff.
ARHGAP42	93.8365	71.6416	0.398	0.334896	1.18794	0.2349	0.9999	No Diff.
ARHGAP44	3.57738	4.9562	-0.187	1.4143	-0.132525	0.8946	0.9999	No Diff.
ARHGAP5	204.544	207.785	-0.015	0.233207	-0.0629609	0.9498	0.9999	No Diff.
ARHGAP6	136.083	159.441	-0.227	0.260196	-0.872376	0.383	0.9999	No Diff.
ARHGAP8	0.326879	2.30997	-1.64	3.00368	-0.545957	0.5851	0.9999	No Diff.
ARHGAP9	62.5524	63.3519	0.015	0.398727	0.0388069	0.969	0.9999	No Diff.
ARHGDIA	760.495	834.916	-0.138	0.16248	-0.852127	0.3941	0.9999	No Diff.
ARHGDIB	12.1146	13.4073	0.103	0.84719	0.121061	0.9036	0.9999	No Diff.
ARHGDIG	1.78869	1.64154	0.495	2.11916	0.233739	0.8152	0.9999	No Diff.
ARHGEF1	122.293	146.816	-0.256	0.274156	-0.932124	0.3513	0.9999	No Diff.
ARHGEF10	1.76395	1.90146	-0.137	1.92988	-0.0712478	0.9432	0.9999	No Diff.
ARHGEF10L	110.721	132.048	-0.246	0.283941	-0.865082	0.387	0.9999	No Diff.
ARHGEF11	130.826	143.027	-0.122	0.271697	-0.448681	0.6537	0.9999	No Diff.
ARHGEF12	451.704	487.546	-0.113	0.18521	-0.61009	0.5418	0.9999	No Diff.
ARHGEF16	2.01467	10.8562	-2.366	1.1462	-2.06426	0.03899	0.9999	No Diff.
ARHGEF17	460.888	511.256	-0.15	0.177403	-0.842964	0.3992	0.9999	No Diff.
ARHGEF18	4.0039	4.7215	0.013	1.36181	0.00988708	0.9921	0.9999	No Diff.
ARHGEF19	5.41177	3.46325	0.555	1.33224	0.416571	0.677	0.9999	No Diff.
ARHGEF2	1019.47	1052	-0.045	0.151675	-0.296116	0.7671	0.9999	No Diff.
ARHGEF25	48.3512	49.2808	-0.039	0.420652	-0.0915821	0.927	0.9999	No Diff.
ARHGEF26	10.5818	11.5246	0.174	0.877349	0.198307	0.8428	0.9999	No Diff.
ARHGEF28	51.9357	47.2691	0.146	0.416676	0.351052	0.7255	0.9999	No Diff.
ARHGEF3	131.747	117.007	0.164	0.284642	0.576431	0.5643	0.9999	No Diff.
ARHGEF33	1.20859	1.20031	-0.818	2.84799	-0.287059	0.7741	0.9999	No Diff.
ARHGEF37	56.5134	58.9032	0.015	0.401686	0.0375717	0.97	0.9999	No Diff.
ARHGEF38	0	0.350575	-1.954	4.05741	-0.481633	0.6301	0.9999	CTRL unique
ARHGEF39	6.04205	18.6893	-1.406	0.871601	-1.61259	0.1068	0.9999	No Diff.
ARHGEF4	7.83646	5.01414	0.579	1.09517	0.528739	0.597	0.9999	No Diff.
ARHGEF40	268.13	297.87	-0.152	0.210309	-0.724997	0.4685	0.9999	No Diff.
ARHGEF5	0.453219	1.29096	-1.15	3.46019	-0.332246	0.7397	0.9999	No Diff.
ARHGEF6	316.256	373.478	-0.222	0.201034	-1.10413	0.2695	0.9999	No Diff.
ARHGEF7	380.847	337.89	0.174	0.198223	0.879271	0.3793	0.9999	No Diff.
ARHGEF9	140.959	143.824	-0.021	0.271301	-0.0780841	0.9378	0.9999	No Diff.
ARID1A	353.42	464.193	-0.391	0.186299	-2.09904	0.03581	0.9999	No Diff.
ARID1B	543.452	501.799	0.121	0.185949	0.650972	0.5151	0.9999	No Diff.
ARID2	115.667	124.271	-0.101	0.283349	-0.356067	0.7218	0.9999	No Diff.
ARID3A	213.613	199.834	0.08	0.244362	0.327844	0.743	0.9999	No Diff.
ARID3B	21.4187	10.2773	1.085	0.738148	1.46987	0.1416	0.9999	No Diff.
ARID4A	115.265	103.469	0.153	0.297837	0.514195	0.6071	0.9999	No Diff.
ARID4B	192.362	221.279	-0.213	0.24276	-0.877869	0.38	0.9999	No Diff.
ARID5A	97.2708	111.147	-0.179	0.30219	-0.591167	0.5544	0.9999	No Diff.
ARID5B	83.1045	119.68	-0.5	0.321196	-1.55709	0.1194	0.9999	No Diff.
ARIH1	240.483	255.755	-0.085	0.221416	-0.382746	0.7019	0.9999	No Diff.
ARIH2	391.575	353.595	0.143	0.192377	0.744048	0.4568	0.9999	No Diff.
ARIH2OS	3.52791	1.48205	1.399	1.84231	0.759602	0.4475	0.9999	No Diff.
ARL1	237.58	224.587	0.086	0.229324	0.374528	0.708	0.9999	No Diff.
ARL10	120.656	129.593	-0.117	0.281996	-0.414247	0.6787	0.9999	No Diff.
ARL13B	21.508	15.3569	0.562	0.705918	0.796387	0.4258	0.9999	No Diff.
ARL14	0.326879	0	-0.181	4.07782	-0.0444819	0.9645	0.9999	FSHD unique
ARL14EP	93.2275	99.2586	-0.075	0.313977	-0.23982	0.8105	0.9999	No Diff.
ARL14EPL	0.151073	1.05173	-1.719	4.0314	-0.426383	0.6698	0.9999	No Diff.
ARL15	17.312	20.6682	-0.28	0.66546	-0.420651	0.674	0.9999	No Diff.
ARL16	160.204	126.357	0.318	0.279394	1.13865	0.2549	0.9999	No Diff.
ARL17A	11.1106	11.9297	-0.207	0.841092	-0.245856	0.8058	0.9999	No Diff.
ARL17B	3.55711	3.61184	-0.579	1.57442	-0.367618	0.7132	0.9999	No Diff.
ARL2	38.5217	45.098	-0.169	0.455244	-0.371916	0.71	0.9999	No Diff.
ARL2BP	85.3448	90.4915	-0.088	0.321091	-0.272954	0.7849	0.9999	No Diff.
ARL3	130.025	116.435	0.152	0.283893	0.534224	0.5932	0.9999	No Diff.
ARL4A	82.0183	92.8587	-0.19	0.329657	-0.576513	0.5643	0.9999	No Diff.
ARL4C	89.7577	88.7431	0.028	0.330246	0.0845413	0.9326	0.9999	No Diff.
ARL4D	143.547	135.963	0.081	0.266129	0.302602	0.7622	0.9999	No Diff.
ARL5A	61.7397	62.439	0.002	0.385154	0.00469453	0.9963	0.9999	No Diff.
ARL5B	192.416	199.757	-0.038	0.243449	-0.154623	0.8771	0.9999	No Diff.
ARL6	18.193	12.6997	0.496	0.720942	0.687502	0.4918	0.9999	No Diff.
ARL6IP1	72.5226	84.0051	-0.205	0.353246	-0.581448	0.5609	0.9999	No Diff.
ARL6IP4	0.907692	0	1.428	3.99275	0.357603	0.7206	0.9999	FSHD unique
ARL6IP5	949.784	770.205	0.302	0.157748	1.91133	0.05596	0.9999	No Diff.
ARL6IP6	40.1237	36.0819	0.157	0.468131	0.334337	0.7381	0.9999	No Diff.
ARL8A	164.627	186.52	-0.177	0.250308	-0.708345	0.4787	0.9999	No Diff.
ARL8B	169.942	149.151	0.178	0.264288	0.672022	0.5016	0.9999	No Diff.
ARL9	1.05877	1.56179	-0.7	2.51612	-0.278286	0.7808	0.9999	No Diff.
ARMC1	134.245	151.598	-0.153	0.270206	-0.566358	0.5712	0.9999	No Diff.
ARMC10	51.6588	33.5699	0.571	0.471246	1.21161	0.2257	0.9999	No Diff.
ARMC12	0.906439	0.860642	-0.553	3.43957	-0.160656	0.8724	0.9999	No Diff.
ARMC2	17.153	13.5386	0.295	0.737818	0.399925	0.6892	0.9999	No Diff.
ARMC4	4.0039	1.56179	1.404	1.73044	0.811294	0.4172	0.9999	No Diff.
ARMC5	58.5916	72.2699	-0.22	0.399215	-0.551785	0.5811	0.9999	No Diff.
ARMC6	178.951	171.391	0.056	0.247765	0.224302	0.8225	0.9999	No Diff.
ARMC7	39.9371	38.3373	0.07	0.460892	0.152606	0.8787	0.9999	No Diff.
ARMC8	146.38	155.364	-0.057	0.271404	-0.211834	0.8322	0.9999	No Diff.
ARMC9	63.7284	66.916	-0.07	0.36648	-0.189698	0.8495	0.9999	No Diff.
ARMCX1	403.82	351.757	0.198	0.207132	0.954375	0.3399	0.9999	No Diff.
ARMCX2	871.019	736.25	0.233	0.172091	1.35273	0.1761	0.9999	No Diff.
ARMCX3	806.199	709.523	0.182	0.16553	1.09886	0.2718	0.9999	No Diff.
ARMCX4	100.503	119.799	-0.269	0.332259	-0.809916	0.418	0.9999	No Diff.
ARMCX5	37.8669	46.7372	-0.333	0.449976	-0.740405	0.4591	0.9999	No Diff.
ARMCX6	315.119	238.424	0.392	0.231303	1.69516	0.09004	0.9999	No Diff.
ARMT1	111.462	76.2375	0.54	0.329464	1.63767	0.1015	0.9999	No Diff.
ARNT	159.124	156.482	0.028	0.27205	0.102522	0.9183	0.9999	No Diff.
ARNT2	38.7617	51.6464	-0.459	0.472854	-0.970072	0.332	0.9999	No Diff.
ARNTL	22.1239	17.264	0.457	0.680226	0.672181	0.5015	0.9999	No Diff.
ARNTL2	12.4454	8.18476	0.671	0.878954	0.763783	0.445	0.9999	No Diff.
ARPC1A	12.5221	22.6844	-0.851	0.670533	-1.26849	0.2046	0.9999	No Diff.
ARPC1B	1.43386	1.91237	-0.823	2.22558	-0.369689	0.7116	0.9999	No Diff.
ARPC2	1352.89	1247.35	0.097	0.150812	0.641141	0.5214	0.9999	No Diff.
ARPC3	132.32	126.113	0.06	0.279246	0.214035	0.8305	0.9999	No Diff.
ARPC4	112.041	99.3895	0.151	0.304226	0.494787	0.6208	0.9999	No Diff.
ARPC5	174.927	185.504	-0.107	0.264313	-0.405423	0.6852	0.9999	No Diff.
ARPC5L	185.692	169.824	0.135	0.250503	0.5373	0.5911	0.9999	No Diff.
ARPIN	37.6857	48.4758	-0.325	0.461428	-0.704449	0.4812	0.9999	No Diff.
ARPP19	291.333	283.603	0.042	0.207511	0.20429	0.8381	0.9999	No Diff.
ARPP21	1814.69	1767.52	0.056	0.164767	0.3389	0.7347	0.9999	No Diff.
ARRB1	79.2421	72.7633	0.077	0.352285	0.21744	0.8279	0.9999	No Diff.
ARRB2	34.0987	32.8056	0.088	0.521301	0.167956	0.8666	0.9999	No Diff.
ARRDC1	25.1486	23.545	0.061	0.595807	0.101937	0.9188	0.9999	No Diff.
ARRDC2	3.39906	4.30209	-0.34	1.41957	-0.239728	0.8105	0.9999	No Diff.
ARRDC3	104.006	105.104	-0.02	0.324615	-0.0615277	0.9509	0.9999	No Diff.
ARRDC3-AS1	4.05282	3.19242	0.292	1.46607	0.199072	0.8422	0.9999	No Diff.
ARRDC4	233.023	193.115	0.283	0.238906	1.18417	0.2363	0.9999	No Diff.
ARSA	57.1864	48.7139	0.207	0.418005	0.495146	0.6205	0.9999	No Diff.
ARSB	97.8606	115.954	-0.232	0.297262	-0.780231	0.4353	0.9999	No Diff.
ARSD	45.3573	55.7375	-0.255	0.460209	-0.554355	0.5793	0.9999	No Diff.
ARSE	1.83886	0.350575	1.875	2.73066	0.686748	0.4922	0.9999	No Diff.
ARSG	7.23162	9.87969	-0.444	0.960169	-0.462491	0.6437	0.9999	No Diff.
ARSH	0.326879	0	-0.181	4.07782	-0.0444819	0.9645	0.9999	FSHD unique
[truncated: 22,975 more rows]

## Sheet: up.res
Symbol	baseMean_FSHD	baseMean_CTRL	log2FoldChange	lfcSE	stat	pvalue	padj	type
CCNA1	248.75	12.6527	4.199	0.414392	10.1323	3.972e-24	9.09e-20	Upregulated
RP11-432M8.17	46.8929	0	7.256	1.32101	5.49245	3.964e-08	0.0002358	Upregulated
RP11-554D14.4	45.1906	0	7.323	1.32527	5.52594	3.277e-08	0.0002358	Upregulated
SLC34A2	43.6188	0	7.295	1.32986	5.48554	4.122e-08	0.0002358	Upregulated
MYBPC2	1926.69	1050.52	0.803	0.164823	4.87159	1.107e-06	0.003803	Upregulated
RPRM	255.112	99.4801	1.298	0.26692	4.86179	1.163e-06	0.003803	Upregulated
RP11-432M8.11	28.3756	0	6.632	1.40078	4.73422	2.199e-06	0.006291	Upregulated
LEUTX	23.8061	0	6.371	1.43838	4.42902	9.466e-06	0.01969	Upregulated
ZSCAN4	22.6323	0	6.335	1.44781	4.37524	1.213e-05	0.02313	Upregulated
MBD3L3	23.004	0	6.285	1.44567	4.34713	1.379e-05	0.02428	Upregulated

## Sheet: dw.res
Symbol	baseMean_FSHD	baseMean_CTRL	log2FoldChange	lfcSE	stat	pvalue	padj	type
MYH7	970.784	2057.17	-1.057	0.205348	-5.1476	2.638e-07	0.001208	Downregulated
LTBP1	27.9115	109.256	-1.856	0.394703	-4.70343	2.558e-06	0.006505	Downregulated
COL1A1	2856.81	4534.14	-0.7	0.15427	-4.53518	5.756e-06	0.01317	Downregulated
IGFN1	22.2397	87.2306	-1.872	0.448332	-4.17515	2.978e-05	0.04868	Downregulated

## Sheet: FSHD.unique
Symbol	baseMean_FSHD	baseMean_CTRL	log2FoldChange	lfcSE	stat	pvalue	padj	type
RP11-432M8.9	17.6935	0	5.921	1.51585	3.9062	9.376e-05	0.1341	FSHD unique
RP11-321E2.10	16.5838	0	5.881	1.5322	3.83812	0.000124	0.1576	FSHD unique
TRIM43	16.3261	0	5.917	1.53628	3.85126	0.0001175	0.1576	FSHD unique
ALPPL2	13.3556	0	5.605	1.60531	3.49131	0.0004807	0.3793	FSHD unique
PRAMEF12	13.1264	0	5.584	1.61023	3.46761	0.0005251	0.3877	FSHD unique
TRIM43B	13.0224	0	5.538	1.61614	3.42654	0.0006113	0.4115	FSHD unique
RP11-490B18.9	13.3455	0	5.454	1.61095	3.38535	0.0007109	0.4519	FSHD unique
ABCA10	1.81538	0	2.151	3.40971	0.630846	0.5281	0.9999	FSHD unique
ABCC8	0.37831	0	0.517	4.02844	0.128412	0.8978	0.9999	FSHD unique
AC000067.1	0.653759	0	-0.065	4.02076	-0.0161643	0.9871	0.9999	FSHD unique
AC000120.7	0.453219	0	0.371	4.03895	0.0917617	0.9269	0.9999	FSHD unique
AC002064.3	0.326879	0	-0.181	4.07782	-0.0444819	0.9645	0.9999	FSHD unique
AC002519.6	0.554116	0	0.592	4.04308	0.146414	0.8836	0.9999	FSHD unique
AC002550.6	0.931172	0	1.359	4.00732	0.339248	0.7344	0.9999	FSHD unique
AC003090.1	0.831529	0	1.276	3.99899	0.319037	0.7497	0.9999	FSHD unique
AC003682.17	0.653759	0	-0.065	4.02076	-0.0161643	0.9871	0.9999	FSHD unique
AC004019.10	0.453219	0	0.371	4.03895	0.0917617	0.9269	0.9999	FSHD unique
AC004049.3	0.477953	0	0.597	4.04553	0.147662	0.8826	0.9999	FSHD unique
AC004067.5	0.37831	0	0.517	4.02844	0.128412	0.8978	0.9999	FSHD unique
AC004158.3	0.454473	0	0.112	4.04471	0.0277105	0.9779	0.9999	FSHD unique
AC004381.9	0.326879	0	-0.181	4.07782	-0.0444819	0.9645	0.9999	FSHD unique
AC004471.9	0.804832	0	1.002	4.02038	0.249134	0.8033	0.9999	FSHD unique
AC004478.2	0.326879	0	-0.181	4.07782	-0.0444819	0.9645	0.9999	FSHD unique
AC004957.6	1.03207	0	1.759	3.96255	0.443793	0.6572	0.9999	FSHD unique
AC004985.12	0.880995	0	1	4.01803	0.248971	0.8034	0.9999	FSHD unique
AC004994.2	0.653759	0	-0.065	4.02076	-0.0161643	0.9871	0.9999	FSHD unique
AC005009.1	0.37831	0	0.517	4.02844	0.128412	0.8978	0.9999	FSHD unique
AC005027.4	0.477953	0	0.597	4.04553	0.147662	0.8826	0.9999	FSHD unique
AC005041.10	0.326879	0	-0.181	4.07782	-0.0444819	0.9645	0.9999	FSHD unique
AC005077.7	0.453219	0	0.371	4.03895	0.0917617	0.9269	0.9999	FSHD unique
AC005220.3	0.605546	0	0.872	4.01241	0.217294	0.828	0.9999	FSHD unique
AC005538.2	0.932425	0	1.674	3.97995	0.420567	0.6741	0.9999	FSHD unique
AC005539.4	0.453219	0	0.371	4.03895	0.0917617	0.9269	0.9999	FSHD unique
AC005593.2	0.804832	0	1.002	4.02038	0.249134	0.8033	0.9999	FSHD unique
AC005606.15	0.477953	0	0.597	4.04553	0.147662	0.8826	0.9999	FSHD unique
AC005625.1	0.326879	0	-0.181	4.07782	-0.0444819	0.9645	0.9999	FSHD unique
AC005775.2	0.932425	0	1.674	3.97995	0.420567	0.6741	0.9999	FSHD unique
AC005785.2	0.831529	0	1.276	3.99899	0.319037	0.7497	0.9999	FSHD unique
AC005786.7	1.13493	0	1.627	3.98787	0.408097	0.6832	0.9999	FSHD unique
AC005795.2	0.477953	0	0.597	4.04553	0.147662	0.8826	0.9999	FSHD unique
AC005943.6	0.326879	0	-0.181	4.07782	-0.0444819	0.9645	0.9999	FSHD unique
AC006116.21	0.477953	0	0.597	4.04553	0.147662	0.8826	0.9999	FSHD unique
AC006128.2	0.326879	0	-0.181	4.07782	-0.0444819	0.9645	0.9999	FSHD unique
AC006130.3	0.554116	0	0.592	4.04308	0.146414	0.8836	0.9999	FSHD unique
AC006160.5	0.37831	0	0.517	4.02844	0.128412	0.8978	0.9999	FSHD unique
AC006385.4	1.96324	0	2.769	3.03305	0.912927	0.3613	0.9999	FSHD unique
AC006483.7	0.326879	0	-0.181	4.07782	-0.0444819	0.9645	0.9999	FSHD unique
AC007000.12	0.755366	0	0.562	4.01916	0.139917	0.8887	0.9999	FSHD unique
AC007014.1	0.681709	0	0.347	4.03799	0.0858278	0.9316	0.9999	FSHD unique
AC007038.7	1.13493	0	1.627	3.98787	0.408097	0.6832	0.9999	FSHD unique
AC007041.2	0.932425	0	1.674	3.97995	0.420567	0.6741	0.9999	FSHD unique
AC007091.1	0.326879	0	-0.181	4.07782	-0.0444819	0.9645	0.9999	FSHD unique
AC007163.6	0.326879	0	-0.181	4.07782	-0.0444819	0.9645	0.9999	FSHD unique
AC007241.4	0.326879	0	-0.181	4.07782	-0.0444819	0.9645	0.9999	FSHD unique
AC007255.8	0.605546	0	0.872	4.01241	0.217294	0.828	0.9999	FSHD unique
AC007271.3	0.37831	0	0.517	4.02844	0.128412	0.8978	0.9999	FSHD unique
AC007276.2	0.477953	0	0.597	4.04553	0.147662	0.8826	0.9999	FSHD unique
AC007276.5	0.832782	0	1.092	4.00513	0.272642	0.7851	0.9999	FSHD unique
AC007292.1	1.73726	0	2.578	3.17616	0.811728	0.4169	0.9999	FSHD unique
AC007292.4	0.804832	0	1.002	4.02038	0.249134	0.8033	0.9999	FSHD unique
AC007292.7	0.605546	0	0.872	4.01241	0.217294	0.828	0.9999	FSHD unique
AC007395.5	0.326879	0	-0.181	4.07782	-0.0444819	0.9645	0.9999	FSHD unique
AC007620.3	1.18314	0	2.073	3.73089	0.555591	0.5785	0.9999	FSHD unique
AC007899.3	0.980638	0	-0.018	3.99928	-0.00453688	0.9964	0.9999	FSHD unique
AC008062.1	2.01718	0	2	3.27896	0.610017	0.5419	0.9999	FSHD unique
AC008063.2	1.36217	0	1.777	3.84807	0.461718	0.6443	0.9999	FSHD unique
AC008074.3	0.37831	0	0.517	4.02844	0.128412	0.8978	0.9999	FSHD unique
AC008277.1	0.326879	0	-0.181	4.07782	-0.0444819	0.9645	0.9999	FSHD unique
AC009133.21	1.03207	0	1.759	3.96255	0.443793	0.6572	0.9999	FSHD unique
AC010091.1	0.326879	0	-0.181	4.07782	-0.0444819	0.9645	0.9999	FSHD unique
AC010132.9	0.326879	0	-0.181	4.07782	-0.0444819	0.9645	0.9999	FSHD unique
AC010136.2	0.880995	0	1	4.01803	0.248971	0.8034	0.9999	FSHD unique
AC010149.4	0.326879	0	-0.181	4.07782	-0.0444819	0.9645	0.9999	FSHD unique
AC010226.4	0.705189	0	1.353	3.99482	0.338569	0.7349	0.9999	FSHD unique
AC010504.2	0.529383	0	0.884	4.01122	0.220368	0.8256	0.9999	FSHD unique
AC010685.1	0.454473	0	0.112	4.04471	0.0277105	0.9779	0.9999	FSHD unique
AC010733.4	0.37831	0	0.517	4.02844	0.128412	0.8978	0.9999	FSHD unique
AC011236.7	0.326879	0	-0.181	4.07782	-0.0444819	0.9645	0.9999	FSHD unique
AC011288.2	0.605546	0	0.872	4.01241	0.217294	0.828	0.9999	FSHD unique
AC011551.3	0.326879	0	-0.181	4.07782	-0.0444819	0.9645	0.9999	FSHD unique
AC012314.8	1.46055	0	2.289	3.43238	0.666965	0.5048	0.9999	FSHD unique
AC012358.7	0.804832	0	1.002	4.02038	0.249134	0.8033	0.9999	FSHD unique
AC012501.3	0.453219	0	0.371	4.03895	0.0917617	0.9269	0.9999	FSHD unique
AC013400.1	0.326879	0	-0.181	4.07782	-0.0444819	0.9645	0.9999	FSHD unique
AC013400.2	1.48529	0	2.425	3.39436	0.714347	0.475	0.9999	FSHD unique
AC013472.6	0.37831	0	0.517	4.02844	0.128412	0.8978	0.9999	FSHD unique
AC015849.15	0.831529	0	1.276	3.99899	0.319037	0.7497	0.9999	FSHD unique
AC015849.2	0.629026	0	0.942	4.028	0.233898	0.8151	0.9999	FSHD unique
AC015922.7	0.477953	0	0.597	4.04553	0.147662	0.8826	0.9999	FSHD unique
AC016700.6	0.326879	0	-0.181	4.07782	-0.0444819	0.9645	0.9999	FSHD unique
AC017079.3	0.604293	0	0.522	4.03242	0.129337	0.8971	0.9999	FSHD unique
AC017081.2	0.326879	0	-0.181	4.07782	-0.0444819	0.9645	0.9999	FSHD unique
AC017104.3	0.326879	0	-0.181	4.07782	-0.0444819	0.9645	0.9999	FSHD unique
AC018730.1	0.908946	0	0.515	4.03429	0.127742	0.8984	0.9999	FSHD unique
AC018892.4	1.76395	0	2.639	3.16528	0.833836	0.4044	0.9999	FSHD unique
AC019068.2	0.605546	0	0.872	4.01241	0.217294	0.828	0.9999	FSHD unique
AC019181.3	0.781352	0	0.929	4.02682	0.230622	0.8176	0.9999	FSHD unique
AC020951.1	0.326879	0	-0.181	4.07782	-0.0444819	0.9645	0.9999	FSHD unique
AC022819.2	0.529383	0	0.884	4.01122	0.220368	0.8256	0.9999	FSHD unique
AC022819.3	0.554116	0	0.592	4.04308	0.146414	0.8836	0.9999	FSHD unique
AC024067.2	1.00859	0	1.138	4.01929	0.283034	0.7772	0.9999	FSHD unique
AC024937.4	0.326879	0	-0.181	4.07782	-0.0444819	0.9645	0.9999	FSHD unique
AC026202.3	0.529383	0	0.884	4.01122	0.220368	0.8256	0.9999	FSHD unique
AC027601.2	1.45859	0	1.158	3.77651	0.306523	0.7592	0.9999	FSHD unique
AC040963.1	1.03207	0	1.759	3.96255	0.443793	0.6572	0.9999	FSHD unique
AC058791.1	0.980638	0	-0.018	3.99928	-0.00453688	0.9964	0.9999	FSHD unique
AC062017.1	1.7627	0	2.458	3.1862	0.771476	0.4404	0.9999	FSHD unique
AC062031.1	0.454473	0	0.112	4.04471	0.0277105	0.9779	0.9999	FSHD unique
AC064846.1	0.454473	0	0.112	4.04471	0.0277105	0.9779	0.9999	FSHD unique
AC064847.2	0.980638	0	-0.018	3.99928	-0.00453688	0.9964	0.9999	FSHD unique
AC064875.2	1.60966	0	1.81	3.60549	0.502087	0.6156	0.9999	FSHD unique
AC068134.5	0.932425	0	1.674	3.97995	0.420567	0.6741	0.9999	FSHD unique
AC068138.1	0.37831	0	0.517	4.02844	0.128412	0.8978	0.9999	FSHD unique
AC068831.10	0.37831	0	0.517	4.02844	0.128412	0.8978	0.9999	FSHD unique
AC069257.6	0.554116	0	0.592	4.04308	0.146414	0.8836	0.9999	FSHD unique
AC073052.1	0.955905	0	1.377	3.99894	0.344354	0.7306	0.9999	FSHD unique
AC073130.3	0.980638	0	-0.018	3.99928	-0.00453688	0.9964	0.9999	FSHD unique
AC073342.12	1.81342	0	2.484	3.13513	0.792163	0.4283	0.9999	FSHD unique
AC073343.13	1.08225	0	1.515	3.99928	0.378903	0.7048	0.9999	FSHD unique
AC073410.1	0.454473	0	0.112	4.04471	0.0277105	0.9779	0.9999	FSHD unique
AC073415.2	1.73726	0	2.578	3.17616	0.811728	0.4169	0.9999	FSHD unique
AC073834.3	1.03207	0	1.759	3.96255	0.443793	0.6572	0.9999	FSHD unique
AC074117.12	0.529383	0	0.884	4.01122	0.220368	0.8256	0.9999	FSHD unique
AC074338.4	1.6344	0	0.028	3.93889	0.00722547	0.9942	0.9999	FSHD unique
AC074391.1	0.477953	0	0.597	4.04553	0.147662	0.8826	0.9999	FSHD unique
AC078937.4	0.454473	0	0.112	4.04471	0.0277105	0.9779	0.9999	FSHD unique
AC079145.4	0.756619	0	1.215	3.99878	0.303731	0.7613	0.9999	FSHD unique
AC079586.1	1.51324	0	1.928	3.67946	0.524057	0.6002	0.9999	FSHD unique
AC079923.1	0.653759	0	-0.065	4.02076	-0.0161643	0.9871	0.9999	FSHD unique
AC083871.2	0.554116	0	0.592	4.04308	0.146414	0.8836	0.9999	FSHD unique
AC084117.3	0.680456	0	1.111	4.00356	0.277378	0.7815	0.9999	FSHD unique
AC091178.1	0.780099	0	1.163	4.01866	0.28939	0.7723	0.9999	FSHD unique
AC092180.2	0.454473	0	0.112	4.04471	0.0277105	0.9779	0.9999	FSHD unique
AC092301.3	0.980638	0	-0.018	3.99928	-0.00453688	0.9964	0.9999	FSHD unique
AC092755.4	0.37831	0	0.517	4.02844	0.128412	0.8978	0.9999	FSHD unique
AC093415.5	0.705189	0	1.353	3.99482	0.338569	0.7349	0.9999	FSHD unique
AC093555.1	0.326879	0	-0.181	4.07782	-0.0444819	0.9645	0.9999	FSHD unique
AC093609.1	0.37831	0	0.517	4.02844	0.128412	0.8978	0.9999	FSHD unique
AC093620.5	0.705189	0	1.353	3.99482	0.338569	0.7349	0.9999	FSHD unique
AC093818.1	1.33547	0	1.548	3.89816	0.397119	0.6913	0.9999	FSHD unique
AC095067.1	0.326879	0	-0.181	4.07782	-0.0444819	0.9645	0.9999	FSHD unique
AC096649.1	0.932425	0	1.674	3.97995	0.420567	0.6741	0.9999	FSHD unique
AC096670.3	0.453219	0	0.371	4.03895	0.0917617	0.9269	0.9999	FSHD unique
AC096772.4	0.326879	0	-0.181	4.07782	-0.0444819	0.9645	0.9999	FSHD unique
AC097500.2	1.286	0	1.779	3.942	0.451363	0.6517	0.9999	FSHD unique
AC097639.4	0.980638	0	-0.018	3.99928	-0.00453688	0.9964	0.9999	FSHD unique
AC097721.2	0.756619	0	1.215	3.99878	0.303731	0.7613	0.9999	FSHD unique
AC098617.1	0.454473	0	0.112	4.04471	0.0277105	0.9779	0.9999	FSHD unique
AC100830.4	0.326879	0	-0.181	4.07782	-0.0444819	0.9645	0.9999	FSHD unique
AC102953.4	0.554116	0	0.592	4.04308	0.146414	0.8836	0.9999	FSHD unique
AC103564.6	0.326879	0	-0.181	4.07782	-0.0444819	0.9645	0.9999	FSHD unique
AC104113.2	0.37831	0	0.517	4.02844	0.128412	0.8978	0.9999	FSHD unique
AC104113.3	0.477953	0	0.597	4.04553	0.147662	0.8826	0.9999	FSHD unique
AC104135.2	1.5627	0	1.734	3.64614	0.475481	0.6344	0.9999	FSHD unique
AC104655.3	0.326879	0	-0.181	4.07782	-0.0444819	0.9645	0.9999	FSHD unique
AC104695.3	0.453219	0	0.371	4.03895	0.0917617	0.9269	0.9999	FSHD unique
AC105749.1	0.780099	0	1.163	4.01866	0.28939	0.7723	0.9999	FSHD unique
AC107218.3	1.0835	0	1.987	3.86991	0.513565	0.6076	0.9999	FSHD unique
AC109333.10	0.454473	0	0.112	4.04471	0.0277105	0.9779	0.9999	FSHD unique
AC109828.1	0.653759	0	-0.065	4.02076	-0.0161643	0.9871	0.9999	FSHD unique
AC112198.1	1.60966	0	1.81	3.60549	0.502087	0.6156	0.9999	FSHD unique
AC113610.1	0.454473	0	0.112	4.04471	0.0277105	0.9779	0.9999	FSHD unique
AC114730.8	0.477953	0	0.597	4.04553	0.147662	0.8826	0.9999	FSHD unique
AC114810.5	0.781352	0	0.929	4.02682	0.230622	0.8176	0.9999	FSHD unique
AC114877.3	1.43708	0	1.903	3.76036	0.505964	0.6129	0.9999	FSHD unique
AC123788.3	1.53546	0	1.853	3.69028	0.502132	0.6156	0.9999	FSHD unique
AC133680.1	0.653759	0	-0.065	4.02076	-0.0161643	0.9871	0.9999	FSHD unique
AC133919.6	1.05751	0	0.616	4.00261	0.153783	0.8778	0.9999	FSHD unique
AC136290.1	1.13493	0	1.627	3.98787	0.408097	0.6832	0.9999	FSHD unique
AC138969.4	1.43833	0	1.697	3.76562	0.450779	0.6521	0.9999	FSHD unique
AC139099.6	0.326879	0	-0.181	4.07782	-0.0444819	0.9645	0.9999	FSHD unique
AC144835.1	0.326879	0	-0.181	4.07782	-0.0444819	0.9645	0.9999	FSHD unique
AC147651.3	1.33421	0	2.275	3.54703	0.641288	0.5213	0.9999	FSHD unique
ACE2	0.856262	0	1.688	3.97884	0.424129	0.6715	0.9999	FSHD unique
ACKR4	0.326879	0	-0.181	4.07782	-0.0444819	0.9645	0.9999	FSHD unique
ACMSD	0.454473	0	0.112	4.04471	0.0277105	0.9779	0.9999	FSHD unique
ACOT12	1.88833	0	2.763	3.06749	0.900647	0.3678	0.9999	FSHD unique
ACRBP	0.453219	0	0.371	4.03895	0.0917617	0.9269	0.9999	FSHD unique
ACTGP3	0.653759	0	-0.065	4.02076	-0.0161643	0.9871	0.9999	FSHD unique
AD000092.3	0.653759	0	-0.065	4.02076	-0.0161643	0.9871	0.9999	FSHD unique
ADAM20	0.477953	0	0.597	4.04553	0.147662	0.8826	0.9999	FSHD unique
ADAP2	1.36342	0	0.675	4.02034	0.167809	0.8667	0.9999	FSHD unique
ADARB2	0.326879	0	-0.181	4.07782	-0.0444819	0.9645	0.9999	FSHD unique
ADCY10	1.36217	0	1.777	3.84807	0.461718	0.6443	0.9999	FSHD unique
ADCY8	0.453219	0	0.371	4.03895	0.0917617	0.9269	0.9999	FSHD unique
ADGRG2	1.56145	0	2.542	3.31415	0.76701	0.4431	0.9999	FSHD unique
AF064858.10	0.983856	0	1.421	3.99317	0.355967	0.7219	0.9999	FSHD unique
AF127936.8	0.326879	0	-0.181	4.07782	-0.0444819	0.9645	0.9999	FSHD unique
AF129408.17	0.681709	0	0.347	4.03799	0.0858278	0.9316	0.9999	FSHD unique
AF131215.8	0.37831	0	0.517	4.02844	0.128412	0.8978	0.9999	FSHD unique
AF196970.3	0.653759	0	-0.065	4.02076	-0.0161643	0.9871	0.9999	FSHD unique
AF196972.9	0.326879	0	-0.181	4.07782	-0.0444819	0.9645	0.9999	FSHD unique
AF230666.2	0.605546	0	0.872	4.01241	0.217294	0.828	0.9999	FSHD unique
AGAP14P	1.58493	0	2.1	3.60905	0.581864	0.5607	0.9999	FSHD unique
AGGF1P1	0.37831	0	0.517	4.02844	0.128412	0.8978	0.9999	FSHD unique
AHSG	0.454473	0	0.112	4.04471	0.0277105	0.9779	0.9999	FSHD unique
AKAP14	0.454473	0	0.112	4.04471	0.0277105	0.9779	0.9999	FSHD unique
AKAP2	0.980638	0	-0.018	3.99928	-0.00453688	0.9964	0.9999	FSHD unique
AKR1CL1	1.5602	0	2.09	3.63629	0.574818	0.5654	0.9999	FSHD unique
AL035209.2	0.629026	0	0.942	4.028	0.233898	0.8151	0.9999	FSHD unique
AL136419.6	0.554116	0	0.592	4.04308	0.146414	0.8836	0.9999	FSHD unique
AL161668.5	0.856262	0	1.688	3.97884	0.424129	0.6715	0.9999	FSHD unique
AL353997.4	1.63636	0	2.545	3.26421	0.779554	0.4357	0.9999	FSHD unique
AL591893.1	0.37831	0	0.517	4.02844	0.128412	0.8978	0.9999	FSHD unique
AL773604.8	0.529383	0	0.884	4.01122	0.220368	0.8256	0.9999	FSHD unique
ALMS1P	0.326879	0	-0.181	4.07782	-0.0444819	0.9645	0.9999	FSHD unique
ALOX15	1.20984	0	1.708	3.98679	0.428294	0.6684	0.9999	FSHD unique
ALOX5AP	0.37831	0	0.517	4.02844	0.128412	0.8978	0.9999	FSHD unique
ALPP	1.86485	0	2.671	3.08726	0.865312	0.3869	0.9999	FSHD unique
AMHR2	0.37831	0	0.517	4.02844	0.128412	0.8978	0.9999	FSHD unique
AMZ1	1.81342	0	2.484	3.13513	0.792163	0.4283	0.9999	FSHD unique
ANKRD26P1	0.680456	0	1.111	4.00356	0.277378	0.7815	0.9999	FSHD unique
ANKRD66	1.30752	0	0.007	3.98794	0.00186783	0.9985	0.9999	FSHD unique
ANKS1B	1.60966	0	1.81	3.60549	0.502087	0.6156	0.9999	FSHD unique
ANKUB1	0.326879	0	-0.181	4.07782	-0.0444819	0.9645	0.9999	FSHD unique
ANO3	0.554116	0	0.592	4.04308	0.146414	0.8836	0.9999	FSHD unique
ANO4	2.19048	0	3.012	2.89035	1.04207	0.2974	0.9999	FSHD unique
AP000223.41	0.477953	0	0.597	4.04553	0.147662	0.8826	0.9999	FSHD unique
AP000230.1	0.326879	0	-0.181	4.07782	-0.0444819	0.9645	0.9999	FSHD unique
AP000251.3	1.43833	0	1.697	3.76562	0.450779	0.6521	0.9999	FSHD unique
AP000255.6	1.05877	0	1.584	3.9892	0.397055	0.6913	0.9999	FSHD unique
AP000271.1	0.554116	0	0.592	4.04308	0.146414	0.8836	0.9999	FSHD unique
AP000318.2	0.680456	0	1.111	4.00356	0.277378	0.7815	0.9999	FSHD unique
AP000320.6	0.781352	0	0.929	4.02682	0.230622	0.8176	0.9999	FSHD unique
AP000330.8	0.453219	0	0.371	4.03895	0.0917617	0.9269	0.9999	FSHD unique
AP000351.3	0.681709	0	0.347	4.03799	0.0858278	0.9316	0.9999	FSHD unique
AP000354.3	0.326879	0	-0.181	4.07782	-0.0444819	0.9645	0.9999	FSHD unique
AP000356.8	0.955905	0	1.377	3.99894	0.344354	0.7306	0.9999	FSHD unique
AP000437.3	0.37831	0	0.517	4.02844	0.128412	0.8978	0.9999	FSHD unique
AP000487.6	0.326879	0	-0.181	4.07782	-0.0444819	0.9645	0.9999	FSHD unique
AP000569.9	0.453219	0	0.371	4.03895	0.0917617	0.9269	0.9999	FSHD unique
AP000609.5	0.326879	0	-0.181	4.07782	-0.0444819	0.9645	0.9999	FSHD unique
AP000648.5	1.13171	0	1.093	3.99407	0.273577	0.7844	0.9999	FSHD unique
AP000695.4	0.453219	0	0.371	4.03895	0.0917617	0.9269	0.9999	FSHD unique
AP000695.6	0.680456	0	1.111	4.00356	0.277378	0.7815	0.9999	FSHD unique
AP000857.1	0.477953	0	0.597	4.04553	0.147662	0.8826	0.9999	FSHD unique
AP000963.3	0.37831	0	0.517	4.02844	0.128412	0.8978	0.9999	FSHD unique
AP001059.5	1.15841	0	2.059	3.77178	0.545786	0.5852	0.9999	FSHD unique
AP001429.1	2.43923	0	1.376	3.06008	0.449787	0.6529	0.9999	FSHD unique
AP001469.9	0.604293	0	0.522	4.03242	0.129337	0.8971	0.9999	FSHD unique
AP001793.1	0.780099	0	1.163	4.01866	0.28939	0.7723	0.9999	FSHD unique
AP002856.6	0.326879	0	-0.181	4.07782	-0.0444819	0.9645	0.9999	FSHD unique
AP006216.10	0.326879	0	-0.181	4.07782	-0.0444819	0.9645	0.9999	FSHD unique
AP3B2	1.51324	0	1.928	3.67946	0.524057	0.6002	0.9999	FSHD unique
APELA	0.529383	0	0.884	4.01122	0.220368	0.8256	0.9999	FSHD unique
AREG	0.629026	0	0.942	4.028	0.233898	0.8151	0.9999	FSHD unique
ARL14	0.326879	0	-0.181	4.07782	-0.0444819	0.9645	0.9999	FSHD unique
ARL6IP4	0.907692	0	1.428	3.99275	0.357603	0.7206	0.9999	FSHD unique
ARSH	0.326879	0	-0.181	4.07782	-0.0444819	0.9645	0.9999	FSHD unique
ASB9	0.326879	0	-0.181	4.07782	-0.0444819	0.9645	0.9999	FSHD unique
ATP1A3	0.326879	0	-0.181	4.07782	-0.0444819	0.9645	0.9999	FSHD unique
AVPR2	0.605546	0	0.872	4.01241	0.217294	0.828	0.9999	FSHD unique
B3GALT5-AS1	1.2593	0	2.058	3.63808	0.565705	0.5716	0.9999	FSHD unique
B3GAT1	0.681709	0	0.347	4.03799	0.0858278	0.9316	0.9999	FSHD unique
B3GAT2	0.454473	0	0.112	4.04471	0.0277105	0.9779	0.9999	FSHD unique
BAATP1	0.980638	0	-0.018	3.99928	-0.00453688	0.9964	0.9999	FSHD unique
BCKDHA	2.18851	0	1.264	3.19749	0.395434	0.6925	0.9999	FSHD unique
BCL2L15	1.36217	0	1.777	3.84807	0.461718	0.6443	0.9999	FSHD unique
BCORP1	0.453219	0	0.371	4.03895	0.0917617	0.9269	0.9999	FSHD unique
BCRL4	0.326879	0	-0.181	4.07782	-0.0444819	0.9645	0.9999	FSHD unique
BEX1	3.30193	0	3.527	2.47161	1.42714	0.1535	0.9999	FSHD unique
BHLHA15	0.326879	0	-0.181	4.07782	-0.0444819	0.9645	0.9999	FSHD unique
BISPR	0.983856	0	1.421	3.99317	0.355967	0.7219	0.9999	FSHD unique
BMS1P11	0.37831	0	0.517	4.02844	0.128412	0.8978	0.9999	FSHD unique
BOLA2	0.326879	0	-0.181	4.07782	-0.0444819	0.9645	0.9999	FSHD unique
BOLA2B	1.28278	0	1.673	3.96636	0.421761	0.6732	0.9999	FSHD unique
bP-21264C1.2	0.529383	0	0.884	4.01122	0.220368	0.8256	0.9999	FSHD unique
BRDT	0.477953	0	0.597	4.04553	0.147662	0.8826	0.9999	FSHD unique
BSPRY	0.453219	0	0.371	4.03895	0.0917617	0.9269	0.9999	FSHD unique
BTK	0.326879	0	-0.181	4.07782	-0.0444819	0.9645	0.9999	FSHD unique
C10orf55	1.66109	0	2.506	3.24356	0.772708	0.4397	0.9999	FSHD unique
C11orf70	0.529383	0	0.884	4.01122	0.220368	0.8256	0.9999	FSHD unique
C12orf61	0.529383	0	0.884	4.01122	0.220368	0.8256	0.9999	FSHD unique
C13orf45	0.453219	0	0.371	4.03895	0.0917617	0.9269	0.9999	FSHD unique
C15orf62	1.00734	0	1.901	3.97089	0.478714	0.6321	0.9999	FSHD unique
C16orf95	1.48654	0	2.252	3.39824	0.662704	0.5075	0.9999	FSHD unique
C17orf49	0.804832	0	1.002	4.02038	0.249134	0.8033	0.9999	FSHD unique
C17orf74	0.326879	0	-0.181	4.07782	-0.0444819	0.9645	0.9999	FSHD unique
C17orf78	0.326879	0	-0.181	4.07782	-0.0444819	0.9645	0.9999	FSHD unique
C19orf71	1.23332	0	1.645	3.99316	0.411928	0.6804	0.9999	FSHD unique
C1DP2	1.46055	0	2.289	3.43238	0.666965	0.5048	0.9999	FSHD unique
C1orf101	0.831529	0	1.276	3.99899	0.319037	0.7497	0.9999	FSHD unique
C1orf115	1.10698	0	1.632	3.98579	0.409548	0.6821	0.9999	FSHD unique
C20orf202	0.681709	0	0.347	4.03799	0.0858278	0.9316	0.9999	FSHD unique
C21orf81	0.326879	0	-0.181	4.07782	-0.0444819	0.9645	0.9999	FSHD unique
C22orf24	1.5602	0	2.09	3.63629	0.574818	0.5654	0.9999	FSHD unique
C2CD4A	0.529383	0	0.884	4.01122	0.220368	0.8256	0.9999	FSHD unique
C2CD4B	0.454473	0	0.112	4.04471	0.0277105	0.9779	0.9999	FSHD unique
C2orf16	0.780099	0	1.163	4.01866	0.28939	0.7723	0.9999	FSHD unique
C2orf54	0.326879	0	-0.181	4.07782	-0.0444819	0.9645	0.9999	FSHD unique
C3orf20	2.34602	0	2.354	3.07213	0.766353	0.4435	0.9999	FSHD unique
C3orf33	0.529383	0	0.884	4.01122	0.220368	0.8256	0.9999	FSHD unique
C3orf67	1.78743	0	2.645	3.15143	0.839158	0.4014	0.9999	FSHD unique
C4orf45	0.326879	0	-0.181	4.07782	-0.0444819	0.9645	0.9999	FSHD unique
C5AR1	0.604293	0	0.522	4.03242	0.129337	0.8971	0.9999	FSHD unique
C5orf47	1.20787	0	1.092	3.99177	0.273635	0.7844	0.9999	FSHD unique
C5orf63	2.16449	0	2.433	3.18094	0.765024	0.4443	0.9999	FSHD unique
C6orf118	1.18314	0	2.073	3.73089	0.555591	0.5785	0.9999	FSHD unique
C6orf208	0.705189	0	1.353	3.99482	0.338569	0.7349	0.9999	FSHD unique
C6orf229	0.955905	0	1.377	3.99894	0.344354	0.7306	0.9999	FSHD unique
C8G	0.755366	0	0.562	4.01916	0.139917	0.8887	0.9999	FSHD unique
C8orf75	0.982602	0	1.406	3.99588	0.351985	0.7248	0.9999	FSHD unique
C9	0.326879	0	-0.181	4.07782	-0.0444819	0.9645	0.9999	FSHD unique
C9orf84	0.605546	0	0.872	4.01241	0.217294	0.828	0.9999	FSHD unique
CA8	0.980638	0	-0.018	3.99928	-0.00453688	0.9964	0.9999	FSHD unique
CABP1	1.03207	0	1.759	3.96255	0.443793	0.6572	0.9999	FSHD unique
CACNA1B	0.931172	0	1.359	4.00732	0.339248	0.7344	0.9999	FSHD unique
CACNA1E	1.5602	0	2.09	3.63629	0.574818	0.5654	0.9999	FSHD unique
CACNB2	0.681709	0	0.347	4.03799	0.0858278	0.9316	0.9999	FSHD unique
CACTIN-AS1	0.477953	0	0.597	4.04553	0.147662	0.8826	0.9999	FSHD unique
CALB2	1.30752	0	0.007	3.98794	0.00186783	0.9985	0.9999	FSHD unique
CAMK2N2	0.781352	0	0.929	4.02682	0.230622	0.8176	0.9999	FSHD unique
CAPN11	0.804832	0	1.002	4.02038	0.249134	0.8033	0.9999	FSHD unique
CARD6	3.24728	0	3.444	2.48359	1.3868	0.1655	0.9999	FSHD unique
CASP10	1.68904	0	2.518	3.22265	0.781241	0.4347	0.9999	FSHD unique
CCDC144C	1.21109	0	1.573	3.98983	0.394318	0.6933	0.9999	FSHD unique
CCDC166	0.454473	0	0.112	4.04471	0.0277105	0.9779	0.9999	FSHD unique
CCDC27	0.554116	0	0.592	4.04308	0.146414	0.8836	0.9999	FSHD unique
CCDC36	0.326879	0	-0.181	4.07782	-0.0444819	0.9645	0.9999	FSHD unique
CCDC39	0.653759	0	-0.065	4.02076	-0.0161643	0.9871	0.9999	FSHD unique
CCDC73	0.880995	0	1	4.01803	0.248971	0.8034	0.9999	FSHD unique
CCDC81	1.81217	0	2.652	3.13121	0.84705	0.397	0.9999	FSHD unique
CCDC87	0.755366	0	0.562	4.01916	0.139917	0.8887	0.9999	FSHD unique
CCIN	2.39102	0	2.873	2.80786	1.02318	0.3062	0.9999	FSHD unique
CCK	0.629026	0	0.942	4.028	0.233898	0.8151	0.9999	FSHD unique
CCL8	0.477953	0	0.597	4.04553	0.147662	0.8826	0.9999	FSHD unique
CCM2L	0.326879	0	-0.181	4.07782	-0.0444819	0.9645	0.9999	FSHD unique
CCT4P2	0.326879	0	-0.181	4.07782	-0.0444819	0.9645	0.9999	FSHD unique
CCT5P1	0.326879	0	-0.181	4.07782	-0.0444819	0.9645	0.9999	FSHD unique
CD163	1.73797	0	1.777	3.50517	0.506986	0.6122	0.9999	FSHD unique
CD209	0.326879	0	-0.181	4.07782	-0.0444819	0.9645	0.9999	FSHD unique
CD226	0.529383	0	0.884	4.01122	0.220368	0.8256	0.9999	FSHD unique
CD37	0.454473	0	0.112	4.04471	0.0277105	0.9779	0.9999	FSHD unique
CD6	0.37831	0	0.517	4.02844	0.128412	0.8978	0.9999	FSHD unique
CD7	2.26539	0	2.95	2.86848	1.02829	0.3038	0.9999	FSHD unique
CDC27P3	0.37831	0	0.517	4.02844	0.128412	0.8978	0.9999	FSHD unique
CDH10	1.51002	0	2.31	3.37491	0.684577	0.4936	0.9999	FSHD unique
CDKN2B-AS1	1.30948	0	2.184	3.58688	0.608994	0.5425	0.9999	FSHD unique
CELA3B	1.81217	0	2.652	3.13121	0.84705	0.397	0.9999	FSHD unique
CENPC2	0.477953	0	0.597	4.04553	0.147662	0.8826	0.9999	FSHD unique
CERS3	0.37831	0	0.517	4.02844	0.128412	0.8978	0.9999	FSHD unique
CETP	0.653759	0	-0.065	4.02076	-0.0161643	0.9871	0.9999	FSHD unique
CFAP54	1.03207	0	1.759	3.96255	0.443793	0.6572	0.9999	FSHD unique
CFAP61	0.831529	0	1.276	3.99899	0.319037	0.7497	0.9999	FSHD unique
CFAP73	0.326879	0	-0.181	4.07782	-0.0444819	0.9645	0.9999	FSHD unique
CFP	2.19048	0	3.012	2.89035	1.04207	0.2974	0.9999	FSHD unique
CGB7	0.37831	0	0.517	4.02844	0.128412	0.8978	0.9999	FSHD unique
CH17-140K24.2	0.477953	0	0.597	4.04553	0.147662	0.8826	0.9999	FSHD unique
CH17-262A2.1	0.326879	0	-0.181	4.07782	-0.0444819	0.9645	0.9999	FSHD unique
CH17-270A2.1	0.781352	0	0.929	4.02682	0.230622	0.8176	0.9999	FSHD unique
CH17-302M23.1	1.36342	0	0.675	4.02034	0.167809	0.8667	0.9999	FSHD unique
CH17-373J23.1	0.326879	0	-0.181	4.07782	-0.0444819	0.9645	0.9999	FSHD unique
CH507-154B10.1	1.45859	0	1.158	3.77651	0.306523	0.7592	0.9999	FSHD unique
CH507-154B10.2	0.326879	0	-0.181	4.07782	-0.0444819	0.9645	0.9999	FSHD unique
CH507-254M2.3	0.454473	0	0.112	4.04471	0.0277105	0.9779	0.9999	FSHD unique
CHIT1	2.29012	0	2.932	2.8555	1.02686	0.3045	0.9999	FSHD unique
CHMP1B2P	0.454473	0	0.112	4.04471	0.0277105	0.9779	0.9999	FSHD unique
CHRDL2	0.326879	0	-0.181	4.07782	-0.0444819	0.9645	0.9999	FSHD unique
CHRNB2	1.78743	0	2.645	3.15143	0.839158	0.4014	0.9999	FSHD unique
CHRNB4	2.31485	0	2.807	2.85547	0.982923	0.3256	0.9999	FSHD unique
CHST13	0.554116	0	0.592	4.04308	0.146414	0.8836	0.9999	FSHD unique
CITF22-24E5.1	0.326879	0	-0.181	4.07782	-0.0444819	0.9645	0.9999	FSHD unique
CLCNKA	0.681709	0	0.347	4.03799	0.0858278	0.9316	0.9999	FSHD unique
CLDN2	0.529383	0	0.884	4.01122	0.220368	0.8256	0.9999	FSHD unique
CLDN23	0.454473	0	0.112	4.04471	0.0277105	0.9779	0.9999	FSHD unique
CLDN6	0.454473	0	0.112	4.04471	0.0277105	0.9779	0.9999	FSHD unique
CLEC17A	0.629026	0	0.942	4.028	0.233898	0.8151	0.9999	FSHD unique
CLEC18C	0.653759	0	-0.065	4.02076	-0.0161643	0.9871	0.9999	FSHD unique
CLEC4E	1.28475	0	1.608	3.96967	0.404969	0.6855	0.9999	FSHD unique
CMAHP	0.932425	0	1.674	3.97995	0.420567	0.6741	0.9999	FSHD unique
CNGA3	1.31074	0	2.181	3.57553	0.610047	0.5418	0.9999	FSHD unique
CNTD1	0.605546	0	0.872	4.01241	0.217294	0.828	0.9999	FSHD unique
COL10A1	0.629026	0	0.942	4.028	0.233898	0.8151	0.9999	FSHD unique
COLEC11	0.326879	0	-0.181	4.07782	-0.0444819	0.9645	0.9999	FSHD unique
CORIN	2.11235	0	1.309	3.24259	0.403755	0.6864	0.9999	FSHD unique
CPHXL	2.46789	0	3.112	2.76493	1.12544	0.2604	0.9999	FSHD unique
CPNE9	0.37831	0	0.517	4.02844	0.128412	0.8978	0.9999	FSHD unique
CPSF4L	0.326879	0	-0.181	4.07782	-0.0444819	0.9645	0.9999	FSHD unique
CPZ	0.326879	0	-0.181	4.07782	-0.0444819	0.9645	0.9999	FSHD unique
CRB2	0.629026	0	0.942	4.028	0.233898	0.8151	0.9999	FSHD unique
CRB3	0.477953	0	0.597	4.04553	0.147662	0.8826	0.9999	FSHD unique
CRTAC1	0.477953	0	0.597	4.04553	0.147662	0.8826	0.9999	FSHD unique
CRX	0.326879	0	-0.181	4.07782	-0.0444819	0.9645	0.9999	FSHD unique
CRYBG2	0.453219	0	0.371	4.03895	0.0917617	0.9269	0.9999	FSHD unique
CSAG1	4.77197	0	1.124	2.54275	0.441848	0.6586	0.9999	FSHD unique
CSAG2	0.681709	0	0.347	4.03799	0.0858278	0.9316	0.9999	FSHD unique
CSAG3	4.09026	0	1.037	2.69774	0.384522	0.7006	0.9999	FSHD unique
CSMD1	2.89817	0	2.557	2.82263	0.90594	0.365	0.9999	FSHD unique
CSPG5	4.48632	0	3.958	2.20865	1.79191	0.07315	0.9999	FSHD unique
CST1	0.454473	0	0.112	4.04471	0.0277105	0.9779	0.9999	FSHD unique
CT55	0.781352	0	0.929	4.02682	0.230622	0.8176	0.9999	FSHD unique
CTA-215D11.5	0.653759	0	-0.065	4.02076	-0.0161643	0.9871	0.9999	FSHD unique
CTA-229A8.6	0.705189	0	1.353	3.99482	0.338569	0.7349	0.9999	FSHD unique
CTA-373H7.7	1.73726	0	2.578	3.17616	0.811728	0.4169	0.9999	FSHD unique
CTA-398F10.1	0.37831	0	0.517	4.02844	0.128412	0.8978	0.9999	FSHD unique
CTA-407F11.6	1.2593	0	2.058	3.63808	0.565705	0.5716	0.9999	FSHD unique
CTA-85E5.6	0.326879	0	-0.181	4.07782	-0.0444819	0.9645	0.9999	FSHD unique
CTB-129P6.7	0.554116	0	0.592	4.04308	0.146414	0.8836	0.9999	FSHD unique
CTB-131B5.5	0.604293	0	0.522	4.03242	0.129337	0.8971	0.9999	FSHD unique
CTB-161C1.1	1.96128	0	0.08	3.64863	0.0219356	0.9825	0.9999	FSHD unique
CTB-161M19.4	0.554116	0	0.592	4.04308	0.146414	0.8836	0.9999	FSHD unique
CTB-162J7.1	0.326879	0	-0.181	4.07782	-0.0444819	0.9645	0.9999	FSHD unique
CTB-175P5.4	0.326879	0	-0.181	4.07782	-0.0444819	0.9645	0.9999	FSHD unique
CTB-179K24.3	1.38564	0	2.339	3.49213	0.669677	0.5031	0.9999	FSHD unique
CTB-17P3.4	0.326879	0	-0.181	4.07782	-0.0444819	0.9645	0.9999	FSHD unique
CTB-180A7.8	0.454473	0	0.112	4.04471	0.0277105	0.9779	0.9999	FSHD unique
CTB-193M12.3	0.326879	0	-0.181	4.07782	-0.0444819	0.9645	0.9999	FSHD unique
CTB-32O4.3	0.955905	0	1.377	3.99894	0.344354	0.7306	0.9999	FSHD unique
CTB-33O18.1	0.37831	0	0.517	4.02844	0.128412	0.8978	0.9999	FSHD unique
CTB-35F21.1	0.37831	0	0.517	4.02844	0.128412	0.8978	0.9999	FSHD unique
CTB-36H16.2	1.93976	0	2.857	3.03314	0.941811	0.3463	0.9999	FSHD unique
CTB-36O1.2	0.326879	0	-0.181	4.07782	-0.0444819	0.9645	0.9999	FSHD unique
CTB-43E15.4	0.326879	0	-0.181	4.07782	-0.0444819	0.9645	0.9999	FSHD unique
CTB-46B19.2	0.37831	0	0.517	4.02844	0.128412	0.8978	0.9999	FSHD unique
CTB-75G16.3	0.880995	0	1	4.01803	0.248971	0.8034	0.9999	FSHD unique
CTB-83J4.1	0.529383	0	0.884	4.01122	0.220368	0.8256	0.9999	FSHD unique
CTB-96E2.10	0.781352	0	0.929	4.02682	0.230622	0.8176	0.9999	FSHD unique
CTC-1337H24.3	0.477953	0	0.597	4.04553	0.147662	0.8826	0.9999	FSHD unique
CTC-222D7.1	0.326879	0	-0.181	4.07782	-0.0444819	0.9645	0.9999	FSHD unique
CTC-250I14.3	0.980638	0	-0.018	3.99928	-0.00453688	0.9964	0.9999	FSHD unique
CTC-250I14.6	0.454473	0	0.112	4.04471	0.0277105	0.9779	0.9999	FSHD unique
CTC-273B12.5	0.326879	0	-0.181	4.07782	-0.0444819	0.9645	0.9999	FSHD unique
CTC-281F24.3	0.653759	0	-0.065	4.02076	-0.0161643	0.9871	0.9999	FSHD unique
CTC-297N7.1	0.554116	0	0.592	4.04308	0.146414	0.8836	0.9999	FSHD unique
CTC-303L1.2	0.477953	0	0.597	4.04553	0.147662	0.8826	0.9999	FSHD unique
CTC-304I17.6	0.477953	0	0.597	4.04553	0.147662	0.8826	0.9999	FSHD unique
CTC-325J23.2	0.37831	0	0.517	4.02844	0.128412	0.8978	0.9999	FSHD unique
CTC-329D1.2	2.06735	0	2.772	2.97356	0.93233	0.3512	0.9999	FSHD unique
CTC-329H14.4	1.76395	0	2.639	3.16528	0.833836	0.4044	0.9999	FSHD unique
CTC-359D24.3	0.529383	0	0.884	4.01122	0.220368	0.8256	0.9999	FSHD unique
CTC-426B10.1	1.06002	0	1.253	4.00075	0.313167	0.7542	0.9999	FSHD unique
CTC-430J12.2	0.653759	0	-0.065	4.02076	-0.0161643	0.9871	0.9999	FSHD unique
CTC-435M10.12	0.983856	0	1.421	3.99317	0.355967	0.7219	0.9999	FSHD unique
CTC-444N24.9	0.705189	0	1.353	3.99482	0.338569	0.7349	0.9999	FSHD unique
CTC-448F2.6	0.454473	0	0.112	4.04471	0.0277105	0.9779	0.9999	FSHD unique
CTC-453G23.7	1.43511	0	1.597	3.7909	0.421266	0.6736	0.9999	FSHD unique
CTC-455F18.3	0.454473	0	0.112	4.04471	0.0277105	0.9779	0.9999	FSHD unique
CTC-457L16.2	0.326879	0	-0.181	4.07782	-0.0444819	0.9645	0.9999	FSHD unique
CTC-458I2.2	0.453219	0	0.371	4.03895	0.0917617	0.9269	0.9999	FSHD unique
CTC-459F4.6	0.529383	0	0.884	4.01122	0.220368	0.8256	0.9999	FSHD unique
CTC-467M3.1	1.23583	0	1.29	4.01469	0.321374	0.7479	0.9999	FSHD unique
CTC-471J1.10	0.605546	0	0.872	4.01241	0.217294	0.828	0.9999	FSHD unique
CTC-479C5.10	0.37831	0	0.517	4.02844	0.128412	0.8978	0.9999	FSHD unique
CTC-479C5.12	1.91503	0	2.737	3.06383	0.893373	0.3717	0.9999	FSHD unique
CTC-484M2.1	0.326879	0	-0.181	4.07782	-0.0444819	0.9645	0.9999	FSHD unique
CTC-497E21.4	0.326879	0	-0.181	4.07782	-0.0444819	0.9645	0.9999	FSHD unique
CTC-498J12.3	0.554116	0	0.592	4.04308	0.146414	0.8836	0.9999	FSHD unique
CTC-499B15.6	0.653759	0	-0.065	4.02076	-0.0161643	0.9871	0.9999	FSHD unique
CTC-512J14.6	0.326879	0	-0.181	4.07782	-0.0444819	0.9645	0.9999	FSHD unique
CTC-523E23.15	0.326879	0	-0.181	4.07782	-0.0444819	0.9645	0.9999	FSHD unique
CTC-523E23.3	0.326879	0	-0.181	4.07782	-0.0444819	0.9645	0.9999	FSHD unique
CTC-523E23.8	0.37831	0	0.517	4.02844	0.128412	0.8978	0.9999	FSHD unique
CTC-526N19.1	0.629026	0	0.942	4.028	0.233898	0.8151	0.9999	FSHD unique
CTC-548K16.2	0.37831	0	0.517	4.02844	0.128412	0.8978	0.9999	FSHD unique
CTC-550B14.7	1.13618	0	0.641	4.03103	0.15891	0.8737	0.9999	FSHD unique
CTC-559E9.5	1.03207	0	1.759	3.96255	0.443793	0.6572	0.9999	FSHD unique
CTC-774J1.2	0.529383	0	0.884	4.01122	0.220368	0.8256	0.9999	FSHD unique
CTD-2003C8.2	1.66306	0	1.983	3.54664	0.559168	0.576	0.9999	FSHD unique
CTD-2005H7.2	0.454473	0	0.112	4.04471	0.0277105	0.9779	0.9999	FSHD unique
CTD-2006C1.12	1.43511	0	1.597	3.7909	0.421266	0.6736	0.9999	FSHD unique
CTD-2008P7.6	1.06002	0	1.253	4.00075	0.313167	0.7542	0.9999	FSHD unique
CTD-2013N17.7	0.705189	0	1.353	3.99482	0.338569	0.7349	0.9999	FSHD unique
CTD-2014B16.3	0.454473	0	0.112	4.04471	0.0277105	0.9779	0.9999	FSHD unique
CTD-2026K11.5	2.23869	0	2.453	3.14031	0.781218	0.4347	0.9999	FSHD unique
CTD-2027I19.3	0.326879	0	-0.181	4.07782	-0.0444819	0.9645	0.9999	FSHD unique
CTD-2031P19.3	0.529383	0	0.884	4.01122	0.220368	0.8256	0.9999	FSHD unique
CTD-2033C11.1	1.20984	0	1.708	3.98679	0.428294	0.6684	0.9999	FSHD unique
CTD-2034L19.1	0.477953	0	0.597	4.04553	0.147662	0.8826	0.9999	FSHD unique
CTD-2035E11.4	2.36825	0	2.961	2.82187	1.04932	0.294	0.9999	FSHD unique
CTD-2047H16.5	0.477953	0	0.597	4.04553	0.147662	0.8826	0.9999	FSHD unique
CTD-2066L21.3	0.653759	0	-0.065	4.02076	-0.0161643	0.9871	0.9999	FSHD unique
CTD-2078B5.2	0.832782	0	1.092	4.00513	0.272642	0.7851	0.9999	FSHD unique
CTD-2083E4.6	2.19048	0	3.012	2.89035	1.04207	0.2974	0.9999	FSHD unique
CTD-2086L14.7	1.81413	0	2.055	3.42524	0.59984	0.5486	0.9999	FSHD unique
CTD-2095E4.5	0.629026	0	0.942	4.028	0.233898	0.8151	0.9999	FSHD unique
CTD-2120M21.1	0.856262	0	1.688	3.97884	0.424129	0.6715	0.9999	FSHD unique
CTD-2127H9.1	0.529383	0	0.884	4.01122	0.220368	0.8256	0.9999	FSHD unique
CTD-2128A3.1	0.880995	0	1	4.01803	0.248971	0.8034	0.9999	FSHD unique
CTD-2132H18.1	2.21717	0	2.895	2.89396	1.00042	0.3171	0.9999	FSHD unique
CTD-2147F2.2	0.756619	0	1.215	3.99878	0.303731	0.7613	0.9999	FSHD unique
CTD-2184C24.2	1.61413	0	2.154	3.30447	0.651843	0.5145	0.9999	FSHD unique
CTD-2184D3.7	0.326879	0	-0.181	4.07782	-0.0444819	0.9645	0.9999	FSHD unique
CTD-2192J16.11	0.756619	0	1.215	3.99878	0.303731	0.7613	0.9999	FSHD unique
CTD-2194F12.1	0.326879	0	-0.181	4.07782	-0.0444819	0.9645	0.9999	FSHD unique
CTD-2196E14.3	1.78743	0	2.645	3.15143	0.839158	0.4014	0.9999	FSHD unique
CTD-2199O4.6	0.477953	0	0.597	4.04553	0.147662	0.8826	0.9999	FSHD unique
CTD-2201G3.1	0.454473	0	0.112	4.04471	0.0277105	0.9779	0.9999	FSHD unique
CTD-2210P15.3	0.454473	0	0.112	4.04471	0.0277105	0.9779	0.9999	FSHD unique
CTD-2213F21.2	0.554116	0	0.592	4.04308	0.146414	0.8836	0.9999	FSHD unique
CTD-2215E18.1	0.781352	0	0.929	4.02682	0.230622	0.8176	0.9999	FSHD unique
CTD-2216M2.1	0.529383	0	0.884	4.01122	0.220368	0.8256	0.9999	FSHD unique
CTD-2228K2.5	0.326879	0	-0.181	4.07782	-0.0444819	0.9645	0.9999	FSHD unique
CTD-2232E5.2	0.37831	0	0.517	4.02844	0.128412	0.8978	0.9999	FSHD unique
CTD-2265O21.8	0.326879	0	-0.181	4.07782	-0.0444819	0.9645	0.9999	FSHD unique
CTD-2270L9.2	1.06002	0	1.253	4.00075	0.313167	0.7542	0.9999	FSHD unique
CTD-2288F12.1	0.680456	0	1.111	4.00356	0.277378	0.7815	0.9999	FSHD unique
CTD-2293H3.1	0.326879	0	-0.181	4.07782	-0.0444819	0.9645	0.9999	FSHD unique
CTD-2302E22.4	0.453219	0	0.371	4.03895	0.0917617	0.9269	0.9999	FSHD unique
CTD-2302M15.1	0.326879	0	-0.181	4.07782	-0.0444819	0.9645	0.9999	FSHD unique
CTD-2313J17.5	0.454473	0	0.112	4.04471	0.0277105	0.9779	0.9999	FSHD unique
CTD-2314G24.2	0.804832	0	1.002	4.02038	0.249134	0.8033	0.9999	FSHD unique
CTD-2329K10.1	0.653759	0	-0.065	4.02076	-0.0161643	0.9871	0.9999	FSHD unique
CTD-2331H7.1	0.932425	0	1.674	3.97995	0.420567	0.6741	0.9999	FSHD unique
CTD-2341M24.1	0.453219	0	0.371	4.03895	0.0917617	0.9269	0.9999	FSHD unique
CTD-2342J14.6	0.907692	0	1.428	3.99275	0.357603	0.7206	0.9999	FSHD unique
CTD-2357A8.2	0.653759	0	-0.065	4.02076	-0.0161643	0.9871	0.9999	FSHD unique
CTD-2373H9.3	0.37831	0	0.517	4.02844	0.128412	0.8978	0.9999	FSHD unique
CTD-2384B9.1	0.326879	0	-0.181	4.07782	-0.0444819	0.9645	0.9999	FSHD unique
CTD-2510L9.2	0.980638	0	-0.018	3.99928	-0.00453688	0.9964	0.9999	FSHD unique
CTD-2515H24.2	0.454473	0	0.112	4.04471	0.0277105	0.9779	0.9999	FSHD unique
CTD-2525I3.3	0.653759	0	-0.065	4.02076	-0.0161643	0.9871	0.9999	FSHD unique
CTD-2538C1.2	2.95157	0	2.597	2.80701	0.925186	0.3549	0.9999	FSHD unique
CTD-2538G9.5	0.705189	0	1.353	3.99482	0.338569	0.7349	0.9999	FSHD unique
CTD-2540F13.2	0.705189	0	1.353	3.99482	0.338569	0.7349	0.9999	FSHD unique
CTD-2542L18.1	0.604293	0	0.522	4.03242	0.129337	0.8971	0.9999	FSHD unique
CTD-2545M3.2	0.605546	0	0.872	4.01241	0.217294	0.828	0.9999	FSHD unique
CTD-2547E10.6	0.453219	0	0.371	4.03895	0.0917617	0.9269	0.9999	FSHD unique
CTD-2552K11.2	0.37831	0	0.517	4.02844	0.128412	0.8978	0.9999	FSHD unique
CTD-2561B21.11	0.604293	0	0.522	4.03242	0.129337	0.8971	0.9999	FSHD unique
CTD-2561B21.5	2.28816	0	0.131	3.42305	0.038282	0.9695	0.9999	FSHD unique
CTD-2562G15.3	1.10698	0	1.632	3.98579	0.409548	0.6821	0.9999	FSHD unique
CTD-2568A17.5	0.37831	0	0.517	4.02844	0.128412	0.8978	0.9999	FSHD unique
CTD-2568A17.8	1.13171	0	1.093	3.99407	0.273577	0.7844	0.9999	FSHD unique
CTD-2571L23.8	0.326879	0	-0.181	4.07782	-0.0444819	0.9645	0.9999	FSHD unique
CTD-2587H19.3	1.0835	0	1.987	3.86991	0.513565	0.6076	0.9999	FSHD unique
CTD-2587H24.14	0.653759	0	-0.065	4.02076	-0.0161643	0.9871	0.9999	FSHD unique
CTD-2589H19.6	0.37831	0	0.517	4.02844	0.128412	0.8978	0.9999	FSHD unique
CTD-2589M5.5	0.477953	0	0.597	4.04553	0.147662	0.8826	0.9999	FSHD unique
CTD-2600H12.2	0.326879	0	-0.181	4.07782	-0.0444819	0.9645	0.9999	FSHD unique
CTD-2600O9.1	0.908946	0	0.515	4.03429	0.127742	0.8984	0.9999	FSHD unique
CTD-2643K12.3	0.454473	0	0.112	4.04471	0.0277105	0.9779	0.9999	FSHD unique
CTD-2647E9.1	0.326879	0	-0.181	4.07782	-0.0444819	0.9645	0.9999	FSHD unique
CTD-2650P22.1	1.00734	0	1.901	3.97089	0.478714	0.6321	0.9999	FSHD unique
CTD-2651B20.1	0.781352	0	0.929	4.02682	0.230622	0.8176	0.9999	FSHD unique
CTD-2651B20.4	0.37831	0	0.517	4.02844	0.128412	0.8978	0.9999	FSHD unique
CTD-2659N19.10	0.529383	0	0.884	4.01122	0.220368	0.8256	0.9999	FSHD unique
CTD-2659N19.11	0.326879	0	-0.181	4.07782	-0.0444819	0.9645	0.9999	FSHD unique
CTD-3037G24.3	0.653759	0	-0.065	4.02076	-0.0161643	0.9871	0.9999	FSHD unique
CTD-3049M7.1	0.554116	0	0.592	4.04308	0.146414	0.8836	0.9999	FSHD unique
CTD-3064H18.6	1.06002	0	1.253	4.00075	0.313167	0.7542	0.9999	FSHD unique
CTD-3075F15.1	0.907692	0	1.428	3.99275	0.357603	0.7206	0.9999	FSHD unique
CTD-3126B10.5	0.453219	0	0.371	4.03895	0.0917617	0.9269	0.9999	FSHD unique
CTD-3193O13.13	0.554116	0	0.592	4.04308	0.146414	0.8836	0.9999	FSHD unique
CTD-3247F14.2	0.326879	0	-0.181	4.07782	-0.0444819	0.9645	0.9999	FSHD unique
CTGLF8P	0.453219	0	0.371	4.03895	0.0917617	0.9269	0.9999	FSHD unique
CTRB1	0.605546	0	0.872	4.01241	0.217294	0.828	0.9999	FSHD unique
CTSLL1	0.326879	0	-0.181	4.07782	-0.0444819	0.9645	0.9999	FSHD unique
CTSV	0.983856	0	1.421	3.99317	0.355967	0.7219	0.9999	FSHD unique
CTXN2	1.13171	0	1.093	3.99407	0.273577	0.7844	0.9999	FSHD unique
CX3CR1	0.880995	0	1	4.01803	0.248971	0.8034	0.9999	FSHD unique
CXCL10	0.326879	0	-0.181	4.07782	-0.0444819	0.9645	0.9999	FSHD unique
CXCL16	0.529383	0	0.884	4.01122	0.220368	0.8256	0.9999	FSHD unique
CXCR5	0.326879	0	-0.181	4.07782	-0.0444819	0.9645	0.9999	FSHD unique
CYB5R2	0.681709	0	0.347	4.03799	0.0858278	0.9316	0.9999	FSHD unique
CYP11A1	0.605546	0	0.872	4.01241	0.217294	0.828	0.9999	FSHD unique
CYP2D6	0.856262	0	1.688	3.97884	0.424129	0.6715	0.9999	FSHD unique
CYP2S1	0.653759	0	-0.065	4.02076	-0.0161643	0.9871	0.9999	FSHD unique
CYP4X1	0.454473	0	0.112	4.04471	0.0277105	0.9779	0.9999	FSHD unique
DAO	0.326879	0	-0.181	4.07782	-0.0444819	0.9645	0.9999	FSHD unique
DAPP1	0.680456	0	1.111	4.00356	0.277378	0.7815	0.9999	FSHD unique
DAZL	0.453219	0	0.371	4.03895	0.0917617	0.9269	0.9999	FSHD unique
DCDC2C	0.453219	0	0.371	4.03895	0.0917617	0.9269	0.9999	FSHD unique
DDO	2.19369	0	2.355	3.15519	0.746323	0.4555	0.9999	FSHD unique
DDX11L8	2.11878	0	2.268	3.20087	0.70849	0.4786	0.9999	FSHD unique
DDX11L9	0.605546	0	0.872	4.01241	0.217294	0.828	0.9999	FSHD unique
DDX25	0.454473	0	0.112	4.04471	0.0277105	0.9779	0.9999	FSHD unique
DEC1	0.477953	0	0.597	4.04553	0.147662	0.8826	0.9999	FSHD unique
DGKG	0.37831	0	0.517	4.02844	0.128412	0.8978	0.9999	FSHD unique
DHRS2	1.99244	0	2.541	3.02571	0.839676	0.4011	0.9999	FSHD unique
DLEC1	0.907692	0	1.428	3.99275	0.357603	0.7206	0.9999	FSHD unique
DLEU7	0.604293	0	0.522	4.03242	0.129337	0.8971	0.9999	FSHD unique
DMRTA2	0.477953	0	0.597	4.04553	0.147662	0.8826	0.9999	FSHD unique
DNAAF1	0.326879	0	-0.181	4.07782	-0.0444819	0.9645	0.9999	FSHD unique
DNAJB5-AS1	0.681709	0	0.347	4.03799	0.0858278	0.9316	0.9999	FSHD unique
DNAJC5B	1.81664	0	2.001	3.41261	0.586455	0.5576	0.9999	FSHD unique
DND1P1	2.11682	0	2.155	3.20738	0.671794	0.5017	0.9999	FSHD unique
DNM1P17	0.326879	0	-0.181	4.07782	-0.0444819	0.9645	0.9999	FSHD unique
DNMT3L	1.53546	0	1.853	3.69028	0.502132	0.6156	0.9999	FSHD unique
DPPA3	5.61373	0	3.846	2.09217	1.83848	0.06599	0.9999	FSHD unique
DPY19L2P4	0.908946	0	0.515	4.03429	0.127742	0.8984	0.9999	FSHD unique
DRD1	0.605546	0	0.872	4.01241	0.217294	0.828	0.9999	FSHD unique
DRD2	1.13171	0	1.093	3.99407	0.273577	0.7844	0.9999	FSHD unique
DRICH1	0.37831	0	0.517	4.02844	0.128412	0.8978	0.9999	FSHD unique
DSCR9	0.326879	0	-0.181	4.07782	-0.0444819	0.9645	0.9999	FSHD unique
DUSP8P2	1.23583	0	1.29	4.01469	0.321374	0.7479	0.9999	FSHD unique
DUXA	2.71861	0	3.146	2.67716	1.17511	0.24	0.9999	FSHD unique
DUXB	3.01879	0	2.911	2.77946	1.04719	0.295	0.9999	FSHD unique
DYNLT3P2	0.37831	0	0.517	4.02844	0.128412	0.8978	0.9999	FSHD unique
DYX1C1	0.681709	0	0.347	4.03799	0.0858278	0.9316	0.9999	FSHD unique
ECT2L	0.705189	0	1.353	3.99482	0.338569	0.7349	0.9999	FSHD unique
EEF1AKMT4	3.55139	0	3.696	2.40221	1.53856	0.1239	0.9999	FSHD unique
EFCAB8	0.781352	0	0.929	4.02682	0.230622	0.8176	0.9999	FSHD unique
EFCAB9	1.03207	0	1.759	3.96255	0.443793	0.6572	0.9999	FSHD unique
EID3	0.629026	0	0.942	4.028	0.233898	0.8151	0.9999	FSHD unique
ELL3	0.477953	0	0.597	4.04553	0.147662	0.8826	0.9999	FSHD unique
ELOVL7	0.326879	0	-0.181	4.07782	-0.0444819	0.9645	0.9999	FSHD unique
EMID1	0.982602	0	1.406	3.99588	0.351985	0.7248	0.9999	FSHD unique
EML5	0.326879	0	-0.181	4.07782	-0.0444819	0.9645	0.9999	FSHD unique
ENDOU	0.605546	0	0.872	4.01241	0.217294	0.828	0.9999	FSHD unique
ENTPD8	0.756619	0	1.215	3.99878	0.303731	0.7613	0.9999	FSHD unique
ERICH2	0.780099	0	1.163	4.01866	0.28939	0.7723	0.9999	FSHD unique
ERVW-1	0.529383	0	0.884	4.01122	0.220368	0.8256	0.9999	FSHD unique
EXOC3L2	0.955905	0	1.377	3.99894	0.344354	0.7306	0.9999	FSHD unique
FABP6	0.453219	0	0.371	4.03895	0.0917617	0.9269	0.9999	FSHD unique
FAM110D	0.605546	0	0.872	4.01241	0.217294	0.828	0.9999	FSHD unique
FAM131C	0.454473	0	0.112	4.04471	0.0277105	0.9779	0.9999	FSHD unique
FAM163B	0.605546	0	0.872	4.01241	0.217294	0.828	0.9999	FSHD unique
FAM166A	0.453219	0	0.371	4.03895	0.0917617	0.9269	0.9999	FSHD unique
FAM167A	0.605546	0	0.872	4.01241	0.217294	0.828	0.9999	FSHD unique
FAM169B	0.477953	0	0.597	4.04553	0.147662	0.8826	0.9999	FSHD unique
FAM177B	0.37831	0	0.517	4.02844	0.128412	0.8978	0.9999	FSHD unique
FAM183A	0.477953	0	0.597	4.04553	0.147662	0.8826	0.9999	FSHD unique
FAM189A1	0.529383	0	0.884	4.01122	0.220368	0.8256	0.9999	FSHD unique
FAM209B	0.629026	0	0.942	4.028	0.233898	0.8151	0.9999	FSHD unique
FAM221A	0.477953	0	0.597	4.04553	0.147662	0.8826	0.9999	FSHD unique
FAM46C	0.453219	0	0.371	4.03895	0.0917617	0.9269	0.9999	FSHD unique
FAM81A	0.832782	0	1.092	4.00513	0.272642	0.7851	0.9999	FSHD unique
FAM83E	1.18314	0	2.073	3.73089	0.555591	0.5785	0.9999	FSHD unique
FAM83F	0.653759	0	-0.065	4.02076	-0.0161643	0.9871	0.9999	FSHD unique
FAM84B	1.66556	0	1.802	3.54259	0.50878	0.6109	0.9999	FSHD unique
FAM90A2P	0.680456	0	1.111	4.00356	0.277378	0.7815	0.9999	FSHD unique
FBXL13	1.71252	0	2.684	3.19138	0.841112	0.4003	0.9999	FSHD unique
FBXW12	0.454473	0	0.112	4.04471	0.0277105	0.9779	0.9999	FSHD unique
FBXW4P1	0.680456	0	1.111	4.00356	0.277378	0.7815	0.9999	FSHD unique
FDX1L	0.326879	0	-0.181	4.07782	-0.0444819	0.9645	0.9999	FSHD unique
FER1L5	1.56145	0	2.542	3.31415	0.76701	0.4431	0.9999	FSHD unique
FEV	0.326879	0	-0.181	4.07782	-0.0444819	0.9645	0.9999	FSHD unique
FGF13-AS1	0.326879	0	-0.181	4.07782	-0.0444819	0.9645	0.9999	FSHD unique
FGF18	0.907692	0	1.428	3.99275	0.357603	0.7206	0.9999	FSHD unique
FIBCD1	0.453219	0	0.371	4.03895	0.0917617	0.9269	0.9999	FSHD unique
FLT3LG	0.326879	0	-0.181	4.07782	-0.0444819	0.9645	0.9999	FSHD unique
FMO2	0.983856	0	1.421	3.99317	0.355967	0.7219	0.9999	FSHD unique
FOXA3	0.326879	0	-0.181	4.07782	-0.0444819	0.9645	0.9999	FSHD unique
FOXD4L3	0.804832	0	1.002	4.02038	0.249134	0.8033	0.9999	FSHD unique
FOXH1	0.37831	0	0.517	4.02844	0.128412	0.8978	0.9999	FSHD unique
FOXL2	0.477953	0	0.597	4.04553	0.147662	0.8826	0.9999	FSHD unique
FOXL2NB	0.856262	0	1.688	3.97884	0.424129	0.6715	0.9999	FSHD unique
FOXP3	1.03207	0	1.759	3.96255	0.443793	0.6572	0.9999	FSHD unique
FRG1EP	0.477953	0	0.597	4.04553	0.147662	0.8826	0.9999	FSHD unique
FUT2	1.13493	0	1.627	3.98787	0.408097	0.6832	0.9999	FSHD unique
GABARAPL3	0.326879	0	-0.181	4.07782	-0.0444819	0.9645	0.9999	FSHD unique
GABRA3	3.33238	0	1.94	2.71433	0.71467	0.4748	0.9999	FSHD unique
GAL	0.955905	0	1.377	3.99894	0.344354	0.7306	0.9999	FSHD unique
GAPDHP14	0.629026	0	0.942	4.028	0.233898	0.8151	0.9999	FSHD unique
GAPDHP72	0.326879	0	-0.181	4.07782	-0.0444819	0.9645	0.9999	FSHD unique
GAPT	0.454473	0	0.112	4.04471	0.0277105	0.9779	0.9999	FSHD unique
GCNT1P4	0.756619	0	1.215	3.99878	0.303731	0.7613	0.9999	FSHD unique
GCNT4	1.86163	0	1.21	3.41319	0.354395	0.723	0.9999	FSHD unique
GCNT7	1.33547	0	1.548	3.89816	0.397119	0.6913	0.9999	FSHD unique
GDNF-AS1	1.18314	0	2.073	3.73089	0.555591	0.5785	0.9999	FSHD unique
GFAP	1.15841	0	2.059	3.77178	0.545786	0.5852	0.9999	FSHD unique
GFI1B	0.629026	0	0.942	4.028	0.233898	0.8151	0.9999	FSHD unique
GIP	0.477953	0	0.597	4.04553	0.147662	0.8826	0.9999	FSHD unique
GIPR	1.00734	0	1.901	3.97089	0.478714	0.6321	0.9999	FSHD unique
GLT1D1	1.20984	0	1.708	3.98679	0.428294	0.6684	0.9999	FSHD unique
GNAO1	0.454473	0	0.112	4.04471	0.0277105	0.9779	0.9999	FSHD unique
GNAT3	0.477953	0	0.597	4.04553	0.147662	0.8826	0.9999	FSHD unique
GNG3	0.605546	0	0.872	4.01241	0.217294	0.828	0.9999	FSHD unique
GOLGA6D	0.907692	0	1.428	3.99275	0.357603	0.7206	0.9999	FSHD unique
GOT2L2	0.653759	0	-0.065	4.02076	-0.0161643	0.9871	0.9999	FSHD unique
GPAT2	0.326879	0	-0.181	4.07782	-0.0444819	0.9645	0.9999	FSHD unique
GPC5	0.755366	0	0.562	4.01916	0.139917	0.8887	0.9999	FSHD unique
GPM6A	1.53672	0	2.459	3.34847	0.734253	0.4628	0.9999	FSHD unique
GPR143	0.477953	0	0.597	4.04553	0.147662	0.8826	0.9999	FSHD unique
GPR160	0.326879	0	-0.181	4.07782	-0.0444819	0.9645	0.9999	FSHD unique
GPR17	0.454473	0	0.112	4.04471	0.0277105	0.9779	0.9999	FSHD unique
GPR62	0.326879	0	-0.181	4.07782	-0.0444819	0.9645	0.9999	FSHD unique
GPR83	0.856262	0	1.688	3.97884	0.424129	0.6715	0.9999	FSHD unique
GPR85	0.705189	0	1.353	3.99482	0.338569	0.7349	0.9999	FSHD unique
GRAMD2	2.54405	0	3.211	2.72788	1.17706	0.2392	0.9999	FSHD unique
GRHL2	0.653759	0	-0.065	4.02076	-0.0161643	0.9871	0.9999	FSHD unique
GRHL3	0.326879	0	-0.181	4.07782	-0.0444819	0.9645	0.9999	FSHD unique
GRID1	0.755366	0	0.562	4.01916	0.139917	0.8887	0.9999	FSHD unique
GRID2IP	0.653759	0	-0.065	4.02076	-0.0161643	0.9871	0.9999	FSHD unique
GRIN1	0.554116	0	0.592	4.04308	0.146414	0.8836	0.9999	FSHD unique
GRIN2B	0.908946	0	0.515	4.03429	0.127742	0.8984	0.9999	FSHD unique
GRIN3A	0.477953	0	0.597	4.04553	0.147662	0.8826	0.9999	FSHD unique
GRK1	0.653759	0	-0.065	4.02076	-0.0161643	0.9871	0.9999	FSHD unique
GRM5	0.326879	0	-0.181	4.07782	-0.0444819	0.9645	0.9999	FSHD unique
GS1-166A23.2	0.453219	0	0.371	4.03895	0.0917617	0.9269	0.9999	FSHD unique
GS1-309P15.4	0.453219	0	0.371	4.03895	0.0917617	0.9269	0.9999	FSHD unique
GS1-410F4.5	0.629026	0	0.942	4.028	0.233898	0.8151	0.9999	FSHD unique
GTF2H4	0.454473	0	0.112	4.04471	0.0277105	0.9779	0.9999	FSHD unique
GUCY2F	0.681709	0	0.347	4.03799	0.0858278	0.9316	0.9999	FSHD unique
GZMM	0.756619	0	1.215	3.99878	0.303731	0.7613	0.9999	FSHD unique
HAAO	2.29137	0	2.916	2.84319	1.02557	0.3051	0.9999	FSHD unique
HAND2-AS1	0.477953	0	0.597	4.04553	0.147662	0.8826	0.9999	FSHD unique
HAUS7	0.680456	0	1.111	4.00356	0.277378	0.7815	0.9999	FSHD unique
HBA1	0.37831	0	0.517	4.02844	0.128412	0.8978	0.9999	FSHD unique
HBA2	0.529383	0	0.884	4.01122	0.220368	0.8256	0.9999	FSHD unique
HCG16	0.326879	0	-0.181	4.07782	-0.0444819	0.9645	0.9999	FSHD unique
HCG20	1.93654	0	1.874	3.33722	0.561458	0.5745	0.9999	FSHD unique
HCG4P3	1.45859	0	1.158	3.77651	0.306523	0.7592	0.9999	FSHD unique
HCG4P7	0.931172	0	1.359	4.00732	0.339248	0.7344	0.9999	FSHD unique
HCP5	0.477953	0	0.597	4.04553	0.147662	0.8826	0.9999	FSHD unique
HEPACAM	0.454473	0	0.112	4.04471	0.0277105	0.9779	0.9999	FSHD unique
HIST1H4J	0.326879	0	-0.181	4.07782	-0.0444819	0.9645	0.9999	FSHD unique
HIST1H4K	0.831529	0	1.276	3.99899	0.319037	0.7497	0.9999	FSHD unique
HIST2H2BA	0.529383	0	0.884	4.01122	0.220368	0.8256	0.9999	FSHD unique
HLA-J	0.477953	0	0.597	4.04553	0.147662	0.8826	0.9999	FSHD unique
HLA-K	0.804832	0	1.002	4.02038	0.249134	0.8033	0.9999	FSHD unique
HNRNPA1P6	1.03207	0	1.759	3.96255	0.443793	0.6572	0.9999	FSHD unique
HNRNPCL1	1.96646	0	2.239	3.29936	0.67848	0.4975	0.9999	FSHD unique
HNRNPCL2	1.0835	0	1.987	3.86991	0.513565	0.6076	0.9999	FSHD unique
HNRNPCL3	3.07093	0	2.746	2.78041	0.987755	0.3233	0.9999	FSHD unique
HNRNPCL4	1.3869	0	2.032	3.51038	0.57879	0.5627	0.9999	FSHD unique
HPCA	0.705189	0	1.353	3.99482	0.338569	0.7349	0.9999	FSHD unique
HPSE2	1.10698	0	1.632	3.98579	0.409548	0.6821	0.9999	FSHD unique
HRH3	0.37831	0	0.517	4.02844	0.128412	0.8978	0.9999	FSHD unique
HRK	0.705189	0	1.353	3.99482	0.338569	0.7349	0.9999	FSHD unique
HSD17B6	0.529383	0	0.884	4.01122	0.220368	0.8256	0.9999	FSHD unique
HSP90AB2P	0.880995	0	1	4.01803	0.248971	0.8034	0.9999	FSHD unique
HSPB9	0.705189	0	1.353	3.99482	0.338569	0.7349	0.9999	FSHD unique
HTR4	0.326879	0	-0.181	4.07782	-0.0444819	0.9645	0.9999	FSHD unique
HUS1B	0.326879	0	-0.181	4.07782	-0.0444819	0.9645	0.9999	FSHD unique
HYMAI	0.907692	0	1.428	3.99275	0.357603	0.7206	0.9999	FSHD unique
ICAM2	0.453219	0	0.371	4.03895	0.0917617	0.9269	0.9999	FSHD unique
IDI2	0.529383	0	0.884	4.01122	0.220368	0.8256	0.9999	FSHD unique
IFIT1B	0.653759	0	-0.065	4.02076	-0.0161643	0.9871	0.9999	FSHD unique
IGFALS	0.756619	0	1.215	3.99878	0.303731	0.7613	0.9999	FSHD unique
IGKC	1.68904	0	2.518	3.22265	0.781241	0.4347	0.9999	FSHD unique
IGLON5	0.832782	0	1.092	4.00513	0.272642	0.7851	0.9999	FSHD unique
IGLV1-40	0.477953	0	0.597	4.04553	0.147662	0.8826	0.9999	FSHD unique
IGLV3-29	0.980638	0	-0.018	3.99928	-0.00453688	0.9964	0.9999	FSHD unique
IL12B	0.681709	0	0.347	4.03799	0.0858278	0.9316	0.9999	FSHD unique
IL16	0.832782	0	1.092	4.00513	0.272642	0.7851	0.9999	FSHD unique
IL1RL1	0.529383	0	0.884	4.01122	0.220368	0.8256	0.9999	FSHD unique
IL2RG	0.477953	0	0.597	4.04553	0.147662	0.8826	0.9999	FSHD unique
IL33	3.09817	0	3.532	2.52543	1.39862	0.1619	0.9999	FSHD unique
ILDR2	1.03207	0	1.759	3.96255	0.443793	0.6572	0.9999	FSHD unique
IRF5	1.21109	0	1.573	3.98983	0.394318	0.6933	0.9999	FSHD unique
IRF6	0.529383	0	0.884	4.01122	0.220368	0.8256	0.9999	FSHD unique
ISL1	1.05751	0	0.616	4.00261	0.153783	0.8778	0.9999	FSHD unique
ISM2	0.477953	0	0.597	4.04553	0.147662	0.8826	0.9999	FSHD unique
ITGAX	0.653759	0	-0.065	4.02076	-0.0161643	0.9871	0.9999	FSHD unique
JPH3	0.755366	0	0.562	4.01916	0.139917	0.8887	0.9999	FSHD unique
KB-1208A12.3	0.477953	0	0.597	4.04553	0.147662	0.8826	0.9999	FSHD unique
KB-1410C5.3	0.980638	0	-0.018	3.99928	-0.00453688	0.9964	0.9999	FSHD unique
KB-1410C5.5	0.980638	0	-0.018	3.99928	-0.00453688	0.9964	0.9999	FSHD unique
KB-1440D3.15	0.454473	0	0.112	4.04471	0.0277105	0.9779	0.9999	FSHD unique
KB-1507C5.3	0.680456	0	1.111	4.00356	0.277378	0.7815	0.9999	FSHD unique
KB-1615E4.1	0.454473	0	0.112	4.04471	0.0277105	0.9779	0.9999	FSHD unique
KB-1742H10.3	0.605546	0	0.872	4.01241	0.217294	0.828	0.9999	FSHD unique
KB-1836B5.1	0.680456	0	1.111	4.00356	0.277378	0.7815	0.9999	FSHD unique
KCCAT333	0.326879	0	-0.181	4.07782	-0.0444819	0.9645	0.9999	FSHD unique
KCNG4	1.35895	0	2.007	3.54391	0.566367	0.5711	0.9999	FSHD unique
KCNJ1	0.453219	0	0.371	4.03895	0.0917617	0.9269	0.9999	FSHD unique
KCNJ15	0.856262	0	1.688	3.97884	0.424129	0.6715	0.9999	FSHD unique
KCNS2	0.629026	0	0.942	4.028	0.233898	0.8151	0.9999	FSHD unique
KCNT1	1.51449	0	1.49	3.70178	0.4026	0.6872	0.9999	FSHD unique
KCNV2	0.629026	0	0.942	4.028	0.233898	0.8151	0.9999	FSHD unique
KCTD4	0.326879	0	-0.181	4.07782	-0.0444819	0.9645	0.9999	FSHD unique
KDM4E	6.21982	0	4.509	1.97883	2.27856	0.02269	0.9999	FSHD unique
KEL	0.529383	0	0.884	4.01122	0.220368	0.8256	0.9999	FSHD unique
KIAA1257	0.453219	0	0.371	4.03895	0.0917617	0.9269	0.9999	FSHD unique
KL	0.705189	0	1.353	3.99482	0.338569	0.7349	0.9999	FSHD unique
KLF17	6.24526	0	4.421	1.98051	2.23225	0.0256	0.9999	FSHD unique
KLF18	2.09083	0	2.968	2.9438	1.0081	0.3134	0.9999	FSHD unique
KLHDC8A	0.906439	0	0.592	4.00971	0.147741	0.8825	0.9999	FSHD unique
KLHL34	0.554116	0	0.592	4.04308	0.146414	0.8836	0.9999	FSHD unique
KLRC3	0.37831	0	0.517	4.02844	0.128412	0.8978	0.9999	FSHD unique
KRT17	0.755366	0	0.562	4.01916	0.139917	0.8887	0.9999	FSHD unique
KRT18P55	0.453219	0	0.371	4.03895	0.0917617	0.9269	0.9999	FSHD unique
KRTAP1-5	0.326879	0	-0.181	4.07782	-0.0444819	0.9645	0.9999	FSHD unique
L3MBTL4	0.605546	0	0.872	4.01241	0.217294	0.828	0.9999	FSHD unique
LA16c-325D7.2	0.681709	0	0.347	4.03799	0.0858278	0.9316	0.9999	FSHD unique
LA16c-329F2.2	0.880995	0	1	4.01803	0.248971	0.8034	0.9999	FSHD unique
LA16c-360A4.1	1.28278	0	1.673	3.96636	0.421761	0.6732	0.9999	FSHD unique
LA16c-360H6.1	0.37831	0	0.517	4.02844	0.128412	0.8978	0.9999	FSHD unique
LA16c-366D1.3	0.37831	0	0.517	4.02844	0.128412	0.8978	0.9999	FSHD unique
LA16c-380A1.2	0.37831	0	0.517	4.02844	0.128412	0.8978	0.9999	FSHD unique
LA16c-60H5.7	0.756619	0	1.215	3.99878	0.303731	0.7613	0.9999	FSHD unique
LAMP5	0.653759	0	-0.065	4.02076	-0.0161643	0.9871	0.9999	FSHD unique
LAT	0.37831	0	0.517	4.02844	0.128412	0.8978	0.9999	FSHD unique
LCN8	0.908946	0	0.515	4.03429	0.127742	0.8984	0.9999	FSHD unique
LDLRAD4	0.454473	0	0.112	4.04471	0.0277105	0.9779	0.9999	FSHD unique
LGALS7B	0.680456	0	1.111	4.00356	0.277378	0.7815	0.9999	FSHD unique
LINC00242	0.605546	0	0.872	4.01241	0.217294	0.828	0.9999	FSHD unique
LINC00266-1	0.454473	0	0.112	4.04471	0.0277105	0.9779	0.9999	FSHD unique
LINC00269	0.326879	0	-0.181	4.07782	-0.0444819	0.9645	0.9999	FSHD unique
LINC00310	0.780099	0	1.163	4.01866	0.28939	0.7723	0.9999	FSHD unique
LINC00670	0.326879	0	-0.181	4.07782	-0.0444819	0.9645	0.9999	FSHD unique
LINC00689	0.326879	0	-0.181	4.07782	-0.0444819	0.9645	0.9999	FSHD unique
LINC01132	0.629026	0	0.942	4.028	0.233898	0.8151	0.9999	FSHD unique
LINC01348	0.653759	0	-0.065	4.02076	-0.0161643	0.9871	0.9999	FSHD unique
LINC01451	0.629026	0	0.942	4.028	0.233898	0.8151	0.9999	FSHD unique
LL0XNC01-116E7.2	1.00859	0	1.138	4.01929	0.283034	0.7772	0.9999	FSHD unique
LLNLF-173C4.2	0.653759	0	-0.065	4.02076	-0.0161643	0.9871	0.9999	FSHD unique
LLNLR-304G9.1	1.66556	0	1.802	3.54259	0.50878	0.6109	0.9999	FSHD unique
LOC440461	0.755366	0	0.562	4.01916	0.139917	0.8887	0.9999	FSHD unique
LPA	0.529383	0	0.884	4.01122	0.220368	0.8256	0.9999	FSHD unique
LRIT3	1.28278	0	1.673	3.96636	0.421761	0.6732	0.9999	FSHD unique
LRRC36	0.326879	0	-0.181	4.07782	-0.0444819	0.9645	0.9999	FSHD unique
LRRC53	2.04011	0	1.824	3.28051	0.555984	0.5782	0.9999	FSHD unique
LRRC61	0.629026	0	0.942	4.028	0.233898	0.8151	0.9999	FSHD unique
LRRTM2	0.629026	0	0.942	4.028	0.233898	0.8151	0.9999	FSHD unique
LRRTM3	1.13171	0	1.093	3.99407	0.273577	0.7844	0.9999	FSHD unique
LTC4S	0.982602	0	1.406	3.99588	0.351985	0.7248	0.9999	FSHD unique
LVRN	1.28726	0	1.381	3.9609	0.348587	0.7274	0.9999	FSHD unique
LY96	1.63761	0	2.534	3.25253	0.779145	0.4359	0.9999	FSHD unique
LYG2	0.680456	0	1.111	4.00356	0.277378	0.7815	0.9999	FSHD unique
MAGEA12	3.40855	0	0.949	2.8982	0.327459	0.7433	0.9999	FSHD unique
MAGEA2B	0.454473	0	0.112	4.04471	0.0277105	0.9779	0.9999	FSHD unique
MAGEA3	24.3143	0	0.906	3.95594	0.228956	0.8189	0.9999	FSHD unique
MAGEA6	22.0419	0	0.904	3.95645	0.228415	0.8193	0.9999	FSHD unique
MAK	0.705189	0	1.353	3.99482	0.338569	0.7349	0.9999	FSHD unique
MAP4K1	0.831529	0	1.276	3.99899	0.319037	0.7497	0.9999	FSHD unique
MBD3L4	0.982602	0	1.406	3.99588	0.351985	0.7248	0.9999	FSHD unique
MBD3L5	1.58493	0	2.1	3.60905	0.581864	0.5607	0.9999	FSHD unique
MCF2	0.908946	0	0.515	4.03429	0.127742	0.8984	0.9999	FSHD unique
MCOLN2	0.326879	0	-0.181	4.07782	-0.0444819	0.9645	0.9999	FSHD unique
MEDAG	0.832782	0	1.092	4.00513	0.272642	0.7851	0.9999	FSHD unique
METTL21C	0.326879	0	-0.181	4.07782	-0.0444819	0.9645	0.9999	FSHD unique
MINOS1P2	0.326879	0	-0.181	4.07782	-0.0444819	0.9645	0.9999	FSHD unique
MIP	0.983856	0	1.421	3.99317	0.355967	0.7219	0.9999	FSHD unique
MIR1245A	0.477953	0	0.597	4.04553	0.147662	0.8826	0.9999	FSHD unique
MIR126	0.37831	0	0.517	4.02844	0.128412	0.8978	0.9999	FSHD unique
MIR137HG	1.23457	0	2.189	3.66238	0.597608	0.5501	0.9999	FSHD unique
MIR145	1.20787	0	1.092	3.99177	0.273635	0.7844	0.9999	FSHD unique
MIR155HG	0.37831	0	0.517	4.02844	0.128412	0.8978	0.9999	FSHD unique
MIR181A1HG	1.46055	0	2.289	3.43238	0.666965	0.5048	0.9999	FSHD unique
MIR210	0.653759	0	-0.065	4.02076	-0.0161643	0.9871	0.9999	FSHD unique
MIR23B	0.554116	0	0.592	4.04308	0.146414	0.8836	0.9999	FSHD unique
MIR3125	0.477953	0	0.597	4.04553	0.147662	0.8826	0.9999	FSHD unique
MIR3145	0.453219	0	0.371	4.03895	0.0917617	0.9269	0.9999	FSHD unique
MIR3180-1	0.326879	0	-0.181	4.07782	-0.0444819	0.9645	0.9999	FSHD unique
MIR339	0.453219	0	0.371	4.03895	0.0917617	0.9269	0.9999	FSHD unique
MIR33B	0.454473	0	0.112	4.04471	0.0277105	0.9779	0.9999	FSHD unique
MIR345	0.653759	0	-0.065	4.02076	-0.0161643	0.9871	0.9999	FSHD unique
MIR3653	0.326879	0	-0.181	4.07782	-0.0444819	0.9645	0.9999	FSHD unique
MIR3682	0.326879	0	-0.181	4.07782	-0.0444819	0.9645	0.9999	FSHD unique
MIR377	1.23332	0	1.645	3.99316	0.411928	0.6804	0.9999	FSHD unique
MIR3939	0.37831	0	0.517	4.02844	0.128412	0.8978	0.9999	FSHD unique
MIR3944	0.326879	0	-0.181	4.07782	-0.0444819	0.9645	0.9999	FSHD unique
MIR4258	0.980638	0	-0.018	3.99928	-0.00453688	0.9964	0.9999	FSHD unique
MIR4263	0.680456	0	1.111	4.00356	0.277378	0.7815	0.9999	FSHD unique
MIR4285	0.453219	0	0.371	4.03895	0.0917617	0.9269	0.9999	FSHD unique
MIR4297	0.780099	0	1.163	4.01866	0.28939	0.7723	0.9999	FSHD unique
MIR431	0.454473	0	0.112	4.04471	0.0277105	0.9779	0.9999	FSHD unique
MIR4312	0.37831	0	0.517	4.02844	0.128412	0.8978	0.9999	FSHD unique
MIR4324	0.326879	0	-0.181	4.07782	-0.0444819	0.9645	0.9999	FSHD unique
MIR4423	0.454473	0	0.112	4.04471	0.0277105	0.9779	0.9999	FSHD unique
MIR4730	0.453219	0	0.371	4.03895	0.0917617	0.9269	0.9999	FSHD unique
MIR4786	0.529383	0	0.884	4.01122	0.220368	0.8256	0.9999	FSHD unique
MIR486-1	0.832782	0	1.092	4.00513	0.272642	0.7851	0.9999	FSHD unique
MIR491	0.477953	0	0.597	4.04553	0.147662	0.8826	0.9999	FSHD unique
MIR496	0.931172	0	1.359	4.00732	0.339248	0.7344	0.9999	FSHD unique
MIR5010	0.326879	0	-0.181	4.07782	-0.0444819	0.9645	0.9999	FSHD unique
MIR541	0.629026	0	0.942	4.028	0.233898	0.8151	0.9999	FSHD unique
MIR5581	0.907692	0	1.428	3.99275	0.357603	0.7206	0.9999	FSHD unique
MIR567	0.880995	0	1	4.01803	0.248971	0.8034	0.9999	FSHD unique
MIR5696	0.653759	0	-0.065	4.02076	-0.0161643	0.9871	0.9999	FSHD unique
MIR576	0.326879	0	-0.181	4.07782	-0.0444819	0.9645	0.9999	FSHD unique
MIR589	0.453219	0	0.371	4.03895	0.0917617	0.9269	0.9999	FSHD unique
MIR6165	0.37831	0	0.517	4.02844	0.128412	0.8978	0.9999	FSHD unique
MIR645	0.554116	0	0.592	4.04308	0.146414	0.8836	0.9999	FSHD unique
MIR6505	0.453219	0	0.371	4.03895	0.0917617	0.9269	0.9999	FSHD unique
MIR654	0.326879	0	-0.181	4.07782	-0.0444819	0.9645	0.9999	FSHD unique
MIR655	0.653759	0	-0.065	4.02076	-0.0161643	0.9871	0.9999	FSHD unique
MIR6746	0.980638	0	-0.018	3.99928	-0.00453688	0.9964	0.9999	FSHD unique
MIR887	0.605546	0	0.872	4.01241	0.217294	0.828	0.9999	FSHD unique
MIR889	0.477953	0	0.597	4.04553	0.147662	0.8826	0.9999	FSHD unique
MMP13	1.06002	0	1.253	4.00075	0.313167	0.7542	0.9999	FSHD unique
MPPED2	0.453219	0	0.371	4.03895	0.0917617	0.9269	0.9999	FSHD unique
MST1R	0.680456	0	1.111	4.00356	0.277378	0.7815	0.9999	FSHD unique
MT-TA	1.31074	0	2.181	3.57553	0.610047	0.5418	0.9999	FSHD unique
MT1L	0.554116	0	0.592	4.04308	0.146414	0.8836	0.9999	FSHD unique
MTFP1	0.804832	0	1.002	4.02038	0.249134	0.8033	0.9999	FSHD unique
MTHFS	1.18314	0	2.073	3.73089	0.555591	0.5785	0.9999	FSHD unique
MTMR8	0.804832	0	1.002	4.02038	0.249134	0.8033	0.9999	FSHD unique
MTNR1A	0.326879	0	-0.181	4.07782	-0.0444819	0.9645	0.9999	FSHD unique
MUC12	0.326879	0	-0.181	4.07782	-0.0444819	0.9645	0.9999	FSHD unique
MYH4	1.6344	0	0.028	3.93889	0.00722547	0.9942	0.9999	FSHD unique
MYL10	0.326879	0	-0.181	4.07782	-0.0444819	0.9645	0.9999	FSHD unique
MYO1G	1.05877	0	1.584	3.9892	0.397055	0.6913	0.9999	FSHD unique
MYRFL	0.931172	0	1.359	4.00732	0.339248	0.7344	0.9999	FSHD unique
MZB1	0.453219	0	0.371	4.03895	0.0917617	0.9269	0.9999	FSHD unique
NAP1L1P1	0.453219	0	0.371	4.03895	0.0917617	0.9269	0.9999	FSHD unique
NCCRP1	0.756619	0	1.215	3.99878	0.303731	0.7613	0.9999	FSHD unique
NCRNA00167	0.454473	0	0.112	4.04471	0.0277105	0.9779	0.9999	FSHD unique
NDUFA7	2.39102	0	2.873	2.80786	1.02318	0.3062	0.9999	FSHD unique
NDUFV2	1.00734	0	1.901	3.97089	0.478714	0.6321	0.9999	FSHD unique
NECAB2	0.804832	0	1.002	4.02038	0.249134	0.8033	0.9999	FSHD unique
NFE2	2.14226	0	2.872	2.93111	0.979762	0.3272	0.9999	FSHD unique
NIPAL4	1.03207	0	1.759	3.96255	0.443793	0.6572	0.9999	FSHD unique
NKX6-2	0.326879	0	-0.181	4.07782	-0.0444819	0.9645	0.9999	FSHD unique
NOL4	0.680456	0	1.111	4.00356	0.277378	0.7815	0.9999	FSHD unique
NOVA2	0.605546	0	0.872	4.01241	0.217294	0.828	0.9999	FSHD unique
NOXRED1	0.680456	0	1.111	4.00356	0.277378	0.7815	0.9999	FSHD unique
NPHS1	2.79281	0	3.054	2.65873	1.14871	0.2507	0.9999	FSHD unique
NPIPB8	0.326879	0	-0.181	4.07782	-0.0444819	0.9645	0.9999	FSHD unique
NPIPP1	1.93976	0	2.857	3.03314	0.941811	0.3463	0.9999	FSHD unique
NR0B1	0.605546	0	0.872	4.01241	0.217294	0.828	0.9999	FSHD unique
NR5A1	0.454473	0	0.112	4.04471	0.0277105	0.9779	0.9999	FSHD unique
NR5A2	0.653759	0	-0.065	4.02076	-0.0161643	0.9871	0.9999	FSHD unique
NRG2	0.629026	0	0.942	4.028	0.233898	0.8151	0.9999	FSHD unique
NRG4	0.326879	0	-0.181	4.07782	-0.0444819	0.9645	0.9999	FSHD unique
NRROS	1.2593	0	2.058	3.63808	0.565705	0.5716	0.9999	FSHD unique
NRXN1	2.11878	0	2.268	3.20087	0.70849	0.4786	0.9999	FSHD unique
NTF4	1.5894	0	1.899	3.60666	0.526459	0.5986	0.9999	FSHD unique
NUDT16P1	0.653759	0	-0.065	4.02076	-0.0161643	0.9871	0.9999	FSHD unique
NUP62CL	0.326879	0	-0.181	4.07782	-0.0444819	0.9645	0.9999	FSHD unique
ONECUT3	0.326879	0	-0.181	4.07782	-0.0444819	0.9645	0.9999	FSHD unique
OPN4	0.605546	0	0.872	4.01241	0.217294	0.828	0.9999	FSHD unique
OR2A9P	0.454473	0	0.112	4.04471	0.0277105	0.9779	0.9999	FSHD unique
OR2B6	0.326879	0	-0.181	4.07782	-0.0444819	0.9645	0.9999	FSHD unique
OR2K2	1.43386	0	1.92	3.77159	0.509031	0.6107	0.9999	FSHD unique
OR52T1P	0.326879	0	-0.181	4.07782	-0.0444819	0.9645	0.9999	FSHD unique
OR7E29P	0.454473	0	0.112	4.04471	0.0277105	0.9779	0.9999	FSHD unique
OR7E47P	0.554116	0	0.592	4.04308	0.146414	0.8836	0.9999	FSHD unique
OR7M1P	1.13368	0	1.515	3.99357	0.379297	0.7045	0.9999	FSHD unique
OVOS	0.604293	0	0.522	4.03242	0.129337	0.8971	0.9999	FSHD unique
PAX1	0.37831	0	0.517	4.02844	0.128412	0.8978	0.9999	FSHD unique
PAX6	0.453219	0	0.371	4.03895	0.0917617	0.9269	0.9999	FSHD unique
PCAT14	0.326879	0	-0.181	4.07782	-0.0444819	0.9645	0.9999	FSHD unique
PCDH8	0.629026	0	0.942	4.028	0.233898	0.8151	0.9999	FSHD unique
PCDHA13	1.31074	0	2.181	3.57553	0.610047	0.5418	0.9999	FSHD unique
PCDHA3	0.37831	0	0.517	4.02844	0.128412	0.8978	0.9999	FSHD unique
PCDHA9	0.780099	0	1.163	4.01866	0.28939	0.7723	0.9999	FSHD unique
PCDHB17	0.37831	0	0.517	4.02844	0.128412	0.8978	0.9999	FSHD unique
PCDHB6	1.78743	0	2.645	3.15143	0.839158	0.4014	0.9999	FSHD unique
PCDHGA5	0.681709	0	0.347	4.03799	0.0858278	0.9316	0.9999	FSHD unique
PCDHGB2	1.66431	0	2.049	3.53514	0.57975	0.5621	0.9999	FSHD unique
PCDHGB8P	0.37831	0	0.517	4.02844	0.128412	0.8978	0.9999	FSHD unique
PCDHGB9P	0.453219	0	0.371	4.03895	0.0917617	0.9269	0.9999	FSHD unique
PCGEM1	0.326879	0	-0.181	4.07782	-0.0444819	0.9645	0.9999	FSHD unique
PCNPP	1.10698	0	1.632	3.98579	0.409548	0.6821	0.9999	FSHD unique
PCP4L1	1.10698	0	1.632	3.98579	0.409548	0.6821	0.9999	FSHD unique
PDCD1	0.326879	0	-0.181	4.07782	-0.0444819	0.9645	0.9999	FSHD unique
PDE6G	5.26964	0	4.062	2.10095	1.93334	0.05319	0.9999	FSHD unique
PDIA2	1.10823	0	1.314	4.00593	0.328034	0.7429	0.9999	FSHD unique
PDZK1	0.756619	0	1.215	3.99878	0.303731	0.7613	0.9999	FSHD unique
PGGT1BP2	0.326879	0	-0.181	4.07782	-0.0444819	0.9645	0.9999	FSHD unique
PHACTR3	0.477953	0	0.597	4.04553	0.147662	0.8826	0.9999	FSHD unique
PINLYP	1.78869	0	2.718	3.13467	0.867226	0.3858	0.9999	FSHD unique
PKDREJ	0.326879	0	-0.181	4.07782	-0.0444819	0.9645	0.9999	FSHD unique
PLA2G4D	0.453219	0	0.371	4.03895	0.0917617	0.9269	0.9999	FSHD unique
PLAC1	0.604293	0	0.522	4.03242	0.129337	0.8971	0.9999	FSHD unique
PLD5	0.529383	0	0.884	4.01122	0.220368	0.8256	0.9999	FSHD unique
PLEK2	1.25805	0	1.82	3.97757	0.4576	0.6472	0.9999	FSHD unique
PLEKHH2	1.13493	0	1.627	3.98787	0.408097	0.6832	0.9999	FSHD unique
PLGLB2	0.931172	0	1.359	4.00732	0.339248	0.7344	0.9999	FSHD unique
PLIN1	0.681709	0	0.347	4.03799	0.0858278	0.9316	0.9999	FSHD unique
PLN	0.326879	0	-0.181	4.07782	-0.0444819	0.9645	0.9999	FSHD unique
POTEKP	1.35966	0	0.649	3.99261	0.162536	0.8709	0.9999	FSHD unique
POU3F3	0.605546	0	0.872	4.01241	0.217294	0.828	0.9999	FSHD unique
POU6F2	0.453219	0	0.371	4.03895	0.0917617	0.9269	0.9999	FSHD unique
PPEF2	0.326879	0	-0.181	4.07782	-0.0444819	0.9645	0.9999	FSHD unique
PPP1R36	0.477953	0	0.597	4.04553	0.147662	0.8826	0.9999	FSHD unique
PRAM1	0.326879	0	-0.181	4.07782	-0.0444819	0.9645	0.9999	FSHD unique
PRAMEF1	4.93829	0	4.185	2.13562	1.95977	0.05002	0.9999	FSHD unique
PRAMEF10	1.36217	0	1.777	3.84807	0.461718	0.6443	0.9999	FSHD unique
PRAMEF11	2.62272	0	2.766	2.72495	1.01509	0.3101	0.9999	FSHD unique
PRAMEF13	1.96896	0	1.668	3.3336	0.500323	0.6168	0.9999	FSHD unique
PRAMEF14	4.02934	0	3.883	2.29357	1.69309	0.09044	0.9999	FSHD unique
PRAMEF15	1.93976	0	2.857	3.03314	0.941811	0.3463	0.9999	FSHD unique
PRAMEF17	3.49871	0	3.446	2.43903	1.41276	0.1577	0.9999	FSHD unique
PRAMEF18	0.453219	0	0.371	4.03895	0.0917617	0.9269	0.9999	FSHD unique
PRAMEF19	0.529383	0	0.884	4.01122	0.220368	0.8256	0.9999	FSHD unique
PRAMEF2	6.8793	0	4.647	1.9175	2.42364	0.01537	0.9999	FSHD unique
PRAMEF20	3.67451	0	3.523	2.39517	1.47097	0.1413	0.9999	FSHD unique
PRAMEF27	1.8928	0	1.893	3.36149	0.563165	0.5733	0.9999	FSHD unique
PRAMEF4	2.44441	0	3.027	2.7859	1.08664	0.2772	0.9999	FSHD unique
PRAMEF5	1.73922	0	2.095	3.472	0.603307	0.5463	0.9999	FSHD unique
PRAMEF6	3.04996	0	3.287	2.56331	1.28245	0.1997	0.9999	FSHD unique
PRAMEF8	1.15966	0	1.879	3.7757	0.497688	0.6187	0.9999	FSHD unique
PRAMEF9	6.55564	0	4.325	1.96114	2.20523	0.02744	0.9999	FSHD unique
PRELP	0.326879	0	-0.181	4.07782	-0.0444819	0.9645	0.9999	FSHD unique
PRG4	0.37831	0	0.517	4.02844	0.128412	0.8978	0.9999	FSHD unique
PRMT8	0.681709	0	0.347	4.03799	0.0858278	0.9316	0.9999	FSHD unique
PROZ	0.326879	0	-0.181	4.07782	-0.0444819	0.9645	0.9999	FSHD unique
PRR18	2.69316	0	3.184	2.6688	1.19305	0.2329	0.9999	FSHD unique
PRRG3	1.51449	0	1.49	3.70178	0.4026	0.6872	0.9999	FSHD unique
PSCA	0.980638	0	-0.018	3.99928	-0.00453688	0.9964	0.9999	FSHD unique
PSG6	0.37831	0	0.517	4.02844	0.128412	0.8978	0.9999	FSHD unique
PSKH2	0.653759	0	-0.065	4.02076	-0.0161643	0.9871	0.9999	FSHD unique
PSMA8	0.831529	0	1.276	3.99899	0.319037	0.7497	0.9999	FSHD unique
PSMB11	0.326879	0	-0.181	4.07782	-0.0444819	0.9645	0.9999	FSHD unique
PTPN7	0.326879	0	-0.181	4.07782	-0.0444819	0.9645	0.9999	FSHD unique
RAB33A	0.326879	0	-0.181	4.07782	-0.0444819	0.9645	0.9999	FSHD unique
RAB6C	0.477953	0	0.597	4.04553	0.147662	0.8826	0.9999	FSHD unique
RAD51	0.454473	0	0.112	4.04471	0.0277105	0.9779	0.9999	FSHD unique
RAD51AP2	0.454473	0	0.112	4.04471	0.0277105	0.9779	0.9999	FSHD unique
RAET1G	0.453219	0	0.371	4.03895	0.0917617	0.9269	0.9999	FSHD unique
RAET1K	0.454473	0	0.112	4.04471	0.0277105	0.9779	0.9999	FSHD unique
RASSF6	0.629026	0	0.942	4.028	0.233898	0.8151	0.9999	FSHD unique
RBBP4P4	0.554116	0	0.592	4.04308	0.146414	0.8836	0.9999	FSHD unique
RBM14-RBM4	0.604293	0	0.522	4.03242	0.129337	0.8971	0.9999	FSHD unique
RDH12	0.756619	0	1.215	3.99878	0.303731	0.7613	0.9999	FSHD unique
RERGL	0.326879	0	-0.181	4.07782	-0.0444819	0.9645	0.9999	FSHD unique
RET	1.76395	0	2.639	3.16528	0.833836	0.4044	0.9999	FSHD unique
RF00001	0.980638	0	-0.018	3.99928	-0.00453688	0.9964	0.9999	FSHD unique
RF00066	0.705189	0	1.353	3.99482	0.338569	0.7349	0.9999	FSHD unique
RF00086	0.326879	0	-0.181	4.07782	-0.0444819	0.9645	0.9999	FSHD unique
RF00181	1.88708	0	2.359	3.35319	0.703397	0.4818	0.9999	FSHD unique
RF00272	0.605546	0	0.872	4.01241	0.217294	0.828	0.9999	FSHD unique
RF00404	0.804832	0	1.002	4.02038	0.249134	0.8033	0.9999	FSHD unique
RF00422	0.454473	0	0.112	4.04471	0.0277105	0.9779	0.9999	FSHD unique
RF00569	0.705189	0	1.353	3.99482	0.338569	0.7349	0.9999	FSHD unique
RF02271	0.629026	0	0.942	4.028	0.233898	0.8151	0.9999	FSHD unique
RFPL1	0.982602	0	1.406	3.99588	0.351985	0.7248	0.9999	FSHD unique
RFPL2	10.4803	0	5.111	1.70846	2.99154	0.002776	0.9999	FSHD unique
RFPL3	0.653759	0	-0.065	4.02076	-0.0161643	0.9871	0.9999	FSHD unique
RFPL4A	4.63489	0	4.096	2.18269	1.8768	0.06055	0.9999	FSHD unique
RFPL4AL1	1.84012	0	2.661	3.11266	0.854829	0.3926	0.9999	FSHD unique
RFPL4B	2.14226	0	2.872	2.93111	0.979762	0.3272	0.9999	FSHD unique
RGL4	0.932425	0	1.674	3.97995	0.420567	0.6741	0.9999	FSHD unique
RGS6	1.20859	0	0.634	3.99707	0.1586	0.874	0.9999	FSHD unique
RGS9	0.982602	0	1.406	3.99588	0.351985	0.7248	0.9999	FSHD unique
RHCG	0.326879	0	-0.181	4.07782	-0.0444819	0.9645	0.9999	FSHD unique
RHOT1P1	1.66109	0	2.506	3.24356	0.772708	0.4397	0.9999	FSHD unique
RIPPLY3	0.454473	0	0.112	4.04471	0.0277105	0.9779	0.9999	FSHD unique
RN7SKP202	0.831529	0	1.276	3.99899	0.319037	0.7497	0.9999	FSHD unique
RN7SKP70	1.23457	0	2.189	3.66238	0.597608	0.5501	0.9999	FSHD unique
RN7SL113P	0.326879	0	-0.181	4.07782	-0.0444819	0.9645	0.9999	FSHD unique
RN7SL124P	0.326879	0	-0.181	4.07782	-0.0444819	0.9645	0.9999	FSHD unique
RN7SL200P	0.653759	0	-0.065	4.02076	-0.0161643	0.9871	0.9999	FSHD unique
RN7SL251P	0.326879	0	-0.181	4.07782	-0.0444819	0.9645	0.9999	FSHD unique
RN7SL3	1.0835	0	1.987	3.86991	0.513565	0.6076	0.9999	FSHD unique
RN7SL351P	0.454473	0	0.112	4.04471	0.0277105	0.9779	0.9999	FSHD unique
RN7SL37P	0.326879	0	-0.181	4.07782	-0.0444819	0.9645	0.9999	FSHD unique
RN7SL403P	0.755366	0	0.562	4.01916	0.139917	0.8887	0.9999	FSHD unique
RN7SL5P	0.326879	0	-0.181	4.07782	-0.0444819	0.9645	0.9999	FSHD unique
RN7SL600P	0.453219	0	0.371	4.03895	0.0917617	0.9269	0.9999	FSHD unique
RN7SL68P	0.477953	0	0.597	4.04553	0.147662	0.8826	0.9999	FSHD unique
RN7SL727P	0.681709	0	0.347	4.03799	0.0858278	0.9316	0.9999	FSHD unique
RN7SL825P	0.326879	0	-0.181	4.07782	-0.0444819	0.9645	0.9999	FSHD unique
RNA5-8SN3	0.326879	0	-0.181	4.07782	-0.0444819	0.9645	0.9999	FSHD unique
RNA5SP195	0.453219	0	0.371	4.03895	0.0917617	0.9269	0.9999	FSHD unique
RNA5SP385	0.326879	0	-0.181	4.07782	-0.0444819	0.9645	0.9999	FSHD unique
RNF224	0.37831	0	0.517	4.02844	0.128412	0.8978	0.9999	FSHD unique
RNU1-103P	0.653759	0	-0.065	4.02076	-0.0161643	0.9871	0.9999	FSHD unique
RNU1-122P	0.326879	0	-0.181	4.07782	-0.0444819	0.9645	0.9999	FSHD unique
RNU1-16P	0.326879	0	-0.181	4.07782	-0.0444819	0.9645	0.9999	FSHD unique
RNU1-91P	0.326879	0	-0.181	4.07782	-0.0444819	0.9645	0.9999	FSHD unique
RNU2-52P	0.37831	0	0.517	4.02844	0.128412	0.8978	0.9999	FSHD unique
RNU4-82P	0.653759	0	-0.065	4.02076	-0.0161643	0.9871	0.9999	FSHD unique
RNU4ATAC18P	0.804832	0	1.002	4.02038	0.249134	0.8033	0.9999	FSHD unique
RNU6-1	0.653759	0	-0.065	4.02076	-0.0161643	0.9871	0.9999	FSHD unique
RNU6-1053P	0.37831	0	0.517	4.02844	0.128412	0.8978	0.9999	FSHD unique
RNU6-177P	0.653759	0	-0.065	4.02076	-0.0161643	0.9871	0.9999	FSHD unique
RNU6-188P	0.454473	0	0.112	4.04471	0.0277105	0.9779	0.9999	FSHD unique
RNU6-316P	0.653759	0	-0.065	4.02076	-0.0161643	0.9871	0.9999	FSHD unique
RNU6-323P	0.37831	0	0.517	4.02844	0.128412	0.8978	0.9999	FSHD unique
RNU6-37P	0.453219	0	0.371	4.03895	0.0917617	0.9269	0.9999	FSHD unique
RNU6-48P	0.477953	0	0.597	4.04553	0.147662	0.8826	0.9999	FSHD unique
RNU6-510P	0.326879	0	-0.181	4.07782	-0.0444819	0.9645	0.9999	FSHD unique
RNU6-5P	0.653759	0	-0.065	4.02076	-0.0161643	0.9871	0.9999	FSHD unique
RNU6-60P	0.326879	0	-0.181	4.07782	-0.0444819	0.9645	0.9999	FSHD unique
RNU6-638P	0.477953	0	0.597	4.04553	0.147662	0.8826	0.9999	FSHD unique
RNU6-790P	0.980638	0	-0.018	3.99928	-0.00453688	0.9964	0.9999	FSHD unique
RNU6-80P	0.454473	0	0.112	4.04471	0.0277105	0.9779	0.9999	FSHD unique
RNU6-828P	0.980638	0	-0.018	3.99928	-0.00453688	0.9964	0.9999	FSHD unique
RNU6-856P	0.37831	0	0.517	4.02844	0.128412	0.8978	0.9999	FSHD unique
RNU6-920P	0.653759	0	-0.065	4.02076	-0.0161643	0.9871	0.9999	FSHD unique
RNU6-923P	0.326879	0	-0.181	4.07782	-0.0444819	0.9645	0.9999	FSHD unique
RNU6-94P	0.326879	0	-0.181	4.07782	-0.0444819	0.9645	0.9999	FSHD unique
RNU7-40P	0.326879	0	-0.181	4.07782	-0.0444819	0.9645	0.9999	FSHD unique
RNVU1-1	0.326879	0	-0.181	4.07782	-0.0444819	0.9645	0.9999	FSHD unique
ROBO4	0.831529	0	1.276	3.99899	0.319037	0.7497	0.9999	FSHD unique
RP1-100J12.1	0.680456	0	1.111	4.00356	0.277378	0.7815	0.9999	FSHD unique
RP1-111C20.3	0.37831	0	0.517	4.02844	0.128412	0.8978	0.9999	FSHD unique
RP1-118J21.5	3.50247	0	3.603	2.41349	1.49279	0.1355	0.9999	FSHD unique
RP1-121G13.3	0.326879	0	-0.181	4.07782	-0.0444819	0.9645	0.9999	FSHD unique
RP1-122O8.7	0.37831	0	0.517	4.02844	0.128412	0.8978	0.9999	FSHD unique
RP1-130G2.1	0.653759	0	-0.065	4.02076	-0.0161643	0.9871	0.9999	FSHD unique
RP1-131H7.2	0.326879	0	-0.181	4.07782	-0.0444819	0.9645	0.9999	FSHD unique
RP1-137D17.2	1.35895	0	2.007	3.54391	0.566367	0.5711	0.9999	FSHD unique
RP1-138B7.7	0.477953	0	0.597	4.04553	0.147662	0.8826	0.9999	FSHD unique
RP1-13D10.2	1.96449	0	2.755	3.02103	0.911884	0.3618	0.9999	FSHD unique
RP1-140K8.5	0.37831	0	0.517	4.02844	0.128412	0.8978	0.9999	FSHD unique
RP1-149C7.1	0.326879	0	-0.181	4.07782	-0.0444819	0.9645	0.9999	FSHD unique
RP1-163G9.1	0.756619	0	1.215	3.99878	0.303731	0.7613	0.9999	FSHD unique
RP1-178F10.1	0.326879	0	-0.181	4.07782	-0.0444819	0.9645	0.9999	FSHD unique
RP1-197B17.4	0.454473	0	0.112	4.04471	0.0277105	0.9779	0.9999	FSHD unique
RP1-197B17.5	0.453219	0	0.371	4.03895	0.0917617	0.9269	0.9999	FSHD unique
RP1-199J3.5	0.454473	0	0.112	4.04471	0.0277105	0.9779	0.9999	FSHD unique
RP1-199J3.7	0.529383	0	0.884	4.01122	0.220368	0.8256	0.9999	FSHD unique
RP1-221C16.8	1.03207	0	1.759	3.96255	0.443793	0.6572	0.9999	FSHD unique
RP1-230L10.1	0.326879	0	-0.181	4.07782	-0.0444819	0.9645	0.9999	FSHD unique
RP1-232L24.3	2.21521	0	2.924	2.87976	1.0153	0.31	0.9999	FSHD unique
RP1-240K6.4	0.454473	0	0.112	4.04471	0.0277105	0.9779	0.9999	FSHD unique
RP1-249F5.3	0.831529	0	1.276	3.99899	0.319037	0.7497	0.9999	FSHD unique
RP1-249I4.2	0.605546	0	0.872	4.01241	0.217294	0.828	0.9999	FSHD unique
RP1-257A7.5	0.37831	0	0.517	4.02844	0.128412	0.8978	0.9999	FSHD unique
RP1-266L20.9	0.755366	0	0.562	4.01916	0.139917	0.8887	0.9999	FSHD unique
RP1-274L14.2	0.980638	0	-0.018	3.99928	-0.00453688	0.9964	0.9999	FSHD unique
RP1-278D1.2	0.477953	0	0.597	4.04553	0.147662	0.8826	0.9999	FSHD unique
RP1-286D6.5	0.326879	0	-0.181	4.07782	-0.0444819	0.9645	0.9999	FSHD unique
RP1-28H20.3	1.3869	0	2.032	3.51038	0.57879	0.5627	0.9999	FSHD unique
RP1-290C9.2	0.605546	0	0.872	4.01241	0.217294	0.828	0.9999	FSHD unique
RP1-30E17.2	0.37831	0	0.517	4.02844	0.128412	0.8978	0.9999	FSHD unique
RP1-30G7.2	0.326879	0	-0.181	4.07782	-0.0444819	0.9645	0.9999	FSHD unique
RP1-30M3.5	2.71986	0	3.344	2.6541	1.25975	0.2078	0.9999	FSHD unique
RP1-313I6.12	2.06414	0	2.743	2.96591	0.924917	0.355	0.9999	FSHD unique
RP1-34B20.21	1.88833	0	2.763	3.06749	0.900647	0.3678	0.9999	FSHD unique
RP1-34B20.4	0.605546	0	0.872	4.01241	0.217294	0.828	0.9999	FSHD unique
RP1-35C21.2	0.326879	0	-0.181	4.07782	-0.0444819	0.9645	0.9999	FSHD unique
RP1-56L9.3	0.705189	0	1.353	3.99482	0.338569	0.7349	0.9999	FSHD unique
RP1-59D14.5	0.680456	0	1.111	4.00356	0.277378	0.7815	0.9999	FSHD unique
RP1-62O9.3	0.326879	0	-0.181	4.07782	-0.0444819	0.9645	0.9999	FSHD unique
RP1-65P5.3	0.37831	0	0.517	4.02844	0.128412	0.8978	0.9999	FSHD unique
RP1-78O14.1	0.529383	0	0.884	4.01122	0.220368	0.8256	0.9999	FSHD unique
RP1-89D4.1	0.453219	0	0.371	4.03895	0.0917617	0.9269	0.9999	FSHD unique
RP1-8B1.4	1.00734	0	1.901	3.97089	0.478714	0.6321	0.9999	FSHD unique
RP1-90G24.10	0.453219	0	0.371	4.03895	0.0917617	0.9269	0.9999	FSHD unique
RP11-1000B6.5	0.326879	0	-0.181	4.07782	-0.0444819	0.9645	0.9999	FSHD unique
RP11-100G15.7	0.326879	0	-0.181	4.07782	-0.0444819	0.9645	0.9999	FSHD unique
RP11-1017G21.6	1.20787	0	1.092	3.99177	0.273635	0.7844	0.9999	FSHD unique
RP11-102N11.1	0.653759	0	-0.065	4.02076	-0.0161643	0.9871	0.9999	FSHD unique
RP11-1038A11.2	0.326879	0	-0.181	4.07782	-0.0444819	0.9645	0.9999	FSHD unique
RP11-103C16.2	0.326879	0	-0.181	4.07782	-0.0444819	0.9645	0.9999	FSHD unique
RP11-106D4.2	0.37831	0	0.517	4.02844	0.128412	0.8978	0.9999	FSHD unique
RP11-107I14.4	0.453219	0	0.371	4.03895	0.0917617	0.9269	0.9999	FSHD unique
RP11-107K17.1	0.326879	0	-0.181	4.07782	-0.0444819	0.9645	0.9999	FSHD unique
RP11-108K1.2	0.326879	0	-0.181	4.07782	-0.0444819	0.9645	0.9999	FSHD unique
RP11-108L7.4	2.31485	0	2.807	2.85547	0.982923	0.3256	0.9999	FSHD unique
RP11-1094M14.7	0.326879	0	-0.181	4.07782	-0.0444819	0.9645	0.9999	FSHD unique
RP11-109A6.5	0.326879	0	-0.181	4.07782	-0.0444819	0.9645	0.9999	FSHD unique
RP11-109D9.4	0.983856	0	1.421	3.99317	0.355967	0.7219	0.9999	FSHD unique
RP11-109G10.1	0.980638	0	-0.018	3.99928	-0.00453688	0.9964	0.9999	FSHD unique
RP11-109G23.3	0.705189	0	1.353	3.99482	0.338569	0.7349	0.9999	FSHD unique
RP11-109N23.6	0.453219	0	0.371	4.03895	0.0917617	0.9269	0.9999	FSHD unique
RP11-109P11.1	0.326879	0	-0.181	4.07782	-0.0444819	0.9645	0.9999	FSHD unique
RP11-10A14.4	3.16986	0	2.991	2.72433	1.09782	0.2723	0.9999	FSHD unique
RP11-10C24.2	0.605546	0	0.872	4.01241	0.217294	0.828	0.9999	FSHD unique
RP11-10O17.3	0.326879	0	-0.181	4.07782	-0.0444819	0.9645	0.9999	FSHD unique
RP11-1100L3.7	1.00734	0	1.901	3.97089	0.478714	0.6321	0.9999	FSHD unique
RP11-1109F11.5	1.06002	0	1.253	4.00075	0.313167	0.7542	0.9999	FSHD unique
RP11-110G21.2	0.705189	0	1.353	3.99482	0.338569	0.7349	0.9999	FSHD unique
RP11-110I1.13	1.03207	0	1.759	3.96255	0.443793	0.6572	0.9999	FSHD unique
RP11-110I1.14	0.832782	0	1.092	4.00513	0.272642	0.7851	0.9999	FSHD unique
RP11-1110F20.1	0.326879	0	-0.181	4.07782	-0.0444819	0.9645	0.9999	FSHD unique
RP11-111J6.2	0.605546	0	0.872	4.01241	0.217294	0.828	0.9999	FSHD unique
RP11-111L24.3	0.454473	0	0.112	4.04471	0.0277105	0.9779	0.9999	FSHD unique
RP11-1143G9.5	0.477953	0	0.597	4.04553	0.147662	0.8826	0.9999	FSHD unique
RP11-1148L6.9	2.51861	0	3.046	2.73994	1.11179	0.2662	0.9999	FSHD unique
RP11-1149O23.3	0.604293	0	0.522	4.03242	0.129337	0.8971	0.9999	FSHD unique
RP11-114F3.4	0.554116	0	0.592	4.04308	0.146414	0.8836	0.9999	FSHD unique
RP11-114G22.1	2.82201	0	2.993	2.64183	1.13275	0.2573	0.9999	FSHD unique
RP11-114H24.1	1.6903	0	1.557	3.55168	0.438283	0.6612	0.9999	FSHD unique
RP11-114H24.2	0.755366	0	0.562	4.01916	0.139917	0.8887	0.9999	FSHD unique
RP11-114H24.5	0.326879	0	-0.181	4.07782	-0.0444819	0.9645	0.9999	FSHD unique
RP11-114O18.1	0.454473	0	0.112	4.04471	0.0277105	0.9779	0.9999	FSHD unique
RP11-1151B14.4	1.21109	0	1.573	3.98983	0.394318	0.6933	0.9999	FSHD unique
RP11-116D17.2	0.554116	0	0.592	4.04308	0.146414	0.8836	0.9999	FSHD unique
RP11-116G8.5	0.605546	0	0.872	4.01241	0.217294	0.828	0.9999	FSHD unique
RP11-117B7.1	0.454473	0	0.112	4.04471	0.0277105	0.9779	0.9999	FSHD unique
RP11-120D5.1	0.326879	0	-0.181	4.07782	-0.0444819	0.9645	0.9999	FSHD unique
RP11-120E11.2	0.605546	0	0.872	4.01241	0.217294	0.828	0.9999	FSHD unique
RP11-120K19.4	0.326879	0	-0.181	4.07782	-0.0444819	0.9645	0.9999	FSHD unique
RP11-120K24.2	0.326879	0	-0.181	4.07782	-0.0444819	0.9645	0.9999	FSHD unique
RP11-121C2.3	1.45859	0	1.158	3.77651	0.306523	0.7592	0.9999	FSHD unique
RP11-121L10.2	0.931172	0	1.359	4.00732	0.339248	0.7344	0.9999	FSHD unique
RP11-121M22.1	0.477953	0	0.597	4.04553	0.147662	0.8826	0.9999	FSHD unique
RP11-122A21.2	1.10823	0	1.314	4.00593	0.328034	0.7429	0.9999	FSHD unique
RP11-122C5.3	0.326879	0	-0.181	4.07782	-0.0444819	0.9645	0.9999	FSHD unique
RP11-122G18.12	0.37831	0	0.517	4.02844	0.128412	0.8978	0.9999	FSHD unique
RP11-122K13.15	0.980638	0	-0.018	3.99928	-0.00453688	0.9964	0.9999	FSHD unique
RP11-123K3.9	0.653759	0	-0.065	4.02076	-0.0161643	0.9871	0.9999	FSHD unique
RP11-123M6.2	0.604293	0	0.522	4.03242	0.129337	0.8971	0.9999	FSHD unique
RP11-124A7.2	0.955905	0	1.377	3.99894	0.344354	0.7306	0.9999	FSHD unique
RP11-1252I4.2	0.326879	0	-0.181	4.07782	-0.0444819	0.9645	0.9999	FSHD unique
RP11-126K1.9	0.653759	0	-0.065	4.02076	-0.0161643	0.9871	0.9999	FSHD unique
RP11-126O1.6	1.36217	0	1.777	3.84807	0.461718	0.6443	0.9999	FSHD unique
RP11-1275H24.1	0.880995	0	1	4.01803	0.248971	0.8034	0.9999	FSHD unique
RP11-1275H24.3	0.37831	0	0.517	4.02844	0.128412	0.8978	0.9999	FSHD unique
RP11-129M6.1	1.13618	0	0.641	4.03103	0.15891	0.8737	0.9999	FSHD unique
RP11-12A2.1	0.454473	0	0.112	4.04471	0.0277105	0.9779	0.9999	FSHD unique
RP11-12A2.3	1.45859	0	1.158	3.77651	0.306523	0.7592	0.9999	FSHD unique
RP11-12D24.6	1.66306	0	1.983	3.54664	0.559168	0.576	0.9999	FSHD unique
RP11-12D24.7	0.326879	0	-0.181	4.07782	-0.0444819	0.9645	0.9999	FSHD unique
RP11-12J10.3	0.326879	0	-0.181	4.07782	-0.0444819	0.9645	0.9999	FSHD unique
RP11-132A1.4	1.86485	0	2.671	3.08726	0.865312	0.3869	0.9999	FSHD unique
RP11-133K1.12	0.705189	0	1.353	3.99482	0.338569	0.7349	0.9999	FSHD unique
RP11-133N21.6	0.37831	0	0.517	4.02844	0.128412	0.8978	0.9999	FSHD unique
RP11-133N21.7	1.23457	0	2.189	3.66238	0.597608	0.5501	0.9999	FSHD unique
RP11-1348G14.5	0.756619	0	1.215	3.99878	0.303731	0.7613	0.9999	FSHD unique
RP11-134G8.7	0.955905	0	1.377	3.99894	0.344354	0.7306	0.9999	FSHD unique
RP11-137J7.3	0.705189	0	1.353	3.99482	0.338569	0.7349	0.9999	FSHD unique
RP11-138H8.8	0.605546	0	0.872	4.01241	0.217294	0.828	0.9999	FSHD unique
RP11-139H15.6	0.629026	0	0.942	4.028	0.233898	0.8151	0.9999	FSHD unique
RP11-139H15.7	0.653759	0	-0.065	4.02076	-0.0161643	0.9871	0.9999	FSHD unique
RP11-13P5.1	0.629026	0	0.942	4.028	0.233898	0.8151	0.9999	FSHD unique
RP11-141J13.5	1.98923	0	2.046	3.3047	0.619265	0.5357	0.9999	FSHD unique
RP11-141M1.4	0.756619	0	1.215	3.99878	0.303731	0.7613	0.9999	FSHD unique
RP11-143E21.7	1.86163	0	1.21	3.41319	0.354395	0.723	0.9999	FSHD unique
RP11-144G6.4	0.326879	0	-0.181	4.07782	-0.0444819	0.9645	0.9999	FSHD unique
RP11-145E5.3	0.804832	0	1.002	4.02038	0.249134	0.8033	0.9999	FSHD unique
RP11-145H9.3	0.653759	0	-0.065	4.02076	-0.0161643	0.9871	0.9999	FSHD unique
RP11-147H23.3	0.756619	0	1.215	3.99878	0.303731	0.7613	0.9999	FSHD unique
RP11-148B6.4	0.554116	0	0.592	4.04308	0.146414	0.8836	0.9999	FSHD unique
RP11-148K14.2	0.326879	0	-0.181	4.07782	-0.0444819	0.9645	0.9999	FSHD unique
RP11-149B7.1	0.326879	0	-0.181	4.07782	-0.0444819	0.9645	0.9999	FSHD unique
RP11-14I17.3	0.454473	0	0.112	4.04471	0.0277105	0.9779	0.9999	FSHD unique
RP11-150C16.1	0.37831	0	0.517	4.02844	0.128412	0.8978	0.9999	FSHD unique
RP11-151A10.3	0.453219	0	0.371	4.03895	0.0917617	0.9269	0.9999	FSHD unique
RP11-152D8.1	0.454473	0	0.112	4.04471	0.0277105	0.9779	0.9999	FSHD unique
RP11-154D17.1	0.37831	0	0.517	4.02844	0.128412	0.8978	0.9999	FSHD unique
RP11-155O18.6	0.326879	0	-0.181	4.07782	-0.0444819	0.9645	0.9999	FSHD unique
RP11-158A8.1	0.454473	0	0.112	4.04471	0.0277105	0.9779	0.9999	FSHD unique
RP11-159F24.3	0.604293	0	0.522	4.03242	0.129337	0.8971	0.9999	FSHD unique
RP11-15K19.2	0.37831	0	0.517	4.02844	0.128412	0.8978	0.9999	FSHD unique
RP11-161H23.10	0.681709	0	0.347	4.03799	0.0858278	0.9316	0.9999	FSHD unique
RP11-161H23.5	0.705189	0	1.353	3.99482	0.338569	0.7349	0.9999	FSHD unique
RP11-165D6.1	0.454473	0	0.112	4.04471	0.0277105	0.9779	0.9999	FSHD unique
RP11-166D18.1	0.326879	0	-0.181	4.07782	-0.0444819	0.9645	0.9999	FSHD unique
RP11-168G16.1	0.454473	0	0.112	4.04471	0.0277105	0.9779	0.9999	FSHD unique
RP11-169K16.6	0.983856	0	1.421	3.99317	0.355967	0.7219	0.9999	FSHD unique
RP11-169K16.8	0.705189	0	1.353	3.99482	0.338569	0.7349	0.9999	FSHD unique
RP11-16E18.1	0.653759	0	-0.065	4.02076	-0.0161643	0.9871	0.9999	FSHD unique
RP11-16N10.2	0.756619	0	1.215	3.99878	0.303731	0.7613	0.9999	FSHD unique
RP11-170K4.2	0.680456	0	1.111	4.00356	0.277378	0.7815	0.9999	FSHD unique
RP11-170M17.1	0.453219	0	0.371	4.03895	0.0917617	0.9269	0.9999	FSHD unique
RP11-173E2.1	0.477953	0	0.597	4.04553	0.147662	0.8826	0.9999	FSHD unique
RP11-173M1.5	0.605546	0	0.872	4.01241	0.217294	0.828	0.9999	FSHD unique
RP11-173M11.2	1.28278	0	1.673	3.96636	0.421761	0.6732	0.9999	FSHD unique
RP11-173P15.7	1.15841	0	2.059	3.77178	0.545786	0.5852	0.9999	FSHD unique
RP11-174C7.2	2.21521	0	2.924	2.87976	1.0153	0.31	0.9999	FSHD unique
RP11-175B12.2	0.932425	0	1.674	3.97995	0.420567	0.6741	0.9999	FSHD unique
RP11-175K6.2	0.781352	0	0.929	4.02682	0.230622	0.8176	0.9999	FSHD unique
RP11-176N18.2	0.755366	0	0.562	4.01916	0.139917	0.8887	0.9999	FSHD unique
RP11-177G23.1	1.15841	0	2.059	3.77178	0.545786	0.5852	0.9999	FSHD unique
RP11-177H2.1	1.89029	0	2.173	3.35491	0.647699	0.5172	0.9999	FSHD unique
RP11-177H2.2	0.454473	0	0.112	4.04471	0.0277105	0.9779	0.9999	FSHD unique
RP11-178C10.2	0.477953	0	0.597	4.04553	0.147662	0.8826	0.9999	FSHD unique
RP11-178C3.5	0.326879	0	-0.181	4.07782	-0.0444819	0.9645	0.9999	FSHD unique
RP11-17A1.3	0.453219	0	0.371	4.03895	0.0917617	0.9269	0.9999	FSHD unique
RP11-17L5.2	0.37831	0	0.517	4.02844	0.128412	0.8978	0.9999	FSHD unique
RP11-180I4.4	0.326879	0	-0.181	4.07782	-0.0444819	0.9645	0.9999	FSHD unique
RP11-180P8.1	0.982602	0	1.406	3.99588	0.351985	0.7248	0.9999	FSHD unique
RP11-181B11.1	0.477953	0	0.597	4.04553	0.147662	0.8826	0.9999	FSHD unique
RP11-181C3.1	0.477953	0	0.597	4.04553	0.147662	0.8826	0.9999	FSHD unique
RP11-181G12.4	0.37831	0	0.517	4.02844	0.128412	0.8978	0.9999	FSHD unique
RP11-182J1.12	0.326879	0	-0.181	4.07782	-0.0444819	0.9645	0.9999	FSHD unique
RP11-185C18.4	0.454473	0	0.112	4.04471	0.0277105	0.9779	0.9999	FSHD unique
RP11-185E8.1	0.37831	0	0.517	4.02844	0.128412	0.8978	0.9999	FSHD unique
RP11-186B7.4	0.326879	0	-0.181	4.07782	-0.0444819	0.9645	0.9999	FSHD unique
RP11-186B7.7	1.40912	0	1.968	3.79618	0.518487	0.6041	0.9999	FSHD unique
RP11-186N15.3	0.705189	0	1.353	3.99482	0.338569	0.7349	0.9999	FSHD unique
RP11-188D8.1	0.326879	0	-0.181	4.07782	-0.0444819	0.9645	0.9999	FSHD unique
RP11-18M17.2	0.326879	0	-0.181	4.07782	-0.0444819	0.9645	0.9999	FSHD unique
RP11-18N21.2	0.980638	0	-0.018	3.99928	-0.00453688	0.9964	0.9999	FSHD unique
RP11-195B17.1	0.629026	0	0.942	4.028	0.233898	0.8151	0.9999	FSHD unique
RP11-195C7.1	0.781352	0	0.929	4.02682	0.230622	0.8176	0.9999	FSHD unique
RP11-196G11.2	0.907692	0	1.428	3.99275	0.357603	0.7206	0.9999	FSHD unique
RP11-196G18.23	0.326879	0	-0.181	4.07782	-0.0444819	0.9645	0.9999	FSHD unique
RP11-196G4.2	0.37831	0	0.517	4.02844	0.128412	0.8978	0.9999	FSHD unique
RP11-197O15.1	1.84012	0	2.661	3.11266	0.854829	0.3926	0.9999	FSHD unique
RP11-199F6.9	1.76521	0	2.443	3.17235	0.770085	0.4412	0.9999	FSHD unique
RP11-1E3.1	1.43386	0	1.92	3.77159	0.509031	0.6107	0.9999	FSHD unique
RP11-1H8.4	0.653759	0	-0.065	4.02076	-0.0161643	0.9871	0.9999	FSHD unique
RP11-203F10.6	0.37831	0	0.517	4.02844	0.128412	0.8978	0.9999	FSHD unique
RP11-203H19.2	0.454473	0	0.112	4.04471	0.0277105	0.9779	0.9999	FSHD unique
RP11-203I16.3	0.605546	0	0.872	4.01241	0.217294	0.828	0.9999	FSHD unique
RP11-204J18.3	0.705189	0	1.353	3.99482	0.338569	0.7349	0.9999	FSHD unique
RP11-205M3.2	1.5627	0	1.734	3.64614	0.475481	0.6344	0.9999	FSHD unique
RP11-205M3.3	0.326879	0	-0.181	4.07782	-0.0444819	0.9645	0.9999	FSHD unique
RP11-206L10.17	0.680456	0	1.111	4.00356	0.277378	0.7815	0.9999	FSHD unique
RP11-207C16.4	0.681709	0	0.347	4.03799	0.0858278	0.9316	0.9999	FSHD unique
RP11-20G13.3	0.326879	0	-0.181	4.07782	-0.0444819	0.9645	0.9999	FSHD unique
RP11-20I23.10	0.804832	0	1.002	4.02038	0.249134	0.8033	0.9999	FSHD unique
RP11-20J15.3	0.37831	0	0.517	4.02844	0.128412	0.8978	0.9999	FSHD unique
RP11-213G2.2	1.53475	0	1.152	3.69428	0.311825	0.7552	0.9999	FSHD unique
RP11-213G2.5	0.453219	0	0.371	4.03895	0.0917617	0.9269	0.9999	FSHD unique
RP11-214K3.24	0.982602	0	1.406	3.99588	0.351985	0.7248	0.9999	FSHD unique
RP11-216B9.8	0.653759	0	-0.065	4.02076	-0.0161643	0.9871	0.9999	FSHD unique
RP11-216M21.1	0.326879	0	-0.181	4.07782	-0.0444819	0.9645	0.9999	FSHD unique
RP11-219A15.1	0.856262	0	1.688	3.97884	0.424129	0.6715	0.9999	FSHD unique
RP11-219B17.1	0.931172	0	1.359	4.00732	0.339248	0.7344	0.9999	FSHD unique
RP11-219B17.3	0.453219	0	0.371	4.03895	0.0917617	0.9269	0.9999	FSHD unique
RP11-219B4.3	0.37831	0	0.517	4.02844	0.128412	0.8978	0.9999	FSHD unique
RP11-219C24.6	0.756619	0	1.215	3.99878	0.303731	0.7613	0.9999	FSHD unique
RP11-219G10.1	0.326879	0	-0.181	4.07782	-0.0444819	0.9645	0.9999	FSHD unique
RP11-219G10.3	0.780099	0	1.163	4.01866	0.28939	0.7723	0.9999	FSHD unique
RP11-21A7A.3	0.804832	0	1.002	4.02038	0.249134	0.8033	0.9999	FSHD unique
RP11-21B21.4	1.30948	0	2.184	3.58688	0.608994	0.5425	0.9999	FSHD unique
RP11-21F16.1	0.326879	0	-0.181	4.07782	-0.0444819	0.9645	0.9999	FSHD unique
RP11-21L23.4	0.681709	0	0.347	4.03799	0.0858278	0.9316	0.9999	FSHD unique
RP11-220D10.1	0.326879	0	-0.181	4.07782	-0.0444819	0.9645	0.9999	FSHD unique
RP11-223P11.3	0.477953	0	0.597	4.04553	0.147662	0.8826	0.9999	FSHD unique
RP11-225N10.1	0.453219	0	0.371	4.03895	0.0917617	0.9269	0.9999	FSHD unique
RP11-226E21.4	0.554116	0	0.592	4.04308	0.146414	0.8836	0.9999	FSHD unique
RP11-227G15.12	0.326879	0	-0.181	4.07782	-0.0444819	0.9645	0.9999	FSHD unique
RP11-229C3.2	0.454473	0	0.112	4.04471	0.0277105	0.9779	0.9999	FSHD unique
RP11-231C14.3	0.37831	0	0.517	4.02844	0.128412	0.8978	0.9999	FSHD unique
RP11-231C14.7	0.454473	0	0.112	4.04471	0.0277105	0.9779	0.9999	FSHD unique
RP11-233G1.4	0.980638	0	-0.018	3.99928	-0.00453688	0.9964	0.9999	FSHD unique
RP11-233H19.2	0.454473	0	0.112	4.04471	0.0277105	0.9779	0.9999	FSHD unique
RP11-234O6.2	0.37831	0	0.517	4.02844	0.128412	0.8978	0.9999	FSHD unique
RP11-235E17.4	0.37831	0	0.517	4.02844	0.128412	0.8978	0.9999	FSHD unique
RP11-236L14.1	1.63636	0	2.545	3.26421	0.779554	0.4357	0.9999	FSHD unique
RP11-23J9.5	1.23457	0	2.189	3.66238	0.597608	0.5501	0.9999	FSHD unique
RP11-241J12.3	0.454473	0	0.112	4.04471	0.0277105	0.9779	0.9999	FSHD unique
RP11-242O24.3	0.326879	0	-0.181	4.07782	-0.0444819	0.9645	0.9999	FSHD unique
RP11-243A14.1	0.907692	0	1.428	3.99275	0.357603	0.7206	0.9999	FSHD unique
RP11-244H3.1	1.25805	0	1.82	3.97757	0.4576	0.6472	0.9999	FSHD unique
RP11-244H3.5	0.831529	0	1.276	3.99899	0.319037	0.7497	0.9999	FSHD unique
RP11-244M2.1	0.629026	0	0.942	4.028	0.233898	0.8151	0.9999	FSHD unique
RP11-244N9.4	0.37831	0	0.517	4.02844	0.128412	0.8978	0.9999	FSHD unique
RP11-245J9.6	0.454473	0	0.112	4.04471	0.0277105	0.9779	0.9999	FSHD unique
RP11-245P10.4	0.680456	0	1.111	4.00356	0.277378	0.7815	0.9999	FSHD unique
RP11-247A12.8	0.326879	0	-0.181	4.07782	-0.0444819	0.9645	0.9999	FSHD unique
RP11-247I13.11	0.604293	0	0.522	4.03242	0.129337	0.8971	0.9999	FSHD unique
RP11-249L12.1	0.705189	0	1.353	3.99482	0.338569	0.7349	0.9999	FSHD unique
RP11-24J23.2	1.56145	0	2.542	3.31415	0.76701	0.4431	0.9999	FSHD unique
RP11-255A11.7	0.653759	0	-0.065	4.02076	-0.0161643	0.9871	0.9999	FSHD unique
RP11-255G12.2	0.680456	0	1.111	4.00356	0.277378	0.7815	0.9999	FSHD unique
RP11-255N4.3	0.453219	0	0.371	4.03895	0.0917617	0.9269	0.9999	FSHD unique
RP11-257K9.6	5.86766	0	3.933	2.0485	1.91983	0.05488	0.9999	FSHD unique
RP11-258F1.2	0.629026	0	0.942	4.028	0.233898	0.8151	0.9999	FSHD unique
RP11-25I15.2	0.326879	0	-0.181	4.07782	-0.0444819	0.9645	0.9999	FSHD unique
RP11-25I9.3	0.454473	0	0.112	4.04471	0.0277105	0.9779	0.9999	FSHD unique
RP11-260N14.1	2.27111	0	2.169	3.1172	0.695675	0.4866	0.9999	FSHD unique
RP11-263J14.1	0.326879	0	-0.181	4.07782	-0.0444819	0.9645	0.9999	FSHD unique
RP11-263K19.6	0.831529	0	1.276	3.99899	0.319037	0.7497	0.9999	FSHD unique
RP11-263K19.9	0.37831	0	0.517	4.02844	0.128412	0.8978	0.9999	FSHD unique
RP11-263K4.3	0.604293	0	0.522	4.03242	0.129337	0.8971	0.9999	FSHD unique
RP11-264E23.3	0.37831	0	0.517	4.02844	0.128412	0.8978	0.9999	FSHD unique
RP11-265D19.6	1.05751	0	0.616	4.00261	0.153783	0.8778	0.9999	FSHD unique
RP11-266E14.1	1.83886	0	2.645	3.11751	0.848458	0.3962	0.9999	FSHD unique
RP11-266K4.15	0.326879	0	-0.181	4.07782	-0.0444819	0.9645	0.9999	FSHD unique
RP11-266L9.6	1.13171	0	1.093	3.99407	0.273577	0.7844	0.9999	FSHD unique
RP11-267M23.6	0.653759	0	-0.065	4.02076	-0.0161643	0.9871	0.9999	FSHD unique
RP11-269F19.9	0.605546	0	0.872	4.01241	0.217294	0.828	0.9999	FSHD unique
RP11-26J3.1	1.83761	0	2.015	3.43305	0.586882	0.5573	0.9999	FSHD unique
RP11-270M14.5	0.37831	0	0.517	4.02844	0.128412	0.8978	0.9999	FSHD unique
RP11-273G15.2	0.705189	0	1.353	3.99482	0.338569	0.7349	0.9999	FSHD unique
RP11-274B21.14	0.931172	0	1.359	4.00732	0.339248	0.7344	0.9999	FSHD unique
RP11-274E7.2	1.13493	0	1.627	3.98787	0.408097	0.6832	0.9999	FSHD unique
RP11-276E15.4	0.529383	0	0.884	4.01122	0.220368	0.8256	0.9999	FSHD unique
RP11-276H7.2	0.832782	0	1.092	4.00513	0.272642	0.7851	0.9999	FSHD unique
RP11-277P12.20	0.554116	0	0.592	4.04308	0.146414	0.8836	0.9999	FSHD unique
RP11-278C7.4	0.605546	0	0.872	4.01241	0.217294	0.828	0.9999	FSHD unique
RP11-27G24.1	2.19173	0	2.888	2.89282	0.998305	0.3181	0.9999	FSHD unique
RP11-27M24.2	0.907692	0	1.428	3.99275	0.357603	0.7206	0.9999	FSHD unique
RP11-27N21.3	0.605546	0	0.872	4.01241	0.217294	0.828	0.9999	FSHD unique
RP11-281O15.4	0.983856	0	1.421	3.99317	0.355967	0.7219	0.9999	FSHD unique
RP11-281O15.7	1.00859	0	1.138	4.01929	0.283034	0.7772	0.9999	FSHD unique
RP11-282I1.1	0.629026	0	0.942	4.028	0.233898	0.8151	0.9999	FSHD unique
RP11-283G6.4	0.832782	0	1.092	4.00513	0.272642	0.7851	0.9999	FSHD unique
RP11-288L9.4	0.37831	0	0.517	4.02844	0.128412	0.8978	0.9999	FSHD unique
RP11-289C17.1	0.37831	0	0.517	4.02844	0.128412	0.8978	0.9999	FSHD unique
RP11-28H5.2	0.37831	0	0.517	4.02844	0.128412	0.8978	0.9999	FSHD unique
RP11-290D2.3	0.453219	0	0.371	4.03895	0.0917617	0.9269	0.9999	FSHD unique
RP11-293A21.1	0.477953	0	0.597	4.04553	0.147662	0.8826	0.9999	FSHD unique
RP11-293M10.5	2.87022	0	2.422	2.84288	0.852089	0.3942	0.9999	FSHD unique
RP11-295B17.5	0.554116	0	0.592	4.04308	0.146414	0.8836	0.9999	FSHD unique
RP11-297A16.2	0.37831	0	0.517	4.02844	0.128412	0.8978	0.9999	FSHD unique
RP11-297K7.2	1.41038	0	2.352	3.45858	0.679926	0.4966	0.9999	FSHD unique
RP11-298E9.3	0.454473	0	0.112	4.04471	0.0277105	0.9779	0.9999	FSHD unique
RP11-2C24.5	0.326879	0	-0.181	4.07782	-0.0444819	0.9645	0.9999	FSHD unique
RP11-2N1.2	0.705189	0	1.353	3.99482	0.338569	0.7349	0.9999	FSHD unique
RP11-301L8.2	0.755366	0	0.562	4.01916	0.139917	0.8887	0.9999	FSHD unique
RP11-302K17.3	0.326879	0	-0.181	4.07782	-0.0444819	0.9645	0.9999	FSHD unique
RP11-302L19.3	0.326879	0	-0.181	4.07782	-0.0444819	0.9645	0.9999	FSHD unique
RP11-304C12.3	0.453219	0	0.371	4.03895	0.0917617	0.9269	0.9999	FSHD unique
RP11-304F15.4	0.454473	0	0.112	4.04471	0.0277105	0.9779	0.9999	FSHD unique
RP11-304L19.12	0.37831	0	0.517	4.02844	0.128412	0.8978	0.9999	FSHD unique
RP11-307E17.8	0.453219	0	0.371	4.03895	0.0917617	0.9269	0.9999	FSHD unique
RP11-307P22.1	0.629026	0	0.942	4.028	0.233898	0.8151	0.9999	FSHD unique
RP11-308B5.3	0.477953	0	0.597	4.04553	0.147662	0.8826	0.9999	FSHD unique
RP11-311F12.1	0.454473	0	0.112	4.04471	0.0277105	0.9779	0.9999	FSHD unique
RP11-311P8.2	0.477953	0	0.597	4.04553	0.147662	0.8826	0.9999	FSHD unique
RP11-314A20.2	0.326879	0	-0.181	4.07782	-0.0444819	0.9645	0.9999	FSHD unique
RP11-315I20.1	0.477953	0	0.597	4.04553	0.147662	0.8826	0.9999	FSHD unique
RP11-315J22.1	0.37831	0	0.517	4.02844	0.128412	0.8978	0.9999	FSHD unique
RP11-316M1.12	0.326879	0	-0.181	4.07782	-0.0444819	0.9645	0.9999	FSHD unique
RP11-316M21.8	0.326879	0	-0.181	4.07782	-0.0444819	0.9645	0.9999	FSHD unique
RP11-317B17.4	0.326879	0	-0.181	4.07782	-0.0444819	0.9645	0.9999	FSHD unique
RP11-317N8.3	0.756619	0	1.215	3.99878	0.303731	0.7613	0.9999	FSHD unique
RP11-317N8.4	0.781352	0	0.929	4.02682	0.230622	0.8176	0.9999	FSHD unique
RP11-318A15.2	0.529383	0	0.884	4.01122	0.220368	0.8256	0.9999	FSHD unique
RP11-318A15.8	0.653759	0	-0.065	4.02076	-0.0161643	0.9871	0.9999	FSHD unique
RP11-318C24.2	2.19173	0	2.888	2.89282	0.998305	0.3181	0.9999	FSHD unique
RP11-318L16.4	0.453219	0	0.371	4.03895	0.0917617	0.9269	0.9999	FSHD unique
RP11-31F19.1	0.454473	0	0.112	4.04471	0.0277105	0.9779	0.9999	FSHD unique
RP11-31H5.3	0.37831	0	0.517	4.02844	0.128412	0.8978	0.9999	FSHD unique
RP11-31L22.4	0.653759	0	-0.065	4.02076	-0.0161643	0.9871	0.9999	FSHD unique
RP11-320G10.1	0.681709	0	0.347	4.03799	0.0858278	0.9316	0.9999	FSHD unique
RP11-321E2.13	2.49835	0	2.239	3.00148	0.74594	0.4557	0.9999	FSHD unique
RP11-322E11.3	0.37831	0	0.517	4.02844	0.128412	0.8978	0.9999	FSHD unique
RP11-323F24.5	2.16574	0	2.976	2.90746	1.02349	0.3061	0.9999	FSHD unique
RP11-323I15.2	0.326879	0	-0.181	4.07782	-0.0444819	0.9645	0.9999	FSHD unique
RP11-323J4.1	0.629026	0	0.942	4.028	0.233898	0.8151	0.9999	FSHD unique
RP11-323P17.2	0.326879	0	-0.181	4.07782	-0.0444819	0.9645	0.9999	FSHD unique
RP11-324I22.3	1.10823	0	1.314	4.00593	0.328034	0.7429	0.9999	FSHD unique
RP11-324O2.3	0.629026	0	0.942	4.028	0.233898	0.8151	0.9999	FSHD unique
RP11-325K4.2	0.529383	0	0.884	4.01122	0.220368	0.8256	0.9999	FSHD unique
RP11-325L12.7	0.653759	0	-0.065	4.02076	-0.0161643	0.9871	0.9999	FSHD unique
RP11-326A13.1	0.326879	0	-0.181	4.07782	-0.0444819	0.9645	0.9999	FSHD unique
RP11-326A19.4	0.453219	0	0.371	4.03895	0.0917617	0.9269	0.9999	FSHD unique
RP11-326F20.5	0.880995	0	1	4.01803	0.248971	0.8034	0.9999	FSHD unique
RP11-326G21.1	0.326879	0	-0.181	4.07782	-0.0444819	0.9645	0.9999	FSHD unique
RP11-328M4.2	0.804832	0	1.002	4.02038	0.249134	0.8033	0.9999	FSHD unique
RP11-328P23.2	0.529383	0	0.884	4.01122	0.220368	0.8256	0.9999	FSHD unique
RP11-332H14.1	0.326879	0	-0.181	4.07782	-0.0444819	0.9645	0.9999	FSHD unique
RP11-332K15.1	1.28726	0	1.381	3.9609	0.348587	0.7274	0.9999	FSHD unique
RP11-332O19.4	0.781352	0	0.929	4.02682	0.230622	0.8176	0.9999	FSHD unique
RP11-333J10.3	0.980638	0	-0.018	3.99928	-0.00453688	0.9964	0.9999	FSHD unique
RP11-334A14.8	1.71252	0	2.684	3.19138	0.841112	0.4003	0.9999	FSHD unique
RP11-334C17.6	0.37831	0	0.517	4.02844	0.128412	0.8978	0.9999	FSHD unique
RP11-334E6.10	0.326879	0	-0.181	4.07782	-0.0444819	0.9645	0.9999	FSHD unique
RP11-334E6.3	0.680456	0	1.111	4.00356	0.277378	0.7815	0.9999	FSHD unique
RP11-334J6.7	0.856262	0	1.688	3.97884	0.424129	0.6715	0.9999	FSHD unique
RP11-336A10.5	1.43833	0	1.697	3.76562	0.450779	0.6521	0.9999	FSHD unique
RP11-337A23.6	0.37831	0	0.517	4.02844	0.128412	0.8978	0.9999	FSHD unique
RP11-338C15.3	0.37831	0	0.517	4.02844	0.128412	0.8978	0.9999	FSHD unique
RP11-338L22.3	0.326879	0	-0.181	4.07782	-0.0444819	0.9645	0.9999	FSHD unique
RP11-340A13.1	0.326879	0	-0.181	4.07782	-0.0444819	0.9645	0.9999	FSHD unique
RP11-340E6.1	0.477953	0	0.597	4.04553	0.147662	0.8826	0.9999	FSHD unique
RP11-341A11.2	0.326879	0	-0.181	4.07782	-0.0444819	0.9645	0.9999	FSHD unique
RP11-345P4.10	2.01271	0	2.304	3.04542	0.756474	0.4494	0.9999	FSHD unique
RP11-346C20.4	0.477953	0	0.597	4.04553	0.147662	0.8826	0.9999	FSHD unique
RP11-348A11.4	0.37831	0	0.517	4.02844	0.128412	0.8978	0.9999	FSHD unique
RP11-348N5.7	1.81217	0	2.652	3.13121	0.84705	0.397	0.9999	FSHD unique
RP11-34A14.3	0.454473	0	0.112	4.04471	0.0277105	0.9779	0.9999	FSHD unique
RP11-350E12.5	0.326879	0	-0.181	4.07782	-0.0444819	0.9645	0.9999	FSHD unique
RP11-350J20.13	2.44119	0	3.028	2.78606	1.08671	0.2772	0.9999	FSHD unique
RP11-350J20.5	0.705189	0	1.353	3.99482	0.338569	0.7349	0.9999	FSHD unique
RP11-350N15.3	0.554116	0	0.592	4.04308	0.146414	0.8836	0.9999	FSHD unique
RP11-351I21.11	1.06002	0	1.253	4.00075	0.313167	0.7542	0.9999	FSHD unique
RP11-353H3.1	0.326879	0	-0.181	4.07782	-0.0444819	0.9645	0.9999	FSHD unique
RP11-353K11.1	0.37831	0	0.517	4.02844	0.128412	0.8978	0.9999	FSHD unique
RP11-353N14.2	0.453219	0	0.371	4.03895	0.0917617	0.9269	0.9999	FSHD unique
RP11-353N4.6	0.653759	0	-0.065	4.02076	-0.0161643	0.9871	0.9999	FSHD unique
RP11-357G3.2	0.453219	0	0.371	4.03895	0.0917617	0.9269	0.9999	FSHD unique
RP11-357H14.11	0.37831	0	0.517	4.02844	0.128412	0.8978	0.9999	FSHD unique
RP11-358B23.7	0.804832	0	1.002	4.02038	0.249134	0.8033	0.9999	FSHD unique
RP11-359P5.1	1.0835	0	1.987	3.86991	0.513565	0.6076	0.9999	FSHD unique
RP11-35O15.2	0.705189	0	1.353	3.99482	0.338569	0.7349	0.9999	FSHD unique
RP11-360F5.1	0.326879	0	-0.181	4.07782	-0.0444819	0.9645	0.9999	FSHD unique
RP11-360L9.4	0.326879	0	-0.181	4.07782	-0.0444819	0.9645	0.9999	FSHD unique
RP11-362J17.1	0.653759	0	-0.065	4.02076	-0.0161643	0.9871	0.9999	FSHD unique
RP11-363E6.4	0.629026	0	0.942	4.028	0.233898	0.8151	0.9999	FSHD unique
RP11-363N22.2	0.326879	0	-0.181	4.07782	-0.0444819	0.9645	0.9999	FSHD unique
RP11-365D23.1	0.554116	0	0.592	4.04308	0.146414	0.8836	0.9999	FSHD unique
RP11-365N19.2	0.326879	0	-0.181	4.07782	-0.0444819	0.9645	0.9999	FSHD unique
RP11-365P13.5	1.35895	0	2.007	3.54391	0.566367	0.5711	0.9999	FSHD unique
RP11-366M4.14	1.43708	0	1.903	3.76036	0.505964	0.6129	0.9999	FSHD unique
RP11-366M4.19	6.34938	0	4.417	1.97304	2.23849	0.02519	0.9999	FSHD unique
RP11-366M4.8	1.53672	0	2.459	3.34847	0.734253	0.4628	0.9999	FSHD unique
RP11-367J11.2	0.629026	0	0.942	4.028	0.233898	0.8151	0.9999	FSHD unique
RP11-367N14.2	0.780099	0	1.163	4.01866	0.28939	0.7723	0.9999	FSHD unique
RP11-368J21.3	1.93851	0	2.73	3.05247	0.894441	0.3711	0.9999	FSHD unique
RP11-369K16.1	0.454473	0	0.112	4.04471	0.0277105	0.9779	0.9999	FSHD unique
RP11-36B15.1	0.681709	0	0.347	4.03799	0.0858278	0.9316	0.9999	FSHD unique
RP11-36B6.2	0.477953	0	0.597	4.04553	0.147662	0.8826	0.9999	FSHD unique
RP11-370B11.1	1.03207	0	1.759	3.96255	0.443793	0.6572	0.9999	FSHD unique
RP11-370I10.12	0.326879	0	-0.181	4.07782	-0.0444819	0.9645	0.9999	FSHD unique
RP11-370I10.4	0.453219	0	0.371	4.03895	0.0917617	0.9269	0.9999	FSHD unique
RP11-372B4.3	0.529383	0	0.884	4.01122	0.220368	0.8256	0.9999	FSHD unique
RP11-373D17.1	1.33421	0	2.275	3.54703	0.641288	0.5213	0.9999	FSHD unique
RP11-373D23.3	0.326879	0	-0.181	4.07782	-0.0444819	0.9645	0.9999	FSHD unique
RP11-373E16.5	0.326879	0	-0.181	4.07782	-0.0444819	0.9645	0.9999	FSHD unique
RP11-373M8.2	0.326879	0	-0.181	4.07782	-0.0444819	0.9645	0.9999	FSHD unique
RP11-375I20.6	0.529383	0	0.884	4.01122	0.220368	0.8256	0.9999	FSHD unique
RP11-377D9.3	0.932425	0	1.674	3.97995	0.420567	0.6741	0.9999	FSHD unique
RP11-378A13.2	0.37831	0	0.517	4.02844	0.128412	0.8978	0.9999	FSHD unique
RP11-378J18.9	0.831529	0	1.276	3.99899	0.319037	0.7497	0.9999	FSHD unique
RP11-379F4.9	1.10823	0	1.314	4.00593	0.328034	0.7429	0.9999	FSHD unique
RP11-380D23.1	0.756619	0	1.215	3.99878	0.303731	0.7613	0.9999	FSHD unique
RP11-380J14.1	0.326879	0	-0.181	4.07782	-0.0444819	0.9645	0.9999	FSHD unique
RP11-381L18.2	0.477953	0	0.597	4.04553	0.147662	0.8826	0.9999	FSHD unique
RP11-381O6.1	0.326879	0	-0.181	4.07782	-0.0444819	0.9645	0.9999	FSHD unique
RP11-382E15.1	0.326879	0	-0.181	4.07782	-0.0444819	0.9645	0.9999	FSHD unique
RP11-383D22.2	0.326879	0	-0.181	4.07782	-0.0444819	0.9645	0.9999	FSHD unique
RP11-384K6.8	0.554116	0	0.592	4.04308	0.146414	0.8836	0.9999	FSHD unique
RP11-385E5.1	0.880995	0	1	4.01803	0.248971	0.8034	0.9999	FSHD unique
RP11-386I8.4	0.529383	0	0.884	4.01122	0.220368	0.8256	0.9999	FSHD unique
RP11-386J22.3	0.326879	0	-0.181	4.07782	-0.0444819	0.9645	0.9999	FSHD unique
RP11-387M24.5	0.37831	0	0.517	4.02844	0.128412	0.8978	0.9999	FSHD unique
RP11-388C12.8	0.529383	0	0.884	4.01122	0.220368	0.8256	0.9999	FSHD unique
RP11-389C8.2	1.40912	0	1.968	3.79618	0.518487	0.6041	0.9999	FSHD unique
RP11-389J22.1	0.326879	0	-0.181	4.07782	-0.0444819	0.9645	0.9999	FSHD unique
RP11-38L15.3	0.983856	0	1.421	3.99317	0.355967	0.7219	0.9999	FSHD unique
RP11-38M15.10	0.326879	0	-0.181	4.07782	-0.0444819	0.9645	0.9999	FSHD unique
RP11-390E23.3	0.605546	0	0.872	4.01241	0.217294	0.828	0.9999	FSHD unique
RP11-390K5.3	0.326879	0	-0.181	4.07782	-0.0444819	0.9645	0.9999	FSHD unique
RP11-391J2.1	0.37831	0	0.517	4.02844	0.128412	0.8978	0.9999	FSHD unique
RP11-392E22.6	1.78869	0	2.718	3.13467	0.867226	0.3858	0.9999	FSHD unique
RP11-394B2.5	0.629026	0	0.942	4.028	0.233898	0.8151	0.9999	FSHD unique
RP11-394O9.1	0.680456	0	1.111	4.00356	0.277378	0.7815	0.9999	FSHD unique
RP11-395D3.1	1.31074	0	2.181	3.57553	0.610047	0.5418	0.9999	FSHD unique
RP11-395N3.1	1.20984	0	1.708	3.98679	0.428294	0.6684	0.9999	FSHD unique
RP11-396A22.4	1.00734	0	1.901	3.97089	0.478714	0.6321	0.9999	FSHD unique
RP11-396B14.2	0.629026	0	0.942	4.028	0.233898	0.8151	0.9999	FSHD unique
RP11-397A16.2	1.43708	0	1.903	3.76036	0.505964	0.6129	0.9999	FSHD unique
RP11-397E7.1	0.326879	0	-0.181	4.07782	-0.0444819	0.9645	0.9999	FSHD unique
RP11-397G5.5	0.605546	0	0.872	4.01241	0.217294	0.828	0.9999	FSHD unique
RP11-398A8.3	1.20984	0	1.708	3.98679	0.428294	0.6684	0.9999	FSHD unique
RP11-398J10.1	0.908946	0	0.515	4.03429	0.127742	0.8984	0.9999	FSHD unique
RP11-398M15.1	0.653759	0	-0.065	4.02076	-0.0161643	0.9871	0.9999	FSHD unique
RP11-399B17.1	0.653759	0	-0.065	4.02076	-0.0161643	0.9871	0.9999	FSHD unique
RP11-399C16.3	0.326879	0	-0.181	4.07782	-0.0444819	0.9645	0.9999	FSHD unique
RP11-399E6.2	2.08887	0	1.768	3.2387	0.545825	0.5852	0.9999	FSHD unique
RP11-399O19.9	0.37831	0	0.517	4.02844	0.128412	0.8978	0.9999	FSHD unique
RP11-3A3.1	1.13171	0	1.093	3.99407	0.273577	0.7844	0.9999	FSHD unique
RP11-3L8.3	0.629026	0	0.942	4.028	0.233898	0.8151	0.9999	FSHD unique
RP11-401P9.6	0.37831	0	0.517	4.02844	0.128412	0.8978	0.9999	FSHD unique
RP11-401P9.7	0.326879	0	-0.181	4.07782	-0.0444819	0.9645	0.9999	FSHD unique
RP11-402B2.1	1.53475	0	1.152	3.69428	0.311825	0.7552	0.9999	FSHD unique
RP11-402D21.2	0.907692	0	1.428	3.99275	0.357603	0.7206	0.9999	FSHD unique
RP11-403F21.4	0.554116	0	0.592	4.04308	0.146414	0.8836	0.9999	FSHD unique
RP11-404F10.2	0.831529	0	1.276	3.99899	0.319037	0.7497	0.9999	FSHD unique
RP11-404P21.5	1.10698	0	1.632	3.98579	0.409548	0.6821	0.9999	FSHD unique
RP11-404P21.9	0.454473	0	0.112	4.04471	0.0277105	0.9779	0.9999	FSHD unique
RP11-406A9.2	0.326879	0	-0.181	4.07782	-0.0444819	0.9645	0.9999	FSHD unique
RP11-406H21.2	0.529383	0	0.884	4.01122	0.220368	0.8256	0.9999	FSHD unique
RP11-407G23.5	0.37831	0	0.517	4.02844	0.128412	0.8978	0.9999	FSHD unique
RP11-407N17.4	0.37831	0	0.517	4.02844	0.128412	0.8978	0.9999	FSHD unique
RP11-408B11.2	1.13493	0	1.627	3.98787	0.408097	0.6832	0.9999	FSHD unique
RP11-409I10.2	0.454473	0	0.112	4.04471	0.0277105	0.9779	0.9999	FSHD unique
RP11-40C6.3	0.653759	0	-0.065	4.02076	-0.0161643	0.9871	0.9999	FSHD unique
RP11-410E4.1	0.880995	0	1	4.01803	0.248971	0.8034	0.9999	FSHD unique
RP11-410N8.3	0.326879	0	-0.181	4.07782	-0.0444819	0.9645	0.9999	FSHD unique
RP11-411D10.1	0.529383	0	0.884	4.01122	0.220368	0.8256	0.9999	FSHD unique
RP11-413G22.2	0.477953	0	0.597	4.04553	0.147662	0.8826	0.9999	FSHD unique
RP11-415F23.2	0.629026	0	0.942	4.028	0.233898	0.8151	0.9999	FSHD unique
RP11-415F23.4	0.605546	0	0.872	4.01241	0.217294	0.828	0.9999	FSHD unique
RP11-416A17.6	0.326879	0	-0.181	4.07782	-0.0444819	0.9645	0.9999	FSHD unique
RP11-417E7.1	0.326879	0	-0.181	4.07782	-0.0444819	0.9645	0.9999	FSHD unique
RP11-417L19.6	2.11431	0	2.866	2.94616	0.972867	0.3306	0.9999	FSHD unique
RP11-419I17.1	0.804832	0	1.002	4.02038	0.249134	0.8033	0.9999	FSHD unique
RP11-420J11.1	0.880995	0	1	4.01803	0.248971	0.8034	0.9999	FSHD unique
RP11-421E14.2	0.529383	0	0.884	4.01122	0.220368	0.8256	0.9999	FSHD unique
RP11-422P24.10	1.0835	0	1.987	3.86991	0.513565	0.6076	0.9999	FSHD unique
RP11-426A6.5	0.326879	0	-0.181	4.07782	-0.0444819	0.9645	0.9999	FSHD unique
RP11-426C22.4	0.932425	0	1.674	3.97995	0.420567	0.6741	0.9999	FSHD unique
RP11-426C22.6	0.781352	0	0.929	4.02682	0.230622	0.8176	0.9999	FSHD unique
RP11-426K3.1	0.37831	0	0.517	4.02844	0.128412	0.8978	0.9999	FSHD unique
RP11-428C19.4	0.529383	0	0.884	4.01122	0.220368	0.8256	0.9999	FSHD unique
RP11-429P3.5	0.326879	0	-0.181	4.07782	-0.0444819	0.9645	0.9999	FSHD unique
RP11-430C7.4	0.605546	0	0.872	4.01241	0.217294	0.828	0.9999	FSHD unique
RP11-430C7.5	1.25805	0	1.82	3.97757	0.4576	0.6472	0.9999	FSHD unique
RP11-430G17.3	0.326879	0	-0.181	4.07782	-0.0444819	0.9645	0.9999	FSHD unique
RP11-430M15.1	0.653759	0	-0.065	4.02076	-0.0161643	0.9871	0.9999	FSHD unique
RP11-431K24.3	0.326879	0	-0.181	4.07782	-0.0444819	0.9645	0.9999	FSHD unique
RP11-432M8.12	7.2818	0	4.662	1.88881	2.46824	0.01358	0.9999	FSHD unique
RP11-432M8.13	7.68681	0	4.528	1.87187	2.41896	0.01556	0.9999	FSHD unique
RP11-432M8.22	10.4638	0	4.669	1.74591	2.67423	0.00749	0.9999	FSHD unique
RP11-434C1.3	0.453219	0	0.371	4.03895	0.0917617	0.9269	0.9999	FSHD unique
RP11-434D12.1	0.680456	0	1.111	4.00356	0.277378	0.7815	0.9999	FSHD unique
RP11-434D9.1	0.37831	0	0.517	4.02844	0.128412	0.8978	0.9999	FSHD unique
RP11-434P11.2	0.477953	0	0.597	4.04553	0.147662	0.8826	0.9999	FSHD unique
RP11-435F17.1	0.326879	0	-0.181	4.07782	-0.0444819	0.9645	0.9999	FSHD unique
RP11-437G21.1	1.31074	0	2.181	3.57553	0.610047	0.5418	0.9999	FSHD unique
RP11-437G21.3	1.25805	0	1.82	3.97757	0.4576	0.6472	0.9999	FSHD unique
RP11-437G21.4	0.454473	0	0.112	4.04471	0.0277105	0.9779	0.9999	FSHD unique
RP11-437G21.5	1.58618	0	2.296	3.31048	0.693427	0.488	0.9999	FSHD unique
RP11-439K3.1	0.37831	0	0.517	4.02844	0.128412	0.8978	0.9999	FSHD unique
RP11-43D4.2	0.477953	0	0.597	4.04553	0.147662	0.8826	0.9999	FSHD unique
RP11-442N1.2	0.326879	0	-0.181	4.07782	-0.0444819	0.9645	0.9999	FSHD unique
RP11-442N24__B.1	1.10823	0	1.314	4.00593	0.328034	0.7429	0.9999	FSHD unique
RP11-449D8.1	0.477953	0	0.597	4.04553	0.147662	0.8826	0.9999	FSHD unique
RP11-449K6.5	0.653759	0	-0.065	4.02076	-0.0161643	0.9871	0.9999	FSHD unique
RP11-449M6.1	0.326879	0	-0.181	4.07782	-0.0444819	0.9645	0.9999	FSHD unique
RP11-449P15.2	1.0835	0	1.987	3.86991	0.513565	0.6076	0.9999	FSHD unique
RP11-44F14.7	0.326879	0	-0.181	4.07782	-0.0444819	0.9645	0.9999	FSHD unique
RP11-44N11.2	0.681709	0	0.347	4.03799	0.0858278	0.9316	0.9999	FSHD unique
RP11-44N12.2	0.477953	0	0.597	4.04553	0.147662	0.8826	0.9999	FSHD unique
RP11-44N22.3	0.653759	0	-0.065	4.02076	-0.0161643	0.9871	0.9999	FSHD unique
RP11-451G4.2	0.529383	0	0.884	4.01122	0.220368	0.8256	0.9999	FSHD unique
RP11-452G18.2	0.326879	0	-0.181	4.07782	-0.0444819	0.9645	0.9999	FSHD unique
RP11-452H21.1	0.454473	0	0.112	4.04471	0.0277105	0.9779	0.9999	FSHD unique
RP11-452H21.4	0.477953	0	0.597	4.04553	0.147662	0.8826	0.9999	FSHD unique
RP11-452K12.4	0.326879	0	-0.181	4.07782	-0.0444819	0.9645	0.9999	FSHD unique
RP11-452L6.7	0.831529	0	1.276	3.99899	0.319037	0.7497	0.9999	FSHD unique
RP11-452L6.8	0.326879	0	-0.181	4.07782	-0.0444819	0.9645	0.9999	FSHD unique
RP11-456P18.2	0.604293	0	0.522	4.03242	0.129337	0.8971	0.9999	FSHD unique
RP11-458F8.1	1.03207	0	1.759	3.96255	0.443793	0.6572	0.9999	FSHD unique
RP11-459O16.5	0.605546	0	0.872	4.01241	0.217294	0.828	0.9999	FSHD unique
RP11-45P22.1	0.477953	0	0.597	4.04553	0.147662	0.8826	0.9999	FSHD unique
RP11-460N11.2	0.454473	0	0.112	4.04471	0.0277105	0.9779	0.9999	FSHD unique
RP11-461F11.2	0.37831	0	0.517	4.02844	0.128412	0.8978	0.9999	FSHD unique
RP11-461F11.3	0.37831	0	0.517	4.02844	0.128412	0.8978	0.9999	FSHD unique
RP11-462B18.2	0.326879	0	-0.181	4.07782	-0.0444819	0.9645	0.9999	FSHD unique
RP11-463I20.1	0.756619	0	1.215	3.99878	0.303731	0.7613	0.9999	FSHD unique
RP11-463O9.8	0.932425	0	1.674	3.97995	0.420567	0.6741	0.9999	FSHD unique
RP11-466A19.3	0.326879	0	-0.181	4.07782	-0.0444819	0.9645	0.9999	FSHD unique
RP11-467C18.1	1.71252	0	2.684	3.19138	0.841112	0.4003	0.9999	FSHD unique
RP11-467D6.1	0.780099	0	1.163	4.01866	0.28939	0.7723	0.9999	FSHD unique
RP11-467H10.1	0.605546	0	0.872	4.01241	0.217294	0.828	0.9999	FSHD unique
RP11-467L13.7	2.84871	0	3.258	2.61379	1.2463	0.2127	0.9999	FSHD unique
RP11-467P9.1	0.856262	0	1.688	3.97884	0.424129	0.6715	0.9999	FSHD unique
RP11-468E2.10	1.03207	0	1.759	3.96255	0.443793	0.6572	0.9999	FSHD unique
RP11-468H14.2	0.326879	0	-0.181	4.07782	-0.0444819	0.9645	0.9999	FSHD unique
RP11-468J21.2	0.326879	0	-0.181	4.07782	-0.0444819	0.9645	0.9999	FSHD unique
RP11-469E19.1	0.326879	0	-0.181	4.07782	-0.0444819	0.9645	0.9999	FSHD unique
RP11-46H11.11	0.982602	0	1.406	3.99588	0.351985	0.7248	0.9999	FSHD unique
RP11-46H11.12	0.604293	0	0.522	4.03242	0.129337	0.8971	0.9999	FSHD unique
RP11-470M1.2	0.326879	0	-0.181	4.07782	-0.0444819	0.9645	0.9999	FSHD unique
RP11-476H16.1	0.705189	0	1.353	3.99482	0.338569	0.7349	0.9999	FSHD unique
RP11-476M19.2	0.326879	0	-0.181	4.07782	-0.0444819	0.9645	0.9999	FSHD unique
RP11-478C19.2	0.454473	0	0.112	4.04471	0.0277105	0.9779	0.9999	FSHD unique
RP11-479O9.2	1.00859	0	1.138	4.01929	0.283034	0.7772	0.9999	FSHD unique
RP11-483E23.8	5.2073	0	3.701	2.13687	1.73215	0.08325	0.9999	FSHD unique
RP11-483P21.2	0.326879	0	-0.181	4.07782	-0.0444819	0.9645	0.9999	FSHD unique
RP11-484D2.5	0.326879	0	-0.181	4.07782	-0.0444819	0.9645	0.9999	FSHD unique
RP11-486A14.2	0.454473	0	0.112	4.04471	0.0277105	0.9779	0.9999	FSHD unique
RP11-486M23.1	0.326879	0	-0.181	4.07782	-0.0444819	0.9645	0.9999	FSHD unique
RP11-487E1.1	0.326879	0	-0.181	4.07782	-0.0444819	0.9645	0.9999	FSHD unique
RP11-488L18.1	0.554116	0	0.592	4.04308	0.146414	0.8836	0.9999	FSHD unique
RP11-489E7.4	0.856262	0	1.688	3.97884	0.424129	0.6715	0.9999	FSHD unique
RP11-489G11.1	0.326879	0	-0.181	4.07782	-0.0444819	0.9645	0.9999	FSHD unique
RP11-48G14.1	0.326879	0	-0.181	4.07782	-0.0444819	0.9645	0.9999	FSHD unique
RP11-48G14.3	0.326879	0	-0.181	4.07782	-0.0444819	0.9645	0.9999	FSHD unique
RP11-490K7.4	1.71252	0	2.684	3.19138	0.841112	0.4003	0.9999	FSHD unique
RP11-490N5.3	0.453219	0	0.371	4.03895	0.0917617	0.9269	0.9999	FSHD unique
RP11-490O6.2	0.932425	0	1.674	3.97995	0.420567	0.6741	0.9999	FSHD unique
RP11-495K9.9	1.58618	0	2.296	3.31048	0.693427	0.488	0.9999	FSHD unique
RP11-496B10.3	0.529383	0	0.884	4.01122	0.220368	0.8256	0.9999	FSHD unique
RP11-498C9.3	0.780099	0	1.163	4.01866	0.28939	0.7723	0.9999	FSHD unique
RP11-49I11.4	0.653759	0	-0.065	4.02076	-0.0161643	0.9871	0.9999	FSHD unique
RP11-4B16.4	0.37831	0	0.517	4.02844	0.128412	0.8978	0.9999	FSHD unique
RP11-4E23.2	0.477953	0	0.597	4.04553	0.147662	0.8826	0.9999	FSHD unique
RP11-4K3__A.3	0.37831	0	0.517	4.02844	0.128412	0.8978	0.9999	FSHD unique
RP11-500G10.5	0.705189	0	1.353	3.99482	0.338569	0.7349	0.9999	FSHD unique
RP11-500G22.4	0.477953	0	0.597	4.04553	0.147662	0.8826	0.9999	FSHD unique
RP11-501C14.7	1.33421	0	2.275	3.54703	0.641288	0.5213	0.9999	FSHD unique
RP11-501C14.9	0.453219	0	0.371	4.03895	0.0917617	0.9269	0.9999	FSHD unique
RP11-505E24.3	0.326879	0	-0.181	4.07782	-0.0444819	0.9645	0.9999	FSHD unique
RP11-506B15.4	0.326879	0	-0.181	4.07782	-0.0444819	0.9645	0.9999	FSHD unique
RP11-507K2.3	1.06002	0	1.253	4.00075	0.313167	0.7542	0.9999	FSHD unique
RP11-50B3.4	1.03207	0	1.759	3.96255	0.443793	0.6572	0.9999	FSHD unique
RP11-513G11.1	0.326879	0	-0.181	4.07782	-0.0444819	0.9645	0.9999	FSHD unique
RP11-513N24.1	0.454473	0	0.112	4.04471	0.0277105	0.9779	0.9999	FSHD unique
RP11-516C1.1	0.454473	0	0.112	4.04471	0.0277105	0.9779	0.9999	FSHD unique
RP11-517I24.5	0.454473	0	0.112	4.04471	0.0277105	0.9779	0.9999	FSHD unique
RP11-517P14.7	0.681709	0	0.347	4.03799	0.0858278	0.9316	0.9999	FSHD unique
RP11-51C14.1	0.454473	0	0.112	4.04471	0.0277105	0.9779	0.9999	FSHD unique
RP11-520H14.7	0.453219	0	0.371	4.03895	0.0917617	0.9269	0.9999	FSHD unique
RP11-521C20.5	1.91306	0	2.468	3.07996	0.801379	0.4229	0.9999	FSHD unique
RP11-521D12.2	0.326879	0	-0.181	4.07782	-0.0444819	0.9645	0.9999	FSHD unique
RP11-521I2.3	2.9204	0	3.344	2.58362	1.29422	0.1956	0.9999	FSHD unique
RP11-522N14.2	0.477953	0	0.597	4.04553	0.147662	0.8826	0.9999	FSHD unique
RP11-523H24.5	0.629026	0	0.942	4.028	0.233898	0.8151	0.9999	FSHD unique
RP11-523L20.2	0.477953	0	0.597	4.04553	0.147662	0.8826	0.9999	FSHD unique
RP11-524F11.1	0.326879	0	-0.181	4.07782	-0.0444819	0.9645	0.9999	FSHD unique
RP11-524O1.4	0.605546	0	0.872	4.01241	0.217294	0.828	0.9999	FSHD unique
RP11-525K18.2	0.454473	0	0.112	4.04471	0.0277105	0.9779	0.9999	FSHD unique
RP11-526F3.1	0.37831	0	0.517	4.02844	0.128412	0.8978	0.9999	FSHD unique
RP11-527D7.1	0.604293	0	0.522	4.03242	0.129337	0.8971	0.9999	FSHD unique
RP11-527F13.1	0.326879	0	-0.181	4.07782	-0.0444819	0.9645	0.9999	FSHD unique
RP11-529A4.1	0.37831	0	0.517	4.02844	0.128412	0.8978	0.9999	FSHD unique
RP11-529A4.12	0.37831	0	0.517	4.02844	0.128412	0.8978	0.9999	FSHD unique
RP11-529E10.6	1.35895	0	2.007	3.54391	0.566367	0.5711	0.9999	FSHD unique
RP11-52L5.6	0.453219	0	0.371	4.03895	0.0917617	0.9269	0.9999	FSHD unique
RP11-532F6.4	0.880995	0	1	4.01803	0.248971	0.8034	0.9999	FSHD unique
RP11-533F5.2	0.780099	0	1.163	4.01866	0.28939	0.7723	0.9999	FSHD unique
RP11-534C12.1	0.453219	0	0.371	4.03895	0.0917617	0.9269	0.9999	FSHD unique
RP11-535M15.1	1.25805	0	1.82	3.97757	0.4576	0.6472	0.9999	FSHD unique
RP11-539L10.2	0.980638	0	-0.018	3.99928	-0.00453688	0.9964	0.9999	FSHD unique
RP11-53M11.2	0.326879	0	-0.181	4.07782	-0.0444819	0.9645	0.9999	FSHD unique
RP11-542B15.1	0.37831	0	0.517	4.02844	0.128412	0.8978	0.9999	FSHD unique
RP11-543P4.2	0.681709	0	0.347	4.03799	0.0858278	0.9316	0.9999	FSHD unique
RP11-544A12.5	0.453219	0	0.371	4.03895	0.0917617	0.9269	0.9999	FSHD unique
RP11-545A16.4	0.326879	0	-0.181	4.07782	-0.0444819	0.9645	0.9999	FSHD unique
RP11-545P7.4	0.326879	0	-0.181	4.07782	-0.0444819	0.9645	0.9999	FSHD unique
RP11-545P7.9	0.477953	0	0.597	4.04553	0.147662	0.8826	0.9999	FSHD unique
RP11-546K22.1	1.23457	0	2.189	3.66238	0.597608	0.5501	0.9999	FSHD unique
RP11-546K22.3	1.36217	0	1.777	3.84807	0.461718	0.6443	0.9999	FSHD unique
RP11-547C18.3	0.831529	0	1.276	3.99899	0.319037	0.7497	0.9999	FSHD unique
RP11-548H3.1	2.19369	0	2.355	3.15519	0.746323	0.4555	0.9999	FSHD unique
RP11-548P2.2	0.629026	0	0.942	4.028	0.233898	0.8151	0.9999	FSHD unique
RP11-54A9.1	0.454473	0	0.112	4.04471	0.0277105	0.9779	0.9999	FSHD unique
RP11-54D18.2	0.680456	0	1.111	4.00356	0.277378	0.7815	0.9999	FSHD unique
RP11-54G14.1	0.907692	0	1.428	3.99275	0.357603	0.7206	0.9999	FSHD unique
RP11-550P23.3	0.326879	0	-0.181	4.07782	-0.0444819	0.9645	0.9999	FSHD unique
RP11-551L14.8	0.326879	0	-0.181	4.07782	-0.0444819	0.9645	0.9999	FSHD unique
RP11-551M15.3	0.680456	0	1.111	4.00356	0.277378	0.7815	0.9999	FSHD unique
RP11-552F3.4	0.37831	0	0.517	4.02844	0.128412	0.8978	0.9999	FSHD unique
RP11-553A10.1	4.90712	0	3.956	2.15091	1.83938	0.06586	0.9999	FSHD unique
RP11-553P9.1	0.326879	0	-0.181	4.07782	-0.0444819	0.9645	0.9999	FSHD unique
RP11-554F20.1	1.25805	0	1.82	3.97757	0.4576	0.6472	0.9999	FSHD unique
RP11-559N14.5	0.326879	0	-0.181	4.07782	-0.0444819	0.9645	0.9999	FSHD unique
RP11-563D10.1	0.629026	0	0.942	4.028	0.233898	0.8151	0.9999	FSHD unique
RP11-564C4.5	0.326879	0	-0.181	4.07782	-0.0444819	0.9645	0.9999	FSHD unique
RP11-566K19.8	0.326879	0	-0.181	4.07782	-0.0444819	0.9645	0.9999	FSHD unique
RP11-56B16.2	1.00734	0	1.901	3.97089	0.478714	0.6321	0.9999	FSHD unique
RP11-56N19.5	0.37831	0	0.517	4.02844	0.128412	0.8978	0.9999	FSHD unique
RP11-56P9.2	1.5602	0	2.09	3.63629	0.574818	0.5654	0.9999	FSHD unique
RP11-56P9.9	4.96749	0	3.961	2.14291	1.84861	0.06451	0.9999	FSHD unique
RP11-571L19.8	0.604293	0	0.522	4.03242	0.129337	0.8971	0.9999	FSHD unique
RP11-573D15.9	0.604293	0	0.522	4.03242	0.129337	0.8971	0.9999	FSHD unique
RP11-573G6.10	0.326879	0	-0.181	4.07782	-0.0444819	0.9645	0.9999	FSHD unique
RP11-574K11.31	0.781352	0	0.929	4.02682	0.230622	0.8176	0.9999	FSHD unique
RP11-57A1.1	0.477953	0	0.597	4.04553	0.147662	0.8826	0.9999	FSHD unique
RP11-57H14.2	0.554116	0	0.592	4.04308	0.146414	0.8836	0.9999	FSHD unique
RP11-582E3.4	0.453219	0	0.371	4.03895	0.0917617	0.9269	0.9999	FSHD unique
RP11-584M7.3	0.326879	0	-0.181	4.07782	-0.0444819	0.9645	0.9999	FSHD unique
RP11-589M4.1	0.604293	0	0.522	4.03242	0.129337	0.8971	0.9999	FSHD unique
RP11-596C23.2	0.804832	0	1.002	4.02038	0.249134	0.8033	0.9999	FSHD unique
RP11-596D21.1	0.856262	0	1.688	3.97884	0.424129	0.6715	0.9999	FSHD unique
RP11-597A11.3	0.980638	0	-0.018	3.99928	-0.00453688	0.9964	0.9999	FSHD unique
RP11-598D12.4	0.326879	0	-0.181	4.07782	-0.0444819	0.9645	0.9999	FSHD unique
RP11-599B13.10	1.20984	0	1.708	3.98679	0.428294	0.6684	0.9999	FSHD unique
RP11-599B13.8	0.326879	0	-0.181	4.07782	-0.0444819	0.9645	0.9999	FSHD unique
RP11-59C5.3	1.71252	0	2.684	3.19138	0.841112	0.4003	0.9999	FSHD unique
RP11-602N24.3	0.681709	0	0.347	4.03799	0.0858278	0.9316	0.9999	FSHD unique
RP11-603K19.2	0.326879	0	-0.181	4.07782	-0.0444819	0.9645	0.9999	FSHD unique
RP11-60A24.3	0.756619	0	1.215	3.99878	0.303731	0.7613	0.9999	FSHD unique
RP11-611L7.2	0.529383	0	0.884	4.01122	0.220368	0.8256	0.9999	FSHD unique
RP11-613D13.5	0.529383	0	0.884	4.01122	0.220368	0.8256	0.9999	FSHD unique
RP11-613E4.1	0.326879	0	-0.181	4.07782	-0.0444819	0.9645	0.9999	FSHD unique
RP11-616L12.4	0.326879	0	-0.181	4.07782	-0.0444819	0.9645	0.9999	FSHD unique
RP11-619A14.2	0.980638	0	-0.018	3.99928	-0.00453688	0.9964	0.9999	FSHD unique
RP11-61E11.2	0.804832	0	1.002	4.02038	0.249134	0.8033	0.9999	FSHD unique
RP11-61G19.1	0.37831	0	0.517	4.02844	0.128412	0.8978	0.9999	FSHD unique
RP11-620J15.1	1.53672	0	2.459	3.34847	0.734253	0.4628	0.9999	FSHD unique
RP11-620J15.4	0.856262	0	1.688	3.97884	0.424129	0.6715	0.9999	FSHD unique
RP11-625L16.1	0.326879	0	-0.181	4.07782	-0.0444819	0.9645	0.9999	FSHD unique
RP11-627G1.1	0.326879	0	-0.181	4.07782	-0.0444819	0.9645	0.9999	FSHD unique
RP11-627G18.3	0.326879	0	-0.181	4.07782	-0.0444819	0.9645	0.9999	FSHD unique
RP11-627K11.7	0.629026	0	0.942	4.028	0.233898	0.8151	0.9999	FSHD unique
RP11-628J14.1	0.326879	0	-0.181	4.07782	-0.0444819	0.9645	0.9999	FSHD unique
RP11-629B11.5	0.454473	0	0.112	4.04471	0.0277105	0.9779	0.9999	FSHD unique
RP11-629G13.1	2.54531	0	3.2	2.72591	1.17385	0.2405	0.9999	FSHD unique
RP11-62H7.2	0.453219	0	0.371	4.03895	0.0917617	0.9269	0.9999	FSHD unique
RP11-639E23.1	0.326879	0	-0.181	4.07782	-0.0444819	0.9645	0.9999	FSHD unique
RP11-63B13.2	0.326879	0	-0.181	4.07782	-0.0444819	0.9645	0.9999	FSHD unique
RP11-63E16.1	0.653759	0	-0.065	4.02076	-0.0161643	0.9871	0.9999	FSHD unique
RP11-644C3.1	2.39173	0	2.932	2.81568	1.04129	0.2977	0.9999	FSHD unique
RP11-644K8.1	0.680456	0	1.111	4.00356	0.277378	0.7815	0.9999	FSHD unique
RP11-646I6.6	0.604293	0	0.522	4.03242	0.129337	0.8971	0.9999	FSHD unique
RP11-647K16.1	1.35895	0	2.007	3.54391	0.566367	0.5711	0.9999	FSHD unique
RP11-649A18.5	1.66431	0	2.049	3.53514	0.57975	0.5621	0.9999	FSHD unique
RP11-651E20.2	0.326879	0	-0.181	4.07782	-0.0444819	0.9645	0.9999	FSHD unique
RP11-654C22.2	0.326879	0	-0.181	4.07782	-0.0444819	0.9645	0.9999	FSHD unique
RP11-65F13.3	0.781352	0	0.929	4.02682	0.230622	0.8176	0.9999	FSHD unique
RP11-65J3.15	0.477953	0	0.597	4.04553	0.147662	0.8826	0.9999	FSHD unique
RP11-660M5.1	0.653759	0	-0.065	4.02076	-0.0161643	0.9871	0.9999	FSHD unique
RP11-662I13.2	0.680456	0	1.111	4.00356	0.277378	0.7815	0.9999	FSHD unique
RP11-662J14.2	0.326879	0	-0.181	4.07782	-0.0444819	0.9645	0.9999	FSHD unique
RP11-665C16.6	0.605546	0	0.872	4.01241	0.217294	0.828	0.9999	FSHD unique
RP11-667K14.4	1.10823	0	1.314	4.00593	0.328034	0.7429	0.9999	FSHD unique
RP11-667K14.9	0.653759	0	-0.065	4.02076	-0.0161643	0.9871	0.9999	FSHD unique
RP11-66D17.5	1.38564	0	2.339	3.49213	0.669677	0.5031	0.9999	FSHD unique
RP11-671M22.4	0.477953	0	0.597	4.04553	0.147662	0.8826	0.9999	FSHD unique
RP11-67L3.5	0.477953	0	0.597	4.04553	0.147662	0.8826	0.9999	FSHD unique
RP11-680E19.1	0.37831	0	0.517	4.02844	0.128412	0.8978	0.9999	FSHD unique
RP11-685G9.2	2.84495	0	3.082	2.64101	1.1671	0.2432	0.9999	FSHD unique
RP11-686D22.3	0.326879	0	-0.181	4.07782	-0.0444819	0.9645	0.9999	FSHD unique
RP11-68I3.2	0.681709	0	0.347	4.03799	0.0858278	0.9316	0.9999	FSHD unique
RP11-68L1.2	0.653759	0	-0.065	4.02076	-0.0161643	0.9871	0.9999	FSHD unique
RP11-68L18.1	1.03207	0	1.759	3.96255	0.443793	0.6572	0.9999	FSHD unique
RP11-690I21.2	0.453219	0	0.371	4.03895	0.0917617	0.9269	0.9999	FSHD unique
RP11-696L21.2	0.326879	0	-0.181	4.07782	-0.0444819	0.9645	0.9999	FSHD unique
RP11-69M1.8	0.37831	0	0.517	4.02844	0.128412	0.8978	0.9999	FSHD unique
RP11-6N17.10	1.35895	0	2.007	3.54391	0.566367	0.5711	0.9999	FSHD unique
RP11-701H24.5	0.906439	0	0.592	4.00971	0.147741	0.8825	0.9999	FSHD unique
RP11-705B14.1	0.326879	0	-0.181	4.07782	-0.0444819	0.9645	0.9999	FSHD unique
RP11-706D8.3	0.37831	0	0.517	4.02844	0.128412	0.8978	0.9999	FSHD unique
RP11-706J10.1	0.477953	0	0.597	4.04553	0.147662	0.8826	0.9999	FSHD unique
RP11-707A18.1	0.37831	0	0.517	4.02844	0.128412	0.8978	0.9999	FSHD unique
RP11-707M1.4	1.36091	0	1.812	3.85107	0.47059	0.6379	0.9999	FSHD unique
RP11-707M3.3	0.326879	0	-0.181	4.07782	-0.0444819	0.9645	0.9999	FSHD unique
RP11-70D24.3	0.604293	0	0.522	4.03242	0.129337	0.8971	0.9999	FSHD unique
RP11-710F7.3	1.45859	0	1.158	3.77651	0.306523	0.7592	0.9999	FSHD unique
RP11-713P17.3	1.78743	0	2.645	3.15143	0.839158	0.4014	0.9999	FSHD unique
RP11-713P17.4	0.326879	0	-0.181	4.07782	-0.0444819	0.9645	0.9999	FSHD unique
RP11-715J22.2	0.605546	0	0.872	4.01241	0.217294	0.828	0.9999	FSHD unique
RP11-715J22.3	0.454473	0	0.112	4.04471	0.0277105	0.9779	0.9999	FSHD unique
RP11-723O4.9	1.36091	0	1.812	3.85107	0.47059	0.6379	0.9999	FSHD unique
RP11-725C19.1	0.653759	0	-0.065	4.02076	-0.0161643	0.9871	0.9999	FSHD unique
RP11-731D1.4	0.326879	0	-0.181	4.07782	-0.0444819	0.9645	0.9999	FSHD unique
RP11-732A19.8	0.454473	0	0.112	4.04471	0.0277105	0.9779	0.9999	FSHD unique
RP11-733D4.2	0.326879	0	-0.181	4.07782	-0.0444819	0.9645	0.9999	FSHD unique
RP11-734B5.2	0.326879	0	-0.181	4.07782	-0.0444819	0.9645	0.9999	FSHD unique
RP11-734K21.5	0.37831	0	0.517	4.02844	0.128412	0.8978	0.9999	FSHD unique
RP11-735A19.2	0.453219	0	0.371	4.03895	0.0917617	0.9269	0.9999	FSHD unique
RP11-737F9.1	1.30752	0	0.007	3.98794	0.00186783	0.9985	0.9999	FSHD unique
RP11-737O24.3	0.932425	0	1.674	3.97995	0.420567	0.6741	0.9999	FSHD unique
RP11-745C15.2	0.653759	0	-0.065	4.02076	-0.0161643	0.9871	0.9999	FSHD unique
RP11-745L13.1	0.326879	0	-0.181	4.07782	-0.0444819	0.9645	0.9999	FSHD unique
RP11-747H12.6	0.326879	0	-0.181	4.07782	-0.0444819	0.9645	0.9999	FSHD unique
RP11-74J13.2	0.326879	0	-0.181	4.07782	-0.0444819	0.9645	0.9999	FSHD unique
RP11-74J13.8	0.680456	0	1.111	4.00356	0.277378	0.7815	0.9999	FSHD unique
RP11-74N20.1	0.629026	0	0.942	4.028	0.233898	0.8151	0.9999	FSHD unique
RP11-751K21.1	0.326879	0	-0.181	4.07782	-0.0444819	0.9645	0.9999	FSHD unique
RP11-755F10.1	0.604293	0	0.522	4.03242	0.129337	0.8971	0.9999	FSHD unique
RP11-756A22.5	0.326879	0	-0.181	4.07782	-0.0444819	0.9645	0.9999	FSHD unique
RP11-760D2.10	0.326879	0	-0.181	4.07782	-0.0444819	0.9645	0.9999	FSHD unique
RP11-761E20.1	0.454473	0	0.112	4.04471	0.0277105	0.9779	0.9999	FSHD unique
RP11-761I4.5	0.326879	0	-0.181	4.07782	-0.0444819	0.9645	0.9999	FSHD unique
RP11-762I7.4	0.554116	0	0.592	4.04308	0.146414	0.8836	0.9999	FSHD unique
RP11-762I7.5	0.804832	0	1.002	4.02038	0.249134	0.8033	0.9999	FSHD unique
RP11-763K15.2	0.604293	0	0.522	4.03242	0.129337	0.8971	0.9999	FSHD unique
RP11-76I23.7	1.33421	0	2.275	3.54703	0.641288	0.5213	0.9999	FSHD unique
RP11-770G2.5	0.454473	0	0.112	4.04471	0.0277105	0.9779	0.9999	FSHD unique
RP11-771K4.3	0.529383	0	0.884	4.01122	0.220368	0.8256	0.9999	FSHD unique
RP11-778D9.13	0.37831	0	0.517	4.02844	0.128412	0.8978	0.9999	FSHD unique
RP11-77H9.8	0.454473	0	0.112	4.04471	0.0277105	0.9779	0.9999	FSHD unique
RP11-785H5.2	0.629026	0	0.942	4.028	0.233898	0.8151	0.9999	FSHD unique
RP11-789C17.1	0.477953	0	0.597	4.04553	0.147662	0.8826	0.9999	FSHD unique
RP11-78O7.2	2.1403	0	2.652	2.93902	0.902327	0.3669	0.9999	FSHD unique
RP11-790G19.2	0.326879	0	-0.181	4.07782	-0.0444819	0.9645	0.9999	FSHD unique
RP11-790G19.3	1.20787	0	1.092	3.99177	0.273635	0.7844	0.9999	FSHD unique
RP11-791G16.4	0.326879	0	-0.181	4.07782	-0.0444819	0.9645	0.9999	FSHD unique
RP11-793H13.3	0.653759	0	-0.065	4.02076	-0.0161643	0.9871	0.9999	FSHD unique
RP11-798G7.8	0.37831	0	0.517	4.02844	0.128412	0.8978	0.9999	FSHD unique
RP11-798M19.3	0.326879	0	-0.181	4.07782	-0.0444819	0.9645	0.9999	FSHD unique
RP11-799D4.2	0.680456	0	1.111	4.00356	0.277378	0.7815	0.9999	FSHD unique
RP11-799O21.1	0.37831	0	0.517	4.02844	0.128412	0.8978	0.9999	FSHD unique
RP11-79P5.3	0.326879	0	-0.181	4.07782	-0.0444819	0.9645	0.9999	FSHD unique
RP11-7F17.1	1.06002	0	1.253	4.00075	0.313167	0.7542	0.9999	FSHD unique
RP11-802O23.3	0.629026	0	0.942	4.028	0.233898	0.8151	0.9999	FSHD unique
RP11-803D5.4	0.454473	0	0.112	4.04471	0.0277105	0.9779	0.9999	FSHD unique
RP11-803D5.5	0.326879	0	-0.181	4.07782	-0.0444819	0.9645	0.9999	FSHD unique
RP11-80H18.3	0.37831	0	0.517	4.02844	0.128412	0.8978	0.9999	FSHD unique
RP11-80H5.2	0.326879	0	-0.181	4.07782	-0.0444819	0.9645	0.9999	FSHD unique
RP11-80I15.4	0.326879	0	-0.181	4.07782	-0.0444819	0.9645	0.9999	FSHD unique
RP11-810P12.7	0.453219	0	0.371	4.03895	0.0917617	0.9269	0.9999	FSHD unique
RP11-816J6.3	0.605546	0	0.872	4.01241	0.217294	0.828	0.9999	FSHD unique
RP11-818F20.5	0.454473	0	0.112	4.04471	0.0277105	0.9779	0.9999	FSHD unique
RP11-820I16.4	0.908946	0	0.515	4.03429	0.127742	0.8984	0.9999	FSHD unique
RP11-830F9.7	0.326879	0	-0.181	4.07782	-0.0444819	0.9645	0.9999	FSHD unique
RP11-832N8.1	0.477953	0	0.597	4.04553	0.147662	0.8826	0.9999	FSHD unique
RP11-834C11.11	0.554116	0	0.592	4.04308	0.146414	0.8836	0.9999	FSHD unique
RP11-834C11.3	1.08225	0	1.515	3.99928	0.378903	0.7048	0.9999	FSHD unique
RP11-83B20.9	0.529383	0	0.884	4.01122	0.220368	0.8256	0.9999	FSHD unique
RP11-84A1.1	0.326879	0	-0.181	4.07782	-0.0444819	0.9645	0.9999	FSHD unique
RP11-84A19.4	0.477953	0	0.597	4.04553	0.147662	0.8826	0.9999	FSHD unique
RP11-84C10.1	0.37831	0	0.517	4.02844	0.128412	0.8978	0.9999	FSHD unique
RP11-84C13.2	0.326879	0	-0.181	4.07782	-0.0444819	0.9645	0.9999	FSHD unique
RP11-855A2.1	1.73726	0	2.578	3.17616	0.811728	0.4169	0.9999	FSHD unique
RP11-855A2.2	0.755366	0	0.562	4.01916	0.139917	0.8887	0.9999	FSHD unique
RP11-855O10.2	0.477953	0	0.597	4.04553	0.147662	0.8826	0.9999	FSHD unique
RP11-85K15.1	0.326879	0	-0.181	4.07782	-0.0444819	0.9645	0.9999	FSHD unique
RP11-861E21.3	0.629026	0	0.942	4.028	0.233898	0.8151	0.9999	FSHD unique
RP11-863K10.2	0.907692	0	1.428	3.99275	0.357603	0.7206	0.9999	FSHD unique
RP11-863K10.7	0.680456	0	1.111	4.00356	0.277378	0.7815	0.9999	FSHD unique
RP11-863P13.6	0.37831	0	0.517	4.02844	0.128412	0.8978	0.9999	FSHD unique
RP11-864I4.4	0.326879	0	-0.181	4.07782	-0.0444819	0.9645	0.9999	FSHD unique
RP11-865I6.2	0.554116	0	0.592	4.04308	0.146414	0.8836	0.9999	FSHD unique
RP11-867G23.1	0.454473	0	0.112	4.04471	0.0277105	0.9779	0.9999	FSHD unique
RP11-875O11.2	0.477953	0	0.597	4.04553	0.147662	0.8826	0.9999	FSHD unique
RP11-879F14.1	0.326879	0	-0.181	4.07782	-0.0444819	0.9645	0.9999	FSHD unique
RP11-87C12.6	0.326879	0	-0.181	4.07782	-0.0444819	0.9645	0.9999	FSHD unique
RP11-88E10.4	1.81342	0	2.484	3.13513	0.792163	0.4283	0.9999	FSHD unique
RP11-88G17.6	0.955905	0	1.377	3.99894	0.344354	0.7306	0.9999	FSHD unique
RP11-88H10.1	0.477953	0	0.597	4.04553	0.147662	0.8826	0.9999	FSHD unique
RP11-895M11.2	0.326879	0	-0.181	4.07782	-0.0444819	0.9645	0.9999	FSHD unique
RP11-899L11.1	0.653759	0	-0.065	4.02076	-0.0161643	0.9871	0.9999	FSHD unique
RP11-8L8.2	0.629026	0	0.942	4.028	0.233898	0.8151	0.9999	FSHD unique
RP11-900F13.2	0.37831	0	0.517	4.02844	0.128412	0.8978	0.9999	FSHD unique
RP11-90L1.8	0.529383	0	0.884	4.01122	0.220368	0.8256	0.9999	FSHD unique
RP11-90P13.1	0.453219	0	0.371	4.03895	0.0917617	0.9269	0.9999	FSHD unique
RP11-90P16.2	0.326879	0	-0.181	4.07782	-0.0444819	0.9645	0.9999	FSHD unique
RP11-91J19.3	0.856262	0	1.688	3.97884	0.424129	0.6715	0.9999	FSHD unique
RP11-91K9.1	0.554116	0	0.592	4.04308	0.146414	0.8836	0.9999	FSHD unique
RP11-92C4.3	0.804832	0	1.002	4.02038	0.249134	0.8033	0.9999	FSHD unique
RP11-92K15.3	0.453219	0	0.371	4.03895	0.0917617	0.9269	0.9999	FSHD unique
RP11-930P14.1	0.705189	0	1.353	3.99482	0.338569	0.7349	0.9999	FSHD unique
RP11-932O9.10	0.554116	0	0.592	4.04308	0.146414	0.8836	0.9999	FSHD unique
RP11-93K22.13	0.605546	0	0.872	4.01241	0.217294	0.828	0.9999	FSHD unique
RP11-93O17.1	0.326879	0	-0.181	4.07782	-0.0444819	0.9645	0.9999	FSHD unique
RP11-93O7.5	0.756619	0	1.215	3.99878	0.303731	0.7613	0.9999	FSHD unique
RP11-94C24.8	0.453219	0	0.371	4.03895	0.0917617	0.9269	0.9999	FSHD unique
RP11-956E11.1	0.37831	0	0.517	4.02844	0.128412	0.8978	0.9999	FSHD unique
RP11-95H11.1	0.326879	0	-0.181	4.07782	-0.0444819	0.9645	0.9999	FSHD unique
RP11-95H3.1	0.37831	0	0.517	4.02844	0.128412	0.8978	0.9999	FSHD unique
RP11-95O2.5	0.37831	0	0.517	4.02844	0.128412	0.8978	0.9999	FSHD unique
RP11-968O1.5	0.454473	0	0.112	4.04471	0.0277105	0.9779	0.9999	FSHD unique
RP11-96A15.1	1.66109	0	2.506	3.24356	0.772708	0.4397	0.9999	FSHD unique
RP11-96B5.4	0.326879	0	-0.181	4.07782	-0.0444819	0.9645	0.9999	FSHD unique
RP11-96D1.11	0.554116	0	0.592	4.04308	0.146414	0.8836	0.9999	FSHD unique
RP11-973D8.5	0.983856	0	1.421	3.99317	0.355967	0.7219	0.9999	FSHD unique
RP11-973F15.2	0.37831	0	0.517	4.02844	0.128412	0.8978	0.9999	FSHD unique
RP11-973H7.3	0.955905	0	1.377	3.99894	0.344354	0.7306	0.9999	FSHD unique
RP11-973H7.4	1.66431	0	2.049	3.53514	0.57975	0.5621	0.9999	FSHD unique
RP11-97N19.2	1.28278	0	1.673	3.96636	0.421761	0.6732	0.9999	FSHD unique
RP11-97N19.3	1.0835	0	1.987	3.86991	0.513565	0.6076	0.9999	FSHD unique
RP11-97N5.2	0.453219	0	0.371	4.03895	0.0917617	0.9269	0.9999	FSHD unique
RP11-981G7.2	1.20859	0	0.634	3.99707	0.1586	0.874	0.9999	FSHD unique
RP11-983P16.2	1.60966	0	1.81	3.60549	0.502087	0.6156	0.9999	FSHD unique
RP11-98D18.15	0.453219	0	0.371	4.03895	0.0917617	0.9269	0.9999	FSHD unique
RP11-996F15.4	0.955905	0	1.377	3.99894	0.344354	0.7306	0.9999	FSHD unique
RP13-104F24.3	0.326879	0	-0.181	4.07782	-0.0444819	0.9645	0.9999	FSHD unique
RP13-122B23.12	1.25805	0	1.82	3.97757	0.4576	0.6472	0.9999	FSHD unique
RP13-131K19.2	2.11235	0	1.309	3.24259	0.403755	0.6864	0.9999	FSHD unique
RP13-16H11.5	0.326879	0	-0.181	4.07782	-0.0444819	0.9645	0.9999	FSHD unique
RP13-228J13.5	0.781352	0	0.929	4.02682	0.230622	0.8176	0.9999	FSHD unique
RP13-262C2.3	0.326879	0	-0.181	4.07782	-0.0444819	0.9645	0.9999	FSHD unique
RP13-349O20.2	0.755366	0	0.562	4.01916	0.139917	0.8887	0.9999	FSHD unique
RP13-39P12.2	0.629026	0	0.942	4.028	0.233898	0.8151	0.9999	FSHD unique
RP13-49I15.6	0.605546	0	0.872	4.01241	0.217294	0.828	0.9999	FSHD unique
RP13-554M15.8	0.326879	0	-0.181	4.07782	-0.0444819	0.9645	0.9999	FSHD unique
RP13-565O16.2	0.37831	0	0.517	4.02844	0.128412	0.8978	0.9999	FSHD unique
RP13-580B18.4	0.880995	0	1	4.01803	0.248971	0.8034	0.9999	FSHD unique
RP13-635I23.3	0.326879	0	-0.181	4.07782	-0.0444819	0.9645	0.9999	FSHD unique
RP13-714J12.1	0.529383	0	0.884	4.01122	0.220368	0.8256	0.9999	FSHD unique
RP13-753N3.3	0.37831	0	0.517	4.02844	0.128412	0.8978	0.9999	FSHD unique
RP13-941N14.1	1.36217	0	1.777	3.84807	0.461718	0.6443	0.9999	FSHD unique
RP3-333H23.9	0.326879	0	-0.181	4.07782	-0.0444819	0.9645	0.9999	FSHD unique
RP3-372K1.1	0.326879	0	-0.181	4.07782	-0.0444819	0.9645	0.9999	FSHD unique
RP3-382I10.7	0.755366	0	0.562	4.01916	0.139917	0.8887	0.9999	FSHD unique
RP3-393P12.3	0.326879	0	-0.181	4.07782	-0.0444819	0.9645	0.9999	FSHD unique
RP3-394A18.1	0.980638	0	-0.018	3.99928	-0.00453688	0.9964	0.9999	FSHD unique
RP3-395M20.12	0.629026	0	0.942	4.028	0.233898	0.8151	0.9999	FSHD unique
RP3-402G11.25	0.37831	0	0.517	4.02844	0.128412	0.8978	0.9999	FSHD unique
RP3-412A9.16	0.780099	0	1.163	4.01866	0.28939	0.7723	0.9999	FSHD unique
RP3-414A15.2	0.454473	0	0.112	4.04471	0.0277105	0.9779	0.9999	FSHD unique
RP3-422G23.2	0.880995	0	1	4.01803	0.248971	0.8034	0.9999	FSHD unique
RP3-426I6.2	0.629026	0	0.942	4.028	0.233898	0.8151	0.9999	FSHD unique
RP3-430N8.11	0.37831	0	0.517	4.02844	0.128412	0.8978	0.9999	FSHD unique
RP3-439I14.1	0.453219	0	0.371	4.03895	0.0917617	0.9269	0.9999	FSHD unique
RP3-443E24.1	0.629026	0	0.942	4.028	0.233898	0.8151	0.9999	FSHD unique
RP3-455J7.4	0.705189	0	1.353	3.99482	0.338569	0.7349	0.9999	FSHD unique
RP3-461F17.3	0.605546	0	0.872	4.01241	0.217294	0.828	0.9999	FSHD unique
RP3-466P17.2	0.37831	0	0.517	4.02844	0.128412	0.8978	0.9999	FSHD unique
RP3-467N11.2	0.554116	0	0.592	4.04308	0.146414	0.8836	0.9999	FSHD unique
RP3-507I15.2	1.20787	0	1.092	3.99177	0.273635	0.7844	0.9999	FSHD unique
RP3-508I15.10	0.605546	0	0.872	4.01241	0.217294	0.828	0.9999	FSHD unique
RP3-512B11.3	0.653759	0	-0.065	4.02076	-0.0161643	0.9871	0.9999	FSHD unique
RP4-539M6.12	0.326879	0	-0.181	4.07782	-0.0444819	0.9645	0.9999	FSHD unique
RP4-545L17.11	1.03207	0	1.759	3.96255	0.443793	0.6572	0.9999	FSHD unique
RP4-549L20.3	0.629026	0	0.942	4.028	0.233898	0.8151	0.9999	FSHD unique
RP4-555L14.5	1.10823	0	1.314	4.00593	0.328034	0.7429	0.9999	FSHD unique
RP4-561L24.3	0.705189	0	1.353	3.99482	0.338569	0.7349	0.9999	FSHD unique
RP4-564F22.7	0.982602	0	1.406	3.99588	0.351985	0.7248	0.9999	FSHD unique
RP4-565E6.1	0.37831	0	0.517	4.02844	0.128412	0.8978	0.9999	FSHD unique
RP4-569M23.4	0.326879	0	-0.181	4.07782	-0.0444819	0.9645	0.9999	FSHD unique
RP4-584D14.5	1.51002	0	2.31	3.37491	0.684577	0.4936	0.9999	FSHD unique
RP4-599G15.7	0.529383	0	0.884	4.01122	0.220368	0.8256	0.9999	FSHD unique
RP4-612C19.1	0.454473	0	0.112	4.04471	0.0277105	0.9779	0.9999	FSHD unique
RP4-622L5.7	3.27272	0	3.523	2.48014	1.4204	0.1555	0.9999	FSHD unique
RP4-629B2.1	0.681709	0	0.347	4.03799	0.0858278	0.9316	0.9999	FSHD unique
RP4-635E18.6	3.24924	0	3.592	2.4813	1.44771	0.1477	0.9999	FSHD unique
RP4-635E18.8	0.453219	0	0.371	4.03895	0.0917617	0.9269	0.9999	FSHD unique
RP4-644F6.3	0.326879	0	-0.181	4.07782	-0.0444819	0.9645	0.9999	FSHD unique
RP4-646N3.3	0.454473	0	0.112	4.04471	0.0277105	0.9779	0.9999	FSHD unique
RP4-655J12.4	0.804832	0	1.002	4.02038	0.249134	0.8033	0.9999	FSHD unique
RP4-665J23.1	0.756619	0	1.215	3.99878	0.303731	0.7613	0.9999	FSHD unique
RP4-676J13.2	0.605546	0	0.872	4.01241	0.217294	0.828	0.9999	FSHD unique
RP4-684L20.2	0.477953	0	0.597	4.04553	0.147662	0.8826	0.9999	FSHD unique
RP4-694B14.4	0.477953	0	0.597	4.04553	0.147662	0.8826	0.9999	FSHD unique
RP4-695O20.1	0.326879	0	-0.181	4.07782	-0.0444819	0.9645	0.9999	FSHD unique
RP4-701O16.4	0.477953	0	0.597	4.04553	0.147662	0.8826	0.9999	FSHD unique
RP4-740C4.7	0.831529	0	1.276	3.99899	0.319037	0.7497	0.9999	FSHD unique
RP4-765A10.2	0.454473	0	0.112	4.04471	0.0277105	0.9779	0.9999	FSHD unique
RP4-777L9.2	1.05877	0	1.584	3.9892	0.397055	0.6913	0.9999	FSHD unique
RP4-781K5.6	2.31807	0	3.096	2.8263	1.09542	0.2733	0.9999	FSHD unique
RP4-781K5.7	0.326879	0	-0.181	4.07782	-0.0444819	0.9645	0.9999	FSHD unique
RP4-785G19.5	0.629026	0	0.942	4.028	0.233898	0.8151	0.9999	FSHD unique
RP4-796I17.5	0.629026	0	0.942	4.028	0.233898	0.8151	0.9999	FSHD unique
RP4-798A10.2	1.33421	0	2.275	3.54703	0.641288	0.5213	0.9999	FSHD unique
RP4-800G7.1	0.326879	0	-0.181	4.07782	-0.0444819	0.9645	0.9999	FSHD unique
RP4-800M22.3	0.454473	0	0.112	4.04471	0.0277105	0.9779	0.9999	FSHD unique
RP4-806M20.3	1.63761	0	2.534	3.25253	0.779145	0.4359	0.9999	FSHD unique
RP4-811H24.9	0.453219	0	0.371	4.03895	0.0917617	0.9269	0.9999	FSHD unique
RP4-816N1.6	0.326879	0	-0.181	4.07782	-0.0444819	0.9645	0.9999	FSHD unique
RP5-1003J2.3	0.453219	0	0.371	4.03895	0.0917617	0.9269	0.9999	FSHD unique
RP5-1007F24.1	1.58689	0	1.752	3.64098	0.481325	0.6303	0.9999	FSHD unique
RP5-1024G6.5	0.831529	0	1.276	3.99899	0.319037	0.7497	0.9999	FSHD unique
RP5-1028L10.1	1.28475	0	1.608	3.96967	0.404969	0.6855	0.9999	FSHD unique
RP5-1029K10.2	0.326879	0	-0.181	4.07782	-0.0444819	0.9645	0.9999	FSHD unique
RP5-1053E7.3	0.326879	0	-0.181	4.07782	-0.0444819	0.9645	0.9999	FSHD unique
RP5-1057I20.4	0.454473	0	0.112	4.04471	0.0277105	0.9779	0.9999	FSHD unique
RP5-1063M23.3	1.53475	0	1.152	3.69428	0.311825	0.7552	0.9999	FSHD unique
RP5-1067M6.3	0.454473	0	0.112	4.04471	0.0277105	0.9779	0.9999	FSHD unique
RP5-1068H6.3	2.79477	0	3.317	2.63228	1.2601	0.2076	0.9999	FSHD unique
RP5-1069P2.4	0.529383	0	0.884	4.01122	0.220368	0.8256	0.9999	FSHD unique
RP5-1070A16.1	0.880995	0	1	4.01803	0.248971	0.8034	0.9999	FSHD unique
RP5-1071N3.1	0.326879	0	-0.181	4.07782	-0.0444819	0.9645	0.9999	FSHD unique
RP5-1086K13.1	0.756619	0	1.215	3.99878	0.303731	0.7613	0.9999	FSHD unique
RP5-1090P18.1	1.15966	0	1.879	3.7757	0.497688	0.6187	0.9999	FSHD unique
RP5-1106E3.2	0.653759	0	-0.065	4.02076	-0.0161643	0.9871	0.9999	FSHD unique
RP5-1112D6.8	1.53475	0	1.152	3.69428	0.311825	0.7552	0.9999	FSHD unique
RP5-1113E3.3	0.326879	0	-0.181	4.07782	-0.0444819	0.9645	0.9999	FSHD unique
RP5-1120P11.1	0.37831	0	0.517	4.02844	0.128412	0.8978	0.9999	FSHD unique
RP5-1121H13.1	0.326879	0	-0.181	4.07782	-0.0444819	0.9645	0.9999	FSHD unique
RP5-1125M8.6	0.326879	0	-0.181	4.07782	-0.0444819	0.9645	0.9999	FSHD unique
RP5-1142A6.8	1.13368	0	1.515	3.99357	0.379297	0.7045	0.9999	FSHD unique
RP5-1159O4.2	1.31074	0	2.181	3.57553	0.610047	0.5418	0.9999	FSHD unique
RP5-1175C6.1	1.53797	0	2.326	3.3511	0.694218	0.4875	0.9999	FSHD unique
RP5-1177I5.3	0.604293	0	0.522	4.03242	0.129337	0.8971	0.9999	FSHD unique
RP5-1180D12.1	1.43511	0	1.597	3.7909	0.421266	0.6736	0.9999	FSHD unique
RP5-1182A14.7	0.454473	0	0.112	4.04471	0.0277105	0.9779	0.9999	FSHD unique
RP5-836N10.1	1.2593	0	2.058	3.63808	0.565705	0.5716	0.9999	FSHD unique
RP5-837J1.6	0.326879	0	-0.181	4.07782	-0.0444819	0.9645	0.9999	FSHD unique
RP5-851M4.1	0.37831	0	0.517	4.02844	0.128412	0.8978	0.9999	FSHD unique
RP5-855D21.2	0.477953	0	0.597	4.04553	0.147662	0.8826	0.9999	FSHD unique
RP5-881P19.7	0.37831	0	0.517	4.02844	0.128412	0.8978	0.9999	FSHD unique
RP5-884G6.2	0.780099	0	1.163	4.01866	0.28939	0.7723	0.9999	FSHD unique
RP5-890E16.4	0.604293	0	0.522	4.03242	0.129337	0.8971	0.9999	FSHD unique
RP5-902P8.12	0.326879	0	-0.181	4.07782	-0.0444819	0.9645	0.9999	FSHD unique
RP5-907D15.2	0.755366	0	0.562	4.01916	0.139917	0.8887	0.9999	FSHD unique
RP5-907D15.4	0.453219	0	0.371	4.03895	0.0917617	0.9269	0.9999	FSHD unique
RP5-921G16.2	0.856262	0	1.688	3.97884	0.424129	0.6715	0.9999	FSHD unique
RP5-935K16.2	0.653759	0	-0.065	4.02076	-0.0161643	0.9871	0.9999	FSHD unique
RP5-940J5.6	1.28278	0	1.673	3.96636	0.421761	0.6732	0.9999	FSHD unique
RP5-942I16.1	1.93654	0	1.874	3.33722	0.561458	0.5745	0.9999	FSHD unique
RP5-943J3.2	0.804832	0	1.002	4.02038	0.249134	0.8033	0.9999	FSHD unique
RP5-952N6.1	0.653759	0	-0.065	4.02076	-0.0161643	0.9871	0.9999	FSHD unique
RP5-991G20.2	0.681709	0	0.347	4.03799	0.0858278	0.9316	0.9999	FSHD unique
RP6-201G10.2	0.37831	0	0.517	4.02844	0.128412	0.8978	0.9999	FSHD unique
RPL12P8	0.454473	0	0.112	4.04471	0.0277105	0.9779	0.9999	FSHD unique
RPL13AP17	0.932425	0	1.674	3.97995	0.420567	0.6741	0.9999	FSHD unique
[truncated: 2,315 more rows]

## Sheet: CTRL.unique
Symbol	baseMean_FSHD	baseMean_CTRL	log2FoldChange	lfcSE	stat	pvalue	padj	type
A3GALT2	0	1.9703	-3.305	3.35917	-0.983861	0.3252	0.9999	CTRL unique
AC000068.9	0	0.769991	-2.058	4.07642	-0.50478	0.6137	0.9999	CTRL unique
AC002398.12	0	0.350575	-1.954	4.05741	-0.481633	0.6301	0.9999	CTRL unique
AC002472.8	0	0.350575	-1.954	4.05741	-0.481633	0.6301	0.9999	CTRL unique
AC003092.2	0	0.430321	-2.038	4.07337	-0.500225	0.6169	0.9999	CTRL unique
AC004041.2	0	0.860642	-2.399	4.0437	-0.593382	0.5529	0.9999	CTRL unique
AC004381.8	0	0.860642	-2.399	4.0437	-0.593382	0.5529	0.9999	CTRL unique
AC004386.4	0	0.430321	-2.038	4.07337	-0.500225	0.6169	0.9999	CTRL unique
AC004941.4	0	1.53998	-2.319	4.03345	-0.574835	0.5654	0.9999	CTRL unique
AC005019.3	0	0.430321	-2.038	4.07337	-0.500225	0.6169	0.9999	CTRL unique
AC005253.2	0	0.70115	-2.331	4.04255	-0.576659	0.5642	0.9999	CTRL unique
AC005262.3	0	0.430321	-2.038	4.07337	-0.500225	0.6169	0.9999	CTRL unique
AC005592.1	0	1.48205	-3.336	3.74929	-0.889734	0.3736	0.9999	CTRL unique
AC005624.2	0	0.350575	-1.954	4.05741	-0.481633	0.6301	0.9999	CTRL unique
AC005786.3	0	0.860642	-2.399	4.0437	-0.593382	0.5529	0.9999	CTRL unique
AC006042.8	0	0.350575	-1.954	4.05741	-0.481633	0.6301	0.9999	CTRL unique
AC006115.7	0	0.430321	-2.038	4.07337	-0.500225	0.6169	0.9999	CTRL unique
AC006116.15	0	0.430321	-2.038	4.07337	-0.500225	0.6169	0.9999	CTRL unique
AC006116.24	0	0.430321	-2.038	4.07337	-0.500225	0.6169	0.9999	CTRL unique
AC006547.8	0	1.12057	-2.81	4.03523	-0.696315	0.4862	0.9999	CTRL unique
AC007249.3	0	0.430321	-2.038	4.07337	-0.500225	0.6169	0.9999	CTRL unique
AC007274.4	0	0.430321	-2.038	4.07337	-0.500225	0.6169	0.9999	CTRL unique
AC007969.3	0	0.769991	-2.058	4.07642	-0.50478	0.6137	0.9999	CTRL unique
AC008440.5	0	1.13147	-3.126	4.01828	-0.777844	0.4367	0.9999	CTRL unique
AC008592.5	0	1.29096	-2.468	4.01706	-0.614449	0.5389	0.9999	CTRL unique
AC008781.7	0	0.430321	-2.038	4.07337	-0.500225	0.6169	0.9999	CTRL unique
AC009229.6	0	1.29096	-2.468	4.01706	-0.614449	0.5389	0.9999	CTRL unique
AC009236.2	0	0.430321	-2.038	4.07337	-0.500225	0.6169	0.9999	CTRL unique
AC009237.5	0	0.430321	-2.038	4.07337	-0.500225	0.6169	0.9999	CTRL unique
AC009299.3	0	0.70115	-2.331	4.04255	-0.576659	0.5642	0.9999	CTRL unique
AC009492.1	0	1.89056	-3.22	3.40685	-0.945061	0.3446	0.9999	CTRL unique
AC010878.3	0	0.860642	-2.399	4.0437	-0.593382	0.5529	0.9999	CTRL unique
AC011298.2	0	0.350575	-1.954	4.05741	-0.481633	0.6301	0.9999	CTRL unique
AC011366.3	0	0.350575	-1.954	4.05741	-0.481633	0.6301	0.9999	CTRL unique
AC011747.6	0	0.430321	-2.038	4.07337	-0.500225	0.6169	0.9999	CTRL unique
AC011816.3	0	0.430321	-2.038	4.07337	-0.500225	0.6169	0.9999	CTRL unique
AC012066.1	0	0.430321	-2.038	4.07337	-0.500225	0.6169	0.9999	CTRL unique
AC012368.2	0	0.350575	-1.954	4.05741	-0.481633	0.6301	0.9999	CTRL unique
AC012499.1	0	0.769991	-2.058	4.07642	-0.50478	0.6137	0.9999	CTRL unique
AC012507.3	0	0.430321	-2.038	4.07337	-0.500225	0.6169	0.9999	CTRL unique
AC012531.5	0	0.430321	-2.038	4.07337	-0.500225	0.6169	0.9999	CTRL unique
AC013267.4	0	0.769991	-2.058	4.07642	-0.50478	0.6137	0.9999	CTRL unique
AC015849.16	0	0.430321	-2.038	4.07337	-0.500225	0.6169	0.9999	CTRL unique
AC015969.3	0	0.70115	-2.331	4.04255	-0.576659	0.5642	0.9999	CTRL unique
AC015971.2	0	0.70115	-2.331	4.04255	-0.576659	0.5642	0.9999	CTRL unique
AC016629.3	0	0.769991	-2.058	4.07642	-0.50478	0.6137	0.9999	CTRL unique
AC016689.1	0	0.350575	-1.954	4.05741	-0.481633	0.6301	0.9999	CTRL unique
AC016722.1	0	1.12057	-2.81	4.03523	-0.696315	0.4862	0.9999	CTRL unique
AC016722.3	0	0.70115	-2.331	4.04255	-0.576659	0.5642	0.9999	CTRL unique
AC016735.3	0	0.350575	-1.954	4.05741	-0.481633	0.6301	0.9999	CTRL unique
AC017048.4	0	0.860642	-2.399	4.0437	-0.593382	0.5529	0.9999	CTRL unique
AC018470.3	0	0.769991	-2.058	4.07642	-0.50478	0.6137	0.9999	CTRL unique
AC018470.4	0	0.350575	-1.954	4.05741	-0.481633	0.6301	0.9999	CTRL unique
AC018693.6	0	0.430321	-2.038	4.07337	-0.500225	0.6169	0.9999	CTRL unique
AC018737.4	0	0.430321	-2.038	4.07337	-0.500225	0.6169	0.9999	CTRL unique
AC018766.6	0	0.780896	-2.795	4.03259	-0.693028	0.4883	0.9999	CTRL unique
AC018804.6	0	1.29096	-2.468	4.01706	-0.614449	0.5389	0.9999	CTRL unique
AC018804.7	0	0.769991	-2.058	4.07642	-0.50478	0.6137	0.9999	CTRL unique
AC019097.7	0	6.1238	-5.543	2.01647	-2.74909	0.005976	0.9999	CTRL unique
AC019186.1	0	0.769991	-2.058	4.07642	-0.50478	0.6137	0.9999	CTRL unique
AC021188.4	0	3.15518	-3.156	3.00583	-1.05011	0.2937	0.9999	CTRL unique
AC021224.1	0	0.350575	-1.954	4.05741	-0.481633	0.6301	0.9999	CTRL unique
AC022007.4	0	0.430321	-2.038	4.07337	-0.500225	0.6169	0.9999	CTRL unique
AC023797.1	0	0.70115	-2.331	4.04255	-0.576659	0.5642	0.9999	CTRL unique
AC024937.6	0	0.430321	-2.038	4.07337	-0.500225	0.6169	0.9999	CTRL unique
AC026904.1	0	0.430321	-2.038	4.07337	-0.500225	0.6169	0.9999	CTRL unique
AC064853.2	0	0.430321	-2.038	4.07337	-0.500225	0.6169	0.9999	CTRL unique
AC064871.2	0	0.430321	-2.038	4.07337	-0.500225	0.6169	0.9999	CTRL unique
AC067950.1	0	0.769991	-2.058	4.07642	-0.50478	0.6137	0.9999	CTRL unique
AC069213.1	0	0.860642	-2.399	4.0437	-0.593382	0.5529	0.9999	CTRL unique
AC069277.2	0	0.350575	-1.954	4.05741	-0.481633	0.6301	0.9999	CTRL unique
AC073046.4	0	1.05173	-2.56	4.03652	-0.634275	0.5259	0.9999	CTRL unique
AC073130.1	0	1.05173	-2.56	4.03652	-0.634275	0.5259	0.9999	CTRL unique
AC073264.6	0	0.769991	-2.058	4.07642	-0.50478	0.6137	0.9999	CTRL unique
AC073331.2	0	0.70115	-2.331	4.04255	-0.576659	0.5642	0.9999	CTRL unique
AC074091.13	0	0.769991	-2.058	4.07642	-0.50478	0.6137	0.9999	CTRL unique
AC078842.3	0	0.350575	-1.954	4.05741	-0.481633	0.6301	0.9999	CTRL unique
AC078883.3	0	1.48205	-3.336	3.74929	-0.889734	0.3736	0.9999	CTRL unique
AC087499.5	0	0.70115	-2.331	4.04255	-0.576659	0.5642	0.9999	CTRL unique
AC087499.7	0	0.430321	-2.038	4.07337	-0.500225	0.6169	0.9999	CTRL unique
AC090602.2	0	0.430321	-2.038	4.07337	-0.500225	0.6169	0.9999	CTRL unique
AC091167.3	0	0.430321	-2.038	4.07337	-0.500225	0.6169	0.9999	CTRL unique
AC091878.1	0	0.430321	-2.038	4.07337	-0.500225	0.6169	0.9999	CTRL unique
AC092155.1	0	0.769991	-2.058	4.07642	-0.50478	0.6137	0.9999	CTRL unique
AC092421.1	0	0.430321	-2.038	4.07337	-0.500225	0.6169	0.9999	CTRL unique
AC092573.2	0	0.860642	-2.399	4.0437	-0.593382	0.5529	0.9999	CTRL unique
AC093107.7	0	0.350575	-1.954	4.05741	-0.481633	0.6301	0.9999	CTRL unique
AC093627.10	0	0.350575	-1.954	4.05741	-0.481633	0.6301	0.9999	CTRL unique
AC093627.12	0	2.42243	-3.914	3.06096	-1.27856	0.2011	0.9999	CTRL unique
AC093698.2	0	0.769991	-2.058	4.07642	-0.50478	0.6137	0.9999	CTRL unique
AC093838.5	0	0.430321	-2.038	4.07337	-0.500225	0.6169	0.9999	CTRL unique
AC096579.14	0	0.350575	-1.954	4.05741	-0.481633	0.6301	0.9999	CTRL unique
AC097458.2	0	0.350575	-1.954	4.05741	-0.481633	0.6301	0.9999	CTRL unique
AC097467.2	0	0.430321	-2.038	4.07337	-0.500225	0.6169	0.9999	CTRL unique
AC097532.4	0	1.83262	-3.494	3.43706	-1.01665	0.3093	0.9999	CTRL unique
AC098820.4	0	0.350575	-1.954	4.05741	-0.481633	0.6301	0.9999	CTRL unique
AC104135.3	0	0.860642	-2.399	4.0437	-0.593382	0.5529	0.9999	CTRL unique
AC104297.2	0	0.430321	-2.038	4.07337	-0.500225	0.6169	0.9999	CTRL unique
AC104600.1	0	0.430321	-2.038	4.07337	-0.500225	0.6169	0.9999	CTRL unique
AC104654.2	0	0.430321	-2.038	4.07337	-0.500225	0.6169	0.9999	CTRL unique
AC104809.4	0	0.769991	-2.058	4.07642	-0.50478	0.6137	0.9999	CTRL unique
AC104843.3	0	0.430321	-2.038	4.07337	-0.500225	0.6169	0.9999	CTRL unique
AC106782.20	0	0.430321	-2.038	4.07337	-0.500225	0.6169	0.9999	CTRL unique
AC110299.1	0	0.430321	-2.038	4.07337	-0.500225	0.6169	0.9999	CTRL unique
AC112721.1	0	0.350575	-1.954	4.05741	-0.481633	0.6301	0.9999	CTRL unique
AC112721.2	0	0.350575	-1.954	4.05741	-0.481633	0.6301	0.9999	CTRL unique
AC114755.7	0	0.350575	-1.954	4.05741	-0.481633	0.6301	0.9999	CTRL unique
AC114808.2	0	0.430321	-2.038	4.07337	-0.500225	0.6169	0.9999	CTRL unique
AC126118.2	0	0.350575	-1.954	4.05741	-0.481633	0.6301	0.9999	CTRL unique
AC133644.2	0	1.12057	-2.81	4.03523	-0.696315	0.4862	0.9999	CTRL unique
AC136289.1	0	0.430321	-2.038	4.07337	-0.500225	0.6169	0.9999	CTRL unique
AC137932.4	0	0.350575	-1.954	4.05741	-0.481633	0.6301	0.9999	CTRL unique
AC138035.1	0	3.07997	-2.531	3.03516	-0.833878	0.4043	0.9999	CTRL unique
AC139713.1	0	0.350575	-1.954	4.05741	-0.481633	0.6301	0.9999	CTRL unique
AC145124.1	0	0.70115	-2.331	4.04255	-0.576659	0.5642	0.9999	CTRL unique
AC195454.1	0	0.769991	-2.058	4.07642	-0.50478	0.6137	0.9999	CTRL unique
ADAM21P1	0	0.430321	-2.038	4.07337	-0.500225	0.6169	0.9999	CTRL unique
ADAM3B	0	0.769991	-2.058	4.07642	-0.50478	0.6137	0.9999	CTRL unique
ADAMDEC1	0	0.430321	-2.038	4.07337	-0.500225	0.6169	0.9999	CTRL unique
ADAP1	0	0.70115	-2.331	4.04255	-0.576659	0.5642	0.9999	CTRL unique
ADGRD2	0	0.350575	-1.954	4.05741	-0.481633	0.6301	0.9999	CTRL unique
ADGRF1	0	0.350575	-1.954	4.05741	-0.481633	0.6301	0.9999	CTRL unique
ADH1A	0	0.350575	-1.954	4.05741	-0.481633	0.6301	0.9999	CTRL unique
ADORA2A-AS1	0	0.430321	-2.038	4.07337	-0.500225	0.6169	0.9999	CTRL unique
AF015262.2	0	0.70115	-2.331	4.04255	-0.576659	0.5642	0.9999	CTRL unique
AF064860.5	0	0.430321	-2.038	4.07337	-0.500225	0.6169	0.9999	CTRL unique
AF213884.2	0	0.430321	-2.038	4.07337	-0.500225	0.6169	0.9999	CTRL unique
AF240627.2	0	0.430321	-2.038	4.07337	-0.500225	0.6169	0.9999	CTRL unique
AGGF1P3	0	0.350575	-1.954	4.05741	-0.481633	0.6301	0.9999	CTRL unique
AGR2	0	0.860642	-2.399	4.0437	-0.593382	0.5529	0.9999	CTRL unique
AL079295.1	0	1.20031	-2.85	4.04923	-0.70396	0.4815	0.9999	CTRL unique
AL109761.3	0	0.860642	-2.399	4.0437	-0.593382	0.5529	0.9999	CTRL unique
AL121578.2	0	0.350575	-1.954	4.05741	-0.481633	0.6301	0.9999	CTRL unique
AL133245.2	0	0.350575	-1.954	4.05741	-0.481633	0.6301	0.9999	CTRL unique
AL157871.2	0	0.430321	-2.038	4.07337	-0.500225	0.6169	0.9999	CTRL unique
AL162415.2	0	0.769991	-2.058	4.07642	-0.50478	0.6137	0.9999	CTRL unique
AL844908.5	0	1.72128	-2.518	3.85706	-0.652871	0.5138	0.9999	CTRL unique
ALB	0	0.860642	-2.399	4.0437	-0.593382	0.5529	0.9999	CTRL unique
ALG1L6P	0	0.430321	-2.038	4.07337	-0.500225	0.6169	0.9999	CTRL unique
ALOX12	0	0.430321	-2.038	4.07337	-0.500225	0.6169	0.9999	CTRL unique
AMICA1	0	0.430321	-2.038	4.07337	-0.500225	0.6169	0.9999	CTRL unique
ANKFN1	0	0.430321	-2.038	4.07337	-0.500225	0.6169	0.9999	CTRL unique
ANKRD30B	0	0.70115	-2.331	4.04255	-0.576659	0.5642	0.9999	CTRL unique
ANKRD30BP	0	0.350575	-1.954	4.05741	-0.481633	0.6301	0.9999	CTRL unique
AOAH	0	0.430321	-2.038	4.07337	-0.500225	0.6169	0.9999	CTRL unique
AP000240.7	0	0.430321	-2.038	4.07337	-0.500225	0.6169	0.9999	CTRL unique
AP000337.3	0	0.430321	-2.038	4.07337	-0.500225	0.6169	0.9999	CTRL unique
AP000354.2	0	0.350575	-1.954	4.05741	-0.481633	0.6301	0.9999	CTRL unique
AP000355.2	0	0.350575	-1.954	4.05741	-0.481633	0.6301	0.9999	CTRL unique
AP000619.5	0	0.350575	-1.954	4.05741	-0.481633	0.6301	0.9999	CTRL unique
AP000640.2	0	0.430321	-2.038	4.07337	-0.500225	0.6169	0.9999	CTRL unique
AP000654.5	0	0.430321	-2.038	4.07337	-0.500225	0.6169	0.9999	CTRL unique
AP000769.7	0	0.350575	-1.954	4.05741	-0.481633	0.6301	0.9999	CTRL unique
AP001466.8	0	0.350575	-1.954	4.05741	-0.481633	0.6301	0.9999	CTRL unique
AP001471.1	0	0.430321	-2.038	4.07337	-0.500225	0.6169	0.9999	CTRL unique
AP002856.4	0	0.70115	-2.331	4.04255	-0.576659	0.5642	0.9999	CTRL unique
AP002954.4	0	0.350575	-1.954	4.05741	-0.481633	0.6301	0.9999	CTRL unique
AP004782.1	0	0.350575	-1.954	4.05741	-0.481633	0.6301	0.9999	CTRL unique
ARHGEF38	0	0.350575	-1.954	4.05741	-0.481633	0.6301	0.9999	CTRL unique
ASAP1-IT2	0	0.350575	-1.954	4.05741	-0.481633	0.6301	0.9999	CTRL unique
ASCL2	0	0.769991	-2.058	4.07642	-0.50478	0.6137	0.9999	CTRL unique
ASIC2	0	0.70115	-2.331	4.04255	-0.576659	0.5642	0.9999	CTRL unique
ASNSP1	0	0.350575	-1.954	4.05741	-0.481633	0.6301	0.9999	CTRL unique
ATP5L2	0	0.350575	-1.954	4.05741	-0.481633	0.6301	0.9999	CTRL unique
BARX2	0	0.780896	-2.795	4.03259	-0.693028	0.4883	0.9999	CTRL unique
BORCS8-MEF2B	0	0.430321	-2.038	4.07337	-0.500225	0.6169	0.9999	CTRL unique
bP-21264C1.3	0	0.70115	-2.331	4.04255	-0.576659	0.5642	0.9999	CTRL unique
BTNL9	0	0.350575	-1.954	4.05741	-0.481633	0.6301	0.9999	CTRL unique
C10orf110	0	1.05173	-2.56	4.03652	-0.634275	0.5259	0.9999	CTRL unique
C10orf31	0	0.769991	-2.058	4.07642	-0.50478	0.6137	0.9999	CTRL unique
C11orf72	0	1.21122	-3.192	4.01141	-0.795684	0.4262	0.9999	CTRL unique
C21orf128	0	0.350575	-1.954	4.05741	-0.481633	0.6301	0.9999	CTRL unique
C21orf130	0	0.350575	-1.954	4.05741	-0.481633	0.6301	0.9999	CTRL unique
C3orf80	0	1.21122	-3.192	4.01141	-0.795684	0.4262	0.9999	CTRL unique
C5orf17	0	2.45403	-3.074	3.33454	-0.921845	0.3566	0.9999	CTRL unique
C7orf61	0	0.350575	-1.954	4.05741	-0.481633	0.6301	0.9999	CTRL unique
C7orf66	0	0.860642	-2.399	4.0437	-0.593382	0.5529	0.9999	CTRL unique
C9orf129	0	0.769991	-2.058	4.07642	-0.50478	0.6137	0.9999	CTRL unique
CAMKV	0	0.350575	-1.954	4.05741	-0.481633	0.6301	0.9999	CTRL unique
CAPN8	0	0.430321	-2.038	4.07337	-0.500225	0.6169	0.9999	CTRL unique
CCDC188	0	0.430321	-2.038	4.07337	-0.500225	0.6169	0.9999	CTRL unique
CCR5	0	0.430321	-2.038	4.07337	-0.500225	0.6169	0.9999	CTRL unique
CD24L4	0	0.860642	-2.399	4.0437	-0.593382	0.5529	0.9999	CTRL unique
CDH5	0	0.350575	-1.954	4.05741	-0.481633	0.6301	0.9999	CTRL unique
CDHR5	0	0.860642	-2.399	4.0437	-0.593382	0.5529	0.9999	CTRL unique
CEACAM1	0	0.860642	-2.399	4.0437	-0.593382	0.5529	0.9999	CTRL unique
CECR3	0	0.350575	-1.954	4.05741	-0.481633	0.6301	0.9999	CTRL unique
CELF5	0	1.56179	-3.503	3.65594	-0.958179	0.338	0.9999	CTRL unique
CFAP52	0	0.860642	-2.399	4.0437	-0.593382	0.5529	0.9999	CTRL unique
CFAP74	0	1.4023	-2.726	4.03319	-0.67582	0.4992	0.9999	CTRL unique
CH17-118O6.6	0	2.25204	-4.096	2.92469	-1.40051	0.1614	0.9999	CTRL unique
CH25H	0	0.350575	-1.954	4.05741	-0.481633	0.6301	0.9999	CTRL unique
CH507-513H4.1	0	1.55089	-3.598	3.39677	-1.05937	0.2894	0.9999	CTRL unique
CHI3L2	0	0.430321	-2.038	4.07337	-0.500225	0.6169	0.9999	CTRL unique
CLCNKB	0	0.769991	-2.058	4.07642	-0.50478	0.6137	0.9999	CTRL unique
CLDN14	0	0.769991	-2.058	4.07642	-0.50478	0.6137	0.9999	CTRL unique
CLEC1A	0	0.860642	-2.399	4.0437	-0.593382	0.5529	0.9999	CTRL unique
CLNK	0	0.860642	-2.399	4.0437	-0.593382	0.5529	0.9999	CTRL unique
CNGA1	0	1.53998	-2.319	4.03345	-0.574835	0.5654	0.9999	CTRL unique
COL9A1	0	1.75288	-2.86	3.82596	-0.747444	0.4548	0.9999	CTRL unique
COMP	0	1.53998	-2.319	4.03345	-0.574835	0.5654	0.9999	CTRL unique
COX5AP2	0	0.350575	-1.954	4.05741	-0.481633	0.6301	0.9999	CTRL unique
CP	0	0.70115	-2.331	4.04255	-0.576659	0.5642	0.9999	CTRL unique
CPA2	0	0.350575	-1.954	4.05741	-0.481633	0.6301	0.9999	CTRL unique
CRABP1	0	2.58192	-2.643	3.2553	-0.811828	0.4169	0.9999	CTRL unique
CRIP1	0	2.24113	-3.532	3.16668	-1.11542	0.2647	0.9999	CTRL unique
CTA-212D2.2	0	1.63063	-3.289	3.62131	-0.908329	0.3637	0.9999	CTRL unique
CTA-246H3.8	0	0.350575	-1.954	4.05741	-0.481633	0.6301	0.9999	CTRL unique
CTA-363E6.1	0	0.350575	-1.954	4.05741	-0.481633	0.6301	0.9999	CTRL unique
CTA-363E6.7	0	1.05173	-2.56	4.03652	-0.634275	0.5259	0.9999	CTRL unique
CTA-929C8.6	0	1.05173	-2.56	4.03652	-0.634275	0.5259	0.9999	CTRL unique
CTA-984G1.5	0	0.350575	-1.954	4.05741	-0.481633	0.6301	0.9999	CTRL unique
CTB-113P19.4	0	0.350575	-1.954	4.05741	-0.481633	0.6301	0.9999	CTRL unique
CTB-127C13.1	0	0.350575	-1.954	4.05741	-0.481633	0.6301	0.9999	CTRL unique
CTB-22K14.1	0	0.780896	-2.795	4.03259	-0.693028	0.4883	0.9999	CTRL unique
CTB-33O18.2	0	2.85275	-4.052	2.87632	-1.40886	0.1589	0.9999	CTRL unique
CTB-39G8.3	0	0.430321	-2.038	4.07337	-0.500225	0.6169	0.9999	CTRL unique
CTB-49A3.2	0	0.780896	-2.795	4.03259	-0.693028	0.4883	0.9999	CTRL unique
CTB-51J22.1	0	1.29096	-2.468	4.01706	-0.614449	0.5389	0.9999	CTRL unique
CTC-250P20.2	0	0.350575	-1.954	4.05741	-0.481633	0.6301	0.9999	CTRL unique
CTC-260E6.3	0	0.350575	-1.954	4.05741	-0.481633	0.6301	0.9999	CTRL unique
CTC-296K1.4	0	1.63063	-3.289	3.62131	-0.908329	0.3637	0.9999	CTRL unique
CTC-298B17.1	0	0.430321	-2.038	4.07337	-0.500225	0.6169	0.9999	CTRL unique
CTC-308K20.2	0	0.350575	-1.954	4.05741	-0.481633	0.6301	0.9999	CTRL unique
CTC-412M14.6	0	0.70115	-2.331	4.04255	-0.576659	0.5642	0.9999	CTRL unique
CTC-436P18.1	0	0.350575	-1.954	4.05741	-0.481633	0.6301	0.9999	CTRL unique
CTC-441N14.4	0	0.430321	-2.038	4.07337	-0.500225	0.6169	0.9999	CTRL unique
CTC-470E21.2	0	0.860642	-2.399	4.0437	-0.593382	0.5529	0.9999	CTRL unique
CTC-471C19.1	0	0.430321	-2.038	4.07337	-0.500225	0.6169	0.9999	CTRL unique
CTC-490G23.6	0	0.430321	-2.038	4.07337	-0.500225	0.6169	0.9999	CTRL unique
CTC-510F12.7	0	1.13147	-3.126	4.01828	-0.777844	0.4367	0.9999	CTRL unique
CTC-518P12.6	0	0.769991	-2.058	4.07642	-0.50478	0.6137	0.9999	CTRL unique
CTC-534B23.1	0	0.350575	-1.954	4.05741	-0.481633	0.6301	0.9999	CTRL unique
CTC-558O2.1	0	0.860642	-2.399	4.0437	-0.593382	0.5529	0.9999	CTRL unique
CTCFL	0	0.350575	-1.954	4.05741	-0.481633	0.6301	0.9999	CTRL unique
CTD-2002H8.2	0	0.70115	-2.331	4.04255	-0.576659	0.5642	0.9999	CTRL unique
CTD-2002J20.1	0	2.17229	-3.509	3.21692	-1.09083	0.2753	0.9999	CTRL unique
CTD-2008L17.2	0	1.99211	-3.739	3.30526	-1.13137	0.2579	0.9999	CTRL unique
CTD-2024P10.1	0	0.350575	-1.954	4.05741	-0.481633	0.6301	0.9999	CTRL unique
CTD-2062O1.3	0	1.56179	-3.503	3.65594	-0.958179	0.338	0.9999	CTRL unique
CTD-2089O24.1	0	0.350575	-1.954	4.05741	-0.481633	0.6301	0.9999	CTRL unique
CTD-2090I13.4	0	0.430321	-2.038	4.07337	-0.500225	0.6169	0.9999	CTRL unique
CTD-2108O9.2	0	0.350575	-1.954	4.05741	-0.481633	0.6301	0.9999	CTRL unique
CTD-2126E3.1	0	0.860642	-2.399	4.0437	-0.593382	0.5529	0.9999	CTRL unique
CTD-2139B15.1	0	0.350575	-1.954	4.05741	-0.481633	0.6301	0.9999	CTRL unique
CTD-2145A24.5	0	0.769991	-2.058	4.07642	-0.50478	0.6137	0.9999	CTRL unique
CTD-2184D3.1	0	0.350575	-1.954	4.05741	-0.481633	0.6301	0.9999	CTRL unique
CTD-2195M15.3	0	0.860642	-2.399	4.0437	-0.593382	0.5529	0.9999	CTRL unique
CTD-2201G16.1	0	0.769991	-2.058	4.07642	-0.50478	0.6137	0.9999	CTRL unique
CTD-2246P4.1	0	0.350575	-1.954	4.05741	-0.481633	0.6301	0.9999	CTRL unique
CTD-2248H3.1	0	1.05173	-2.56	4.03652	-0.634275	0.5259	0.9999	CTRL unique
CTD-2284J15.1	0	0.70115	-2.331	4.04255	-0.576659	0.5642	0.9999	CTRL unique
CTD-2284O10.1	0	1.53998	-2.319	4.03345	-0.574835	0.5654	0.9999	CTRL unique
CTD-2287O16.4	0	0.70115	-2.331	4.04255	-0.576659	0.5642	0.9999	CTRL unique
CTD-2288O8.1	0	1.05173	-2.56	4.03652	-0.634275	0.5259	0.9999	CTRL unique
CTD-2290P7.1	0	0.430321	-2.038	4.07337	-0.500225	0.6169	0.9999	CTRL unique
CTD-2297D10.2	0	0.70115	-2.331	4.04255	-0.576659	0.5642	0.9999	CTRL unique
CTD-2298D17.1	0	0.769991	-2.058	4.07642	-0.50478	0.6137	0.9999	CTRL unique
CTD-2301A4.5	0	0.430321	-2.038	4.07337	-0.500225	0.6169	0.9999	CTRL unique
CTD-2303H24.2	0	1.13147	-3.126	4.01828	-0.777844	0.4367	0.9999	CTRL unique
CTD-2308N23.2	0	0.430321	-2.038	4.07337	-0.500225	0.6169	0.9999	CTRL unique
CTD-2309M13.1	0	0.769991	-2.058	4.07642	-0.50478	0.6137	0.9999	CTRL unique
CTD-2325P2.2	0	0.70115	-2.331	4.04255	-0.576659	0.5642	0.9999	CTRL unique
CTD-2331D11.1	0	0.70115	-2.331	4.04255	-0.576659	0.5642	0.9999	CTRL unique
CTD-2350C19.2	0	1.4023	-2.726	4.03319	-0.67582	0.4992	0.9999	CTRL unique
CTD-2377D24.4	0	0.430321	-2.038	4.07337	-0.500225	0.6169	0.9999	CTRL unique
CTD-2503I6.1	0	0.860642	-2.399	4.0437	-0.593382	0.5529	0.9999	CTRL unique
CTD-2521M24.4	0	0.350575	-1.954	4.05741	-0.481633	0.6301	0.9999	CTRL unique
CTD-2532N20.1	0	0.70115	-2.331	4.04255	-0.576659	0.5642	0.9999	CTRL unique
CTD-2537I9.13	0	0.780896	-2.795	4.03259	-0.693028	0.4883	0.9999	CTRL unique
CTD-2541J13.2	0	0.350575	-1.954	4.05741	-0.481633	0.6301	0.9999	CTRL unique
CTD-2555C10.3	0	0.430321	-2.038	4.07337	-0.500225	0.6169	0.9999	CTRL unique
CTD-2562J15.4	0	0.769991	-2.058	4.07642	-0.50478	0.6137	0.9999	CTRL unique
CTD-2562J17.7	0	0.350575	-1.954	4.05741	-0.481633	0.6301	0.9999	CTRL unique
CTD-2571L23.9	0	0.430321	-2.038	4.07337	-0.500225	0.6169	0.9999	CTRL unique
CTD-2575K13.6	0	0.350575	-1.954	4.05741	-0.481633	0.6301	0.9999	CTRL unique
CTD-2589O24.1	0	0.769991	-2.058	4.07642	-0.50478	0.6137	0.9999	CTRL unique
CTD-2593A12.4	0	0.430321	-2.038	4.07337	-0.500225	0.6169	0.9999	CTRL unique
CTD-2616J11.16	0	0.430321	-2.038	4.07337	-0.500225	0.6169	0.9999	CTRL unique
CTD-2636A23.2	0	0.430321	-2.038	4.07337	-0.500225	0.6169	0.9999	CTRL unique
CTD-2643K12.2	0	3.07997	-2.531	3.03516	-0.833878	0.4043	0.9999	CTRL unique
CTD-2647L4.5	0	0.70115	-2.331	4.04255	-0.576659	0.5642	0.9999	CTRL unique
CTD-3007L5.1	0	0.860642	-2.399	4.0437	-0.593382	0.5529	0.9999	CTRL unique
CTD-3064H18.4	0	3.61184	-4.709	2.44092	-1.92914	0.05371	0.9999	CTRL unique
CTD-3064M3.6	0	0.769991	-2.058	4.07642	-0.50478	0.6137	0.9999	CTRL unique
CTD-3065B20.1	0	0.350575	-1.954	4.05741	-0.481633	0.6301	0.9999	CTRL unique
CTD-3065B20.3	0	0.70115	-2.331	4.04255	-0.576659	0.5642	0.9999	CTRL unique
CTD-3113P16.5	0	0.350575	-1.954	4.05741	-0.481633	0.6301	0.9999	CTRL unique
CTD-3203P2.2	0	1.89056	-3.22	3.40685	-0.945061	0.3446	0.9999	CTRL unique
CTD-3222D19.11	0	0.70115	-2.331	4.04255	-0.576659	0.5642	0.9999	CTRL unique
CTNNAP1	0	0.769991	-2.058	4.07642	-0.50478	0.6137	0.9999	CTRL unique
CTNND2	0	0.350575	-1.954	4.05741	-0.481633	0.6301	0.9999	CTRL unique
CTRB2	0	0.430321	-2.038	4.07337	-0.500225	0.6169	0.9999	CTRL unique
CYP26A1	0	0.70115	-2.331	4.04255	-0.576659	0.5642	0.9999	CTRL unique
CYP2AB1P	0	0.430321	-2.038	4.07337	-0.500225	0.6169	0.9999	CTRL unique
CYP2B7P1	0	1.53998	-2.319	4.03345	-0.574835	0.5654	0.9999	CTRL unique
CYP3A43	0	0.350575	-1.954	4.05741	-0.481633	0.6301	0.9999	CTRL unique
CYP7B1	0	0.70115	-2.331	4.04255	-0.576659	0.5642	0.9999	CTRL unique
DCAF12L2	0	0.430321	-2.038	4.07337	-0.500225	0.6169	0.9999	CTRL unique
DENND2D	0	0.350575	-1.954	4.05741	-0.481633	0.6301	0.9999	CTRL unique
DNAI1	0	0.780896	-2.795	4.03259	-0.693028	0.4883	0.9999	CTRL unique
DNAJB1P	0	0.430321	-2.038	4.07337	-0.500225	0.6169	0.9999	CTRL unique
DPEP2	0	0.769991	-2.058	4.07642	-0.50478	0.6137	0.9999	CTRL unique
DPY19L2P1	0	1.53998	-2.319	4.03345	-0.574835	0.5654	0.9999	CTRL unique
DUSP9	0	1.12057	-2.81	4.03523	-0.696315	0.4862	0.9999	CTRL unique
EEF1A1P7	0	0.430321	-2.038	4.07337	-0.500225	0.6169	0.9999	CTRL unique
EIF2S2P3	0	0.780896	-2.795	4.03259	-0.693028	0.4883	0.9999	CTRL unique
ENTPD2	0	0.430321	-2.038	4.07337	-0.500225	0.6169	0.9999	CTRL unique
EPHX3	0	0.70115	-2.331	4.04255	-0.576659	0.5642	0.9999	CTRL unique
ERAS	0	0.350575	-1.954	4.05741	-0.481633	0.6301	0.9999	CTRL unique
EREG	0	0.430321	-2.038	4.07337	-0.500225	0.6169	0.9999	CTRL unique
ERMN	0	0.430321	-2.038	4.07337	-0.500225	0.6169	0.9999	CTRL unique
ERP27	0	0.70115	-2.331	4.04255	-0.576659	0.5642	0.9999	CTRL unique
ETNPPL	0	0.769991	-2.058	4.07642	-0.50478	0.6137	0.9999	CTRL unique
EVA1C	0	0.350575	-1.954	4.05741	-0.481633	0.6301	0.9999	CTRL unique
F10	0	0.430321	-2.038	4.07337	-0.500225	0.6169	0.9999	CTRL unique
FABP2	0	0.350575	-1.954	4.05741	-0.481633	0.6301	0.9999	CTRL unique
FAM108A5	0	1.20031	-2.85	4.04923	-0.70396	0.4815	0.9999	CTRL unique
FAM124B	0	0.350575	-1.954	4.05741	-0.481633	0.6301	0.9999	CTRL unique
FAM182B	0	0.70115	-2.331	4.04255	-0.576659	0.5642	0.9999	CTRL unique
FAM186B	0	1.47114	-3.14	3.77097	-0.832628	0.4051	0.9999	CTRL unique
FAM225B	0	1.9703	-3.305	3.35917	-0.983861	0.3252	0.9999	CTRL unique
FAM27E4P	0	0.350575	-1.954	4.05741	-0.481633	0.6301	0.9999	CTRL unique
FAM86KP	0	0.860642	-2.399	4.0437	-0.593382	0.5529	0.9999	CTRL unique
FAM91A3P	0	0.350575	-1.954	4.05741	-0.481633	0.6301	0.9999	CTRL unique
FASLG	0	0.350575	-1.954	4.05741	-0.481633	0.6301	0.9999	CTRL unique
FAT2	0	0.350575	-1.954	4.05741	-0.481633	0.6301	0.9999	CTRL unique
FCAMR	0	0.430321	-2.038	4.07337	-0.500225	0.6169	0.9999	CTRL unique
FKBP1B	0	0.70115	-2.331	4.04255	-0.576659	0.5642	0.9999	CTRL unique
FKBP6	0	0.769991	-2.058	4.07642	-0.50478	0.6137	0.9999	CTRL unique
FNDC9	0	0.430321	-2.038	4.07337	-0.500225	0.6169	0.9999	CTRL unique
FOLR2	0	0.430321	-2.038	4.07337	-0.500225	0.6169	0.9999	CTRL unique
FOXE3	0	0.70115	-2.331	4.04255	-0.576659	0.5642	0.9999	CTRL unique
FOXF1	0	0.860642	-2.399	4.0437	-0.593382	0.5529	0.9999	CTRL unique
FOXG1	0	1.90146	-3.9	3.12353	-1.24852	0.2118	0.9999	CTRL unique
FRMPD4	0	1.48205	-3.336	3.74929	-0.889734	0.3736	0.9999	CTRL unique
FUT6	0	0.430321	-2.038	4.07337	-0.500225	0.6169	0.9999	CTRL unique
GABRA5	0	0.860642	-2.399	4.0437	-0.593382	0.5529	0.9999	CTRL unique
GABRB2	0	0.430321	-2.038	4.07337	-0.500225	0.6169	0.9999	CTRL unique
GALR2	0	0.860642	-2.399	4.0437	-0.593382	0.5529	0.9999	CTRL unique
GAPDHP38	0	0.769991	-2.058	4.07642	-0.50478	0.6137	0.9999	CTRL unique
GAPDHP44	0	0.769991	-2.058	4.07642	-0.50478	0.6137	0.9999	CTRL unique
GATA5	0	1.48205	-3.336	3.74929	-0.889734	0.3736	0.9999	CTRL unique
GCGR	0	0.430321	-2.038	4.07337	-0.500225	0.6169	0.9999	CTRL unique
GCSAM	0	0.350575	-1.954	4.05741	-0.481633	0.6301	0.9999	CTRL unique
GDF10	0	2.58192	-2.643	3.2553	-0.811828	0.4169	0.9999	CTRL unique
GFRA3	0	0.430321	-2.038	4.07337	-0.500225	0.6169	0.9999	CTRL unique
GLDN	0	0.860642	-2.399	4.0437	-0.593382	0.5529	0.9999	CTRL unique
GLTPD2	0	2.30997	-2.426	3.4151	-0.710372	0.4775	0.9999	CTRL unique
GNG10	0	0.350575	-1.954	4.05741	-0.481633	0.6301	0.9999	CTRL unique
GNRH2	0	1.12057	-2.81	4.03523	-0.696315	0.4862	0.9999	CTRL unique
GOLGA8H	0	1.05173	-2.56	4.03652	-0.634275	0.5259	0.9999	CTRL unique
GOLGA8M	0	0.430321	-2.038	4.07337	-0.500225	0.6169	0.9999	CTRL unique
GPR65	0	0.350575	-1.954	4.05741	-0.481633	0.6301	0.9999	CTRL unique
GPR78	0	0.769991	-2.058	4.07642	-0.50478	0.6137	0.9999	CTRL unique
GPRC6A	0	1.05173	-2.56	4.03652	-0.634275	0.5259	0.9999	CTRL unique
GS1-324M7.3	0	0.430321	-2.038	4.07337	-0.500225	0.6169	0.9999	CTRL unique
H2BFWT	0	0.350575	-1.954	4.05741	-0.481633	0.6301	0.9999	CTRL unique
HABP2	0	0.860642	-2.399	4.0437	-0.593382	0.5529	0.9999	CTRL unique
HCG15	0	1.29096	-2.468	4.01706	-0.614449	0.5389	0.9999	CTRL unique
HCG9	0	2.06095	-3.576	3.28847	-1.08748	0.2768	0.9999	CTRL unique
HDAC10	0	0.430321	-2.038	4.07337	-0.500225	0.6169	0.9999	CTRL unique
HDC	0	0.350575	-1.954	4.05741	-0.481633	0.6301	0.9999	CTRL unique
HILS1	0	0.350575	-1.954	4.05741	-0.481633	0.6301	0.9999	CTRL unique
HIST1H2AJ	0	0.430321	-2.038	4.07337	-0.500225	0.6169	0.9999	CTRL unique
HIST1H2AL	0	0.350575	-1.954	4.05741	-0.481633	0.6301	0.9999	CTRL unique
HIST1H2BM	0	0.70115	-2.331	4.04255	-0.576659	0.5642	0.9999	CTRL unique
HIST1H4D	0	2.30997	-2.426	3.4151	-0.710372	0.4775	0.9999	CTRL unique
HIST1H4F	0	0.350575	-1.954	4.05741	-0.481633	0.6301	0.9999	CTRL unique
HIST2H3A	0	0.430321	-2.038	4.07337	-0.500225	0.6169	0.9999	CTRL unique
HMGA1L5	0	0.350575	-1.954	4.05741	-0.481633	0.6301	0.9999	CTRL unique
HMGN2L8	0	0.430321	-2.038	4.07337	-0.500225	0.6169	0.9999	CTRL unique
HOGA1	0	0.430321	-2.038	4.07337	-0.500225	0.6169	0.9999	CTRL unique
HOXD11	0	5.43468	-4.373	2.24479	-1.94828	0.05138	0.9999	CTRL unique
HSP90AB4P	0	0.350575	-1.954	4.05741	-0.481633	0.6301	0.9999	CTRL unique
HTR1F	0	0.430321	-2.038	4.07337	-0.500225	0.6169	0.9999	CTRL unique
HTR3D	0	0.350575	-1.954	4.05741	-0.481633	0.6301	0.9999	CTRL unique
IFNE	0	0.430321	-2.038	4.07337	-0.500225	0.6169	0.9999	CTRL unique
ITGAL	0	1.53998	-2.319	4.03345	-0.574835	0.5654	0.9999	CTRL unique
JAKMIP2-AS1	0	0.769991	-2.058	4.07642	-0.50478	0.6137	0.9999	CTRL unique
KB-1440D3.14	0	2.50218	-3.67	3.03717	-1.20839	0.2269	0.9999	CTRL unique
KB-1517D11.4	0	0.430321	-2.038	4.07337	-0.500225	0.6169	0.9999	CTRL unique
KB-1592A4.13	0	0.769991	-2.058	4.07642	-0.50478	0.6137	0.9999	CTRL unique
KB-1639H6.2	0	0.430321	-2.038	4.07337	-0.500225	0.6169	0.9999	CTRL unique
KB-67B5.16	0	0.769991	-2.058	4.07642	-0.50478	0.6137	0.9999	CTRL unique
KCNA5	0	0.769991	-2.058	4.07642	-0.50478	0.6137	0.9999	CTRL unique
KCNK9	0	1.29096	-2.468	4.01706	-0.614449	0.5389	0.9999	CTRL unique
KIF4B	0	0.350575	-1.954	4.05741	-0.481633	0.6301	0.9999	CTRL unique
KRT18P16	0	0.430321	-2.038	4.07337	-0.500225	0.6169	0.9999	CTRL unique
KRT223P	0	0.70115	-2.331	4.04255	-0.576659	0.5642	0.9999	CTRL unique
KRT33B	0	0.70115	-2.331	4.04255	-0.576659	0.5642	0.9999	CTRL unique
KRT34	0	0.430321	-2.038	4.07337	-0.500225	0.6169	0.9999	CTRL unique
LA16c-380H5.6	0	0.430321	-2.038	4.07337	-0.500225	0.6169	0.9999	CTRL unique
LA16c-444G7.2	0	0.350575	-1.954	4.05741	-0.481633	0.6301	0.9999	CTRL unique
LA16c-60G3.8	0	0.350575	-1.954	4.05741	-0.481633	0.6301	0.9999	CTRL unique
LEP	0	0.769991	-2.058	4.07642	-0.50478	0.6137	0.9999	CTRL unique
LIMS3	0	0.780896	-2.795	4.03259	-0.693028	0.4883	0.9999	CTRL unique
LIMS4	0	0.350575	-1.954	4.05741	-0.481633	0.6301	0.9999	CTRL unique
LINC00540	0	0.350575	-1.954	4.05741	-0.481633	0.6301	0.9999	CTRL unique
LINC00710	0	0.350575	-1.954	4.05741	-0.481633	0.6301	0.9999	CTRL unique
LIPC	0	0.70115	-2.331	4.04255	-0.576659	0.5642	0.9999	CTRL unique
LL22NC03-33B6.4	0	1.12057	-2.81	4.03523	-0.696315	0.4862	0.9999	CTRL unique
LLNLR-271C9.1	0	0.70115	-2.331	4.04255	-0.576659	0.5642	0.9999	CTRL unique
LOC390483	0	1.29096	-2.468	4.01706	-0.614449	0.5389	0.9999	CTRL unique
LRRC34	0	0.350575	-1.954	4.05741	-0.481633	0.6301	0.9999	CTRL unique
LRRC71	0	0.350575	-1.954	4.05741	-0.481633	0.6301	0.9999	CTRL unique
LRRN4	0	0.860642	-2.399	4.0437	-0.593382	0.5529	0.9999	CTRL unique
LRRTM1	0	0.350575	-1.954	4.05741	-0.481633	0.6301	0.9999	CTRL unique
LST1	0	0.769991	-2.058	4.07642	-0.50478	0.6137	0.9999	CTRL unique
MAB21L3	0	1.53998	-2.319	4.03345	-0.574835	0.5654	0.9999	CTRL unique
MAGEC3	0	1.89056	-3.22	3.40685	-0.945061	0.3446	0.9999	CTRL unique
MAPK6PS4	0	0.430321	-2.038	4.07337	-0.500225	0.6169	0.9999	CTRL unique
MARVELD3	0	0.430321	-2.038	4.07337	-0.500225	0.6169	0.9999	CTRL unique
MEI1	0	0.350575	-1.954	4.05741	-0.481633	0.6301	0.9999	CTRL unique
MEIS1-AS2	0	1.53998	-2.319	4.03345	-0.574835	0.5654	0.9999	CTRL unique
MGAM	0	0.430321	-2.038	4.07337	-0.500225	0.6169	0.9999	CTRL unique
MICD	0	0.780896	-2.795	4.03259	-0.693028	0.4883	0.9999	CTRL unique
MIR125B1	0	1.29096	-2.468	4.01706	-0.614449	0.5389	0.9999	CTRL unique
MIR1271	0	0.350575	-1.954	4.05741	-0.481633	0.6301	0.9999	CTRL unique
MIR1279	0	0.350575	-1.954	4.05741	-0.481633	0.6301	0.9999	CTRL unique
MIR1286	0	0.350575	-1.954	4.05741	-0.481633	0.6301	0.9999	CTRL unique
MIR132	0	0.350575	-1.954	4.05741	-0.481633	0.6301	0.9999	CTRL unique
MIR148B	0	0.350575	-1.954	4.05741	-0.481633	0.6301	0.9999	CTRL unique
MIR181B2	0	0.430321	-2.038	4.07337	-0.500225	0.6169	0.9999	CTRL unique
MIR193A	0	0.430321	-2.038	4.07337	-0.500225	0.6169	0.9999	CTRL unique
MIR199A2	0	1.05173	-2.56	4.03652	-0.634275	0.5259	0.9999	CTRL unique
MIR219B	0	0.350575	-1.954	4.05741	-0.481633	0.6301	0.9999	CTRL unique
MIR2392	0	0.430321	-2.038	4.07337	-0.500225	0.6169	0.9999	CTRL unique
MIR3128	0	0.350575	-1.954	4.05741	-0.481633	0.6301	0.9999	CTRL unique
MIR3132	0	0.70115	-2.331	4.04255	-0.576659	0.5642	0.9999	CTRL unique
MIR3188	0	1.47114	-3.14	3.77097	-0.832628	0.4051	0.9999	CTRL unique
MIR325HG	0	1.05173	-2.56	4.03652	-0.634275	0.5259	0.9999	CTRL unique
MIR365A	0	0.350575	-1.954	4.05741	-0.481633	0.6301	0.9999	CTRL unique
MIR3680-1	0	0.70115	-2.331	4.04255	-0.576659	0.5642	0.9999	CTRL unique
MIR4322	0	0.430321	-2.038	4.07337	-0.500225	0.6169	0.9999	CTRL unique
MIR4435-2	0	1.53998	-2.319	4.03345	-0.574835	0.5654	0.9999	CTRL unique
MIR4668	0	0.430321	-2.038	4.07337	-0.500225	0.6169	0.9999	CTRL unique
MIR4701	0	0.70115	-2.331	4.04255	-0.576659	0.5642	0.9999	CTRL unique
MIR4755	0	0.430321	-2.038	4.07337	-0.500225	0.6169	0.9999	CTRL unique
MIR5572	0	0.430321	-2.038	4.07337	-0.500225	0.6169	0.9999	CTRL unique
MIR5697	0	0.350575	-1.954	4.05741	-0.481633	0.6301	0.9999	CTRL unique
MIR613	0	0.350575	-1.954	4.05741	-0.481633	0.6301	0.9999	CTRL unique
MIR641	0	2.30997	-2.426	3.4151	-0.710372	0.4775	0.9999	CTRL unique
MIR6763	0	0.430321	-2.038	4.07337	-0.500225	0.6169	0.9999	CTRL unique
MIR7106	0	0.430321	-2.038	4.07337	-0.500225	0.6169	0.9999	CTRL unique
MIR7160	0	0.350575	-1.954	4.05741	-0.481633	0.6301	0.9999	CTRL unique
MIRLET7G	0	0.350575	-1.954	4.05741	-0.481633	0.6301	0.9999	CTRL unique
MLNR	0	0.350575	-1.954	4.05741	-0.481633	0.6301	0.9999	CTRL unique
MRPS5P4	0	1.05173	-2.56	4.03652	-0.634275	0.5259	0.9999	CTRL unique
MT-TI	0	0.769991	-2.058	4.07642	-0.50478	0.6137	0.9999	CTRL unique
MYO3B	0	0.70115	-2.331	4.04255	-0.576659	0.5642	0.9999	CTRL unique
NACAP1	0	0.769991	-2.058	4.07642	-0.50478	0.6137	0.9999	CTRL unique
NAT2	0	0.780896	-2.795	4.03259	-0.693028	0.4883	0.9999	CTRL unique
NCRNA00113	0	0.350575	-1.954	4.05741	-0.481633	0.6301	0.9999	CTRL unique
NCRNA00160	0	1.29096	-2.468	4.01706	-0.614449	0.5389	0.9999	CTRL unique
NCRNA00211	0	0.860642	-2.399	4.0437	-0.593382	0.5529	0.9999	CTRL unique
NCRNA00277	0	0.70115	-2.331	4.04255	-0.576659	0.5642	0.9999	CTRL unique
NDNF	0	1.83262	-3.494	3.43706	-1.01665	0.3093	0.9999	CTRL unique
NFE4	0	0.860642	-2.399	4.0437	-0.593382	0.5529	0.9999	CTRL unique
NOL5BP	0	2.30997	-2.426	3.4151	-0.710372	0.4775	0.9999	CTRL unique
OR10AB1P	0	0.430321	-2.038	4.07337	-0.500225	0.6169	0.9999	CTRL unique
OR10AC1P	0	0.860642	-2.399	4.0437	-0.593382	0.5529	0.9999	CTRL unique
OR2B3	0	0.769991	-2.058	4.07642	-0.50478	0.6137	0.9999	CTRL unique
OR7E162P	0	0.350575	-1.954	4.05741	-0.481633	0.6301	0.9999	CTRL unique
OR7E19P	0	0.430321	-2.038	4.07337	-0.500225	0.6169	0.9999	CTRL unique
OR8A1	0	0.430321	-2.038	4.07337	-0.500225	0.6169	0.9999	CTRL unique
PABPN1L	0	0.860642	-2.399	4.0437	-0.593382	0.5529	0.9999	CTRL unique
PARP4P2	0	0.769991	-2.058	4.07642	-0.50478	0.6137	0.9999	CTRL unique
PARVG	0	1.64154	-3.438	3.59843	-0.955478	0.3393	0.9999	CTRL unique
PASD1	0	1.48205	-3.336	3.74929	-0.889734	0.3736	0.9999	CTRL unique
PCBP2-OT1	0	0.70115	-2.331	4.04255	-0.576659	0.5642	0.9999	CTRL unique
PCDHA1	0	0.350575	-1.954	4.05741	-0.481633	0.6301	0.9999	CTRL unique
PCSK1	0	2.58192	-2.643	3.2553	-0.811828	0.4169	0.9999	CTRL unique
PLA2G5	0	0.860642	-2.399	4.0437	-0.593382	0.5529	0.9999	CTRL unique
PLD4	0	0.430321	-2.038	4.07337	-0.500225	0.6169	0.9999	CTRL unique
PMS2P10	0	0.350575	-1.954	4.05741	-0.481633	0.6301	0.9999	CTRL unique
POTEG	0	0.860642	-2.399	4.0437	-0.593382	0.5529	0.9999	CTRL unique
POTEI	0	0.430321	-2.038	4.07337	-0.500225	0.6169	0.9999	CTRL unique
POU4F3	0	0.350575	-1.954	4.05741	-0.481633	0.6301	0.9999	CTRL unique
POU5F1	0	0.430321	-2.038	4.07337	-0.500225	0.6169	0.9999	CTRL unique
PROK2	0	0.430321	-2.038	4.07337	-0.500225	0.6169	0.9999	CTRL unique
PRR35	0	3.84996	-2.633	2.77825	-0.947697	0.3433	0.9999	CTRL unique
PRR5-ARHGAP8	0	0.70115	-2.331	4.04255	-0.576659	0.5642	0.9999	CTRL unique
PRSS35	0	1.21122	-3.192	4.01141	-0.795684	0.4262	0.9999	CTRL unique
PSORS1C1	0	0.430321	-2.038	4.07337	-0.500225	0.6169	0.9999	CTRL unique
PSORS1C2	0	0.70115	-2.331	4.04255	-0.576659	0.5642	0.9999	CTRL unique
PTAFR	0	2.49127	-3.781	3.05463	-1.23787	0.2158	0.9999	CTRL unique
PTGER1	0	0.860642	-2.399	4.0437	-0.593382	0.5529	0.9999	CTRL unique
PTGES3L-AARSD1	0	0.350575	-1.954	4.05741	-0.481633	0.6301	0.9999	CTRL unique
PYY	0	1.98121	-3.97	3.0725	-1.29208	0.1963	0.9999	CTRL unique
PYY2	0	1.13147	-3.126	4.01828	-0.777844	0.4367	0.9999	CTRL unique
PYY3	0	0.769991	-2.058	4.07642	-0.50478	0.6137	0.9999	CTRL unique
RAB40AL	0	0.70115	-2.331	4.04255	-0.576659	0.5642	0.9999	CTRL unique
RASAL3	0	0.350575	-1.954	4.05741	-0.481633	0.6301	0.9999	CTRL unique
RASSF10	0	0.430321	-2.038	4.07337	-0.500225	0.6169	0.9999	CTRL unique
RF00402	0	0.70115	-2.331	4.04255	-0.576659	0.5642	0.9999	CTRL unique
RHOXF1	0	0.430321	-2.038	4.07337	-0.500225	0.6169	0.9999	CTRL unique
RIMKLA	0	0.350575	-1.954	4.05741	-0.481633	0.6301	0.9999	CTRL unique
RN7SKP106	0	0.350575	-1.954	4.05741	-0.481633	0.6301	0.9999	CTRL unique
RN7SKP173	0	0.430321	-2.038	4.07337	-0.500225	0.6169	0.9999	CTRL unique
RN7SKP239	0	0.350575	-1.954	4.05741	-0.481633	0.6301	0.9999	CTRL unique
RN7SKP71	0	0.430321	-2.038	4.07337	-0.500225	0.6169	0.9999	CTRL unique
RN7SL118P	0	0.350575	-1.954	4.05741	-0.481633	0.6301	0.9999	CTRL unique
RN7SL153P	0	0.430321	-2.038	4.07337	-0.500225	0.6169	0.9999	CTRL unique
RN7SL280P	0	0.780896	-2.795	4.03259	-0.693028	0.4883	0.9999	CTRL unique
RN7SL471P	0	0.430321	-2.038	4.07337	-0.500225	0.6169	0.9999	CTRL unique
RN7SL477P	0	0.430321	-2.038	4.07337	-0.500225	0.6169	0.9999	CTRL unique
RN7SL49P	0	0.350575	-1.954	4.05741	-0.481633	0.6301	0.9999	CTRL unique
RN7SL574P	0	0.350575	-1.954	4.05741	-0.481633	0.6301	0.9999	CTRL unique
RN7SL646P	0	0.860642	-2.399	4.0437	-0.593382	0.5529	0.9999	CTRL unique
RNA5SP216	0	0.350575	-1.954	4.05741	-0.481633	0.6301	0.9999	CTRL unique
RNA5SP298	0	0.430321	-2.038	4.07337	-0.500225	0.6169	0.9999	CTRL unique
RNA5SP352	0	0.350575	-1.954	4.05741	-0.481633	0.6301	0.9999	CTRL unique
RNA5SP479	0	0.769991	-2.058	4.07642	-0.50478	0.6137	0.9999	CTRL unique
RNA5SP530	0	0.430321	-2.038	4.07337	-0.500225	0.6169	0.9999	CTRL unique
RNA5SP82	0	0.860642	-2.399	4.0437	-0.593382	0.5529	0.9999	CTRL unique
RNF222	0	0.860642	-2.399	4.0437	-0.593382	0.5529	0.9999	CTRL unique
RNF43	0	0.70115	-2.331	4.04255	-0.576659	0.5642	0.9999	CTRL unique
RNU1-109P	0	0.860642	-2.399	4.0437	-0.593382	0.5529	0.9999	CTRL unique
RNU2-7P	0	0.430321	-2.038	4.07337	-0.500225	0.6169	0.9999	CTRL unique
RNU4-23P	0	0.860642	-2.399	4.0437	-0.593382	0.5529	0.9999	CTRL unique
RNU6-1216P	0	0.769991	-2.058	4.07642	-0.50478	0.6137	0.9999	CTRL unique
RNU6-137P	0	0.350575	-1.954	4.05741	-0.481633	0.6301	0.9999	CTRL unique
RNU6-195P	0	0.430321	-2.038	4.07337	-0.500225	0.6169	0.9999	CTRL unique
RNU6-251P	0	0.769991	-2.058	4.07642	-0.50478	0.6137	0.9999	CTRL unique
RNU6-33P	0	0.769991	-2.058	4.07642	-0.50478	0.6137	0.9999	CTRL unique
RNU6-3P	0	0.350575	-1.954	4.05741	-0.481633	0.6301	0.9999	CTRL unique
RNU6-529P	0	0.860642	-2.399	4.0437	-0.593382	0.5529	0.9999	CTRL unique
RNU6-610P	0	0.70115	-2.331	4.04255	-0.576659	0.5642	0.9999	CTRL unique
RNU6-621P	0	0.350575	-1.954	4.05741	-0.481633	0.6301	0.9999	CTRL unique
RNU6-762P	0	0.860642	-2.399	4.0437	-0.593382	0.5529	0.9999	CTRL unique
RNU6-888P	0	2.30997	-2.426	3.4151	-0.710372	0.4775	0.9999	CTRL unique
RNU7-48P	0	0.769991	-2.058	4.07642	-0.50478	0.6137	0.9999	CTRL unique
RNVU1-15	0	0.350575	-1.954	4.05741	-0.481633	0.6301	0.9999	CTRL unique
RNY4P37	0	0.70115	-2.331	4.04255	-0.576659	0.5642	0.9999	CTRL unique
RP1-102H19.7	0	0.70115	-2.331	4.04255	-0.576659	0.5642	0.9999	CTRL unique
RP1-118J21.25	0	0.769991	-2.058	4.07642	-0.50478	0.6137	0.9999	CTRL unique
RP1-118J21.27	0	0.769991	-2.058	4.07642	-0.50478	0.6137	0.9999	CTRL unique
RP1-122K4.3	0	0.860642	-2.399	4.0437	-0.593382	0.5529	0.9999	CTRL unique
RP1-137K24.1	0	0.350575	-1.954	4.05741	-0.481633	0.6301	0.9999	CTRL unique
RP1-140C12.2	0	0.769991	-2.058	4.07642	-0.50478	0.6137	0.9999	CTRL unique
RP1-16A9.1	0	0.350575	-1.954	4.05741	-0.481633	0.6301	0.9999	CTRL unique
RP1-170D19.3	0	4.21144	-4.651	2.32225	-2.00289	0.04519	0.9999	CTRL unique
RP1-17K7.3	0	0.430321	-2.038	4.07337	-0.500225	0.6169	0.9999	CTRL unique
RP1-190I16.2	0	1.20031	-2.85	4.04923	-0.70396	0.4815	0.9999	CTRL unique
RP1-225E12.2	0	0.769991	-2.058	4.07642	-0.50478	0.6137	0.9999	CTRL unique
RP1-231P7P.1	0	0.860642	-2.399	4.0437	-0.593382	0.5529	0.9999	CTRL unique
RP1-24O22.3	0	0.350575	-1.954	4.05741	-0.481633	0.6301	0.9999	CTRL unique
RP1-251M9.3	0	0.860642	-2.399	4.0437	-0.593382	0.5529	0.9999	CTRL unique
RP1-28C20.1	0	0.769991	-2.058	4.07642	-0.50478	0.6137	0.9999	CTRL unique
RP1-28O10.1	0	0.780896	-2.795	4.03259	-0.693028	0.4883	0.9999	CTRL unique
RP1-290I10.5	0	0.430321	-2.038	4.07337	-0.500225	0.6169	0.9999	CTRL unique
RP1-290I10.6	0	0.350575	-1.954	4.05741	-0.481633	0.6301	0.9999	CTRL unique
RP1-321O10.2	0	0.350575	-1.954	4.05741	-0.481633	0.6301	0.9999	CTRL unique
RP1-50A13.2	0	0.430321	-2.038	4.07337	-0.500225	0.6169	0.9999	CTRL unique
RP1-5O6.4	0	0.350575	-1.954	4.05741	-0.481633	0.6301	0.9999	CTRL unique
RP1-69E11.2	0	0.430321	-2.038	4.07337	-0.500225	0.6169	0.9999	CTRL unique
RP1-71H19.2	0	0.350575	-1.954	4.05741	-0.481633	0.6301	0.9999	CTRL unique
RP1-83M4.2	0	3.17062	-4.01	2.75872	-1.45352	0.1461	0.9999	CTRL unique
RP1-97D16.4	0	0.70115	-2.331	4.04255	-0.576659	0.5642	0.9999	CTRL unique
RP11-100L22.1	0	0.430321	-2.038	4.07337	-0.500225	0.6169	0.9999	CTRL unique
RP11-1018J11.1	0	0.780896	-2.795	4.03259	-0.693028	0.4883	0.9999	CTRL unique
RP11-1020A11.2	0	0.70115	-2.331	4.04255	-0.576659	0.5642	0.9999	CTRL unique
RP11-103B5.4	0	0.350575	-1.954	4.05741	-0.481633	0.6301	0.9999	CTRL unique
RP11-1047D15.2	0	1.47114	-3.14	3.77097	-0.832628	0.4051	0.9999	CTRL unique
RP11-106A1.3	0	0.860642	-2.399	4.0437	-0.593382	0.5529	0.9999	CTRL unique
RP11-106M3.3	0	0.860642	-2.399	4.0437	-0.593382	0.5529	0.9999	CTRL unique
RP11-1089B7.1	0	0.350575	-1.954	4.05741	-0.481633	0.6301	0.9999	CTRL unique
RP11-10A14.9	0	0.350575	-1.954	4.05741	-0.481633	0.6301	0.9999	CTRL unique
RP11-10L12.6	0	0.430321	-2.038	4.07337	-0.500225	0.6169	0.9999	CTRL unique
RP11-10O22.2	0	0.430321	-2.038	4.07337	-0.500225	0.6169	0.9999	CTRL unique
RP11-1112C15.2	0	2.30997	-2.426	3.4151	-0.710372	0.4775	0.9999	CTRL unique
RP11-112J3.16	0	0.70115	-2.331	4.04255	-0.576659	0.5642	0.9999	CTRL unique
RP11-1134I14.3	0	0.430321	-2.038	4.07337	-0.500225	0.6169	0.9999	CTRL unique
RP11-113C12.1	0	1.29096	-2.468	4.01706	-0.614449	0.5389	0.9999	CTRL unique
RP11-113D6.8	0	0.430321	-2.038	4.07337	-0.500225	0.6169	0.9999	CTRL unique
RP11-114F3.2	0	1.12057	-2.81	4.03523	-0.696315	0.4862	0.9999	CTRL unique
RP11-114H23.3	0	0.350575	-1.954	4.05741	-0.481633	0.6301	0.9999	CTRL unique
RP11-114M1.1	0	0.430321	-2.038	4.07337	-0.500225	0.6169	0.9999	CTRL unique
RP11-115K3.2	0	0.430321	-2.038	4.07337	-0.500225	0.6169	0.9999	CTRL unique
RP11-118B18.1	0	1.05173	-2.56	4.03652	-0.634275	0.5259	0.9999	CTRL unique
RP11-118B22.6	0	1.4023	-2.726	4.03319	-0.67582	0.4992	0.9999	CTRL unique
RP11-118B23.6	0	2.30997	-2.426	3.4151	-0.710372	0.4775	0.9999	CTRL unique
RP11-118H4.1	0	0.769991	-2.058	4.07642	-0.50478	0.6137	0.9999	CTRL unique
RP11-118M9.3	0	0.350575	-1.954	4.05741	-0.481633	0.6301	0.9999	CTRL unique
RP11-1212A22.4	0	1.12057	-2.81	4.03523	-0.696315	0.4862	0.9999	CTRL unique
RP11-1216L17.1	0	0.350575	-1.954	4.05741	-0.481633	0.6301	0.9999	CTRL unique
RP11-1217F2.1	0	0.350575	-1.954	4.05741	-0.481633	0.6301	0.9999	CTRL unique
RP11-1228E12.2	0	0.769991	-2.058	4.07642	-0.50478	0.6137	0.9999	CTRL unique
RP11-123M21.2	0	1.82172	-3.351	3.45263	-0.970569	0.3318	0.9999	CTRL unique
RP11-125K10.2	0	0.769991	-2.058	4.07642	-0.50478	0.6137	0.9999	CTRL unique
RP11-127O4.3	0	0.860642	-2.399	4.0437	-0.593382	0.5529	0.9999	CTRL unique
RP11-128L5.1	0	0.70115	-2.331	4.04255	-0.576659	0.5642	0.9999	CTRL unique
RP11-1299A16.2	0	0.769991	-2.058	4.07642	-0.50478	0.6137	0.9999	CTRL unique
RP11-12M5.4	0	0.769991	-2.058	4.07642	-0.50478	0.6137	0.9999	CTRL unique
RP11-12M9.4	0	0.769991	-2.058	4.07642	-0.50478	0.6137	0.9999	CTRL unique
RP11-131K5.1	0	0.350575	-1.954	4.05741	-0.481633	0.6301	0.9999	CTRL unique
RP11-131M11.3	0	0.350575	-1.954	4.05741	-0.481633	0.6301	0.9999	CTRL unique
RP11-1336O20.2	0	1.4023	-2.726	4.03319	-0.67582	0.4992	0.9999	CTRL unique
RP11-1379J22.3	0	0.430321	-2.038	4.07337	-0.500225	0.6169	0.9999	CTRL unique
RP11-13B9.5	0	0.70115	-2.331	4.04255	-0.576659	0.5642	0.9999	CTRL unique
RP11-13N13.5	0	3.07997	-2.531	3.03516	-0.833878	0.4043	0.9999	CTRL unique
RP11-1415C14.3	0	0.350575	-1.954	4.05741	-0.481633	0.6301	0.9999	CTRL unique
RP11-1415C14.4	0	0.769991	-2.058	4.07642	-0.50478	0.6137	0.9999	CTRL unique
RP11-141C7.5	0	0.350575	-1.954	4.05741	-0.481633	0.6301	0.9999	CTRL unique
RP11-142A23.1	0	0.70115	-2.331	4.04255	-0.576659	0.5642	0.9999	CTRL unique
RP11-145P16.1	0	0.350575	-1.954	4.05741	-0.481633	0.6301	0.9999	CTRL unique
RP11-149I9.2	0	0.350575	-1.954	4.05741	-0.481633	0.6301	0.9999	CTRL unique
RP11-151A10.2	0	0.350575	-1.954	4.05741	-0.481633	0.6301	0.9999	CTRL unique
RP11-151A6.6	0	0.430321	-2.038	4.07337	-0.500225	0.6169	0.9999	CTRL unique
RP11-157F20.3	0	1.20031	-2.85	4.04923	-0.70396	0.4815	0.9999	CTRL unique
RP11-157L3.5	0	0.769991	-2.058	4.07642	-0.50478	0.6137	0.9999	CTRL unique
RP11-158M2.4	0	0.430321	-2.038	4.07337	-0.500225	0.6169	0.9999	CTRL unique
RP11-159A18.1	0	1.29096	-2.468	4.01706	-0.614449	0.5389	0.9999	CTRL unique
RP11-159C21.3	0	0.769991	-2.058	4.07642	-0.50478	0.6137	0.9999	CTRL unique
RP11-159H3.1	0	0.350575	-1.954	4.05741	-0.481633	0.6301	0.9999	CTRL unique
RP11-159J3.1	0	0.769991	-2.058	4.07642	-0.50478	0.6137	0.9999	CTRL unique
RP11-15A1.2	0	0.430321	-2.038	4.07337	-0.500225	0.6169	0.9999	CTRL unique
RP11-15B24.5	0	0.350575	-1.954	4.05741	-0.481633	0.6301	0.9999	CTRL unique
RP11-15L13.4	0	0.430321	-2.038	4.07337	-0.500225	0.6169	0.9999	CTRL unique
RP11-162D16.2	0	0.430321	-2.038	4.07337	-0.500225	0.6169	0.9999	CTRL unique
RP11-162J8.3	0	0.70115	-2.331	4.04255	-0.576659	0.5642	0.9999	CTRL unique
RP11-168F24.2	0	0.769991	-2.058	4.07642	-0.50478	0.6137	0.9999	CTRL unique
RP11-169D4.3	0	0.860642	-2.399	4.0437	-0.593382	0.5529	0.9999	CTRL unique
RP11-16D22.1	0	0.780896	-2.795	4.03259	-0.693028	0.4883	0.9999	CTRL unique
RP11-16K12.2	0	0.350575	-1.954	4.05741	-0.481633	0.6301	0.9999	CTRL unique
RP11-16P20.4	0	2.06095	-3.576	3.28847	-1.08748	0.2768	0.9999	CTRL unique
RP11-171I2.1	0	0.860642	-2.399	4.0437	-0.593382	0.5529	0.9999	CTRL unique
RP11-173B14.5	0	1.05173	-2.56	4.03652	-0.634275	0.5259	0.9999	CTRL unique
RP11-173M1.4	0	0.350575	-1.954	4.05741	-0.481633	0.6301	0.9999	CTRL unique
RP11-174O3.3	0	0.430321	-2.038	4.07337	-0.500225	0.6169	0.9999	CTRL unique
RP11-175I6.1	0	0.430321	-2.038	4.07337	-0.500225	0.6169	0.9999	CTRL unique
RP11-177H22.2	0	1.55089	-3.598	3.39677	-1.05937	0.2894	0.9999	CTRL unique
RP11-178C3.3	0	0.769991	-2.058	4.07642	-0.50478	0.6137	0.9999	CTRL unique
RP11-179A10.1	0	0.430321	-2.038	4.07337	-0.500225	0.6169	0.9999	CTRL unique
RP11-179A9.4	0	0.350575	-1.954	4.05741	-0.481633	0.6301	0.9999	CTRL unique
RP11-17A4.1	0	1.20031	-2.85	4.04923	-0.70396	0.4815	0.9999	CTRL unique
RP11-181D18.2	0	0.350575	-1.954	4.05741	-0.481633	0.6301	0.9999	CTRL unique
RP11-181E22.1	0	0.860642	-2.399	4.0437	-0.593382	0.5529	0.9999	CTRL unique
RP11-181K3.4	0	0.350575	-1.954	4.05741	-0.481633	0.6301	0.9999	CTRL unique
RP11-187A9.2	0	0.430321	-2.038	4.07337	-0.500225	0.6169	0.9999	CTRL unique
RP11-188P20.3	0	1.53998	-2.319	4.03345	-0.574835	0.5654	0.9999	CTRL unique
RP11-190C22.8	0	0.769991	-2.058	4.07642	-0.50478	0.6137	0.9999	CTRL unique
RP11-191L17.1	0	0.769991	-2.058	4.07642	-0.50478	0.6137	0.9999	CTRL unique
RP11-192H23.7	0	1.13147	-3.126	4.01828	-0.777844	0.4367	0.9999	CTRL unique
RP11-196B3.1	0	1.72128	-2.518	3.85706	-0.652871	0.5138	0.9999	CTRL unique
RP11-1M18.1	0	0.70115	-2.331	4.04255	-0.576659	0.5642	0.9999	CTRL unique
RP11-20B7.1	0	0.430321	-2.038	4.07337	-0.500225	0.6169	0.9999	CTRL unique
RP11-20I20.4	0	0.70115	-2.331	4.04255	-0.576659	0.5642	0.9999	CTRL unique
RP11-212D19.5	0	0.350575	-1.954	4.05741	-0.481633	0.6301	0.9999	CTRL unique
RP11-213K14.2	0	1.12057	-2.81	4.03523	-0.696315	0.4862	0.9999	CTRL unique
RP11-214K3.23	0	1.53998	-2.319	4.03345	-0.574835	0.5654	0.9999	CTRL unique
RP11-216B9.7	0	0.860642	-2.399	4.0437	-0.593382	0.5529	0.9999	CTRL unique
RP11-216N14.7	0	0.350575	-1.954	4.05741	-0.481633	0.6301	0.9999	CTRL unique
RP11-219F1.1	0	0.430321	-2.038	4.07337	-0.500225	0.6169	0.9999	CTRL unique
RP11-21M24.2	0	0.350575	-1.954	4.05741	-0.481633	0.6301	0.9999	CTRL unique
RP11-220H4.3	0	0.769991	-2.058	4.07642	-0.50478	0.6137	0.9999	CTRL unique
RP11-227G15.8	0	0.769991	-2.058	4.07642	-0.50478	0.6137	0.9999	CTRL unique
RP11-227L6.1	0	0.860642	-2.399	4.0437	-0.593382	0.5529	0.9999	CTRL unique
RP11-231D20.2	0	0.430321	-2.038	4.07337	-0.500225	0.6169	0.9999	CTRL unique
RP11-232D9.1	0	0.430321	-2.038	4.07337	-0.500225	0.6169	0.9999	CTRL unique
RP11-234P3.3	0	0.769991	-2.058	4.07642	-0.50478	0.6137	0.9999	CTRL unique
RP11-239E10.2	0	0.430321	-2.038	4.07337	-0.500225	0.6169	0.9999	CTRL unique
RP11-242C19.3	0	1.05173	-2.56	4.03652	-0.634275	0.5259	0.9999	CTRL unique
RP11-243J16.7	0	0.769991	-2.058	4.07642	-0.50478	0.6137	0.9999	CTRL unique
RP11-244F12.1	0	0.769991	-2.058	4.07642	-0.50478	0.6137	0.9999	CTRL unique
RP11-245B11.2	0	5.38994	-2.828	2.4447	-1.15696	0.2473	0.9999	CTRL unique
RP11-245P10.8	0	0.430321	-2.038	4.07337	-0.500225	0.6169	0.9999	CTRL unique
RP11-247L20.4	0	1.75288	-2.86	3.82596	-0.747444	0.4548	0.9999	CTRL unique
RP11-248B24.4	0	0.430321	-2.038	4.07337	-0.500225	0.6169	0.9999	CTRL unique
RP11-248M19.1	0	0.780896	-2.795	4.03259	-0.693028	0.4883	0.9999	CTRL unique
RP11-250B16.1	0	0.350575	-1.954	4.05741	-0.481633	0.6301	0.9999	CTRL unique
RP11-253I19.3	0	1.13147	-3.126	4.01828	-0.777844	0.4367	0.9999	CTRL unique
RP11-253M7.4	0	0.350575	-1.954	4.05741	-0.481633	0.6301	0.9999	CTRL unique
RP11-255J3.3	0	0.430321	-2.038	4.07337	-0.500225	0.6169	0.9999	CTRL unique
RP11-256L11.3	0	0.769991	-2.058	4.07642	-0.50478	0.6137	0.9999	CTRL unique
RP11-261P13.5	0	1.99211	-3.739	3.30526	-1.13137	0.2579	0.9999	CTRL unique
RP11-261P9.4	0	1.53998	-2.319	4.03345	-0.574835	0.5654	0.9999	CTRL unique
RP11-262H14.9	0	0.350575	-1.954	4.05741	-0.481633	0.6301	0.9999	CTRL unique
RP11-265E18.1	0	0.70115	-2.331	4.04255	-0.576659	0.5642	0.9999	CTRL unique
RP11-266A24.1	0	0.430321	-2.038	4.07337	-0.500225	0.6169	0.9999	CTRL unique
RP11-268G13.1	0	2.30997	-2.426	3.4151	-0.710372	0.4775	0.9999	CTRL unique
RP11-269F19.2	0	0.350575	-1.954	4.05741	-0.481633	0.6301	0.9999	CTRL unique
RP11-269G24.7	0	0.350575	-1.954	4.05741	-0.481633	0.6301	0.9999	CTRL unique
RP11-270B14.1	0	0.769991	-2.058	4.07642	-0.50478	0.6137	0.9999	CTRL unique
RP11-272L14.2	0	0.350575	-1.954	4.05741	-0.481633	0.6301	0.9999	CTRL unique
RP11-274B18.4	0	0.430321	-2.038	4.07337	-0.500225	0.6169	0.9999	CTRL unique
RP11-274B21.12	0	0.430321	-2.038	4.07337	-0.500225	0.6169	0.9999	CTRL unique
RP11-274J2.1	0	0.350575	-1.954	4.05741	-0.481633	0.6301	0.9999	CTRL unique
RP11-275E10.1	0	0.70115	-2.331	4.04255	-0.576659	0.5642	0.9999	CTRL unique
RP11-276M12.1	0	0.430321	-2.038	4.07337	-0.500225	0.6169	0.9999	CTRL unique
RP11-278C7.3	0	0.350575	-1.954	4.05741	-0.481633	0.6301	0.9999	CTRL unique
RP11-278L15.6	0	0.769991	-2.058	4.07642	-0.50478	0.6137	0.9999	CTRL unique
RP11-27G14.4	0	0.350575	-1.954	4.05741	-0.481633	0.6301	0.9999	CTRL unique
RP11-27M24.3	0	1.29096	-2.468	4.01706	-0.614449	0.5389	0.9999	CTRL unique
RP11-283I3.4	0	0.70115	-2.331	4.04255	-0.576659	0.5642	0.9999	CTRL unique
RP11-284F21.11	0	0.430321	-2.038	4.07337	-0.500225	0.6169	0.9999	CTRL unique
RP11-286E11.1	0	0.350575	-1.954	4.05741	-0.481633	0.6301	0.9999	CTRL unique
RP11-288G3.2	0	0.769991	-2.058	4.07642	-0.50478	0.6137	0.9999	CTRL unique
RP11-288L9.3	0	0.70115	-2.331	4.04255	-0.576659	0.5642	0.9999	CTRL unique
RP11-290L7.2	0	0.860642	-2.399	4.0437	-0.593382	0.5529	0.9999	CTRL unique
RP11-293B20.1	0	0.780896	-2.795	4.03259	-0.693028	0.4883	0.9999	CTRL unique
RP11-294J22.7	0	0.780896	-2.795	4.03259	-0.693028	0.4883	0.9999	CTRL unique
RP11-295H24.5	0	0.350575	-1.954	4.05741	-0.481633	0.6301	0.9999	CTRL unique
RP11-297C4.3	0	0.350575	-1.954	4.05741	-0.481633	0.6301	0.9999	CTRL unique
RP11-298E9.5	0	0.350575	-1.954	4.05741	-0.481633	0.6301	0.9999	CTRL unique
RP11-299L17.4	0	0.769991	-2.058	4.07642	-0.50478	0.6137	0.9999	CTRL unique
RP11-2E11.5	0	0.780896	-2.795	4.03259	-0.693028	0.4883	0.9999	CTRL unique
RP11-2K15.2	0	0.350575	-1.954	4.05741	-0.481633	0.6301	0.9999	CTRL unique
RP11-2L8.2	0	0.430321	-2.038	4.07337	-0.500225	0.6169	0.9999	CTRL unique
RP11-300M24.1	0	0.350575	-1.954	4.05741	-0.481633	0.6301	0.9999	CTRL unique
RP11-305O4.3	0	0.430321	-2.038	4.07337	-0.500225	0.6169	0.9999	CTRL unique
RP11-307I2.1	0	0.430321	-2.038	4.07337	-0.500225	0.6169	0.9999	CTRL unique
RP11-309L24.10	0	0.430321	-2.038	4.07337	-0.500225	0.6169	0.9999	CTRL unique
RP11-30P6.1	0	0.430321	-2.038	4.07337	-0.500225	0.6169	0.9999	CTRL unique
RP11-310E22.4	0	0.430321	-2.038	4.07337	-0.500225	0.6169	0.9999	CTRL unique
RP11-313P22.1	0	0.350575	-1.954	4.05741	-0.481633	0.6301	0.9999	CTRL unique
RP11-317G6.1	0	1.53998	-2.319	4.03345	-0.574835	0.5654	0.9999	CTRL unique
RP11-319E12.1	0	0.70115	-2.331	4.04255	-0.576659	0.5642	0.9999	CTRL unique
RP11-319E16.1	0	0.430321	-2.038	4.07337	-0.500225	0.6169	0.9999	CTRL unique
RP11-320A16.1	0	0.350575	-1.954	4.05741	-0.481633	0.6301	0.9999	CTRL unique
RP11-320P7.2	0	0.430321	-2.038	4.07337	-0.500225	0.6169	0.9999	CTRL unique
RP11-321M21.3	0	0.350575	-1.954	4.05741	-0.481633	0.6301	0.9999	CTRL unique
RP11-322E11.2	0	0.769991	-2.058	4.07642	-0.50478	0.6137	0.9999	CTRL unique
RP11-323N12.5	0	0.430321	-2.038	4.07337	-0.500225	0.6169	0.9999	CTRL unique
RP11-324I22.2	0	0.430321	-2.038	4.07337	-0.500225	0.6169	0.9999	CTRL unique
RP11-325L7.1	0	0.70115	-2.331	4.04255	-0.576659	0.5642	0.9999	CTRL unique
RP11-325P15.1	0	0.769991	-2.058	4.07642	-0.50478	0.6137	0.9999	CTRL unique
RP11-326A19.5	0	1.53998	-2.319	4.03345	-0.574835	0.5654	0.9999	CTRL unique
RP11-328L11.1	0	0.769991	-2.058	4.07642	-0.50478	0.6137	0.9999	CTRL unique
RP11-329B9.3	0	0.430321	-2.038	4.07337	-0.500225	0.6169	0.9999	CTRL unique
RP11-329L6.2	0	0.769991	-2.058	4.07642	-0.50478	0.6137	0.9999	CTRL unique
RP11-333E13.2	0	0.769991	-2.058	4.07642	-0.50478	0.6137	0.9999	CTRL unique
RP11-334J6.6	0	0.70115	-2.331	4.04255	-0.576659	0.5642	0.9999	CTRL unique
RP11-335O13.7	0	0.350575	-1.954	4.05741	-0.481633	0.6301	0.9999	CTRL unique
RP11-339B21.8	0	0.430321	-2.038	4.07337	-0.500225	0.6169	0.9999	CTRL unique
RP11-342K6.3	0	0.350575	-1.954	4.05741	-0.481633	0.6301	0.9999	CTRL unique
RP11-343H5.6	0	1.47114	-3.14	3.77097	-0.832628	0.4051	0.9999	CTRL unique
RP11-343N15.1	0	0.70115	-2.331	4.04255	-0.576659	0.5642	0.9999	CTRL unique
RP11-344B5.4	0	0.350575	-1.954	4.05741	-0.481633	0.6301	0.9999	CTRL unique
RP11-346D6.5	0	0.430321	-2.038	4.07337	-0.500225	0.6169	0.9999	CTRL unique
RP11-346L13.3	0	2.30997	-2.426	3.4151	-0.710372	0.4775	0.9999	CTRL unique
RP11-347I19.8	0	0.350575	-1.954	4.05741	-0.481633	0.6301	0.9999	CTRL unique
RP11-348P10.1	0	0.350575	-1.954	4.05741	-0.481633	0.6301	0.9999	CTRL unique
RP11-349G13.2	0	2.30997	-2.426	3.4151	-0.710372	0.4775	0.9999	CTRL unique
RP11-34F20.4	0	0.350575	-1.954	4.05741	-0.481633	0.6301	0.9999	CTRL unique
RP11-34P1.2	0	0.430321	-2.038	4.07337	-0.500225	0.6169	0.9999	CTRL unique
RP11-350G8.4	0	3.84996	-2.633	2.77825	-0.947697	0.3433	0.9999	CTRL unique
RP11-350N15.6	0	1.63063	-3.289	3.62131	-0.908329	0.3637	0.9999	CTRL unique
RP11-351C21.2	0	0.350575	-1.954	4.05741	-0.481633	0.6301	0.9999	CTRL unique
RP11-351I21.2	0	0.350575	-1.954	4.05741	-0.481633	0.6301	0.9999	CTRL unique
RP11-351I24.1	0	0.350575	-1.954	4.05741	-0.481633	0.6301	0.9999	CTRL unique
RP11-351J23.1	0	1.05173	-2.56	4.03652	-0.634275	0.5259	0.9999	CTRL unique
RP11-355F16.1	0	1.9703	-3.305	3.35917	-0.983861	0.3252	0.9999	CTRL unique
RP11-355I22.3	0	0.860642	-2.399	4.0437	-0.593382	0.5529	0.9999	CTRL unique
RP11-356J5.5	0	0.430321	-2.038	4.07337	-0.500225	0.6169	0.9999	CTRL unique
RP11-357N13.6	0	0.860642	-2.399	4.0437	-0.593382	0.5529	0.9999	CTRL unique
RP11-359K18.4	0	0.430321	-2.038	4.07337	-0.500225	0.6169	0.9999	CTRL unique
RP11-359P14.2	0	0.430321	-2.038	4.07337	-0.500225	0.6169	0.9999	CTRL unique
RP11-361D15.2	0	0.769991	-2.058	4.07642	-0.50478	0.6137	0.9999	CTRL unique
RP11-361L15.5	0	0.860642	-2.399	4.0437	-0.593382	0.5529	0.9999	CTRL unique
RP11-364F11.1	0	1.48205	-3.336	3.74929	-0.889734	0.3736	0.9999	CTRL unique
RP11-364P2.2	0	0.350575	-1.954	4.05741	-0.481633	0.6301	0.9999	CTRL unique
RP11-365F18.1	0	1.12057	-2.81	4.03523	-0.696315	0.4862	0.9999	CTRL unique
RP11-367J7.4	0	0.430321	-2.038	4.07337	-0.500225	0.6169	0.9999	CTRL unique
RP11-368L12.1	0	0.350575	-1.954	4.05741	-0.481633	0.6301	0.9999	CTRL unique
RP11-370B6.1	0	1.53998	-2.319	4.03345	-0.574835	0.5654	0.9999	CTRL unique
RP11-373D23.2	0	0.350575	-1.954	4.05741	-0.481633	0.6301	0.9999	CTRL unique
RP11-375H19.2	0	0.430321	-2.038	4.07337	-0.500225	0.6169	0.9999	CTRL unique
RP11-379B8.1	0	0.70115	-2.331	4.04255	-0.576659	0.5642	0.9999	CTRL unique
RP11-379F12.7	0	0.769991	-2.058	4.07642	-0.50478	0.6137	0.9999	CTRL unique
RP11-379F4.6	0	2.30997	-2.426	3.4151	-0.710372	0.4775	0.9999	CTRL unique
RP11-37J13.1	0	0.769991	-2.058	4.07642	-0.50478	0.6137	0.9999	CTRL unique
RP11-380L11.4	0	0.70115	-2.331	4.04255	-0.576659	0.5642	0.9999	CTRL unique
RP11-381N20.2	0	0.430321	-2.038	4.07337	-0.500225	0.6169	0.9999	CTRL unique
RP11-381O7.1	0	0.350575	-1.954	4.05741	-0.481633	0.6301	0.9999	CTRL unique
RP11-382B18.5	0	0.769991	-2.058	4.07642	-0.50478	0.6137	0.9999	CTRL unique
RP11-382D12.2	0	2.24113	-3.532	3.16668	-1.11542	0.2647	0.9999	CTRL unique
RP11-383C5.5	0	1.89056	-3.22	3.40685	-0.945061	0.3446	0.9999	CTRL unique
RP11-383G6.3	0	0.350575	-1.954	4.05741	-0.481633	0.6301	0.9999	CTRL unique
RP11-383G6.4	0	0.430321	-2.038	4.07337	-0.500225	0.6169	0.9999	CTRL unique
RP11-383J24.1	0	0.430321	-2.038	4.07337	-0.500225	0.6169	0.9999	CTRL unique
RP11-384B12.3	0	0.769991	-2.058	4.07642	-0.50478	0.6137	0.9999	CTRL unique
RP11-384F7.2	0	0.350575	-1.954	4.05741	-0.481633	0.6301	0.9999	CTRL unique
RP11-386M24.9	0	0.350575	-1.954	4.05741	-0.481633	0.6301	0.9999	CTRL unique
RP11-387A1.5	0	0.430321	-2.038	4.07337	-0.500225	0.6169	0.9999	CTRL unique
RP11-389C8.1	0	0.350575	-1.954	4.05741	-0.481633	0.6301	0.9999	CTRL unique
RP11-38M15.12	0	0.769991	-2.058	4.07642	-0.50478	0.6137	0.9999	CTRL unique
RP11-391H12.8	0	0.70115	-2.331	4.04255	-0.576659	0.5642	0.9999	CTRL unique
RP11-392O17.1	0	2.30997	-2.426	3.4151	-0.710372	0.4775	0.9999	CTRL unique
RP11-392P7.1	0	1.21122	-3.192	4.01141	-0.795684	0.4262	0.9999	CTRL unique
RP11-394I13.2	0	1.29096	-2.468	4.01706	-0.614449	0.5389	0.9999	CTRL unique
RP11-394O2.3	0	0.430321	-2.038	4.07337	-0.500225	0.6169	0.9999	CTRL unique
RP11-395E19.6	0	0.430321	-2.038	4.07337	-0.500225	0.6169	0.9999	CTRL unique
RP11-395G17.1	0	0.350575	-1.954	4.05741	-0.481633	0.6301	0.9999	CTRL unique
RP11-397E7.2	0	0.769991	-2.058	4.07642	-0.50478	0.6137	0.9999	CTRL unique
RP11-397E7.4	0	0.769991	-2.058	4.07642	-0.50478	0.6137	0.9999	CTRL unique
RP11-399F4.2	0	0.350575	-1.954	4.05741	-0.481633	0.6301	0.9999	CTRL unique
RP11-399L7.2	0	1.05173	-2.56	4.03652	-0.634275	0.5259	0.9999	CTRL unique
RP11-399O19.5	0	0.350575	-1.954	4.05741	-0.481633	0.6301	0.9999	CTRL unique
RP11-3D23.1	0	0.860642	-2.399	4.0437	-0.593382	0.5529	0.9999	CTRL unique
RP11-3L21.2	0	0.350575	-1.954	4.05741	-0.481633	0.6301	0.9999	CTRL unique
RP11-403A3.3	0	2.30997	-2.426	3.4151	-0.710372	0.4775	0.9999	CTRL unique
RP11-403I13.4	0	0.70115	-2.331	4.04255	-0.576659	0.5642	0.9999	CTRL unique
RP11-405M12.4	0	0.350575	-1.954	4.05741	-0.481633	0.6301	0.9999	CTRL unique
RP11-406A20.1	0	0.430321	-2.038	4.07337	-0.500225	0.6169	0.9999	CTRL unique
RP11-407N8.4	0	0.769991	-2.058	4.07642	-0.50478	0.6137	0.9999	CTRL unique
RP11-407N8.6	0	0.350575	-1.954	4.05741	-0.481633	0.6301	0.9999	CTRL unique
RP11-408A13.3	0	0.350575	-1.954	4.05741	-0.481633	0.6301	0.9999	CTRL unique
RP11-40A8.3	0	0.350575	-1.954	4.05741	-0.481633	0.6301	0.9999	CTRL unique
RP11-410F13.2	0	0.769991	-2.058	4.07642	-0.50478	0.6137	0.9999	CTRL unique
RP11-412B14.2	0	0.769991	-2.058	4.07642	-0.50478	0.6137	0.9999	CTRL unique
RP11-413P11.1	0	1.29096	-2.468	4.01706	-0.614449	0.5389	0.9999	CTRL unique
RP11-415I12.6	0	0.350575	-1.954	4.05741	-0.481633	0.6301	0.9999	CTRL unique
RP11-417L19.5	0	1.53998	-2.319	4.03345	-0.574835	0.5654	0.9999	CTRL unique
RP11-419C23.1	0	0.350575	-1.954	4.05741	-0.481633	0.6301	0.9999	CTRL unique
RP11-420C9.1	0	0.780896	-2.795	4.03259	-0.693028	0.4883	0.9999	CTRL unique
RP11-420K14.6	0	0.769991	-2.058	4.07642	-0.50478	0.6137	0.9999	CTRL unique
RP11-425I13.1	0	1.53998	-2.319	4.03345	-0.574835	0.5654	0.9999	CTRL unique
RP11-426C22.10	0	0.350575	-1.954	4.05741	-0.481633	0.6301	0.9999	CTRL unique
RP11-426C22.5	0	0.70115	-2.331	4.04255	-0.576659	0.5642	0.9999	CTRL unique
RP11-427D1.1	0	0.350575	-1.954	4.05741	-0.481633	0.6301	0.9999	CTRL unique
RP11-427P5.3	0	0.430321	-2.038	4.07337	-0.500225	0.6169	0.9999	CTRL unique
RP11-428C19.5	0	0.350575	-1.954	4.05741	-0.481633	0.6301	0.9999	CTRL unique
RP11-428C6.2	0	0.430321	-2.038	4.07337	-0.500225	0.6169	0.9999	CTRL unique
RP11-429B14.4	0	0.350575	-1.954	4.05741	-0.481633	0.6301	0.9999	CTRL unique
RP11-430K21.2	0	1.05173	-2.56	4.03652	-0.634275	0.5259	0.9999	CTRL unique
RP11-434H6.7	0	1.13147	-3.126	4.01828	-0.777844	0.4367	0.9999	CTRL unique
RP11-434N15.2	0	0.769991	-2.058	4.07642	-0.50478	0.6137	0.9999	CTRL unique
RP11-435I10.5	0	1.72128	-2.518	3.85706	-0.652871	0.5138	0.9999	CTRL unique
RP11-436M15.4	0	0.860642	-2.399	4.0437	-0.593382	0.5529	0.9999	CTRL unique
RP11-438D14.3	0	0.430321	-2.038	4.07337	-0.500225	0.6169	0.9999	CTRL unique
RP11-439E19.8	0	0.350575	-1.954	4.05741	-0.481633	0.6301	0.9999	CTRL unique
RP11-439L8.3	0	0.430321	-2.038	4.07337	-0.500225	0.6169	0.9999	CTRL unique
RP11-442G21.2	0	0.430321	-2.038	4.07337	-0.500225	0.6169	0.9999	CTRL unique
RP11-442J21.1	0	0.430321	-2.038	4.07337	-0.500225	0.6169	0.9999	CTRL unique
RP11-442O18.2	0	0.350575	-1.954	4.05741	-0.481633	0.6301	0.9999	CTRL unique
RP11-443G13.3	0	0.769991	-2.058	4.07642	-0.50478	0.6137	0.9999	CTRL unique
RP11-445N20.2	0	0.430321	-2.038	4.07337	-0.500225	0.6169	0.9999	CTRL unique
RP11-446H18.1	0	0.430321	-2.038	4.07337	-0.500225	0.6169	0.9999	CTRL unique
RP11-446H18.6	0	0.350575	-1.954	4.05741	-0.481633	0.6301	0.9999	CTRL unique
RP11-447H19.3	0	0.769991	-2.058	4.07642	-0.50478	0.6137	0.9999	CTRL unique
RP11-449D8.5	0	0.350575	-1.954	4.05741	-0.481633	0.6301	0.9999	CTRL unique
RP11-449L13.2	0	0.430321	-2.038	4.07337	-0.500225	0.6169	0.9999	CTRL unique
RP11-44M6.7	0	0.70115	-2.331	4.04255	-0.576659	0.5642	0.9999	CTRL unique
RP11-44N21.3	0	0.350575	-1.954	4.05741	-0.481633	0.6301	0.9999	CTRL unique
RP11-454H19.2	0	0.430321	-2.038	4.07337	-0.500225	0.6169	0.9999	CTRL unique
RP11-455J20.3	0	2.30997	-2.426	3.4151	-0.710372	0.4775	0.9999	CTRL unique
RP11-456O19.5	0	0.70115	-2.331	4.04255	-0.576659	0.5642	0.9999	CTRL unique
RP11-459K23.1	0	0.769991	-2.058	4.07642	-0.50478	0.6137	0.9999	CTRL unique
RP11-45A17.2	0	2.30997	-2.426	3.4151	-0.710372	0.4775	0.9999	CTRL unique
RP11-45A17.3	0	0.769991	-2.058	4.07642	-0.50478	0.6137	0.9999	CTRL unique
RP11-45M22.4	0	0.350575	-1.954	4.05741	-0.481633	0.6301	0.9999	CTRL unique
RP11-460E7.5	0	0.350575	-1.954	4.05741	-0.481633	0.6301	0.9999	CTRL unique
RP11-461M2.2	0	0.350575	-1.954	4.05741	-0.481633	0.6301	0.9999	CTRL unique
RP11-461N23.3	0	1.12057	-2.81	4.03523	-0.696315	0.4862	0.9999	CTRL unique
RP11-462D18.4	0	0.430321	-2.038	4.07337	-0.500225	0.6169	0.9999	CTRL unique
RP11-463C14.1	0	1.12057	-2.81	4.03523	-0.696315	0.4862	0.9999	CTRL unique
RP11-464E15.4	0	0.70115	-2.331	4.04255	-0.576659	0.5642	0.9999	CTRL unique
RP11-466P24.5	0	0.350575	-1.954	4.05741	-0.481633	0.6301	0.9999	CTRL unique
RP11-467J12.1	0	0.350575	-1.954	4.05741	-0.481633	0.6301	0.9999	CTRL unique
RP11-467L13.4	0	0.350575	-1.954	4.05741	-0.481633	0.6301	0.9999	CTRL unique
RP11-469O11.2	0	0.430321	-2.038	4.07337	-0.500225	0.6169	0.9999	CTRL unique
RP11-473M20.11	0	0.350575	-1.954	4.05741	-0.481633	0.6301	0.9999	CTRL unique
RP11-474L23.3	0	0.430321	-2.038	4.07337	-0.500225	0.6169	0.9999	CTRL unique
RP11-475I24.9	0	0.350575	-1.954	4.05741	-0.481633	0.6301	0.9999	CTRL unique
RP11-477N3.1	0	0.430321	-2.038	4.07337	-0.500225	0.6169	0.9999	CTRL unique
RP11-478K7.1	0	0.769991	-2.058	4.07642	-0.50478	0.6137	0.9999	CTRL unique
RP11-47I22.1	0	1.53998	-2.319	4.03345	-0.574835	0.5654	0.9999	CTRL unique
RP11-47P18.1	0	0.70115	-2.331	4.04255	-0.576659	0.5642	0.9999	CTRL unique
RP11-483I13.5	0	0.860642	-2.399	4.0437	-0.593382	0.5529	0.9999	CTRL unique
RP11-484D18.2	0	0.70115	-2.331	4.04255	-0.576659	0.5642	0.9999	CTRL unique
RP11-484D18.4	0	0.430321	-2.038	4.07337	-0.500225	0.6169	0.9999	CTRL unique
RP11-484D2.2	0	0.350575	-1.954	4.05741	-0.481633	0.6301	0.9999	CTRL unique
RP11-484H12.6	0	1.47114	-3.14	3.77097	-0.832628	0.4051	0.9999	CTRL unique
RP11-485F13.1	0	1.56179	-3.503	3.65594	-0.958179	0.338	0.9999	CTRL unique
RP11-485G7.4	0	0.769991	-2.058	4.07642	-0.50478	0.6137	0.9999	CTRL unique
RP11-486B10.3	0	0.769991	-2.058	4.07642	-0.50478	0.6137	0.9999	CTRL unique
RP11-487I9.2	0	0.860642	-2.399	4.0437	-0.593382	0.5529	0.9999	CTRL unique
RP11-495O10.1	0	1.9703	-3.305	3.35917	-0.983861	0.3252	0.9999	CTRL unique
RP11-495P10.10	0	0.430321	-2.038	4.07337	-0.500225	0.6169	0.9999	CTRL unique
RP11-496H1.2	0	0.430321	-2.038	4.07337	-0.500225	0.6169	0.9999	CTRL unique
RP11-498A13.1	0	0.350575	-1.954	4.05741	-0.481633	0.6301	0.9999	CTRL unique
RP11-498J9.2	0	0.860642	-2.399	4.0437	-0.593382	0.5529	0.9999	CTRL unique
RP11-49C9.2	0	0.769991	-2.058	4.07642	-0.50478	0.6137	0.9999	CTRL unique
RP11-49I11.2	0	0.350575	-1.954	4.05741	-0.481633	0.6301	0.9999	CTRL unique
RP11-49K24.4	0	0.70115	-2.331	4.04255	-0.576659	0.5642	0.9999	CTRL unique
RP11-4L24.3	0	0.430321	-2.038	4.07337	-0.500225	0.6169	0.9999	CTRL unique
RP11-502L5.2	0	0.350575	-1.954	4.05741	-0.481633	0.6301	0.9999	CTRL unique
RP11-505O17.2	0	0.769991	-2.058	4.07642	-0.50478	0.6137	0.9999	CTRL unique
RP11-505O17.3	0	2.33178	-4.252	2.87179	-1.48044	0.1388	0.9999	CTRL unique
RP11-509M23.1	0	0.350575	-1.954	4.05741	-0.481633	0.6301	0.9999	CTRL unique
RP11-511H9.4	0	1.20031	-2.85	4.04923	-0.70396	0.4815	0.9999	CTRL unique
RP11-513C4.1	0	0.769991	-2.058	4.07642	-0.50478	0.6137	0.9999	CTRL unique
RP11-513G11.4	0	0.350575	-1.954	4.05741	-0.481633	0.6301	0.9999	CTRL unique
RP11-515O17.2	0	0.430321	-2.038	4.07337	-0.500225	0.6169	0.9999	CTRL unique
RP11-519G16.3	0	0.350575	-1.954	4.05741	-0.481633	0.6301	0.9999	CTRL unique
RP11-520B13.4	0	0.350575	-1.954	4.05741	-0.481633	0.6301	0.9999	CTRL unique
RP11-521J24.1	0	1.21122	-3.192	4.01141	-0.795684	0.4262	0.9999	CTRL unique
RP11-521J5.1	0	0.350575	-1.954	4.05741	-0.481633	0.6301	0.9999	CTRL unique
RP11-52A20.2	0	1.53998	-2.319	4.03345	-0.574835	0.5654	0.9999	CTRL unique
RP11-532F6.5	0	0.70115	-2.331	4.04255	-0.576659	0.5642	0.9999	CTRL unique
RP11-538C21.2	0	0.350575	-1.954	4.05741	-0.481633	0.6301	0.9999	CTRL unique
RP11-539L10.5	0	0.430321	-2.038	4.07337	-0.500225	0.6169	0.9999	CTRL unique
RP11-541J2.2	0	0.350575	-1.954	4.05741	-0.481633	0.6301	0.9999	CTRL unique
RP11-541P9.3	0	0.350575	-1.954	4.05741	-0.481633	0.6301	0.9999	CTRL unique
RP11-542A14.1	0	0.430321	-2.038	4.07337	-0.500225	0.6169	0.9999	CTRL unique
RP11-547C5.1	0	0.430321	-2.038	4.07337	-0.500225	0.6169	0.9999	CTRL unique
RP11-548O1.1	0	0.430321	-2.038	4.07337	-0.500225	0.6169	0.9999	CTRL unique
RP11-549K20.2	0	0.769991	-2.058	4.07642	-0.50478	0.6137	0.9999	CTRL unique
RP11-54B9.2	0	0.769991	-2.058	4.07642	-0.50478	0.6137	0.9999	CTRL unique
RP11-54I5.1	0	0.350575	-1.954	4.05741	-0.481633	0.6301	0.9999	CTRL unique
RP11-54O7.16	0	0.860642	-2.399	4.0437	-0.593382	0.5529	0.9999	CTRL unique
RP11-54O7.3	0	3.87289	-2.822	2.76959	-1.01893	0.3082	0.9999	CTRL unique
RP11-550P23.5	0	0.780896	-2.795	4.03259	-0.693028	0.4883	0.9999	CTRL unique
RP11-555K2.4	0	0.860642	-2.399	4.0437	-0.593382	0.5529	0.9999	CTRL unique
RP11-557C18.3	0	0.430321	-2.038	4.07337	-0.500225	0.6169	0.9999	CTRL unique
RP11-55K22.2	0	0.769991	-2.058	4.07642	-0.50478	0.6137	0.9999	CTRL unique
RP11-564A8.4	0	0.769991	-2.058	4.07642	-0.50478	0.6137	0.9999	CTRL unique
RP11-566K19.6	0	0.350575	-1.954	4.05741	-0.481633	0.6301	0.9999	CTRL unique
RP11-571F15.3	0	0.350575	-1.954	4.05741	-0.481633	0.6301	0.9999	CTRL unique
RP11-573D15.8	0	1.29096	-2.468	4.01706	-0.614449	0.5389	0.9999	CTRL unique
RP11-575F12.3	0	1.53998	-2.319	4.03345	-0.574835	0.5654	0.9999	CTRL unique
RP11-575H3.1	0	0.430321	-2.038	4.07337	-0.500225	0.6169	0.9999	CTRL unique
RP11-582J16.3	0	0.769991	-2.058	4.07642	-0.50478	0.6137	0.9999	CTRL unique
RP11-584P21.2	0	0.430321	-2.038	4.07337	-0.500225	0.6169	0.9999	CTRL unique
RP11-586K2.1	0	0.430321	-2.038	4.07337	-0.500225	0.6169	0.9999	CTRL unique
RP11-588G21.2	0	0.430321	-2.038	4.07337	-0.500225	0.6169	0.9999	CTRL unique
RP11-58N10.1	0	1.29096	-2.468	4.01706	-0.614449	0.5389	0.9999	CTRL unique
RP11-597D13.7	0	1.20031	-2.85	4.04923	-0.70396	0.4815	0.9999	CTRL unique
RP11-597D13.9	0	0.430321	-2.038	4.07337	-0.500225	0.6169	0.9999	CTRL unique
RP11-603B24.1	0	0.430321	-2.038	4.07337	-0.500225	0.6169	0.9999	CTRL unique
RP11-603J24.6	0	0.70115	-2.331	4.04255	-0.576659	0.5642	0.9999	CTRL unique
RP11-606M12.1	0	1.75288	-2.86	3.82596	-0.747444	0.4548	0.9999	CTRL unique
RP11-60A1.1	0	0.769991	-2.058	4.07642	-0.50478	0.6137	0.9999	CTRL unique
RP11-60A8.1	0	0.430321	-2.038	4.07337	-0.500225	0.6169	0.9999	CTRL unique
RP11-611O2.1	0	0.70115	-2.331	4.04255	-0.576659	0.5642	0.9999	CTRL unique
RP11-611O2.2	0	0.769991	-2.058	4.07642	-0.50478	0.6137	0.9999	CTRL unique
RP11-613D13.8	0	0.860642	-2.399	4.0437	-0.593382	0.5529	0.9999	CTRL unique
RP11-613F22.6	0	0.860642	-2.399	4.0437	-0.593382	0.5529	0.9999	CTRL unique
RP11-618N24.1	0	0.350575	-1.954	4.05741	-0.481633	0.6301	0.9999	CTRL unique
RP11-61E5.1	0	0.769991	-2.058	4.07642	-0.50478	0.6137	0.9999	CTRL unique
RP11-61K12.2	0	0.70115	-2.331	4.04255	-0.576659	0.5642	0.9999	CTRL unique
RP11-621L6.2	0	0.430321	-2.038	4.07337	-0.500225	0.6169	0.9999	CTRL unique
RP11-625H11.2	0	0.70115	-2.331	4.04255	-0.576659	0.5642	0.9999	CTRL unique
RP11-625L16.3	0	0.780896	-2.795	4.03259	-0.693028	0.4883	0.9999	CTRL unique
RP11-629N8.3	0	0.430321	-2.038	4.07337	-0.500225	0.6169	0.9999	CTRL unique
RP11-632F7.1	0	0.430321	-2.038	4.07337	-0.500225	0.6169	0.9999	CTRL unique
RP11-632F7.3	0	0.350575	-1.954	4.05741	-0.481633	0.6301	0.9999	CTRL unique
RP11-632K20.8	0	1.53998	-2.319	4.03345	-0.574835	0.5654	0.9999	CTRL unique
RP11-635N19.2	0	0.70115	-2.331	4.04255	-0.576659	0.5642	0.9999	CTRL unique
RP11-638L3.1	0	0.430321	-2.038	4.07337	-0.500225	0.6169	0.9999	CTRL unique
RP11-641A6.9	0	0.350575	-1.954	4.05741	-0.481633	0.6301	0.9999	CTRL unique
RP11-641J8.1	0	0.430321	-2.038	4.07337	-0.500225	0.6169	0.9999	CTRL unique
RP11-642D21.2	0	0.350575	-1.954	4.05741	-0.481633	0.6301	0.9999	CTRL unique
RP11-643G16.3	0	1.20031	-2.85	4.04923	-0.70396	0.4815	0.9999	CTRL unique
RP11-646E18.1	0	0.350575	-1.954	4.05741	-0.481633	0.6301	0.9999	CTRL unique
RP11-64B16.3	0	0.430321	-2.038	4.07337	-0.500225	0.6169	0.9999	CTRL unique
RP11-64C12.1	0	0.430321	-2.038	4.07337	-0.500225	0.6169	0.9999	CTRL unique
RP11-64K12.4	0	1.55089	-3.598	3.39677	-1.05937	0.2894	0.9999	CTRL unique
RP11-650L12.2	0	0.350575	-1.954	4.05741	-0.481633	0.6301	0.9999	CTRL unique
RP11-651L5.2	0	1.13147	-3.126	4.01828	-0.777844	0.4367	0.9999	CTRL unique
RP11-65L3.3	0	1.47114	-3.14	3.77097	-0.832628	0.4051	0.9999	CTRL unique
RP11-65L3.4	0	0.780896	-2.795	4.03259	-0.693028	0.4883	0.9999	CTRL unique
RP11-664H17.1	0	0.430321	-2.038	4.07337	-0.500225	0.6169	0.9999	CTRL unique
RP11-665G4.1	0	0.350575	-1.954	4.05741	-0.481633	0.6301	0.9999	CTRL unique
RP11-666A8.13	0	1.55089	-3.598	3.39677	-1.05937	0.2894	0.9999	CTRL unique
RP11-666O2.5	0	0.350575	-1.954	4.05741	-0.481633	0.6301	0.9999	CTRL unique
RP11-667F9.1	0	0.769991	-2.058	4.07642	-0.50478	0.6137	0.9999	CTRL unique
RP11-674P14.1	0	2.30997	-2.426	3.4151	-0.710372	0.4775	0.9999	CTRL unique
RP11-677I18.3	0	1.05173	-2.56	4.03652	-0.634275	0.5259	0.9999	CTRL unique
RP11-67M24.3	0	0.430321	-2.038	4.07337	-0.500225	0.6169	0.9999	CTRL unique
RP11-680E19.2	0	0.70115	-2.331	4.04255	-0.576659	0.5642	0.9999	CTRL unique
RP11-680H20.2	0	0.350575	-1.954	4.05741	-0.481633	0.6301	0.9999	CTRL unique
RP11-686O6.1	0	0.430321	-2.038	4.07337	-0.500225	0.6169	0.9999	CTRL unique
RP11-687E1.2	0	0.350575	-1.954	4.05741	-0.481633	0.6301	0.9999	CTRL unique
RP11-68I3.11	0	0.350575	-1.954	4.05741	-0.481633	0.6301	0.9999	CTRL unique
RP11-691N7.6	0	0.70115	-2.331	4.04255	-0.576659	0.5642	0.9999	CTRL unique
RP11-695J4.2	0	0.430321	-2.038	4.07337	-0.500225	0.6169	0.9999	CTRL unique
RP11-69L16.6	0	0.350575	-1.954	4.05741	-0.481633	0.6301	0.9999	CTRL unique
RP11-69M1.4	0	0.769991	-2.058	4.07642	-0.50478	0.6137	0.9999	CTRL unique
RP11-6L6.4	0	0.430321	-2.038	4.07337	-0.500225	0.6169	0.9999	CTRL unique
RP11-6N13.1	0	0.860642	-2.399	4.0437	-0.593382	0.5529	0.9999	CTRL unique
RP11-70P17.1	0	0.430321	-2.038	4.07337	-0.500225	0.6169	0.9999	CTRL unique
RP11-71E19.1	0	0.350575	-1.954	4.05741	-0.481633	0.6301	0.9999	CTRL unique
RP11-720L8.1	0	0.70115	-2.331	4.04255	-0.576659	0.5642	0.9999	CTRL unique
RP11-727F15.14	0	0.769991	-2.058	4.07642	-0.50478	0.6137	0.9999	CTRL unique
RP11-728K20.1	0	1.29096	-2.468	4.01706	-0.614449	0.5389	0.9999	CTRL unique
RP11-730G20.1	0	0.70115	-2.331	4.04255	-0.576659	0.5642	0.9999	CTRL unique
RP11-736N17.3	0	0.769991	-2.058	4.07642	-0.50478	0.6137	0.9999	CTRL unique
RP11-739P1.3	0	1.05173	-2.56	4.03652	-0.634275	0.5259	0.9999	CTRL unique
RP11-73H14.1	0	0.350575	-1.954	4.05741	-0.481633	0.6301	0.9999	CTRL unique
RP11-744N12.3	0	1.75288	-2.86	3.82596	-0.747444	0.4548	0.9999	CTRL unique
RP11-746M1.1	0	0.430321	-2.038	4.07337	-0.500225	0.6169	0.9999	CTRL unique
RP11-74E22.6	0	0.430321	-2.038	4.07337	-0.500225	0.6169	0.9999	CTRL unique
RP11-750H9.7	0	0.350575	-1.954	4.05741	-0.481633	0.6301	0.9999	CTRL unique
RP11-752G15.3	0	0.350575	-1.954	4.05741	-0.481633	0.6301	0.9999	CTRL unique
RP11-753A21.1	0	0.350575	-1.954	4.05741	-0.481633	0.6301	0.9999	CTRL unique
RP11-755F10.3	0	0.769991	-2.058	4.07642	-0.50478	0.6137	0.9999	CTRL unique
RP11-756A22.7	0	0.769991	-2.058	4.07642	-0.50478	0.6137	0.9999	CTRL unique
RP11-756H20.1	0	1.53998	-2.319	4.03345	-0.574835	0.5654	0.9999	CTRL unique
RP11-759A24.1	0	0.430321	-2.038	4.07337	-0.500225	0.6169	0.9999	CTRL unique
RP11-75C10.7	0	0.70115	-2.331	4.04255	-0.576659	0.5642	0.9999	CTRL unique
RP11-75G10.2	0	0.70115	-2.331	4.04255	-0.576659	0.5642	0.9999	CTRL unique
RP11-763B22.11	0	0.350575	-1.954	4.05741	-0.481633	0.6301	0.9999	CTRL unique
RP11-76E16.2	0	0.860642	-2.399	4.0437	-0.593382	0.5529	0.9999	CTRL unique
RP11-76K19.1	0	0.430321	-2.038	4.07337	-0.500225	0.6169	0.9999	CTRL unique
RP11-76K19.2	0	0.769991	-2.058	4.07642	-0.50478	0.6137	0.9999	CTRL unique
RP11-775D22.2	0	0.769991	-2.058	4.07642	-0.50478	0.6137	0.9999	CTRL unique
RP11-77G22.3	0	1.20031	-2.85	4.04923	-0.70396	0.4815	0.9999	CTRL unique
RP11-77K12.3	0	0.350575	-1.954	4.05741	-0.481633	0.6301	0.9999	CTRL unique
RP11-780O17.1	0	0.430321	-2.038	4.07337	-0.500225	0.6169	0.9999	CTRL unique
RP11-785G3.1	0	0.350575	-1.954	4.05741	-0.481633	0.6301	0.9999	CTRL unique
RP11-788H18.1	0	0.430321	-2.038	4.07337	-0.500225	0.6169	0.9999	CTRL unique
RP11-78A19.3	0	1.05173	-2.56	4.03652	-0.634275	0.5259	0.9999	CTRL unique
RP11-78J21.2	0	1.05173	-2.56	4.03652	-0.634275	0.5259	0.9999	CTRL unique
RP11-78J21.3	0	0.430321	-2.038	4.07337	-0.500225	0.6169	0.9999	CTRL unique
RP11-791J7.2	0	0.769991	-2.058	4.07642	-0.50478	0.6137	0.9999	CTRL unique
RP11-793H13.10	0	0.350575	-1.954	4.05741	-0.481633	0.6301	0.9999	CTRL unique
RP11-794A8.1	0	0.70115	-2.331	4.04255	-0.576659	0.5642	0.9999	CTRL unique
RP11-797M17.1	0	0.430321	-2.038	4.07337	-0.500225	0.6169	0.9999	CTRL unique
RP11-798G7.5	0	1.53998	-2.319	4.03345	-0.574835	0.5654	0.9999	CTRL unique
RP11-798G7.6	0	1.21122	-3.192	4.01141	-0.795684	0.4262	0.9999	CTRL unique
RP11-798G7.7	0	1.53998	-2.319	4.03345	-0.574835	0.5654	0.9999	CTRL unique
RP11-798K3.4	0	0.430321	-2.038	4.07337	-0.500225	0.6169	0.9999	CTRL unique
RP11-799A12.1	0	0.860642	-2.399	4.0437	-0.593382	0.5529	0.9999	CTRL unique
RP11-79I23.2	0	0.780896	-2.795	4.03259	-0.693028	0.4883	0.9999	CTRL unique
RP11-79P5.2	0	1.20031	-2.85	4.04923	-0.70396	0.4815	0.9999	CTRL unique
RP11-7M10.2	0	1.53998	-2.319	4.03345	-0.574835	0.5654	0.9999	CTRL unique
RP11-803B1.3	0	0.769991	-2.058	4.07642	-0.50478	0.6137	0.9999	CTRL unique
RP11-803F22.1	0	0.70115	-2.331	4.04255	-0.576659	0.5642	0.9999	CTRL unique
RP11-803J6.1	0	0.430321	-2.038	4.07337	-0.500225	0.6169	0.9999	CTRL unique
RP11-803P9.1	0	0.769991	-2.058	4.07642	-0.50478	0.6137	0.9999	CTRL unique
RP11-807H7.2	0	0.430321	-2.038	4.07337	-0.500225	0.6169	0.9999	CTRL unique
RP11-809N8.5	0	0.350575	-1.954	4.05741	-0.481633	0.6301	0.9999	CTRL unique
RP11-815J21.2	0	0.769991	-2.058	4.07642	-0.50478	0.6137	0.9999	CTRL unique
RP11-815M8.1	0	0.860642	-2.399	4.0437	-0.593382	0.5529	0.9999	CTRL unique
RP11-826N14.2	0	0.430321	-2.038	4.07337	-0.500225	0.6169	0.9999	CTRL unique
RP11-829H16.3	0	0.70115	-2.331	4.04255	-0.576659	0.5642	0.9999	CTRL unique
RP11-82O19.1	0	1.53998	-2.319	4.03345	-0.574835	0.5654	0.9999	CTRL unique
RP11-834C11.7	0	0.350575	-1.954	4.05741	-0.481633	0.6301	0.9999	CTRL unique
RP11-834C11.8	0	0.780896	-2.795	4.03259	-0.693028	0.4883	0.9999	CTRL unique
RP11-839D17.2	0	0.780896	-2.795	4.03259	-0.693028	0.4883	0.9999	CTRL unique
RP11-843P14.2	0	0.769991	-2.058	4.07642	-0.50478	0.6137	0.9999	CTRL unique
RP11-848P1.7	0	1.53998	-2.319	4.03345	-0.574835	0.5654	0.9999	CTRL unique
RP11-84P7.1	0	0.769991	-2.058	4.07642	-0.50478	0.6137	0.9999	CTRL unique
RP11-850A17.1	0	0.430321	-2.038	4.07337	-0.500225	0.6169	0.9999	CTRL unique
RP11-856F16.2	0	0.860642	-2.399	4.0437	-0.593382	0.5529	0.9999	CTRL unique
RP11-85A1.3	0	0.769991	-2.058	4.07642	-0.50478	0.6137	0.9999	CTRL unique
RP11-85B7.2	0	0.430321	-2.038	4.07337	-0.500225	0.6169	0.9999	CTRL unique
RP11-85L21.4	0	0.70115	-2.331	4.04255	-0.576659	0.5642	0.9999	CTRL unique
RP11-867G23.13	0	0.70115	-2.331	4.04255	-0.576659	0.5642	0.9999	CTRL unique
RP11-879F14.3	0	0.430321	-2.038	4.07337	-0.500225	0.6169	0.9999	CTRL unique
RP11-881M11.4	0	1.12057	-2.81	4.03523	-0.696315	0.4862	0.9999	CTRL unique
RP11-883A18.3	0	0.70115	-2.331	4.04255	-0.576659	0.5642	0.9999	CTRL unique
RP11-889I17.2	0	0.430321	-2.038	4.07337	-0.500225	0.6169	0.9999	CTRL unique
RP11-890B15.2	0	1.53998	-2.319	4.03345	-0.574835	0.5654	0.9999	CTRL unique
RP11-894P9.2	0	0.430321	-2.038	4.07337	-0.500225	0.6169	0.9999	CTRL unique
RP11-89N17.1	0	0.350575	-1.954	4.05741	-0.481633	0.6301	0.9999	CTRL unique
RP11-8J23.1	0	0.350575	-1.954	4.05741	-0.481633	0.6301	0.9999	CTRL unique
RP11-900F13.3	0	0.430321	-2.038	4.07337	-0.500225	0.6169	0.9999	CTRL unique
RP11-90C4.1	0	1.21122	-3.192	4.01141	-0.795684	0.4262	0.9999	CTRL unique
RP11-90L1.7	0	0.350575	-1.954	4.05741	-0.481633	0.6301	0.9999	CTRL unique
RP11-90M2.5	0	0.350575	-1.954	4.05741	-0.481633	0.6301	0.9999	CTRL unique
RP11-90P5.5	0	0.350575	-1.954	4.05741	-0.481633	0.6301	0.9999	CTRL unique
RP11-91H12.4	0	0.860642	-2.399	4.0437	-0.593382	0.5529	0.9999	CTRL unique
RP11-91P24.1	0	0.430321	-2.038	4.07337	-0.500225	0.6169	0.9999	CTRL unique
RP11-923I11.3	0	0.70115	-2.331	4.04255	-0.576659	0.5642	0.9999	CTRL unique
RP11-956J14.1	0	0.70115	-2.331	4.04255	-0.576659	0.5642	0.9999	CTRL unique
RP11-95G17.2	0	0.350575	-1.954	4.05741	-0.481633	0.6301	0.9999	CTRL unique
RP11-96D1.8	0	1.64154	-3.438	3.59843	-0.955478	0.3393	0.9999	CTRL unique
RP11-981G7.1	0	0.350575	-1.954	4.05741	-0.481633	0.6301	0.9999	CTRL unique
RP11-989E6.2	0	0.350575	-1.954	4.05741	-0.481633	0.6301	0.9999	CTRL unique
RP11-98D18.3	0	1.05173	-2.56	4.03652	-0.634275	0.5259	0.9999	CTRL unique
RP11-99P18.1	0	0.350575	-1.954	4.05741	-0.481633	0.6301	0.9999	CTRL unique
RP11-9N20.1	0	0.430321	-2.038	4.07337	-0.500225	0.6169	0.9999	CTRL unique
RP13-16H11.6	0	1.05173	-2.56	4.03652	-0.634275	0.5259	0.9999	CTRL unique
RP13-228J13.1	0	1.53998	-2.319	4.03345	-0.574835	0.5654	0.9999	CTRL unique
RP13-266I11.1	0	0.430321	-2.038	4.07337	-0.500225	0.6169	0.9999	CTRL unique
RP13-444K19.1	0	0.350575	-1.954	4.05741	-0.481633	0.6301	0.9999	CTRL unique
RP13-49I15.5	0	0.350575	-1.954	4.05741	-0.481633	0.6301	0.9999	CTRL unique
RP13-511O19.1	0	0.70115	-2.331	4.04255	-0.576659	0.5642	0.9999	CTRL unique
RP13-516M14.2	0	1.05173	-2.56	4.03652	-0.634275	0.5259	0.9999	CTRL unique
RP13-585F24.1	0	0.780896	-2.795	4.03259	-0.693028	0.4883	0.9999	CTRL unique
RP13-638C3.6	0	1.53998	-2.319	4.03345	-0.574835	0.5654	0.9999	CTRL unique
RP13-753N3.1	0	0.350575	-1.954	4.05741	-0.481633	0.6301	0.9999	CTRL unique
RP13-77O11.2	0	1.89056	-3.22	3.40685	-0.945061	0.3446	0.9999	CTRL unique
RP13-88F20.1	0	1.9703	-3.305	3.35917	-0.983861	0.3252	0.9999	CTRL unique
RP3-322G13.7	0	2.26294	-3.856	3.14032	-1.2278	0.2195	0.9999	CTRL unique
RP3-323M4.2	0	0.769991	-2.058	4.07642	-0.50478	0.6137	0.9999	CTRL unique
RP3-330M21.5	0	0.70115	-2.331	4.04255	-0.576659	0.5642	0.9999	CTRL unique
RP3-368A4.3	0	0.70115	-2.331	4.04255	-0.576659	0.5642	0.9999	CTRL unique
RP3-395M20.3	0	0.860642	-2.399	4.0437	-0.593382	0.5529	0.9999	CTRL unique
RP3-403L10.2	0	0.430321	-2.038	4.07337	-0.500225	0.6169	0.9999	CTRL unique
RP3-449M8.9	0	0.769991	-2.058	4.07642	-0.50478	0.6137	0.9999	CTRL unique
RP3-477M7.4	0	0.430321	-2.038	4.07337	-0.500225	0.6169	0.9999	CTRL unique
RP3-496C20.1	0	0.350575	-1.954	4.05741	-0.481633	0.6301	0.9999	CTRL unique
RP3-508I15.20	0	0.430321	-2.038	4.07337	-0.500225	0.6169	0.9999	CTRL unique
RP3-519P24.2	0	0.769991	-2.058	4.07642	-0.50478	0.6137	0.9999	CTRL unique
RP3-523E19.2	0	0.430321	-2.038	4.07337	-0.500225	0.6169	0.9999	CTRL unique
RP3-527F8.2	0	0.430321	-2.038	4.07337	-0.500225	0.6169	0.9999	CTRL unique
RP4-536B24.2	0	0.430321	-2.038	4.07337	-0.500225	0.6169	0.9999	CTRL unique
RP4-536B24.4	0	0.350575	-1.954	4.05741	-0.481633	0.6301	0.9999	CTRL unique
RP4-539M6.21	0	0.430321	-2.038	4.07337	-0.500225	0.6169	0.9999	CTRL unique
RP4-545C24.1	0	0.350575	-1.954	4.05741	-0.481633	0.6301	0.9999	CTRL unique
RP4-552O12.3	0	0.430321	-2.038	4.07337	-0.500225	0.6169	0.9999	CTRL unique
RP4-581F12.1	0	0.350575	-1.954	4.05741	-0.481633	0.6301	0.9999	CTRL unique
RP4-584D14.7	0	1.89056	-3.22	3.40685	-0.945061	0.3446	0.9999	CTRL unique
RP4-604A21.1	0	1.53998	-2.319	4.03345	-0.574835	0.5654	0.9999	CTRL unique
RP4-633O19__A.1	0	0.430321	-2.038	4.07337	-0.500225	0.6169	0.9999	CTRL unique
RP4-635A23.2	0	0.769991	-2.058	4.07642	-0.50478	0.6137	0.9999	CTRL unique
RP4-669P10.16	0	0.70115	-2.331	4.04255	-0.576659	0.5642	0.9999	CTRL unique
RP4-758J24.6	0	0.430321	-2.038	4.07337	-0.500225	0.6169	0.9999	CTRL unique
RP4-761J14.10	0	0.430321	-2.038	4.07337	-0.500225	0.6169	0.9999	CTRL unique
RP4-778K6.3	0	0.430321	-2.038	4.07337	-0.500225	0.6169	0.9999	CTRL unique
RP4-798A17.5	0	0.430321	-2.038	4.07337	-0.500225	0.6169	0.9999	CTRL unique
RP4-803J11.2	0	1.05173	-2.56	4.03652	-0.634275	0.5259	0.9999	CTRL unique
RP4-806M20.2	0	0.430321	-2.038	4.07337	-0.500225	0.6169	0.9999	CTRL unique
RP4-814E15.2	0	0.350575	-1.954	4.05741	-0.481633	0.6301	0.9999	CTRL unique
RP5-1011O1.3	0	0.350575	-1.954	4.05741	-0.481633	0.6301	0.9999	CTRL unique
RP5-1021I20.6	0	0.769991	-2.058	4.07642	-0.50478	0.6137	0.9999	CTRL unique
RP5-1021I20.7	0	0.430321	-2.038	4.07337	-0.500225	0.6169	0.9999	CTRL unique
RP5-1042K10.14	0	0.70115	-2.331	4.04255	-0.576659	0.5642	0.9999	CTRL unique
RP5-1077B9.5	0	0.350575	-1.954	4.05741	-0.481633	0.6301	0.9999	CTRL unique
RP5-1086D14.5	0	0.860642	-2.399	4.0437	-0.593382	0.5529	0.9999	CTRL unique
RP5-1092A11.5	0	0.860642	-2.399	4.0437	-0.593382	0.5529	0.9999	CTRL unique
RP5-1116H23.4	0	0.350575	-1.954	4.05741	-0.481633	0.6301	0.9999	CTRL unique
RP5-1186P10.2	0	0.70115	-2.331	4.04255	-0.576659	0.5642	0.9999	CTRL unique
RP5-824H1.1	0	0.350575	-1.954	4.05741	-0.481633	0.6301	0.9999	CTRL unique
RP5-828H9.1	0	0.350575	-1.954	4.05741	-0.481633	0.6301	0.9999	CTRL unique
RP5-836N17.4	0	0.350575	-1.954	4.05741	-0.481633	0.6301	0.9999	CTRL unique
RP5-837I24.4	0	0.860642	-2.399	4.0437	-0.593382	0.5529	0.9999	CTRL unique
RP5-855F14.1	0	0.430321	-2.038	4.07337	-0.500225	0.6169	0.9999	CTRL unique
RP5-862P8.1	0	0.860642	-2.399	4.0437	-0.593382	0.5529	0.9999	CTRL unique
RP5-865M20.1	0	0.350575	-1.954	4.05741	-0.481633	0.6301	0.9999	CTRL unique
RP5-867C24.1	0	1.75288	-2.86	3.82596	-0.747444	0.4548	0.9999	CTRL unique
RP5-869M20.2	0	0.430321	-2.038	4.07337	-0.500225	0.6169	0.9999	CTRL unique
RP5-871G17.5	0	0.430321	-2.038	4.07337	-0.500225	0.6169	0.9999	CTRL unique
RP5-894D12.4	0	0.350575	-1.954	4.05741	-0.481633	0.6301	0.9999	CTRL unique
RP5-903G2.2	0	0.350575	-1.954	4.05741	-0.481633	0.6301	0.9999	CTRL unique
RP5-956O18.2	0	0.350575	-1.954	4.05741	-0.481633	0.6301	0.9999	CTRL unique
RP5-981O7.3	0	1.47114	-3.14	3.77097	-0.832628	0.4051	0.9999	CTRL unique
RP5-984P4.6	0	0.350575	-1.954	4.05741	-0.481633	0.6301	0.9999	CTRL unique
RP6-65G23.5	0	0.430321	-2.038	4.07337	-0.500225	0.6169	0.9999	CTRL unique
RP6-99M1.3	0	0.860642	-2.399	4.0437	-0.593382	0.5529	0.9999	CTRL unique
RPEL1	0	0.350575	-1.954	4.05741	-0.481633	0.6301	0.9999	CTRL unique
RPL21P3	0	0.350575	-1.954	4.05741	-0.481633	0.6301	0.9999	CTRL unique
RPL29P33	0	2.32088	-3.979	2.89842	-1.37293	0.1698	0.9999	CTRL unique
RPL31P49	0	0.430321	-2.038	4.07337	-0.500225	0.6169	0.9999	CTRL unique
RPL31P59	0	0.350575	-1.954	4.05741	-0.481633	0.6301	0.9999	CTRL unique
RPL34P31	0	0.350575	-1.954	4.05741	-0.481633	0.6301	0.9999	CTRL unique
RPL34P33	0	0.769991	-2.058	4.07642	-0.50478	0.6137	0.9999	CTRL unique
RPL39P26	0	0.769991	-2.058	4.07642	-0.50478	0.6137	0.9999	CTRL unique
RPL39P38	0	0.430321	-2.038	4.07337	-0.500225	0.6169	0.9999	CTRL unique
RPL7AP14	0	4.61995	-2.732	2.58988	-1.05493	0.2915	0.9999	CTRL unique
RPL7AP34	0	0.769991	-2.058	4.07642	-0.50478	0.6137	0.9999	CTRL unique
RPL7P26	0	1.20031	-2.85	4.04923	-0.70396	0.4815	0.9999	CTRL unique
RPL7P47	0	1.47114	-3.14	3.77097	-0.832628	0.4051	0.9999	CTRL unique
RPL9P16	0	0.860642	-2.399	4.0437	-0.593382	0.5529	0.9999	CTRL unique
RPS12P27	0	1.29096	-2.468	4.01706	-0.614449	0.5389	0.9999	CTRL unique
RPS24P18	0	0.70115	-2.331	4.04255	-0.576659	0.5642	0.9999	CTRL unique
SDR42E1	0	0.70115	-2.331	4.04255	-0.576659	0.5642	0.9999	CTRL unique
SERPINB7	0	0.350575	-1.954	4.05741	-0.481633	0.6301	0.9999	CTRL unique
SH2D1B	0	0.860642	-2.399	4.0437	-0.593382	0.5529	0.9999	CTRL unique
SH2D2A	0	0.70115	-2.331	4.04255	-0.576659	0.5642	0.9999	CTRL unique
SH3GL3	0	0.350575	-1.954	4.05741	-0.481633	0.6301	0.9999	CTRL unique
SHH	0	1.53998	-2.319	4.03345	-0.574835	0.5654	0.9999	CTRL unique
SHISA8	0	0.430321	-2.038	4.07337	-0.500225	0.6169	0.9999	CTRL unique
SIGLEC1	0	1.29096	-2.468	4.01706	-0.614449	0.5389	0.9999	CTRL unique
SLC10A6	0	0.860642	-2.399	4.0437	-0.593382	0.5529	0.9999	CTRL unique
SLC16A11	0	0.769991	-2.058	4.07642	-0.50478	0.6137	0.9999	CTRL unique
SLC18A2	0	0.860642	-2.399	4.0437	-0.593382	0.5529	0.9999	CTRL unique
SLC24A4	0	0.350575	-1.954	4.05741	-0.481633	0.6301	0.9999	CTRL unique
SLC39A5	0	3.60094	-4.262	2.61996	-1.62672	0.1038	0.9999	CTRL unique
SLC47A2	0	0.430321	-2.038	4.07337	-0.500225	0.6169	0.9999	CTRL unique
SLC4A9	0	0.860642	-2.399	4.0437	-0.593382	0.5529	0.9999	CTRL unique
SLC6A10P	0	0.780896	-2.795	4.03259	-0.693028	0.4883	0.9999	CTRL unique
SLCO2A1	0	0.430321	-2.038	4.07337	-0.500225	0.6169	0.9999	CTRL unique
SLITRK2	0	0.430321	-2.038	4.07337	-0.500225	0.6169	0.9999	CTRL unique
SMKR1	0	0.769991	-2.058	4.07642	-0.50478	0.6137	0.9999	CTRL unique
SNORA14A	0	1.05173	-2.56	4.03652	-0.634275	0.5259	0.9999	CTRL unique
SNORA14B	0	0.769991	-2.058	4.07642	-0.50478	0.6137	0.9999	CTRL unique
SNORA2B	0	0.860642	-2.399	4.0437	-0.593382	0.5529	0.9999	CTRL unique
SNORA37	0	0.70115	-2.331	4.04255	-0.576659	0.5642	0.9999	CTRL unique
SNORA40B	0	0.769991	-2.058	4.07642	-0.50478	0.6137	0.9999	CTRL unique
SNORA46	0	0.430321	-2.038	4.07337	-0.500225	0.6169	0.9999	CTRL unique
SNORA59A	0	0.780896	-2.795	4.03259	-0.693028	0.4883	0.9999	CTRL unique
SNORA74C-2	0	0.430321	-2.038	4.07337	-0.500225	0.6169	0.9999	CTRL unique
SNORA79B	0	0.350575	-1.954	4.05741	-0.481633	0.6301	0.9999	CTRL unique
SNORD116-16	0	0.350575	-1.954	4.05741	-0.481633	0.6301	0.9999	CTRL unique
SNORD12B	0	1.21122	-3.192	4.01141	-0.795684	0.4262	0.9999	CTRL unique
SNORD14E	0	0.70115	-2.331	4.04255	-0.576659	0.5642	0.9999	CTRL unique
SNORD41	0	0.350575	-1.954	4.05741	-0.481633	0.6301	0.9999	CTRL unique
SNORD6	0	0.769991	-2.058	4.07642	-0.50478	0.6137	0.9999	CTRL unique
SNORD63	0	0.350575	-1.954	4.05741	-0.481633	0.6301	0.9999	CTRL unique
SOWAHB	0	0.350575	-1.954	4.05741	-0.481633	0.6301	0.9999	CTRL unique
SPACA3	0	0.430321	-2.038	4.07337	-0.500225	0.6169	0.9999	CTRL unique
SSTR5	0	1.4023	-2.726	4.03319	-0.67582	0.4992	0.9999	CTRL unique
ST7-OT4	0	1.29096	-2.468	4.01706	-0.614449	0.5389	0.9999	CTRL unique
STXBP5L	0	0.70115	-2.331	4.04255	-0.576659	0.5642	0.9999	CTRL unique
SYTL1	0	0.430321	-2.038	4.07337	-0.500225	0.6169	0.9999	CTRL unique
TAC3	0	1.05173	-2.56	4.03652	-0.634275	0.5259	0.9999	CTRL unique
TACR1	0	0.430321	-2.038	4.07337	-0.500225	0.6169	0.9999	CTRL unique
TAGAP	0	0.350575	-1.954	4.05741	-0.481633	0.6301	0.9999	CTRL unique
TAS2R64P	0	0.430321	-2.038	4.07337	-0.500225	0.6169	0.9999	CTRL unique
TBC1D3C	0	0.769991	-2.058	4.07642	-0.50478	0.6137	0.9999	CTRL unique
TBX4	0	1.29096	-2.468	4.01706	-0.614449	0.5389	0.9999	CTRL unique
TCEAL6	0	0.350575	-1.954	4.05741	-0.481633	0.6301	0.9999	CTRL unique
TCTEX1D2	0	0.350575	-1.954	4.05741	-0.481633	0.6301	0.9999	CTRL unique
TEKT2	0	0.350575	-1.954	4.05741	-0.481633	0.6301	0.9999	CTRL unique
TERF1P	0	0.430321	-2.038	4.07337	-0.500225	0.6169	0.9999	CTRL unique
TEX12	0	0.70115	-2.331	4.04255	-0.576659	0.5642	0.9999	CTRL unique
TFR2	0	0.430321	-2.038	4.07337	-0.500225	0.6169	0.9999	CTRL unique
TGFBR3L	0	0.430321	-2.038	4.07337	-0.500225	0.6169	0.9999	CTRL unique
THSD7B	0	1.47114	-3.14	3.77097	-0.832628	0.4051	0.9999	CTRL unique
TMEM110	0	0.430321	-2.038	4.07337	-0.500225	0.6169	0.9999	CTRL unique
TMEM110-MUSTN1	0	0.769991	-2.058	4.07642	-0.50478	0.6137	0.9999	CTRL unique
TMEM148	0	0.70115	-2.331	4.04255	-0.576659	0.5642	0.9999	CTRL unique
TMEM176A	0	0.350575	-1.954	4.05741	-0.481633	0.6301	0.9999	CTRL unique
TMEM92	0	0.70115	-2.331	4.04255	-0.576659	0.5642	0.9999	CTRL unique
TNFAIP8L3	0	0.860642	-2.399	4.0437	-0.593382	0.5529	0.9999	CTRL unique
TNFRSF4	0	0.350575	-1.954	4.05741	-0.481633	0.6301	0.9999	CTRL unique
TNIP3	0	0.860642	-2.399	4.0437	-0.593382	0.5529	0.9999	CTRL unique
TOP3B2	0	0.350575	-1.954	4.05741	-0.481633	0.6301	0.9999	CTRL unique
TRAPPC3L	0	1.47114	-3.14	3.77097	-0.832628	0.4051	0.9999	CTRL unique
TRAV39	0	0.350575	-1.954	4.05741	-0.481633	0.6301	0.9999	CTRL unique
TRGV4	0	0.350575	-1.954	4.05741	-0.481633	0.6301	0.9999	CTRL unique
TRH	0	0.70115	-2.331	4.04255	-0.576659	0.5642	0.9999	CTRL unique
TRPM3	0	1.53998	-2.319	4.03345	-0.574835	0.5654	0.9999	CTRL unique
TSGA13	0	0.70115	-2.331	4.04255	-0.576659	0.5642	0.9999	CTRL unique
TXK	0	1.53998	-2.319	4.03345	-0.574835	0.5654	0.9999	CTRL unique
U47924.32	0	0.350575	-1.954	4.05741	-0.481633	0.6301	0.9999	CTRL unique
U52111.12	0	0.430321	-2.038	4.07337	-0.500225	0.6169	0.9999	CTRL unique
U70984.1	0	0.350575	-1.954	4.05741	-0.481633	0.6301	0.9999	CTRL unique
UBE2V1P1	0	1.05173	-2.56	4.03652	-0.634275	0.5259	0.9999	CTRL unique
UGT1A7	0	0.769991	-2.058	4.07642	-0.50478	0.6137	0.9999	CTRL unique
VEZF1L1	0	0.350575	-1.954	4.05741	-0.481633	0.6301	0.9999	CTRL unique
VN1R20P	0	0.860642	-2.399	4.0437	-0.593382	0.5529	0.9999	CTRL unique
VTRNA1-3	0	0.430321	-2.038	4.07337	-0.500225	0.6169	0.9999	CTRL unique
VWA5B2	0	0.350575	-1.954	4.05741	-0.481633	0.6301	0.9999	CTRL unique
WFDC10B	0	0.350575	-1.954	4.05741	-0.481633	0.6301	0.9999	CTRL unique
WFDC2	0	0.70115	-2.331	4.04255	-0.576659	0.5642	0.9999	CTRL unique
WI2-85898F10.2	0	1.53998	-2.319	4.03345	-0.574835	0.5654	0.9999	CTRL unique
WNT6	0	0.350575	-1.954	4.05741	-0.481633	0.6301	0.9999	CTRL unique
XKRX	0	0.350575	-1.954	4.05741	-0.481633	0.6301	0.9999	CTRL unique
XX-FW83128A1.2	0	0.70115	-2.331	4.04255	-0.576659	0.5642	0.9999	CTRL unique
XXbac-BPG300A18.14	0	0.430321	-2.038	4.07337	-0.500225	0.6169	0.9999	CTRL unique
Z69890.1	0	0.860642	-2.399	4.0437	-0.593382	0.5529	0.9999	CTRL unique
ZIC3	0	0.350575	-1.954	4.05741	-0.481633	0.6301	0.9999	CTRL unique
ZNF365	0	0.350575	-1.954	4.05741	-0.481633	0.6301	0.9999	CTRL unique
ZNF560	0	1.64154	-3.438	3.59843	-0.955478	0.3393	0.9999	CTRL unique
ZSCAN10	0	0.350575	-1.954	4.05741	-0.481633	0.6301	0.9999	CTRL unique
