# Supplementary material for: Three-dimensional tissue engineered skeletal muscle modelling facioscapulohumeral muscular dystrophy
Source: Brain. 2024 Nov 18;148(5):1723–39. doi: 10.1093/brain/awae379 (PMC12074006; doi:10.1093/brain/awae379)
Supplement: awae379_Supplementary_Data [file awae379_supplementary_data.zip › brain-2024-01708-File012.xlsx]

## Sheet: res.all
Symbol	baseMean_FSHD	baseMean_CTRL	log2FoldChange	lfcSE	stat	pvalue	padj	type
CCNA1	393.628	10.7409	5.031	0.406687	12.37	3.798e-35	1.104e-30	Upregulated
RP11-432M8.17	241.427	0.422257	8.992	1.08034	8.32336	8.551e-17	1.243e-12	Upregulated
RP11-554D14.4	191.012	0.422257	8.545	1.08466	7.87818	3.322e-15	3.218e-11	Upregulated
TRIM43	131.789	0	9.818	1.25308	7.83517	4.682e-15	3.402e-11	Upregulated
ZSCAN4	114.753	0.753985	7.345	0.941661	7.79962	6.209e-15	3.61e-11	Upregulated
RP11-432M8.11	93.1053	0	9.33	1.27589	7.31248	2.623e-13	1.271e-09	Upregulated
RP11-432M8.9	76.7931	0	9.22	1.29255	7.13302	9.819e-13	4.077e-09	Upregulated
TRIM43B	127.328	0.456669	7.891	1.11005	7.10892	1.17e-12	4.249e-09	Upregulated
RP11-432M8.22	110.158	0.456669	7.729	1.10764	6.97761	3.003e-12	9.697e-09	Upregulated
SLC2A3	268.309	48.2244	2.374	0.341208	6.95639	3.491e-12	1.015e-08	Upregulated
CTB-25J19.1	67.3914	0	8.755	1.30653	6.7006	2.076e-11	5.485e-08	Upregulated
PRAMEF12	53.8467	0	8.643	1.33194	6.48923	8.628e-11	1.791e-07	Upregulated
PRAMEF2	53.237	0	8.663	1.33308	6.49878	8.097e-11	1.791e-07	Upregulated
RP11-321E2.10	57.6339	0	8.604	1.32283	6.50455	7.792e-11	1.791e-07	Upregulated
KDM4E	51.3823	0	8.5	1.33715	6.35704	2.057e-10	3.985e-07	Upregulated
RFPL2	69.4901	3.06772	4.311	0.683557	6.30708	2.844e-10	5.166e-07	Upregulated
RFPL4A	55.8511	0	8.364	1.33008	6.2885	3.206e-10	5.481e-07	Upregulated
BCYRN1	180.375	35.096	2.251	0.359061	6.26783	3.661e-10	5.65e-07	Upregulated
RFPL4B	73.6966	0.995184	6.668	1.06413	6.26647	3.693e-10	5.65e-07	Upregulated
RP11-490B18.9	46.9323	0	8.422	1.35074	6.23479	4.524e-10	6.574e-07	Upregulated
LEUTX	57.6928	0.753985	6.223	1.01391	6.13778	8.368e-10	1.146e-06	Upregulated
TRIM53	49.1287	0	8.251	1.34547	6.13211	8.672e-10	1.146e-06	Upregulated
RP11-321E2.13	45.8589	0	8.295	1.3564	6.1158	9.607e-10	1.214e-06	Upregulated
DUXA	44.363	0	8.132	1.36206	5.97024	2.369e-09	2.869e-06	Upregulated
TRIM49B	41.144	0	8.069	1.37117	5.88497	3.981e-09	4.629e-06	Upregulated
MBD3L2	58.7422	0.331728	7.533	1.30939	5.75302	8.766e-09	9.437e-06	Upregulated
RP11-432M8.13	37.2015	0	7.993	1.38865	5.75574	8.626e-09	9.437e-06	Upregulated
AC006385.4	40.9155	0	7.789	1.37849	5.65017	1.603e-08	1.592e-05	Upregulated
DSP	74.793	6.09668	3.372	0.596869	5.64922	1.612e-08	1.592e-05	Upregulated
RP11-56P9.9	35.1287	0	7.893	1.39794	5.64592	1.643e-08	1.592e-05	Upregulated
SLC34A2	253.248	1.18926	9.118	1.63731	5.56916	2.56e-08	2.4e-05	Upregulated
PRAMEF9	32.0842	0	7.826	1.41993	5.51165	3.555e-08	3.229e-05	Upregulated
RP11-432M8.12	30.916	0	7.774	1.42274	5.46398	4.656e-08	4.101e-05	Upregulated
TRIM49	45.9648	0.663456	6.682	1.25088	5.34185	9.2e-08	7.865e-05	Upregulated
PRAMEF14	29.0509	0	7.662	1.43624	5.33445	9.584e-08	7.959e-05	Upregulated
RFPL4AL1	34.8188	0	7.339	1.41339	5.19238	2.076e-07	0.0001676	Upregulated
ALPPL2	25.9345	0	7.55	1.46221	5.1633	2.426e-07	0.0001906	Upregulated
TRIM51BP	26.5275	0	7.527	1.45934	5.15805	2.495e-07	0.0001909	Upregulated
PRAMEF1	35.3008	0.331728	7.105	1.39199	5.10415	3.323e-07	0.0002476	Upregulated
IGF2	1378	472.102	1.342	0.267548	5.01408	5.329e-07	0.0003872	Upregulated
PRAMEF11	24.2352	0	7.278	1.4822	4.91037	9.091e-07	0.0006445	Upregulated
RP11-366M4.19	23.8101	0	7.279	1.48599	4.89811	9.676e-07	0.0006541	Upregulated
TRIM49L2	34.4669	0.331728	6.34	1.29315	4.90241	9.467e-07	0.0006541	Upregulated
TPRX1	24.8579	0	7.198	1.48038	4.86212	1.161e-06	0.0007672	Upregulated
PRAMEF15	22.9302	0	7.229	1.4961	4.83172	1.354e-06	0.0008743	Upregulated
RP11-366M4.8	20.5498	0	7.25	1.52437	4.75625	1.972e-06	0.001246	Upregulated
KLF18	21.9748	0	7.106	1.50819	4.7118	2.455e-06	0.001518	Upregulated
ZNF705A	20.6719	0	7.166	1.52386	4.70242	2.571e-06	0.001557	Upregulated
USP6	75.6101	229.22	-1.666	0.357585	-4.65988	3.164e-06	0.001877	Downregulated
CTD-2086L14.7	26.4112	0.297315	6.607	1.44515	4.57171	4.838e-06	0.002812	Upregulated
CPHXL	21.8209	0	6.862	1.51794	4.52075	6.162e-06	0.003512	Upregulated
TRIM51	19.1891	0	6.893	1.54894	4.44988	8.592e-06	0.004803	Upregulated
PLAGL1	1006.86	1893.42	-0.942	0.212146	-4.4387	9.05e-06	0.004963	Downregulated
RP11-735A19.2	17.4314	0	6.98	1.57629	4.42837	9.495e-06	0.005111	Upregulated
ZNF705E	23.4241	0.59463	5.843	1.32616	4.40581	1.054e-05	0.00557	Upregulated
TRIM48	19.4462	0	6.789	1.54791	4.38616	1.154e-05	0.005988	Upregulated
PRAMEF27	16.914	0	6.948	1.58746	4.37682	1.204e-05	0.006141	Upregulated
KCNQ1OT1	681.374	1267.08	-0.898	0.206552	-4.34545	1.39e-05	0.006965	Downregulated
CA2	26.0226	0.960771	4.975	1.17769	4.22407	2.399e-05	0.01182	Upregulated
PRAMEF4	17.2128	0	6.691	1.58697	4.21593	2.488e-05	0.01205	Upregulated
TRIM53B	23.25	0.124941	6.242	1.48516	4.2028	2.636e-05	0.01256	Upregulated
PRAMEF6	15.5365	0	6.777	1.61812	4.18818	2.812e-05	0.01318	Upregulated
DUXB	21.0374	0.124941	6.212	1.50586	4.12492	3.709e-05	0.01697	Upregulated
MBD3L3	63.6775	0	8.288	2.01001	4.12321	3.736e-05	0.01697	Upregulated
RFPL1	17.1075	0	6.549	1.59351	4.10997	3.957e-05	0.01769	Upregulated
SLC16A3	425.051	61.0974	1.757	0.429849	4.08677	4.374e-05	0.01926	Upregulated
PNP	31.1564	3.05903	3.236	0.803484	4.02713	5.646e-05	0.02413	Upregulated
RP11-707M1.4	13.9415	0	6.684	1.65893	4.02918	5.597e-05	0.02413	Upregulated
HNRNPCL3	14.5215	0	6.544	1.64871	3.96895	7.219e-05	0.03041	Upregulated
FAM151A	16.8884	0.297315	6.141	1.55326	3.95373	7.694e-05	0.03195	Upregulated
HNRNPCL1	16.3261	0.124941	6.063	1.53905	3.9396	8.162e-05	0.03341	Upregulated
HLA-A	415.497	210.062	0.982	0.250866	3.91489	9.044e-05	0.03651	Upregulated
TRIM64B	14.2592	0	6.411	1.65494	3.87389	0.0001071	0.04265	Upregulated
G0S2	45.9632	8.16456	2.437	0.636443	3.82963	0.0001283	0.05041	No Diff.
RP11-257K9.6	14.8929	0	6.29	1.6477	3.81743	0.0001348	0.05157	FSHD unique
TRIM51CP	12.6366	0	6.503	1.70255	3.81945	0.0001337	0.05157	FSHD unique
ARC	22.4217	0.374824	5.034	1.3305	3.78321	0.0001548	0.0577	No Diff.
NNAT	616.626	2042.54	-5.204	1.37552	-3.78316	0.0001549	0.0577	No Diff.
PRAMEF13	11.8641	0	6.527	1.73037	3.77204	0.0001619	0.05957	FSHD unique
AC018892.4	12.9891	0	6.381	1.69644	3.76142	0.0001689	0.06138	FSHD unique
DPPA3	13.1221	0	6.266	1.69257	3.70179	0.0002141	0.07682	FSHD unique
PRAMEF5	14.9575	0	6.125	1.67401	3.65892	0.0002533	0.08978	FSHD unique
PRAMEF18	12.272	0	6.27	1.71623	3.65332	0.0002589	0.09066	FSHD unique
FRG2C	13.2442	0	6.098	1.69623	3.59526	0.0003241	0.1121	FSHD unique
CDK1	33.7579	100.017	-1.562	0.436735	-3.57744	0.000347	0.1187	No Diff.
AC027612.6	19.648	69.4708	-1.957	0.56063	-3.49105	0.0004811	0.1626	No Diff.
PRAMEF20	10.2462	0	6.196	1.8072	3.4287	0.0006065	0.2026	FSHD unique
CENPU	42.7231	114.825	-1.469	0.430557	-3.41102	0.0006472	0.212	No Diff.
PEG3	50.2724	123.685	-1.324	0.388161	-3.41021	0.0006491	0.212	No Diff.
BHLHE40	330.629	119.319	1.167	0.354827	3.2894	0.001004	0.3243	No Diff.
KNTC1	54.4522	129.202	-1.295	0.394674	-3.28209	0.00103	0.3291	No Diff.
RPL26P19	136.667	43.3123	1.374	0.427291	3.21488	0.001305	0.4123	No Diff.
TRIM49D2	10.3771	0	5.74	1.8104	3.17065	0.001521	0.4754	FSHD unique
ERO1A	233.557	63.6275	1.382	0.43819	3.15502	0.001605	0.4962	No Diff.
RP11-219C24.6	8.78218	0	5.893	1.8799	3.13496	0.001719	0.5259	FSHD unique
LBH	335.406	189.752	0.814	0.260119	3.12925	0.001753	0.5306	No Diff.
TOP2A	314.336	632.257	-0.998	0.319421	-3.1234	0.001788	0.5357	No Diff.
ASPM	64.5874	144.209	-1.198	0.384528	-3.11466	0.001842	0.5407	No Diff.
PRAMEF8	8.18341	0	5.979	1.91804	3.11718	0.001826	0.5407	FSHD unique
PRAMEF17	8.99286	0	5.869	1.8934	3.09984	0.001936	0.5628	FSHD unique
CENPE	64.3224	140.094	-1.186	0.384062	-3.08781	0.002016	0.5803	No Diff.
C3	15.0874	0.547198	4.161	1.36559	3.04731	0.002309	0.658	No Diff.
RP11-22B23.3	25.5036	68.8499	-1.542	0.508793	-3.03139	0.002434	0.687	No Diff.
ADM	53.6224	15.0924	1.718	0.570485	3.01126	0.002602	0.7271	No Diff.
MRPL41	316.74	182.455	0.792	0.26398	2.99972	0.002702	0.748	No Diff.
ALDH1A2	159.22	64.1089	1.191	0.398647	2.98818	0.002806	0.7695	No Diff.
HNRNPCL2	8.4327	0	5.718	1.92993	2.96282	0.003048	0.8281	FSHD unique
DOC2GP	15.9955	2.74435	3.366	1.14248	2.94644	0.003215	0.8609	No Diff.
ENC1	321.154	521.264	-0.714	0.242354	-2.9451	0.003228	0.8609	No Diff.
RP11-96A15.1	14.1564	1.4993	4.156	1.41524	2.93662	0.003318	0.8768	No Diff.
PPDPF	358.018	205.167	0.837	0.285357	2.93271	0.00336	0.8799	No Diff.
STC2	554.943	318.52	0.728	0.248563	2.92922	0.003398	0.8819	No Diff.
HOXA10	119.194	63.4029	1.504	0.515109	2.91977	0.003503	0.8931	No Diff.
LBX1	141.019	61.5586	1.117	0.382243	2.92171	0.003481	0.8931	No Diff.
STAC	97.783	44.2418	1.426	0.489838	2.91137	0.003598	0.9095	No Diff.
RP11-437G21.2	9.80602	0	5.417	1.86311	2.90764	0.003642	0.9125	FSHD unique
UBC	2471.62	1631.58	0.585	0.202767	2.88436	0.003922	0.9744	No Diff.
NEFH	218.437	106.679	1.099	0.382187	2.87442	0.004048	0.997	No Diff.
A1BG	2.89105	3.21839	-0.431	1.72336	-0.24988	0.8027	0.9997	No Diff.
A1BG-AS1	61.9529	56.9023	0.122	0.428653	0.28458	0.776	0.9997	No Diff.
A1CF	0.560162	0	2.527	4.03866	0.625825	0.5314	0.9997	FSHD unique
A2M	5563.47	2988.3	0.117	0.72023	0.162411	0.871	0.9997	No Diff.
A2ML1	0.186721	0	1.897	4.06353	0.466846	0.6406	0.9997	FSHD unique
A3GALT2	0	0.719572	-1.015	4.02342	-0.252241	0.8009	0.9997	CTRL unique
A4GALT	98.9941	76.4568	0.453	0.390637	1.15957	0.2462	0.9997	No Diff.
AAAS	225.634	265.014	-0.233	0.272521	-0.853491	0.3934	0.9997	No Diff.
AACS	152.115	161.384	-0.052	0.308638	-0.16727	0.8672	0.9997	No Diff.
AADAT	74.19	85.2729	-0.252	0.395009	-0.637402	0.5239	0.9997	No Diff.
AAED1	44.3078	35.0107	0.292	0.513217	0.568755	0.5695	0.9997	No Diff.
AAGAB	203.104	209.597	-0.068	0.287314	-0.238095	0.8118	0.9997	No Diff.
AAK1	340.196	301.525	0.203	0.300368	0.677173	0.4983	0.9997	No Diff.
AAMDC	109.65	56.686	0.955	0.432244	2.21046	0.02707	0.9997	No Diff.
AAMP	796.242	653.394	0.286	0.215547	1.32607	0.1848	0.9997	No Diff.
AANAT	1.86512	0	3.628	3.58784	1.01114	0.3119	0.9997	FSHD unique
AAR2	261.659	252.088	0.048	0.265084	0.182749	0.855	0.9997	No Diff.
AARD	4.82452	2.37821	0.405	1.71382	0.236399	0.8131	0.9997	No Diff.
AARS	945.882	792.287	0.247	0.210194	1.17461	0.2402	0.9997	No Diff.
AARS2	171.594	161.193	0.077	0.299196	0.258522	0.796	0.9997	No Diff.
AARSD1	5.62512	14.89	-1.38	0.964995	-1.43012	0.1527	0.9997	No Diff.
AASDH	60.1775	67.2774	-0.143	0.416809	-0.343584	0.7312	0.9997	No Diff.
AASDHPPT	302.34	357.905	-0.241	0.248827	-0.970379	0.3319	0.9997	No Diff.
AASS	174.298	251.426	-0.571	0.283143	-2.01711	0.04368	0.9997	No Diff.
AATF	287.747	220.812	0.397	0.277495	1.43014	0.1527	0.9997	No Diff.
AATK	60.3591	76.1531	-0.476	0.431698	-1.10294	0.2701	0.9997	No Diff.
AB015752.3	0.186721	0.878926	-0.914	3.77905	-0.24179	0.8089	0.9997	No Diff.
AB015752.4	0	0.249883	-0.212	4.04047	-0.0524225	0.9582	0.9997	CTRL unique
AB019441.29	14.6952	2.62809	2.248	1.09301	2.05631	0.03975	0.9997	No Diff.
ABALON	0.186721	0.788397	-0.201	3.9878	-0.0504586	0.9598	0.9997	No Diff.
ABAT	203.039	234.683	-0.311	0.297136	-1.04676	0.2952	0.9997	No Diff.
ABBA01000934.1	1.49168	0	3.084	3.95951	0.778816	0.4361	0.9997	FSHD unique
ABC12-49244600F4.3	22.3336	16.3852	0.416	0.684294	0.608575	0.5428	0.9997	No Diff.
ABC12-49244600F4.4	0.186721	0	1.897	4.06353	0.466846	0.6406	0.9997	FSHD unique
ABC13-47488600E17.1	2.00021	2.05517	-0.278	2.07936	-0.133521	0.8938	0.9997	No Diff.
ABC14-1080714F14.1	0	0.663456	-0.218	4.04626	-0.0539203	0.957	0.9997	CTRL unique
ABC7-42389800N19.1	174.602	172.248	0.003	0.296396	0.0105631	0.9916	0.9997	No Diff.
ABC7-42404400C24.1	0	0.719572	-1.015	4.02342	-0.252241	0.8009	0.9997	CTRL unique
ABC7-43041300I9.1	0.186721	0.663456	0.769	4.03323	0.190753	0.8487	0.9997	No Diff.
ABC7-43046700E7.1	1.25333	3.21839	-1.582	2.00079	-0.790655	0.4291	0.9997	No Diff.
ABCA1	121.057	163.707	-0.462	0.329222	-1.4041	0.1603	0.9997	No Diff.
ABCA10	27.7152	55.6262	-1.043	0.559255	-1.86442	0.06226	0.9997	No Diff.
ABCA11	5.57349	9.0224	-0.585	1.26783	-0.461493	0.6444	0.9997	No Diff.
ABCA12	0.186721	0.960771	-0.324	4.00379	-0.0808023	0.9356	0.9997	No Diff.
ABCA13	2.61409	2.87798	-1.182	2.02741	-0.583044	0.5599	0.9997	No Diff.
ABCA17P	3.39958	7.94475	-1.219	1.29371	-0.942262	0.3461	0.9997	No Diff.
ABCA2	362.937	371.664	-0.039	0.294804	-0.133759	0.8936	0.9997	No Diff.
ABCA3	119.126	155.233	-0.388	0.323998	-1.19678	0.2314	0.9997	No Diff.
ABCA4	18.6758	26.1901	-0.218	0.674932	-0.323203	0.7465	0.9997	No Diff.
ABCA5	32.26	33.1623	-0.219	0.601226	-0.363694	0.7161	0.9997	No Diff.
ABCA6	21.2279	10.4349	0.645	0.82468	0.782647	0.4338	0.9997	No Diff.
ABCA7	273.662	302.184	-0.152	0.2616	-0.579564	0.5622	0.9997	No Diff.
ABCA8	89.8882	118.292	-0.305	0.358605	-0.849693	0.3955	0.9997	No Diff.
ABCA9	42.0264	50.2622	-0.25	0.472398	-0.529122	0.5967	0.9997	No Diff.
ABCB1	2.80081	1.66732	-0.37	2.21584	-0.167195	0.8672	0.9997	No Diff.
ABCB10	76.6783	89.8192	-0.268	0.385298	-0.694657	0.4873	0.9997	No Diff.
ABCB11	0.746882	1.87411	-1.006	2.66803	-0.377182	0.706	0.9997	No Diff.
ABCB4	1.95952	0.788397	1.952	2.64754	0.737189	0.461	0.9997	No Diff.
ABCB5	0	0.629043	-0.618	4.034	-0.153263	0.8782	0.9997	CTRL unique
ABCB6	10.9284	10.6116	0.15	0.899792	0.166947	0.8674	0.9997	No Diff.
ABCB7	72.0332	86.5577	-0.278	0.395219	-0.703497	0.4817	0.9997	No Diff.
ABCB8	185.769	198.014	-0.081	0.284663	-0.285702	0.7751	0.9997	No Diff.
ABCB9	106.061	128.682	-0.282	0.335632	-0.841402	0.4001	0.9997	No Diff.
ABCC1	95.3749	83.116	0.228	0.399013	0.572654	0.5669	0.9997	No Diff.
ABCC10	137.904	160.913	-0.22	0.303074	-0.724954	0.4685	0.9997	No Diff.
ABCC11	2.56038	0.831494	1.475	2.38055	0.619396	0.5357	0.9997	No Diff.
ABCC12	1.21264	0.956435	0.681	2.87857	0.236495	0.813	0.9997	No Diff.
ABCC2	5.4384	6.88043	-0.326	1.1824	-0.275896	0.7826	0.9997	No Diff.
ABCC3	0.652481	0.891946	0.48	3.88018	0.123742	0.9015	0.9997	No Diff.
ABCC4	36.4018	42.7446	-0.211	0.516753	-0.408559	0.6829	0.9997	No Diff.
ABCC5	378.882	367.108	0.043	0.244989	0.176691	0.8598	0.9997	No Diff.
ABCC6	27.3923	20.3281	0.287	0.645353	0.444077	0.657	0.9997	No Diff.
ABCC6P1	4.38273	3.85612	-0.32	1.52247	-0.21002	0.8337	0.9997	No Diff.
ABCC8	0.652481	1.47356	-1.465	2.89013	-0.506979	0.6122	0.9997	No Diff.
ABCC9	537.663	614.499	-0.168	0.243337	-0.691575	0.4892	0.9997	No Diff.
ABCD1	235.357	227.685	-0.088	0.336468	-0.262848	0.7927	0.9997	No Diff.
ABCD1P4	0	0.297315	0.161	4.0677	0.0395947	0.9684	0.9997	CTRL unique
ABCD2	2.31994	0.999531	1.61	2.62745	0.612768	0.54	0.9997	No Diff.
ABCD3	166.961	178.418	-0.104	0.293418	-0.35396	0.7234	0.9997	No Diff.
ABCD4	199.501	212.753	-0.107	0.286497	-0.372467	0.7095	0.9997	No Diff.
ABCE1	381.127	444.578	-0.23	0.238377	-0.963732	0.3352	0.9997	No Diff.
ABCF1	1146.22	974.967	0.236	0.213392	1.10493	0.2692	0.9997	No Diff.
ABCF2	41.291	45.3073	-0.102	0.496643	-0.205384	0.8373	0.9997	No Diff.
ABCF3	399.668	369.812	0.105	0.246572	0.425688	0.6703	0.9997	No Diff.
ABCG1	124.151	151.207	-0.381	0.415827	-0.916795	0.3592	0.9997	No Diff.
ABCG2	8.51825	7.9621	0.21	1.05768	0.198288	0.8428	0.9997	No Diff.
ABCG4	0.373441	1.20632	-0.443	3.48674	-0.127185	0.8988	0.9997	No Diff.
ABCG8	0	0.331728	0.178	4.06458	0.0438172	0.9651	0.9997	CTRL unique
ABHD1	0.373441	0.124941	1.381	4.00242	0.345092	0.73	0.9997	No Diff.
ABHD10	99.7138	99.5992	-0.025	0.369529	-0.0663297	0.9471	0.9997	No Diff.
ABHD11	52.8416	38.8622	0.432	0.4928	0.875656	0.3812	0.9997	No Diff.
ABHD12	63.6047	59.0257	0.105	0.417569	0.252418	0.8007	0.9997	No Diff.
ABHD13	86.2814	104.106	-0.349	0.407673	-0.856499	0.3917	0.9997	No Diff.
ABHD14A	2.7471	3.64498	-0.643	1.76244	-0.364871	0.7152	0.9997	No Diff.
ABHD14B	22.138	24.4466	-0.155	0.651058	-0.237866	0.812	0.9997	No Diff.
ABHD15	26.8686	31.6969	-0.216	0.597526	-0.361936	0.7174	0.9997	No Diff.
ABHD16A	0.373441	4.22226	-2.774	2.1048	-1.31812	0.1875	0.9997	No Diff.
ABHD16B	0.186721	0	1.897	4.06353	0.466846	0.6406	0.9997	FSHD unique
ABHD17A	394.137	384.302	0.041	0.23868	0.169976	0.865	0.9997	No Diff.
ABHD17AP1	7.20912	6.23866	0.298	1.11572	0.266855	0.7896	0.9997	No Diff.
ABHD17B	149.859	159.784	-0.171	0.318039	-0.536554	0.5916	0.9997	No Diff.
ABHD18	100.441	101.339	-0.01	0.37001	-0.0257257	0.9795	0.9997	No Diff.
ABHD2	305.218	326.706	-0.08	0.266899	-0.299004	0.7649	0.9997	No Diff.
ABHD3	15.8864	18.6429	-0.272	0.745654	-0.364254	0.7157	0.9997	No Diff.
ABHD4	169.492	156.987	-0.077	0.35727	-0.216669	0.8285	0.9997	No Diff.
ABHD5	67.7126	52.8733	0.366	0.42492	0.860416	0.3896	0.9997	No Diff.
ABHD6	12.7868	15.3122	-0.508	0.874094	-0.58123	0.5611	0.9997	No Diff.
ABHD8	85.4558	82.865	0.039	0.375181	0.104798	0.9165	0.9997	No Diff.
ABI1	237.133	219.438	0.102	0.282438	0.361347	0.7178	0.9997	No Diff.
ABI2	540.469	576.364	-0.113	0.251164	-0.448188	0.654	0.9997	No Diff.
ABI3	0.933603	2.95982	-1.588	2.28335	-0.695648	0.4866	0.9997	No Diff.
ABI3BP	549.904	364.127	0.403	0.31535	1.27926	0.2008	0.9997	No Diff.
ABL1	1184.37	1276.46	-0.12	0.214388	-0.559441	0.5759	0.9997	No Diff.
ABL2	327.652	297.95	0.158	0.258443	0.609428	0.5422	0.9997	No Diff.
ABLIM1	282.982	384.808	-0.443	0.259365	-1.70773	0.08769	0.9997	No Diff.
ABLIM2	90.9775	76.4874	0.152	0.388947	0.390384	0.6963	0.9997	No Diff.
ABLIM3	1633.36	1505.39	0.116	0.233875	0.493893	0.6214	0.9997	No Diff.
ABR	529.636	480.965	0.146	0.230137	0.635748	0.5249	0.9997	No Diff.
ABRA	45.9678	17.2865	1.445	0.678644	2.12961	0.0332	0.9997	No Diff.
ABRACL	36.8306	30.9519	0.212	0.547495	0.387616	0.6983	0.9997	No Diff.
ABT1	155.877	148.569	0.071	0.301753	0.233829	0.8151	0.9997	No Diff.
ABTB1	156.027	146.721	0.088	0.303503	0.29112	0.771	0.9997	No Diff.
ABTB2	212.059	161.536	0.332	0.319521	1.03795	0.2993	0.9997	No Diff.
AC000035.3	0.186721	0.422257	0.172	4.00805	0.0428962	0.9658	0.9997	No Diff.
AC000059.1	0	0.124941	0.121	4.07427	0.0296385	0.9764	0.9997	CTRL unique
AC000067.1	0	0.124941	0.121	4.07427	0.0296385	0.9764	0.9997	CTRL unique
AC000068.10	0	0.374824	-0.278	4.01452	-0.0692411	0.9448	0.9997	CTRL unique
AC000068.5	2.5176	1.64159	0.61	2.1383	0.285416	0.7753	0.9997	No Diff.
AC000068.9	0	1.50797	-2.41	3.55492	-0.677913	0.4978	0.9997	CTRL unique
AC000078.5	0	0.124941	0.121	4.07427	0.0296385	0.9764	0.9997	CTRL unique
AC000081.2	0.186721	0.719572	-0.226	3.98935	-0.0565688	0.9549	0.9997	No Diff.
AC000089.3	4.78383	2.04648	1.139	1.6173	0.704227	0.4813	0.9997	No Diff.
AC000095.10	1.30704	0.422257	1.034	3.41867	0.302388	0.7624	0.9997	No Diff.
AC000095.11	0	0.331728	0.178	4.06458	0.0438172	0.9651	0.9997	CTRL unique
AC000095.6	1.39936	1.64159	0.213	2.43652	0.0873023	0.9304	0.9997	No Diff.
AC000095.8	5.85045	6.9883	0.49	1.31289	0.372958	0.7092	0.9997	No Diff.
AC000095.9	2.74501	6.45847	-0.894	1.39309	-0.641495	0.5212	0.9997	No Diff.
AC000120.7	2.42528	2.44301	-0.003	1.89362	-0.0014728	0.9988	0.9997	No Diff.
AC000123.2	2.14625	5.23046	-1.362	1.65474	-0.82292	0.4106	0.9997	No Diff.
AC000123.3	4.97264	5.07979	-0.086	1.31712	-0.0652171	0.948	0.9997	No Diff.
AC000367.1	0	0.124941	0.121	4.07427	0.0296385	0.9764	0.9997	CTRL unique
AC000374.1	3.4919	2.43433	0.814	1.64772	0.494135	0.6212	0.9997	No Diff.
AC000403.4	8.54383	5.60095	0.34	1.11968	0.303681	0.7614	0.9997	No Diff.
AC001226.1	0	0.456669	-0.645	4.0397	-0.159751	0.8731	0.9997	CTRL unique
AC001226.7	0.186721	0.249883	0.679	3.99756	0.16996	0.865	0.9997	No Diff.
AC002044.1	0	1.18926	-0.513	4.01918	-0.127524	0.8985	0.9997	CTRL unique
AC002044.3	0	0.331728	0.178	4.06458	0.0438172	0.9651	0.9997	CTRL unique
AC002044.4	0	0.422257	-0.654	4.04244	-0.161901	0.8714	0.9997	CTRL unique
AC002055.4	109.796	94.5616	0.115	0.388706	0.296022	0.7672	0.9997	No Diff.
AC002056.3	2.61201	3.57616	-0.465	1.74106	-0.267358	0.7892	0.9997	No Diff.
AC002056.5	0.373441	0	2.291	4.04572	0.566198	0.5713	0.9997	FSHD unique
AC002059.10	1.25333	0.124941	2.238	3.74135	0.598234	0.5497	0.9997	No Diff.
AC002064.3	0	0.249883	-0.212	4.04047	-0.0524225	0.9582	0.9997	CTRL unique
AC002066.1	0.186721	0	1.897	4.06353	0.466846	0.6406	0.9997	FSHD unique
AC002069.6	2.50666	0.581611	1.747	2.46136	0.709704	0.4779	0.9997	No Diff.
AC002075.4	0	0.331728	0.178	4.06458	0.0438172	0.9651	0.9997	CTRL unique
AC002115.7	0.186721	0	1.897	4.06353	0.466846	0.6406	0.9997	FSHD unique
AC002116.7	1.9465	0.249883	1.884	3.11712	0.604379	0.5456	0.9997	No Diff.
AC002117.1	8.11506	14.8816	-0.99	0.99846	-0.991347	0.3215	0.9997	No Diff.
AC002127.4	2.37157	0.753985	1.393	2.22679	0.625448	0.5317	0.9997	No Diff.
AC002303.5	1.06661	1.57679	-0.045	2.63198	-0.0172713	0.9862	0.9997	No Diff.
AC002310.12	4.46619	6.10939	-0.442	1.29525	-0.341145	0.733	0.9997	No Diff.
AC002310.14	5.65278	1.5985	0.464	1.72468	0.269277	0.7877	0.9997	No Diff.
AC002310.7	0	1.03828	-1.586	3.99679	-0.396933	0.6914	0.9997	CTRL unique
AC002366.3	0.879891	0.331728	1.051	4.02011	0.261327	0.7938	0.9997	No Diff.
AC002383.2	0	0.124941	0.121	4.07427	0.0296385	0.9764	0.9997	CTRL unique
AC002398.11	1.75978	0	2.322	4.04456	0.574048	0.5659	0.9997	FSHD unique
AC002398.12	1.30496	0.249883	1.269	3.91374	0.32416	0.7458	0.9997	No Diff.
AC002398.5	0	0.960771	-0.977	4.01652	-0.24336	0.8077	0.9997	CTRL unique
AC002401.1	0.186721	0.331728	1.033	4.06928	0.253926	0.7996	0.9997	No Diff.
AC002407.1	1.06661	0	2.718	4.0378	0.673164	0.5008	0.9997	FSHD unique
AC002429.5	2.33088	2.05083	-0.295	2.01976	-0.145813	0.8841	0.9997	No Diff.
AC002451.3	1.49168	2.02075	-0.736	2.19233	-0.335603	0.7372	0.9997	No Diff.
AC002454.1	1.12032	2.16275	-0.534	2.57534	-0.207368	0.8357	0.9997	No Diff.
AC002456.2	7.07611	12.2315	-0.771	0.984462	-0.782741	0.4338	0.9997	No Diff.
AC002458.1	0	0.124941	0.121	4.07427	0.0296385	0.9764	0.9997	CTRL unique
AC002463.3	21.6033	4.93314	1.459	1.04684	1.39412	0.1633	0.9997	No Diff.
AC002467.7	7.92834	12.5335	-0.894	1.03154	-0.866445	0.3862	0.9997	No Diff.
AC002472.11	1.39936	4.62312	-1.626	1.76036	-0.923402	0.3558	0.9997	No Diff.
AC002472.14	0	0.297315	0.161	4.0677	0.0395947	0.9684	0.9997	CTRL unique
AC002472.15	7.51791	3.36503	0.781	1.33821	0.583402	0.5596	0.9997	No Diff.
AC002472.8	4.46411	2.6498	0.765	1.49691	0.511122	0.6093	0.9997	No Diff.
AC002480.3	0	1.0513	-1.759	3.97717	-0.442202	0.6583	0.9997	CTRL unique
AC002480.4	0	0.124941	0.121	4.07427	0.0296385	0.9764	0.9997	CTRL unique
AC002480.5	0.373441	0.456669	0.516	3.98667	0.12945	0.897	0.9997	No Diff.
AC002480.6	1308.38	828.006	0.083	0.700303	0.118039	0.906	0.9997	No Diff.
AC002519.6	0.373441	0	2.291	4.04572	0.566198	0.5713	0.9997	FSHD unique
AC002519.8	1.12032	1.56409	0.004	2.81481	0.00157485	0.9987	0.9997	No Diff.
AC002550.6	4.84849	1.17624	1.485	1.79999	0.824855	0.4095	0.9997	No Diff.
AC002984.2	1.75978	0	2.322	4.04456	0.574048	0.5659	0.9997	FSHD unique
AC002992.2	0	0.297315	0.161	4.0677	0.0395947	0.9684	0.9997	CTRL unique
AC003002.6	0.746882	0.124941	1.736	3.98774	0.435369	0.6633	0.9997	No Diff.
AC003005.2	0.186721	0.753985	-0.601	3.97679	-0.15114	0.8799	0.9997	No Diff.
AC003029.1	51.2576	67.0827	-0.434	0.453507	-0.957563	0.3383	0.9997	No Diff.
AC003029.4	0	0.663456	-0.218	4.04626	-0.0539203	0.957	0.9997	CTRL unique
AC003051.1	0.186721	0	1.897	4.06353	0.466846	0.6406	0.9997	FSHD unique
AC003075.4	1.7728	3.02462	-0.828	1.91519	-0.432214	0.6656	0.9997	No Diff.
AC003088.1	1.53237	0.629043	1.064	2.91166	0.365308	0.7149	0.9997	No Diff.
AC003090.1	10.1597	5.45865	0.182	1.21061	0.150313	0.8805	0.9997	No Diff.
AC003092.1	1.30704	1.34862	-0.487	2.6991	-0.180309	0.8569	0.9997	No Diff.
AC003102.3	5.6121	3.12786	0.322	1.42493	0.225877	0.8213	0.9997	No Diff.
AC003104.1	0	0.456669	-0.645	4.0397	-0.159751	0.8731	0.9997	CTRL unique
AC003665.1	2.65269	4.77813	-0.438	1.53892	-0.284557	0.776	0.9997	No Diff.
AC003682.16	3.57327	3.86045	-0.449	1.59806	-0.280687	0.779	0.9997	No Diff.
AC003682.17	0.652481	0.124941	1.185	4.06206	0.291827	0.7704	0.9997	No Diff.
AC003984.1	0	0.124941	0.121	4.07427	0.0296385	0.9764	0.9997	CTRL unique
AC003986.6	0.186721	0	1.897	4.06353	0.466846	0.6406	0.9997	FSHD unique
AC003986.7	0	0.331728	0.178	4.06458	0.0438172	0.9651	0.9997	CTRL unique
AC003991.3	0.186721	0.249883	0.679	3.99756	0.16996	0.865	0.9997	No Diff.
AC004012.1	0.186721	0	1.897	4.06353	0.466846	0.6406	0.9997	FSHD unique
AC004014.4	0.373441	0	2.291	4.04572	0.566198	0.5713	0.9997	FSHD unique
AC004019.10	0.839201	1.21065	-0.48	2.72886	-0.176032	0.8603	0.9997	No Diff.
AC004019.13	2.63967	0.456669	0.734	2.76232	0.265713	0.7905	0.9997	No Diff.
AC004041.2	0	0.331728	0.178	4.06458	0.0438172	0.9651	0.9997	CTRL unique
AC004049.2	3.91489	1.12881	-0.473	2.16631	-0.21849	0.827	0.9997	No Diff.
AC004049.3	0.652481	0	1.932	4.06989	0.474765	0.635	0.9997	FSHD unique
AC004051.1	0.839201	1.28816	-0.445	2.88813	-0.154066	0.8776	0.9997	No Diff.
AC004051.2	0	0.581611	-1.034	4.01783	-0.257243	0.797	0.9997	CTRL unique
AC004053.1	1.6784	0.788397	1.455	2.74288	0.530525	0.5957	0.9997	No Diff.
AC004057.1	124.755	50.2156	0.924	0.430384	2.14745	0.03176	0.9997	No Diff.
AC004066.1	21.2628	14.2439	0.316	0.74134	0.425836	0.6702	0.9997	No Diff.
AC004067.5	0	0.499766	-0.316	4.00036	-0.0789698	0.9371	0.9997	CTRL unique
AC004069.2	1.12032	1.93023	-1.171	2.50468	-0.467338	0.6403	0.9997	No Diff.
AC004069.3	3.26449	1.42612	0.882	1.93834	0.455035	0.6491	0.9997	No Diff.
AC004073.4	0	0.124941	0.121	4.07427	0.0296385	0.9764	0.9997	CTRL unique
AC004074.3	4.46411	2.18011	0.905	1.54099	0.587267	0.557	0.9997	No Diff.
AC004076.5	9.62138	5.02367	0.767	1.07734	0.712322	0.4763	0.9997	No Diff.
AC004076.7	0.652481	2.21452	-2.325	2.59625	-0.895664	0.3704	0.9997	No Diff.
AC004076.9	0.933603	1.21065	-0.527	2.86467	-0.183992	0.854	0.9997	No Diff.
AC004112.4	0.186721	0	1.897	4.06353	0.466846	0.6406	0.9997	FSHD unique
AC004156.3	4.70454	5.14428	-0.154	1.31054	-0.117181	0.9067	0.9997	No Diff.
AC004158.2	4.84849	5.52809	-0.45	1.38529	-0.32465	0.7454	0.9997	No Diff.
AC004158.3	0	0.124941	0.121	4.07427	0.0296385	0.9764	0.9997	CTRL unique
AC004160.4	0	0.331728	0.178	4.06458	0.0438172	0.9651	0.9997	CTRL unique
AC004166.5	5.63606	5.48469	-0.108	1.25621	-0.0861572	0.9313	0.9997	No Diff.
AC004166.7	67.6526	69.2941	0.037	0.413895	0.0901341	0.9282	0.9997	No Diff.
AC004221.2	0.186721	0.59463	0.852	4.02268	0.211852	0.8322	0.9997	No Diff.
AC004231.2	0	0.422257	-0.654	4.04244	-0.161901	0.8714	0.9997	CTRL unique
AC004257.1	0	0.124941	0.121	4.07427	0.0296385	0.9764	0.9997	CTRL unique
AC004381.6	14.1266	21.7276	-0.779	0.778295	-1.00027	0.3172	0.9997	No Diff.
AC004381.7	1.06661	0	2.718	4.0378	0.673164	0.5008	0.9997	FSHD unique
AC004383.3	0.560162	0.663456	1.18	3.95599	0.298365	0.7654	0.9997	No Diff.
AC004383.4	525.382	602.417	-0.291	0.265096	-1.09703	0.2726	0.9997	No Diff.
AC004383.5	31.5559	32.0934	-0.055	0.57464	-0.0963824	0.9232	0.9997	No Diff.
AC004449.6	0	0.124941	0.121	4.07427	0.0296385	0.9764	0.9997	CTRL unique
AC004453.8	62.5073	21.62	1.253	0.531833	2.35682	0.01843	0.9997	No Diff.
AC004463.6	5.85253	7.33741	-0.513	1.18268	-0.433516	0.6646	0.9997	No Diff.
AC004471.10	0.839201	0.581611	0.616	3.41598	0.180253	0.857	0.9997	No Diff.
AC004471.9	0.560162	0.749649	0.663	3.96696	0.167086	0.8673	0.9997	No Diff.
AC004478.2	0	0.331728	0.178	4.06458	0.0438172	0.9651	0.9997	CTRL unique
AC004485.3	0	0.249883	-0.212	4.04047	-0.0524225	0.9582	0.9997	CTRL unique
AC004490.1	0	0.456669	-0.645	4.0397	-0.159751	0.8731	0.9997	CTRL unique
AC004538.3	0.746882	1.03828	-0.04	3.3201	-0.0120777	0.9904	0.9997	No Diff.
AC004540.4	0.652481	0.331728	1.054	4.07305	0.258821	0.7958	0.9997	No Diff.
AC004540.5	12.6047	4.63583	1.294	1.02335	1.26447	0.2061	0.9997	No Diff.
AC004549.6	0	0.456669	-0.645	4.0397	-0.159751	0.8731	0.9997	CTRL unique
AC004562.1	24.6165	29.0777	-0.46	0.621123	-0.740245	0.4592	0.9997	No Diff.
AC004593.3	0.186721	0	1.897	4.06353	0.466846	0.6406	0.9997	FSHD unique
AC004603.4	0	0.891946	-0.461	4.03702	-0.114123	0.9091	0.9997	CTRL unique
AC004617.2	0	0.124941	0.121	4.07427	0.0296385	0.9764	0.9997	CTRL unique
AC004623.2	0.186721	0	1.897	4.06353	0.466846	0.6406	0.9997	FSHD unique
AC004637.1	0	0.124941	0.121	4.07427	0.0296385	0.9764	0.9997	CTRL unique
AC004696.2	56.0524	62.9507	-0.176	0.440336	-0.400544	0.6888	0.9997	No Diff.
AC004754.3	0.560162	0.547198	0.374	3.96997	0.0941755	0.925	0.9997	No Diff.
AC004772.2	2.59898	0	3.86	2.92368	1.32037	0.1867	0.9997	FSHD unique
AC004797.1	28.8307	25.545	0.026	0.634747	0.0403603	0.9678	0.9997	No Diff.
AC004840.8	0.186721	0.926358	-0.338	4.00194	-0.0844636	0.9327	0.9997	No Diff.
AC004854.4	0	0.124941	0.121	4.07427	0.0296385	0.9764	0.9997	CTRL unique
AC004854.5	2.63967	0.878926	-0.587	2.47028	-0.237717	0.8121	0.9997	No Diff.
AC004870.4	0.652481	0	1.932	4.06989	0.474765	0.635	0.9997	FSHD unique
AC004870.5	1.30496	0	2.341	4.04896	0.578187	0.5631	0.9997	FSHD unique
AC004893.10	0	0.331728	0.178	4.06458	0.0438172	0.9651	0.9997	CTRL unique
AC004901.1	0.652481	0	1.932	4.06989	0.474765	0.635	0.9997	FSHD unique
AC004938.5	0	0.331728	0.178	4.06458	0.0438172	0.9651	0.9997	CTRL unique
AC004941.3	0	0.124941	0.121	4.07427	0.0296385	0.9764	0.9997	CTRL unique
AC004945.2	163.449	183.507	-0.182	0.290864	-0.625762	0.5315	0.9997	No Diff.
AC004947.2	0	0.706552	-1.27	4.00848	-0.31678	0.7514	0.9997	CTRL unique
AC004951.5	2.42528	5.2348	-0.838	1.59397	-0.525614	0.5992	0.9997	No Diff.
AC004951.6	8.28875	12.947	-0.412	0.948075	-0.434293	0.6641	0.9997	No Diff.
AC004957.6	2.83733	0.753985	0.884	2.28786	0.386387	0.6992	0.9997	No Diff.
AC004967.7	7.1168	6.42407	0.158	1.12116	0.140867	0.888	0.9997	No Diff.
AC004980.10	0.652481	0	1.932	4.06989	0.474765	0.635	0.9997	FSHD unique
AC004980.7	45.2018	32.2921	0.129	0.563283	0.229044	0.8188	0.9997	No Diff.
AC004985.12	1.30496	1.3356	-1.381	2.69825	-0.511706	0.6089	0.9997	No Diff.
AC004985.13	12.5364	11.4691	-0.172	0.923964	-0.186181	0.8523	0.9997	No Diff.
AC004987.7	33.4936	47.0224	-0.464	0.501044	-0.926226	0.3543	0.9997	No Diff.
AC004987.9	22.6961	16.3291	0.486	0.678533	0.715927	0.474	0.9997	No Diff.
AC004988.1	0	0.297315	0.161	4.0677	0.0395947	0.9684	0.9997	CTRL unique
AC005009.1	1.86512	0.913339	1.206	2.58778	0.466227	0.6411	0.9997	No Diff.
AC005009.2	8.83381	1.46054	2.224	1.36718	1.62657	0.1038	0.9997	No Diff.
AC005013.5	0.373441	0.788397	0.105	3.96571	0.026387	0.9789	0.9997	No Diff.
AC005014.5	0	0.297315	0.161	4.0677	0.0395947	0.9684	0.9997	CTRL unique
AC005017.1	2.23856	1.00387	0.899	2.26333	0.397037	0.6913	0.9997	No Diff.
AC005022.1	0	0.249883	-0.212	4.04047	-0.0524225	0.9582	0.9997	CTRL unique
AC005027.4	0.652481	1.08571	-0.993	3.15831	-0.314266	0.7533	0.9997	No Diff.
AC005037.3	1.25333	1.12013	0.825	2.74631	0.300238	0.764	0.9997	No Diff.
AC005039.3	0	0.331728	0.178	4.06458	0.0438172	0.9651	0.9997	CTRL unique
AC005040.2	0.373441	0	2.291	4.04572	0.566198	0.5713	0.9997	FSHD unique
AC005041.9	0	0.249883	-0.212	4.04047	-0.0524225	0.9582	0.9997	CTRL unique
AC005042.2	0.746882	0.581611	0.533	3.75752	0.141782	0.8873	0.9997	No Diff.
AC005042.4	3.19983	9.55625	-1.626	1.32321	-1.22886	0.2191	0.9997	No Diff.
AC005062.2	1.75978	0	2.322	4.04456	0.574048	0.5659	0.9997	FSHD unique
AC005062.3	64.5806	28.4452	0.635	0.550857	1.15259	0.2491	0.9997	No Diff.
AC005076.5	5.30539	3.83875	0.714	1.35929	0.524931	0.5996	0.9997	No Diff.
AC005077.12	4.38481	2.71862	0.569	1.63178	0.348487	0.7275	0.9997	No Diff.
AC005077.14	9.59788	6.20426	0.579	1.06477	0.543505	0.5868	0.9997	No Diff.
AC005077.8	0.186721	0.124941	1.028	4.02016	0.255629	0.7982	0.9997	No Diff.
AC005082.12	0.186721	0.547198	-0.161	3.98632	-0.0403975	0.9678	0.9997	No Diff.
AC005083.1	6.03717	0.297315	4.35	2.00462	2.16994	0.03001	0.9997	No Diff.
AC005104.3	0	0.124941	0.121	4.07427	0.0296385	0.9764	0.9997	CTRL unique
AC005150.1	0	0.249883	-0.212	4.04047	-0.0524225	0.9582	0.9997	CTRL unique
AC005154.6	164.2	178.88	-0.139	0.319921	-0.435595	0.6631	0.9997	No Diff.
AC005154.7	10.2034	4.60142	0.693	1.1451	0.605501	0.5448	0.9997	No Diff.
AC005160.3	0.186721	0	1.897	4.06353	0.466846	0.6406	0.9997	FSHD unique
AC005220.3	0.373441	0.297315	1.404	4.03324	0.348082	0.7278	0.9997	No Diff.
AC005224.2	5.11867	6.76447	-0.146	1.22783	-0.118548	0.9056	0.9997	No Diff.
AC005235.1	2.93173	3.24845	1.273	1.79938	0.707661	0.4792	0.9997	No Diff.
AC005237.4	0.373441	0	2.291	4.04572	0.566198	0.5713	0.9997	FSHD unique
AC005251.3	4.77289	0	4.007	2.50918	1.59712	0.1102	0.9997	FSHD unique
AC005253.2	0.933603	0.891946	1.367	3.65096	0.37452	0.708	0.9997	No Diff.
AC005255.3	3.86325	3.17529	-0.006	1.54446	-0.00402156	0.9968	0.9997	No Diff.
AC005262.2	0	0.124941	0.121	4.07427	0.0296385	0.9764	0.9997	CTRL unique
AC005262.4	0	0.124941	0.121	4.07427	0.0296385	0.9764	0.9997	CTRL unique
AC005281.1	0	0.124941	0.121	4.07427	0.0296385	0.9764	0.9997	CTRL unique
AC005300.5	0.879891	0	1.952	4.07314	0.479348	0.6317	0.9997	FSHD unique
AC005301.5	1.53237	0.629043	1.064	2.91166	0.365308	0.7149	0.9997	No Diff.
AC005306.3	5.81184	11.8957	-0.81	1.03258	-0.784527	0.4327	0.9997	No Diff.
AC005307.1	0	0.249883	-0.212	4.04047	-0.0524225	0.9582	0.9997	CTRL unique
AC005324.6	1.75978	0	2.322	4.04456	0.574048	0.5659	0.9997	FSHD unique
AC005329.7	78.6458	91.4037	-0.352	0.419875	-0.839506	0.4012	0.9997	No Diff.
AC005332.1	34.5492	36.6008	-0.099	0.540853	-0.183167	0.8547	0.9997	No Diff.
AC005339.2	0	0.297315	0.161	4.0677	0.0395947	0.9684	0.9997	CTRL unique
AC005356.1	0.373441	0.124941	1.381	4.00242	0.345092	0.73	0.9997	No Diff.
AC005363.11	0	0.124941	0.121	4.07427	0.0296385	0.9764	0.9997	CTRL unique
AC005391.2	0.186721	0	1.897	4.06353	0.466846	0.6406	0.9997	FSHD unique
AC005488.12	0.186721	0	1.897	4.06353	0.466846	0.6406	0.9997	FSHD unique
AC005498.3	0	0.124941	0.121	4.07427	0.0296385	0.9764	0.9997	CTRL unique
AC005498.4	0.186721	0.297315	1.012	4.07295	0.248475	0.8038	0.9997	No Diff.
AC005510.1	0	0.456669	-0.645	4.0397	-0.159751	0.8731	0.9997	CTRL unique
AC005519.4	5.99648	3.00292	0.887	1.36246	0.651123	0.515	0.9997	No Diff.
AC005523.2	3.893	1.17624	0.678	1.95418	0.347166	0.7285	0.9997	No Diff.
AC005523.3	0.839201	1.8614	-0.397	2.59225	-0.153039	0.8784	0.9997	No Diff.
AC005532.5	26.6985	18.7024	-0.209	0.836168	-0.249811	0.8027	0.9997	No Diff.
AC005534.8	0.879891	1.25809	-0.515	3.13266	-0.164246	0.8695	0.9997	No Diff.
AC005538.2	3.66559	1.21065	1.251	1.83646	0.681042	0.4958	0.9997	No Diff.
AC005540.3	0.933603	2.7918	-1.477	2.27534	-0.649108	0.5163	0.9997	No Diff.
AC005546.2	2.83733	0.422257	1.837	2.5371	0.724018	0.4691	0.9997	No Diff.
AC005550.4	0.652481	0.297315	1.043	4.02003	0.25945	0.7953	0.9997	No Diff.
AC005562.1	4.46411	1.3142	2.538	1.85928	1.3649	0.1723	0.9997	No Diff.
AC005592.1	2.50666	8.44915	-1.277	1.43175	-0.891824	0.3725	0.9997	No Diff.
AC005592.2	3.06682	0.831494	1.67	2.23593	0.747108	0.455	0.9997	No Diff.
AC005592.3	0	1.38303	-2.073	3.7014	-0.560036	0.5755	0.9997	CTRL unique
AC005593.2	1.44005	1.08571	0.452	2.52229	0.179326	0.8577	0.9997	No Diff.
AC005606.14	0.186721	0.124941	1.028	4.02016	0.255629	0.7982	0.9997	No Diff.
AC005606.15	1.75978	0.331728	1.416	3.43688	0.412111	0.6803	0.9997	No Diff.
AC005609.16	0.933603	2.98153	-1.793	2.26448	-0.791983	0.4284	0.9997	No Diff.
AC005609.18	0.186721	0.456669	0.189	4.00505	0.0471053	0.9624	0.9997	No Diff.
AC005609.19	0.186721	0	1.897	4.06353	0.466846	0.6406	0.9997	FSHD unique
AC005609.20	0	0.297315	0.161	4.0677	0.0395947	0.9684	0.9997	CTRL unique
AC005614.3	0	0.422257	-0.654	4.04244	-0.161901	0.8714	0.9997	CTRL unique
AC005618.6	3.54769	5.22612	-1.831	1.70488	-1.07373	0.2829	0.9997	No Diff.
AC005624.2	0	0.249883	-0.212	4.04047	-0.0524225	0.9582	0.9997	CTRL unique
AC005682.5	7.43653	9.22454	-0.417	1.02208	-0.408364	0.683	0.9997	No Diff.
AC005682.6	4.42342	1.34428	1.868	1.81376	1.02974	0.3031	0.9997	No Diff.
AC005740.3	0.186721	0.297315	1.012	4.07295	0.248475	0.8038	0.9997	No Diff.
AC005740.6	1.9465	0.331728	2.23	3.06895	0.726567	0.4675	0.9997	No Diff.
AC005752.10	0	0.499766	-0.316	4.00036	-0.0789698	0.9371	0.9997	CTRL unique
AC005754.8	5.91718	10.7278	-0.581	1.08373	-0.536102	0.5919	0.9997	No Diff.
AC005757.6	0	0.331728	0.178	4.06458	0.0438172	0.9651	0.9997	CTRL unique
AC005775.2	0.560162	2.86527	-1.796	2.3876	-0.752176	0.4519	0.9997	No Diff.
AC005776.1	0.933603	0.969455	0.041	3.24861	0.012496	0.99	0.9997	No Diff.
AC005785.2	1.06661	0.124941	1.938	3.99138	0.485542	0.6273	0.9997	No Diff.
AC005785.5	6.9045	6.35493	-0.178	1.24899	-0.142201	0.8869	0.9997	No Diff.
AC005786.7	3.54353	1.93023	0.533	1.81148	0.294172	0.7686	0.9997	No Diff.
AC005787.5	0	0.124941	0.121	4.07427	0.0296385	0.9764	0.9997	CTRL unique
AC005789.9	0.373441	1.21065	-0.924	3.20345	-0.288568	0.7729	0.9997	No Diff.
AC005795.1	5.39563	2.92976	0.497	1.46812	0.338432	0.735	0.9997	No Diff.
AC005795.2	0.186721	0.124941	1.028	4.02016	0.255629	0.7982	0.9997	No Diff.
AC005820.2	0.373441	0.331728	1.328	4.03803	0.328817	0.7423	0.9997	No Diff.
AC005822.1	19.6876	9.46572	0.82	0.849776	0.965232	0.3344	0.9997	No Diff.
AC005826.3	0	0.297315	0.161	4.0677	0.0395947	0.9684	0.9997	CTRL unique
AC005838.2	0	0.297315	0.161	4.0677	0.0395947	0.9684	0.9997	CTRL unique
AC005863.1	0.186721	0.249883	0.679	3.99756	0.16996	0.865	0.9997	No Diff.
AC005863.2	0.186721	0	1.897	4.06353	0.466846	0.6406	0.9997	FSHD unique
AC005884.1	6.88731	1.62857	1.753	1.52135	1.15197	0.2493	0.9997	No Diff.
AC005932.1	6.83776	5.0798	0.893	1.34605	0.66315	0.5072	0.9997	No Diff.
AC005943.6	0	0.124941	0.121	4.07427	0.0296385	0.9764	0.9997	CTRL unique
AC005944.2	2.82639	0.706552	1.039	2.38435	0.435942	0.6629	0.9997	No Diff.
AC005954.3	1.25333	1.37001	0.247	2.6062	0.0947193	0.9245	0.9997	No Diff.
AC005954.4	0.186721	0	1.897	4.06353	0.466846	0.6406	0.9997	FSHD unique
AC006014.6	16.7105	20.9479	-0.083	0.733093	-0.113191	0.9099	0.9997	No Diff.
AC006024.4	0.839201	1.18926	1.232	3.20325	0.384711	0.7005	0.9997	No Diff.
AC006026.10	0	1.0513	-1.759	3.97717	-0.442202	0.6583	0.9997	CTRL unique
AC006030.1	0.186721	0	1.897	4.06353	0.466846	0.6406	0.9997	FSHD unique
AC006039.4	2.56038	2.54191	-0.214	1.89835	-0.112565	0.9104	0.9997	No Diff.
AC006039.5	0.933603	3.20568	-0.983	2.35266	-0.417702	0.6762	0.9997	No Diff.
AC006040.4	0.652481	0	1.932	4.06989	0.474765	0.635	0.9997	FSHD unique
AC006042.7	0	0.249883	-0.212	4.04047	-0.0524225	0.9582	0.9997	CTRL unique
AC006042.8	0.560162	0.124941	1.59	3.99344	0.398222	0.6905	0.9997	No Diff.
AC006077.3	2.13322	0.797081	0.67	2.57601	0.260115	0.7948	0.9997	No Diff.
AC006115.7	0.373441	0.581611	0.195	3.97205	0.0490129	0.9609	0.9997	No Diff.
AC006116.13	0	0.331728	0.178	4.06458	0.0438172	0.9651	0.9997	CTRL unique
AC006116.15	0	0.331728	0.178	4.06458	0.0438172	0.9651	0.9997	CTRL unique
AC006116.17	1.06661	3.05035	-1.698	2.10128	-0.808115	0.419	0.9997	No Diff.
AC006116.19	0	0.59463	-0.243	4.04785	-0.0599676	0.9522	0.9997	CTRL unique
AC006116.21	0	0.124941	0.121	4.07427	0.0296385	0.9764	0.9997	CTRL unique
AC006116.22	7.68113	4.23528	0.41	1.34758	0.304449	0.7608	0.9997	No Diff.
AC006116.24	0	0.124941	0.121	4.07427	0.0296385	0.9764	0.9997	CTRL unique
AC006116.25	6.05227	5.22612	0.189	1.22951	0.153915	0.8777	0.9997	No Diff.
AC006116.26	0	0.331728	0.178	4.06458	0.0438172	0.9651	0.9997	CTRL unique
AC006116.27	0.879891	1.08571	-0.906	3.01594	-0.300339	0.7639	0.9997	No Diff.
AC006128.2	1.95744	0.124941	1.521	3.47541	0.437553	0.6617	0.9997	No Diff.
AC006129.4	0.373441	0.124941	1.381	4.00242	0.345092	0.73	0.9997	No Diff.
AC006130.3	0.186721	0	1.897	4.06353	0.466846	0.6406	0.9997	FSHD unique
AC006132.1	1.58608	0.891946	2.081	2.95251	0.704677	0.481	0.9997	No Diff.
AC006145.4	1.68048	0.672139	0.752	2.99456	0.251261	0.8016	0.9997	No Diff.
AC006157.1	0.560162	0.331728	1.385	4.01297	0.345184	0.73	0.9997	No Diff.
AC006160.5	0.560162	0.374824	1.018	3.97504	0.256069	0.7979	0.9997	No Diff.
AC006196.1	0.186721	1.00387	-1.114	3.60683	-0.308846	0.7574	0.9997	No Diff.
AC006227.1	0	0.124941	0.121	4.07427	0.0296385	0.9764	0.9997	CTRL unique
AC006230.3	36.407	25.558	0.256	0.605153	0.422977	0.6723	0.9997	No Diff.
AC006262.5	5.50721	1.89581	0.777	1.73766	0.447066	0.6548	0.9997	No Diff.
AC006262.6	0.186721	0.59463	0.852	4.02268	0.211852	0.8322	0.9997	No Diff.
AC006273.5	1.49168	0.374824	1.785	3.3179	0.537951	0.5906	0.9997	No Diff.
AC006277.2	1.81349	1.51665	0.468	2.40645	0.194331	0.8459	0.9997	No Diff.
AC006296.3	1.30496	1.25375	-1.125	2.73293	-0.411477	0.6807	0.9997	No Diff.
AC006369.2	0	0.663456	-0.218	4.04626	-0.0539203	0.957	0.9997	CTRL unique
AC006372.4	0.560162	2.80047	-1.792	2.42376	-0.739542	0.4596	0.9997	No Diff.
AC006372.5	0.746882	1.3142	0.367	3.16063	0.116005	0.9076	0.9997	No Diff.
AC006372.6	1.02592	0.331728	2.43	3.7843	0.641999	0.5209	0.9997	No Diff.
AC006373.1	0	1.18926	-0.513	4.01918	-0.127524	0.8985	0.9997	CTRL unique
AC006382.1	1.75978	0	2.322	4.04456	0.574048	0.5659	0.9997	FSHD unique
AC006445.8	3.75999	5.463	-0.838	1.53507	-0.546203	0.5849	0.9997	No Diff.
AC006460.2	0.186721	1.58114	-0.935	3.34788	-0.279289	0.78	0.9997	No Diff.
AC006483.7	0.186721	0.663456	0.769	4.03323	0.190753	0.8487	0.9997	No Diff.
AC006486.10	0	2.3655	-2.707	2.98159	-0.907959	0.3639	0.9997	CTRL unique
AC006509.8	2.31994	2.46874	-0.249	1.93368	-0.128607	0.8977	0.9997	No Diff.
AC006538.1	6.18736	8.34561	-0.708	1.23182	-0.574807	0.5654	0.9997	No Diff.
AC006538.8	0	0.297315	0.161	4.0677	0.0395947	0.9684	0.9997	CTRL unique
AC006547.15	0	0.124941	0.121	4.07427	0.0296385	0.9764	0.9997	CTRL unique
AC006552.1	0.186721	0.663456	0.769	4.03323	0.190753	0.8487	0.9997	No Diff.
AC006840.1	0	0.663456	-0.218	4.04626	-0.0539203	0.957	0.9997	CTRL unique
AC006942.4	1.25333	0.124941	2.238	3.74135	0.598234	0.5497	0.9997	No Diff.
AC006946.15	0.652481	0.672139	-0.262	3.79586	-0.0689673	0.945	0.9997	No Diff.
AC006947.1	0.186721	0	1.897	4.06353	0.466846	0.6406	0.9997	FSHD unique
AC006978.6	33.7549	46.1227	-0.507	0.555989	-0.91268	0.3614	0.9997	No Diff.
AC006983.2	0	0.331728	0.178	4.06458	0.0438172	0.9651	0.9997	CTRL unique
AC006988.3	0.652481	0.124941	1.185	4.06206	0.291827	0.7704	0.9997	No Diff.
AC006994.2	0.373441	0.499766	0.667	3.97479	0.167825	0.8667	0.9997	No Diff.
AC007000.10	0.560162	0.297315	1.505	4.00529	0.375712	0.7071	0.9997	No Diff.
AC007000.12	4.75617	4.873	-0.398	1.41933	-0.280408	0.7792	0.9997	No Diff.
AC007000.7	3.66559	5.72589	-1.122	1.41152	-0.794982	0.4266	0.9997	No Diff.
AC007014.1	0.839201	0.297315	1.88	4.00438	0.469464	0.6387	0.9997	No Diff.
AC007036.4	0	0.995184	-0.456	4.03903	-0.112949	0.9101	0.9997	CTRL unique
AC007038.7	2.37365	2.40829	0.367	2.04732	0.179256	0.8577	0.9997	No Diff.
AC007040.11	0.186721	0	1.897	4.06353	0.466846	0.6406	0.9997	FSHD unique
AC007040.5	0.186721	0	1.897	4.06353	0.466846	0.6406	0.9997	FSHD unique
AC007040.8	1.30496	0	2.341	4.04896	0.578187	0.5631	0.9997	FSHD unique
AC007041.2	1.53237	0.456669	1.166	3.06126	0.380851	0.7033	0.9997	No Diff.
AC007050.14	0.186721	0	1.897	4.06353	0.466846	0.6406	0.9997	FSHD unique
AC007091.1	0	0.124941	0.121	4.07427	0.0296385	0.9764	0.9997	CTRL unique
AC007092.1	0.560162	1.86977	-0.83	2.90683	-0.285431	0.7753	0.9997	No Diff.
AC007106.1	0.186721	0	1.897	4.06353	0.466846	0.6406	0.9997	FSHD unique
AC007182.6	2.7857	0.124941	3.344	2.61725	1.27775	0.2013	0.9997	No Diff.
AC007191.4	18.5428	24.4459	-0.484	0.671358	-0.721499	0.4706	0.9997	No Diff.
AC007192.6	0	0.124941	0.121	4.07427	0.0296385	0.9764	0.9997	CTRL unique
AC007193.8	6.82682	5.62233	0.143	1.29697	0.109877	0.9125	0.9997	No Diff.
AC007193.9	0.186721	0.581611	-0.147	3.98338	-0.0369441	0.9705	0.9997	No Diff.
AC007228.11	2.56038	1.28816	1.007	2.23921	0.449512	0.6531	0.9997	No Diff.
AC007228.9	1.71909	1.58548	-0.106	2.14396	-0.0494117	0.9606	0.9997	No Diff.
AC007229.3	0.652481	0.124941	1.185	4.06206	0.291827	0.7704	0.9997	No Diff.
AC007238.1	24.5789	13.089	0.655	0.745769	0.878585	0.3796	0.9997	No Diff.
AC007240.1	0.186721	2.14136	-1.599	2.98482	-0.535806	0.5921	0.9997	No Diff.
AC007241.4	0.652481	0.124941	1.185	4.06206	0.291827	0.7704	0.9997	No Diff.
AC007246.3	26.843	24.5538	0.086	0.662044	0.130061	0.8965	0.9997	No Diff.
AC007249.3	0.373441	0.374824	0.811	3.97929	0.203832	0.8385	0.9997	No Diff.
AC007250.3	82.194	60.3572	0.294	0.423373	0.695494	0.4867	0.9997	No Diff.
AC007250.4	0.186721	0	1.897	4.06353	0.466846	0.6406	0.9997	FSHD unique
AC007254.3	1.9465	2.12834	-0.741	2.15684	-0.343553	0.7312	0.9997	No Diff.
AC007255.8	1.71909	1.30118	0.139	2.21118	0.0629552	0.9498	0.9997	No Diff.
AC007256.5	0.652481	0.547198	-0.191	3.96484	-0.0480481	0.9617	0.9997	No Diff.
AC007271.3	1.95744	0	2.486	3.87939	0.640925	0.5216	0.9997	FSHD unique
AC007272.2	18.8098	17.1345	-0.104	0.776803	-0.133266	0.894	0.9997	No Diff.
AC007272.3	0	0.124941	0.121	4.07427	0.0296385	0.9764	0.9997	CTRL unique
AC007274.4	0	0.124941	0.121	4.07427	0.0296385	0.9764	0.9997	CTRL unique
AC007275.1	3.63585	1.33126	0.532	2.13778	0.248806	0.8035	0.9997	No Diff.
AC007276.5	10.725	4.42905	0.835	1.23557	0.675512	0.4994	0.9997	No Diff.
AC007276.6	8.06551	9.2419	-0.325	1.07837	-0.301142	0.7633	0.9997	No Diff.
AC007277.3	0	1.12013	-1.214	4.01418	-0.302538	0.7622	0.9997	CTRL unique
AC007285.6	0.373441	0.719572	0.081	3.96672	0.0203024	0.9838	0.9997	No Diff.
AC007292.1	5.58235	4.27837	0.075	1.32727	0.0562171	0.9552	0.9997	No Diff.
AC007292.3	1.30496	7.74663	-3.381	1.73683	-1.94672	0.05157	0.9997	No Diff.
AC007292.4	1.02592	0.499766	1.593	3.57008	0.44615	0.6555	0.9997	No Diff.
AC007292.6	3.12054	4.17513	0.047	1.79075	0.0263463	0.979	0.9997	No Diff.
AC007292.7	1.95744	0.499766	1.222	3.2571	0.375172	0.7075	0.9997	No Diff.
AC007317.1	0.186721	0	1.897	4.06353	0.466846	0.6406	0.9997	FSHD unique
AC007318.5	180.997	121.735	0.523	0.350705	1.49071	0.136	0.9997	No Diff.
AC007319.1	5.33306	6.75146	-1.116	1.35925	-0.821116	0.4116	0.9997	No Diff.
AC007349.4	0	0.124941	0.121	4.07427	0.0296385	0.9764	0.9997	CTRL unique
AC007349.6	0	0.297315	0.161	4.0677	0.0395947	0.9684	0.9997	CTRL unique
AC007364.1	0	0.59463	-0.243	4.04785	-0.0599676	0.9522	0.9997	CTRL unique
AC007365.3	2.41226	1.80095	-0.45	2.11945	-0.212424	0.8318	0.9997	No Diff.
AC007383.3	44.4804	37.8794	0.175	0.533366	0.328244	0.7427	0.9997	No Diff.
AC007386.3	3.01311	1.88279	-0.298	1.93951	-0.15374	0.8778	0.9997	No Diff.
AC007386.4	2.14416	0	3.325	3.41135	0.974751	0.3297	0.9997	FSHD unique
AC007392.3	0	0.456669	-0.645	4.0397	-0.159751	0.8731	0.9997	CTRL unique
AC007395.4	0.186721	0	1.897	4.06353	0.466846	0.6406	0.9997	FSHD unique
AC007395.5	0.652481	0.297315	1.043	4.02003	0.25945	0.7953	0.9997	No Diff.
AC007405.2	1.06661	0.581611	0.684	3.18699	0.214713	0.83	0.9997	No Diff.
AC007405.4	0.746882	1.41744	-0.67	2.89138	-0.231868	0.8166	0.9997	No Diff.
AC007405.5	101.205	56.8499	0.734	0.400054	1.83443	0.06659	0.9997	No Diff.
AC007405.6	5.58651	1.74917	2.046	1.62998	1.25497	0.2095	0.9997	No Diff.
AC007464.1	1.30496	1.01689	-0.017	3.02514	-0.00553803	0.9956	0.9997	No Diff.
AC007551.2	0.186721	0	1.897	4.06353	0.466846	0.6406	0.9997	FSHD unique
AC007551.3	11.3665	12.9427	-0.275	0.879208	-0.31308	0.7542	0.9997	No Diff.
AC007560.1	0.373441	1.80095	-1.527	2.81043	-0.543194	0.587	0.9997	No Diff.
AC007563.3	0	0.124941	0.121	4.07427	0.0296385	0.9764	0.9997	CTRL unique
AC007563.4	0	0.249883	-0.212	4.04047	-0.0524225	0.9582	0.9997	CTRL unique
AC007563.5	2.00021	1.87846	-0.008	2.14645	-0.00349739	0.9972	0.9997	No Diff.
AC007566.10	20.9472	27.1258	-0.38	0.650636	-0.584619	0.5588	0.9997	No Diff.
AC007618.3	0	0.331728	0.178	4.06458	0.0438172	0.9651	0.9997	CTRL unique
AC007620.3	0.839201	2.87798	-1.675	2.19418	-0.763508	0.4452	0.9997	No Diff.
AC007742.7	0.652481	0	1.932	4.06989	0.474765	0.635	0.9997	FSHD unique
AC007743.1	0.186721	1.49495	-1.089	3.40173	-0.320071	0.7489	0.9997	No Diff.
AC007750.5	0	0.297315	0.161	4.0677	0.0395947	0.9684	0.9997	CTRL unique
AC007773.2	2.8801	3.18831	-0.189	1.74971	-0.108283	0.9138	0.9997	No Diff.
AC007787.3	0	1.0513	-1.759	3.97717	-0.442202	0.6583	0.9997	CTRL unique
AC007792.1	0	0.581611	-1.034	4.01783	-0.257243	0.797	0.9997	CTRL unique
AC007796.1	2.23856	1.92154	1.145	2.22173	0.515552	0.6062	0.9997	No Diff.
AC007879.2	0.186721	0	1.897	4.06353	0.466846	0.6406	0.9997	FSHD unique
AC007879.4	0.652481	0	1.932	4.06989	0.474765	0.635	0.9997	FSHD unique
AC007879.5	1.25333	0.844513	0.616	2.90644	0.211956	0.8321	0.9997	No Diff.
AC007879.7	0	0.297315	0.161	4.0677	0.0395947	0.9684	0.9997	CTRL unique
AC007950.2	2.50666	2.51184	-0.411	1.88184	-0.218532	0.827	0.9997	No Diff.
AC007966.1	0.373441	1.0513	-0.692	3.37171	-0.205103	0.8375	0.9997	No Diff.
AC007969.3	0	2.45572	-2.941	2.92987	-1.00375	0.3155	0.9997	CTRL unique
AC007969.5	166.868	111.749	0.197	0.430283	0.457959	0.647	0.9997	No Diff.
AC007970.1	125.601	122.776	-0.061	0.353375	-0.173558	0.8622	0.9997	No Diff.
AC008060.7	0.373441	0	2.291	4.04572	0.566198	0.5713	0.9997	FSHD unique
AC008060.8	0	0.891946	-0.461	4.03702	-0.114123	0.9091	0.9997	CTRL unique
AC008062.1	0	0.547198	-1.039	4.02048	-0.258323	0.7962	0.9997	CTRL unique
AC008063.2	1.30496	0.87459	1.084	3.43011	0.31598	0.752	0.9997	No Diff.
AC008063.3	0.746882	0.797081	0.185	3.52297	0.0526453	0.958	0.9997	No Diff.
AC008069.2	0	0.249883	-0.212	4.04047	-0.0524225	0.9582	0.9997	CTRL unique
AC008074.3	0.560162	0.297315	1.505	4.00529	0.375712	0.7071	0.9997	No Diff.
AC008079.10	0.746882	0.331728	1.425	3.99882	0.356331	0.7216	0.9997	No Diff.
AC008079.9	0	0.124941	0.121	4.07427	0.0296385	0.9764	0.9997	CTRL unique
AC008088.4	2.18485	1.4131	0.274	2.40336	0.113811	0.9094	0.9997	No Diff.
AC008103.2	0.186721	0	1.897	4.06353	0.466846	0.6406	0.9997	FSHD unique
AC008132.10	0.652481	0.124941	1.185	4.06206	0.291827	0.7704	0.9997	No Diff.
AC008132.12	0.652481	0.297315	1.043	4.02003	0.25945	0.7953	0.9997	No Diff.
AC008174.3	3.11845	1.89581	0.925	1.77109	0.522549	0.6013	0.9997	No Diff.
AC008268.3	577.279	763.705	-0.37	0.220549	-1.67786	0.09337	0.9997	No Diff.
AC008269.2	0	0.124941	0.121	4.07427	0.0296385	0.9764	0.9997	CTRL unique
AC008277.1	0	0.124941	0.121	4.07427	0.0296385	0.9764	0.9997	CTRL unique
AC008278.2	0	0.124941	0.121	4.07427	0.0296385	0.9764	0.9997	CTRL unique
AC008280.2	1.86512	2.62376	-0.623	2.00511	-0.310742	0.756	0.9997	No Diff.
AC008440.5	0.652481	0	1.932	4.06989	0.474765	0.635	0.9997	FSHD unique
AC008592.3	0.186721	0.456669	0.189	4.00505	0.0471053	0.9624	0.9997	No Diff.
AC008592.8	0	0.331728	0.178	4.06458	0.0438172	0.9651	0.9997	CTRL unique
AC008691.1	5.63398	2.09393	1.446	1.75895	0.822299	0.4109	0.9997	No Diff.
AC008694.3	0.186721	0	1.897	4.06353	0.466846	0.6406	0.9997	FSHD unique
AC008697.1	0.560162	0.374824	1.018	3.97504	0.256069	0.7979	0.9997	No Diff.
AC008746.11	23.7073	22.6409	0.077	0.662909	0.115948	0.9077	0.9997	No Diff.
AC008746.12	7.24981	7.66479	-0.136	1.06511	-0.127467	0.8986	0.9997	No Diff.
AC008746.3	7.1168	7.20812	0.09	1.08428	0.0831351	0.9337	0.9997	No Diff.
AC008753.3	0.879891	0	1.952	4.07314	0.479348	0.6317	0.9997	FSHD unique
AC008753.4	0.186721	0	1.897	4.06353	0.466846	0.6406	0.9997	FSHD unique
AC008753.6	1.06661	0.788397	0.683	3.04794	0.224216	0.8226	0.9997	No Diff.
AC008834.1	0	0.124941	0.121	4.07427	0.0296385	0.9764	0.9997	CTRL unique
AC008850.3	0	0.547198	-1.039	4.02048	-0.258323	0.7962	0.9997	CTRL unique
AC008872.1	3.75999	1.72344	0.701	1.84171	0.380799	0.7034	0.9997	No Diff.
AC008888.7	1.02592	1.17624	-0.065	2.61932	-0.0246965	0.9803	0.9997	No Diff.
AC008982.2	9.07216	5.58824	0.36	1.17882	0.305529	0.76	0.9997	No Diff.
AC008992.1	0.652481	1.79226	-2.017	2.76755	-0.728913	0.4661	0.9997	No Diff.
AC009005.2	4.45316	3.06772	-0.12	1.65507	-0.0727456	0.942	0.9997	No Diff.
AC009014.3	1.30704	0.706552	0.637	3.1694	0.200921	0.8408	0.9997	No Diff.
AC009120.11	4.78383	0.706552	2.407	1.94247	1.23894	0.2154	0.9997	No Diff.
AC009120.3	9.96924	15.545	-0.542	0.879766	-0.615924	0.5379	0.9997	No Diff.
AC009120.4	0.373441	1.00387	-0.759	3.38974	-0.224053	0.8227	0.9997	No Diff.
AC009120.6	30.6395	37.6394	-0.261	0.550021	-0.473875	0.6356	0.9997	No Diff.
AC009133.12	6.27968	5.62669	0.185	1.248	0.148084	0.8823	0.9997	No Diff.
AC009133.15	1.12032	1.29685	0.04	2.93522	0.0134965	0.9892	0.9997	No Diff.
AC009133.21	0.373441	0.844513	-0.214	3.8952	-0.0549115	0.9562	0.9997	No Diff.
AC009166.5	0.879891	0.124941	1.088	4.05539	0.26819	0.7886	0.9997	No Diff.
AC009166.7	0	1.25809	-1.326	4.00154	-0.331361	0.7404	0.9997	CTRL unique
AC009196.1	0	0.124941	0.121	4.07427	0.0296385	0.9764	0.9997	CTRL unique
AC009223.1	0.652481	0.124941	1.185	4.06206	0.291827	0.7704	0.9997	No Diff.
AC009228.1	0.373441	0.663456	1.088	3.98061	0.273448	0.7845	0.9997	No Diff.
AC009229.4	0	0.663456	-0.218	4.04626	-0.0539203	0.957	0.9997	CTRL unique
AC009229.6	0.186721	0	1.897	4.06353	0.466846	0.6406	0.9997	FSHD unique
AC009236.1	7.44955	5.55816	0.584	1.16148	0.502583	0.6153	0.9997	No Diff.
AC009236.2	0	0.891946	-0.461	4.03702	-0.114123	0.9091	0.9997	CTRL unique
AC009237.12	4.79894	7.34578	-0.601	1.22559	-0.490483	0.6238	0.9997	No Diff.
AC009237.7	0.186721	0	1.897	4.06353	0.466846	0.6406	0.9997	FSHD unique
AC009237.8	0	0.124941	0.121	4.07427	0.0296385	0.9764	0.9997	CTRL unique
AC009245.3	77.0267	36.2778	0.788	0.472235	1.66877	0.09516	0.9997	No Diff.
AC009263.2	0.373441	0	2.291	4.04572	0.566198	0.5713	0.9997	FSHD unique
AC009264.1	0	0.124941	0.121	4.07427	0.0296385	0.9764	0.9997	CTRL unique
AC009274.6	0.186721	0	1.897	4.06353	0.466846	0.6406	0.9997	FSHD unique
AC009299.4	1.30704	0.749649	1.09	3.40064	0.32058	0.7485	0.9997	No Diff.
AC009299.5	11.5621	5.46732	0.481	1.18393	0.40653	0.6844	0.9997	No Diff.
AC009302.2	5.44726	2.20584	0.07	1.73913	0.0400417	0.9681	0.9997	No Diff.
AC009302.3	2.18485	0.124941	2.705	3.09565	0.873885	0.3822	0.9997	No Diff.
AC009303.2	4.89126	4.24396	0.252	1.36551	0.184347	0.8537	0.9997	No Diff.
AC009303.3	0	0.124941	0.121	4.07427	0.0296385	0.9764	0.9997	CTRL unique
AC009312.1	0	0.331728	0.178	4.06458	0.0438172	0.9651	0.9997	CTRL unique
AC009336.19	3.02614	21.3491	-2.54	1.01342	-2.50637	0.0122	0.9997	No Diff.
AC009336.24	1.81349	1.21065	0.43	2.3357	0.184007	0.854	0.9997	No Diff.
AC009403.2	12.4222	11.719	0.082	0.850685	0.096351	0.9232	0.9997	No Diff.
AC009404.2	22.2303	24.3219	-0.076	0.642355	-0.118062	0.906	0.9997	No Diff.
AC009473.1	1.75978	0.124941	1.276	3.62838	0.351782	0.725	0.9997	No Diff.
AC009477.6	0	1.18926	-0.513	4.01918	-0.127524	0.8985	0.9997	CTRL unique
AC009477.7	1.30496	0	2.341	4.04896	0.578187	0.5631	0.9997	FSHD unique
AC009480.3	0.186721	0.124941	1.028	4.02016	0.255629	0.7982	0.9997	No Diff.
AC009487.6	30.5696	25.5967	-0.196	0.698875	-0.280311	0.7792	0.9997	No Diff.
AC009492.1	1.30704	1.50363	-0.494	2.56391	-0.192564	0.8473	0.9997	No Diff.
AC009495.3	0.373441	0.331728	1.328	4.03803	0.328817	0.7423	0.9997	No Diff.
AC009495.4	0	0.297315	0.161	4.0677	0.0395947	0.9684	0.9997	CTRL unique
AC009498.1	0.186721	0	1.897	4.06353	0.466846	0.6406	0.9997	FSHD unique
AC009501.4	1.30496	0.249883	1.269	3.91374	0.32416	0.7458	0.9997	No Diff.
AC009501.5	2.7857	3.64065	-0.695	1.60588	-0.432665	0.6653	0.9997	No Diff.
AC009505.2	3.01311	0.374824	2.074	2.60939	0.794782	0.4267	0.9997	No Diff.
AC009506.1	15.9162	28.3495	-0.816	0.671195	-1.2152	0.2243	0.9997	No Diff.
AC009541.1	0.186721	0	1.897	4.06353	0.466846	0.6406	0.9997	FSHD unique
AC009784.3	0	0.374824	-0.278	4.01452	-0.0692411	0.9448	0.9997	CTRL unique
AC009945.3	0.879891	0.629043	0.185	3.63104	0.0509577	0.9594	0.9997	No Diff.
AC009948.3	23.2453	41.0729	-0.588	0.593676	-0.990284	0.322	0.9997	No Diff.
AC009948.5	37.3672	66.2348	-0.849	0.492031	-1.72582	0.08438	0.9997	No Diff.
AC009948.7	3.67862	4.3689	-0.171	1.45044	-0.118076	0.906	0.9997	No Diff.
AC009950.2	0.879891	0.629043	0.185	3.63104	0.0509577	0.9594	0.9997	No Diff.
AC009961.2	1.44005	0.753985	0.778	2.68068	0.290403	0.7715	0.9997	No Diff.
AC009961.3	3.54353	4.18784	-0.667	1.56519	-0.426238	0.6699	0.9997	No Diff.
AC009967.3	0.373441	1.42612	-1.245	3.0313	-0.410598	0.6814	0.9997	No Diff.
AC010091.1	1.68048	1.03828	0.385	2.82613	0.136339	0.8916	0.9997	No Diff.
AC010091.4	0.186721	0	1.897	4.06353	0.466846	0.6406	0.9997	FSHD unique
AC010093.1	28.4421	8.67734	1.383	0.743437	1.8602	0.06286	0.9997	No Diff.
AC010105.1	0	0.249883	-0.212	4.04047	-0.0524225	0.9582	0.9997	CTRL unique
AC010127.3	0.186721	0	1.897	4.06353	0.466846	0.6406	0.9997	FSHD unique
AC010129.1	2.98336	4.36455	-1.01	1.63037	-0.619756	0.5354	0.9997	No Diff.
AC010136.2	1.81349	1.46054	0.105	2.25127	0.0468618	0.9626	0.9997	No Diff.
AC010149.2	0.186721	0	1.897	4.06353	0.466846	0.6406	0.9997	FSHD unique
AC010149.3	2.98336	0.331728	3.335	2.68681	1.24112	0.2146	0.9997	No Diff.
AC010150.1	0.186721	0	1.897	4.06353	0.466846	0.6406	0.9997	FSHD unique
AC010226.4	0.186721	0.422257	0.172	4.00805	0.0428962	0.9658	0.9997	No Diff.
AC010423.1	0.373441	0.331728	1.328	4.03803	0.328817	0.7423	0.9997	No Diff.
AC010468.1	29.9646	9.74568	0.543	0.883546	0.614053	0.5392	0.9997	No Diff.
AC010492.2	3.01311	1.99905	0.036	1.9138	0.0190413	0.9848	0.9997	No Diff.
AC010504.2	1.49376	2.67987	-1.392	2.19169	-0.63504	0.5254	0.9997	No Diff.
AC010642.1	3.30518	7.00133	-0.96	1.30578	-0.735283	0.4622	0.9997	No Diff.
AC010677.5	0.186721	0	1.897	4.06353	0.466846	0.6406	0.9997	FSHD unique
AC010685.1	0.652481	0.891946	0.48	3.88018	0.123742	0.9015	0.9997	No Diff.
AC010729.1	2.31994	3.15825	-0.668	2.01762	-0.330903	0.7407	0.9997	No Diff.
AC010729.2	3.2624	0.629043	1.037	2.52697	0.410322	0.6816	0.9997	No Diff.
AC010733.4	0.186721	0.331728	1.033	4.06928	0.253926	0.7996	0.9997	No Diff.
AC010733.8	4.70454	4.47648	0.148	1.35148	0.109312	0.913	0.9997	No Diff.
AC010746.2	2.50666	3.09778	-0.299	1.81646	-0.164362	0.8694	0.9997	No Diff.
AC010746.3	0.652481	1.3142	-0.524	3.23556	-0.161825	0.8714	0.9997	No Diff.
AC010746.4	1.49168	0.249883	1.991	3.41327	0.583342	0.5597	0.9997	No Diff.
AC010761.10	1.30496	0.124941	1.41	4.00398	0.352048	0.7248	0.9997	No Diff.
AC010761.6	0.186721	2.15003	-1.408	3.04503	-0.462366	0.6438	0.9997	No Diff.
AC010761.8	5.62304	0.249883	3.909	2.05784	1.89952	0.0575	0.9997	No Diff.
AC010761.9	0	0.913339	-1.363	4.00433	-0.340314	0.7336	0.9997	CTRL unique
AC010872.1	0.186721	0	1.897	4.06353	0.466846	0.6406	0.9997	FSHD unique
AC010877.1	12.9464	6.38097	0.277	1.03737	0.26709	0.7894	0.9997	No Diff.
AC010878.3	2.14625	0.422257	2.102	2.68508	0.782688	0.4338	0.9997	No Diff.
AC010879.1	0	0.297315	0.161	4.0677	0.0395947	0.9684	0.9997	CTRL unique
AC010880.1	0.186721	0	1.897	4.06353	0.466846	0.6406	0.9997	FSHD unique
AC010883.5	2.69338	2.18011	-0.08	1.90485	-0.0421177	0.9664	0.9997	No Diff.
AC010884.1	0	0.124941	0.121	4.07427	0.0296385	0.9764	0.9997	CTRL unique
AC010886.1	0.186721	0.59463	0.852	4.02268	0.211852	0.8322	0.9997	No Diff.
AC010894.3	3.17217	3.92494	-0.457	1.63025	-0.280578	0.779	0.9997	No Diff.
AC010900.1	3.06682	1.87411	0.665	1.92803	0.345073	0.73	0.9997	No Diff.
AC010900.2	5.344	2.29203	1.125	1.49594	0.751802	0.4522	0.9997	No Diff.
AC010907.3	0.186721	0	1.897	4.06353	0.466846	0.6406	0.9997	FSHD unique
AC010976.2	0	0.124941	0.121	4.07427	0.0296385	0.9764	0.9997	CTRL unique
AC010980.2	1.39936	3.20568	-0.488	2.06685	-0.236172	0.8133	0.9997	No Diff.
AC010982.1	0	0.124941	0.121	4.07427	0.0296385	0.9764	0.9997	CTRL unique
AC010983.1	0	0.331728	0.178	4.06458	0.0438172	0.9651	0.9997	CTRL unique
AC010987.6	0.186721	0	1.897	4.06353	0.466846	0.6406	0.9997	FSHD unique
AC011139.1	29.4978	16.9324	0.715	0.644077	1.11039	0.2668	0.9997	No Diff.
AC011239.1	11.3707	19.4055	-0.817	0.832597	-0.980922	0.3266	0.9997	No Diff.
AC011239.2	0.186721	0.331728	1.033	4.06928	0.253926	0.7996	0.9997	No Diff.
AC011247.2	787.377	562.747	0.325	0.284381	1.14253	0.2532	0.9997	No Diff.
AC011288.2	0.186721	0.297315	1.012	4.07295	0.248475	0.8038	0.9997	No Diff.
AC011290.4	0.652481	0.249883	1.078	4.00951	0.268822	0.7881	0.9997	No Diff.
AC011292.2	4.13135	1.18926	2.745	2.08971	1.31347	0.189	0.9997	No Diff.
AC011294.3	0	0.891946	-0.461	4.03702	-0.114123	0.9091	0.9997	CTRL unique
AC011302.1	10.8836	10.0303	0.432	1.09551	0.39392	0.6936	0.9997	No Diff.
AC011322.4	2.97242	0.297315	3.616	2.51325	1.43861	0.1503	0.9997	No Diff.
AC011330.13	0.186721	0.124941	1.028	4.02016	0.255629	0.7982	0.9997	No Diff.
AC011330.5	0.186721	0.331728	1.033	4.06928	0.253926	0.7996	0.9997	No Diff.
AC011330.8	0.186721	0.663456	0.769	4.03323	0.190753	0.8487	0.9997	No Diff.
AC011366.3	0	0.297315	0.161	4.0677	0.0395947	0.9684	0.9997	CTRL unique
AC011551.3	0.652481	0.878926	-1.039	3.30958	-0.314051	0.7535	0.9997	No Diff.
AC011742.4	1.21264	0.797081	0.849	2.90807	0.292082	0.7702	0.9997	No Diff.
AC011747.4	0	0.297315	0.161	4.0677	0.0395947	0.9684	0.9997	CTRL unique
AC011747.7	2.27925	4.85564	-0.892	1.54302	-0.577828	0.5634	0.9997	No Diff.
AC011753.3	57.0892	59.7754	-0.067	0.44626	-0.150782	0.8801	0.9997	No Diff.
AC011816.4	64.1632	41.4862	0.088	0.585132	0.151018	0.88	0.9997	No Diff.
AC011995.1	0	0.331728	0.178	4.06458	0.0438172	0.9651	0.9997	CTRL unique
AC012065.5	0	1.61152	-1.54	3.83392	-0.401693	0.6879	0.9997	CTRL unique
AC012065.6	2.55829	0.995184	2.912	2.41305	1.20683	0.2275	0.9997	No Diff.
AC012066.1	0.186721	0	1.897	4.06353	0.466846	0.6406	0.9997	FSHD unique
AC012074.2	0.186721	0.499766	0.36	3.981	0.0903853	0.928	0.9997	No Diff.
AC012087.2	0	0.719572	-1.015	4.02342	-0.252241	0.8009	0.9997	CTRL unique
AC012146.7	15.2767	23.2616	-0.634	0.723758	-0.8759	0.3811	0.9997	No Diff.
AC012262.1	7.09122	13.6663	-1.131	1.0462	-1.0813	0.2796	0.9997	No Diff.
AC012305.1	3.35681	3.06772	-0.225	1.69921	-0.132269	0.8948	0.9997	No Diff.
AC012307.3	59.6622	48.6559	0.31	0.452519	0.684728	0.4935	0.9997	No Diff.
AC012309.5	6.99265	16.9671	-1.099	1.02896	-1.06826	0.2854	0.9997	No Diff.
AC012314.8	2.31994	3.31325	-0.757	1.80393	-0.419405	0.6749	0.9997	No Diff.
AC012318.3	4.2367	3.99408	-0.05	1.43577	-0.0349913	0.9721	0.9997	No Diff.
AC012358.4	5.12961	0.672139	2.511	1.91719	1.30971	0.1903	0.9997	No Diff.
AC012358.7	2.14625	1.3356	0.48	2.22865	0.215477	0.8294	0.9997	No Diff.
AC012358.8	3.62699	3.2745	-0.111	1.66232	-0.0668046	0.9467	0.9997	No Diff.
AC012360.4	0.373441	0.249883	1.02	3.9867	0.255952	0.798	0.9997	No Diff.
AC012360.6	0	0.422257	-0.654	4.04244	-0.161901	0.8714	0.9997	CTRL unique
AC012363.13	0	0.891946	-0.461	4.03702	-0.114123	0.9091	0.9997	CTRL unique
AC012363.4	0.652481	0.547198	-0.191	3.96484	-0.0480481	0.9617	0.9997	No Diff.
AC012368.1	0.373441	0.124941	1.381	4.00242	0.345092	0.73	0.9997	No Diff.
AC012442.5	4.13344	1.78793	1.145	1.86855	0.612598	0.5401	0.9997	No Diff.
AC012442.6	1.06661	2.24893	-1.211	2.26883	-0.533972	0.5934	0.9997	No Diff.
AC012451.2	0.839201	0.629043	1.037	3.40415	0.304655	0.7606	0.9997	No Diff.
AC012456.4	0.186721	0.124941	1.028	4.02016	0.255629	0.7982	0.9997	No Diff.
AC012462.1	0	0.249883	-0.212	4.04047	-0.0524225	0.9582	0.9997	CTRL unique
AC012499.1	0	0.331728	0.178	4.06458	0.0438172	0.9651	0.9997	CTRL unique
AC012501.1	0	0.913339	-1.363	4.00433	-0.340314	0.7336	0.9997	CTRL unique
AC012501.3	0.373441	0	2.291	4.04572	0.566198	0.5713	0.9997	FSHD unique
AC012506.2	0	1.20632	-1.5	3.96961	-0.377749	0.7056	0.9997	CTRL unique
AC012531.14	4.10161	1.48658	1.884	2.15415	0.874742	0.3817	0.9997	No Diff.
AC012531.16	26.9025	13.0419	0.843	0.704401	1.19693	0.2313	0.9997	No Diff.
AC012531.25	8.87866	20.7932	-1.065	0.860192	-1.2384	0.2156	0.9997	No Diff.
AC013267.2	7.99877	11.6111	-0.597	0.966138	-0.617563	0.5369	0.9997	No Diff.
AC013268.5	3.43818	0.672139	2.213	2.11769	1.04507	0.296	0.9997	No Diff.
AC013271.3	0	0.59463	-0.243	4.04785	-0.0599676	0.9522	0.9997	CTRL unique
AC013275.2	0	0.374824	-0.278	4.01452	-0.0692411	0.9448	0.9997	CTRL unique
AC013394.2	113.94	126.048	-0.184	0.345907	-0.531072	0.5954	0.9997	No Diff.
AC013400.2	4.91893	2.22321	0.705	1.57492	0.447535	0.6545	0.9997	No Diff.
AC013401.2	0	0.124941	0.121	4.07427	0.0296385	0.9764	0.9997	CTRL unique
AC013403.9	0	0.926358	-0.99	4.01517	-0.246563	0.8052	0.9997	CTRL unique
AC013439.4	2.5176	0.297315	3.012	2.79833	1.07639	0.2818	0.9997	No Diff.
AC013448.2	1.30496	0	2.341	4.04896	0.578187	0.5631	0.9997	FSHD unique
AC013460.1	2.46597	0.547198	2.246	2.3734	0.946249	0.344	0.9997	No Diff.
AC013463.2	1.12032	2.63244	-1.439	2.2569	-0.637758	0.5236	0.9997	No Diff.
AC013470.6	0.652481	0	1.932	4.06989	0.474765	0.635	0.9997	FSHD unique
AC013472.3	0	0.297315	0.161	4.0677	0.0395947	0.9684	0.9997	CTRL unique
AC013472.6	0.373441	0.249883	1.02	3.9867	0.255952	0.798	0.9997	No Diff.
AC013480.2	0.186721	0	1.897	4.06353	0.466846	0.6406	0.9997	FSHD unique
AC013791.10	0.186721	0.124941	1.028	4.02016	0.255629	0.7982	0.9997	No Diff.
AC015691.7	0.186721	0	1.897	4.06353	0.466846	0.6406	0.9997	FSHD unique
AC015818.3	0	0.831494	-1.407	3.99904	-0.351726	0.725	0.9997	CTRL unique
AC015849.12	0.186721	0	1.897	4.06353	0.466846	0.6406	0.9997	FSHD unique
AC015849.13	0.652481	0.969455	-0.694	3.48343	-0.199269	0.8421	0.9997	No Diff.
AC015849.15	0	1.25809	-1.326	4.00154	-0.331361	0.7404	0.9997	CTRL unique
AC015849.16	0	0.547198	-1.039	4.02048	-0.258323	0.7962	0.9997	CTRL unique
AC015849.2	0.186721	1.12013	-0.439	3.82029	-0.114829	0.9086	0.9997	No Diff.
AC015922.5	3.02405	0.844513	1.657	2.17215	0.763031	0.4454	0.9997	No Diff.
AC015922.7	0	0.124941	0.121	4.07427	0.0296385	0.9764	0.9997	CTRL unique
AC015933.2	0.652481	0.297315	1.043	4.02003	0.25945	0.7953	0.9997	No Diff.
AC015969.3	0	0.124941	0.121	4.07427	0.0296385	0.9764	0.9997	CTRL unique
AC015971.2	0	0.672139	-1.272	4.01106	-0.317181	0.7511	0.9997	CTRL unique
AC015977.6	0	0.297315	0.161	4.0677	0.0395947	0.9684	0.9997	CTRL unique
AC015978.3	0.879891	0.124941	1.088	4.05539	0.26819	0.7886	0.9997	No Diff.
AC015987.1	0.186721	0.124941	1.028	4.02016	0.255629	0.7982	0.9997	No Diff.
AC016292.3	22.1838	26.1052	-0.368	0.696876	-0.528335	0.5973	0.9997	No Diff.
AC016582.2	0.186721	0	1.897	4.06353	0.466846	0.6406	0.9997	FSHD unique
AC016629.3	1.75978	0	2.322	4.04456	0.574048	0.5659	0.9997	FSHD unique
AC016629.8	47.3798	42.6839	0.182	0.48095	0.378799	0.7048	0.9997	No Diff.
AC016689.1	0	0.124941	0.121	4.07427	0.0296385	0.9764	0.9997	CTRL unique
AC016697.3	2.05393	3.12786	-1.397	2.06976	-0.674983	0.4997	0.9997	No Diff.
AC016697.6	0	0.59463	-0.243	4.04785	-0.0599676	0.9522	0.9997	CTRL unique
AC016700.2	0	0.124941	0.121	4.07427	0.0296385	0.9764	0.9997	CTRL unique
AC016700.5	3.71931	6.97127	-0.895	1.30574	-0.685272	0.4932	0.9997	No Diff.
AC016700.6	0.186721	0	1.897	4.06353	0.466846	0.6406	0.9997	FSHD unique
AC016708.2	1.49168	1.12881	-0.148	2.48629	-0.0596261	0.9525	0.9997	No Diff.
AC016712.2	0.652481	0	1.932	4.06989	0.474765	0.635	0.9997	FSHD unique
AC016716.1	1.44005	0.753985	0.778	2.68068	0.290403	0.7715	0.9997	No Diff.
AC016722.1	0.746882	1.00387	-0.411	3.08202	-0.13335	0.8939	0.9997	No Diff.
AC016722.2	2.61201	4.72202	-1.008	1.61056	-0.626119	0.5312	0.9997	No Diff.
AC016723.4	0.186721	0.124941	1.028	4.02016	0.255629	0.7982	0.9997	No Diff.
AC016725.4	12.2094	15.7602	-0.596	0.820979	-0.72656	0.4675	0.9997	No Diff.
AC016732.2	0.186721	0	1.897	4.06353	0.466846	0.6406	0.9997	FSHD unique
AC016734.2	8.11089	6.2303	-0.418	1.24288	-0.336368	0.7366	0.9997	No Diff.
AC016734.3	0.186721	0.374824	0.487	3.98719	0.12226	0.9027	0.9997	No Diff.
AC016735.1	0	0.297315	0.161	4.0677	0.0395947	0.9684	0.9997	CTRL unique
AC016735.2	4.28833	0.706552	1.24	2.13459	0.581082	0.5612	0.9997	No Diff.
AC016736.2	0.746882	0.844513	0.126	3.4983	0.0359591	0.9713	0.9997	No Diff.
AC016738.4	0	0.297315	0.161	4.0677	0.0395947	0.9684	0.9997	CTRL unique
AC016739.2	39.5771	13.9078	1.11	0.6552	1.69434	0.0902	0.9997	No Diff.
AC016745.3	0	0.672139	-1.272	4.01106	-0.317181	0.7511	0.9997	CTRL unique
AC016747.2	342.238	352.913	-0.036	0.253784	-0.142644	0.8866	0.9997	No Diff.
AC016747.3	48.1256	42.0375	0.111	0.497467	0.222194	0.8242	0.9997	No Diff.
AC016757.3	3.67862	2.96417	0.35	1.56136	0.223876	0.8229	0.9997	No Diff.
AC016831.3	0	0.124941	0.121	4.07427	0.0296385	0.9764	0.9997	CTRL unique
AC016831.6	0.652481	0	1.932	4.06989	0.474765	0.635	0.9997	FSHD unique
AC016831.7	3.11845	9.57393	-1.266	1.24048	-1.0208	0.3073	0.9997	No Diff.
AC016894.1	0	0.124941	0.121	4.07427	0.0296385	0.9764	0.9997	CTRL unique
AC016907.3	0.560162	0.581611	0.392	3.96704	0.098836	0.9213	0.9997	No Diff.
AC016910.1	0	0.124941	0.121	4.07427	0.0296385	0.9764	0.9997	CTRL unique
AC016994.1	0	0.297315	0.161	4.0677	0.0395947	0.9684	0.9997	CTRL unique
AC016995.3	0.746882	1.37869	-0.733	2.84887	-0.257189	0.797	0.9997	No Diff.
AC016999.2	0	1.3356	-2.326	3.74462	-0.621239	0.5344	0.9997	CTRL unique
AC017002.2	1.30496	0.788397	-0.405	3.20095	-0.126371	0.8994	0.9997	No Diff.
AC017035.2	1.21264	4.8082	-1.823	1.80361	-1.01073	0.3121	0.9997	No Diff.
AC017048.3	13.8622	20.7761	-0.254	0.785738	-0.322759	0.7469	0.9997	No Diff.
AC017048.4	1.30496	1.46054	-1.552	2.66093	-0.583172	0.5598	0.9997	No Diff.
AC017053.1	0	0.124941	0.121	4.07427	0.0296385	0.9764	0.9997	CTRL unique
AC017060.1	0.186721	1.01689	-0.435	3.95146	-0.110012	0.9124	0.9997	No Diff.
AC017074.2	3.11845	1.67601	0.894	1.80403	0.49536	0.6203	0.9997	No Diff.
AC017076.4	1.12032	6.09668	-2.523	1.79432	-1.406	0.1597	0.9997	No Diff.
AC017076.5	3.02405	0.581611	1.941	2.25596	0.860476	0.3895	0.9997	No Diff.
AC017079.3	4.17204	0.297315	2.514	2.40894	1.04378	0.2966	0.9997	No Diff.
AC017079.4	0	0.663456	-0.218	4.04626	-0.0539203	0.957	0.9997	CTRL unique
AC017081.2	0.839201	0.124941	1.918	4.0112	0.47808	0.6326	0.9997	No Diff.
AC017081.3	0.879891	0	1.952	4.07314	0.479348	0.6317	0.9997	FSHD unique
AC017099.3	25.4859	26.0447	-0.045	0.609881	-0.0737113	0.9412	0.9997	No Diff.
AC017104.6	0.879891	1.22367	-0.433	3.18607	-0.13582	0.892	0.9997	No Diff.
AC017116.8	9.08049	15.2387	-0.939	0.962898	-0.975319	0.3294	0.9997	No Diff.
AC018442.1	1.9465	2.68421	-1.254	2.01636	-0.621819	0.5341	0.9997	No Diff.
AC018463.4	2.18485	1.0513	0.3	2.35178	0.127438	0.8986	0.9997	No Diff.
AC018464.3	2.05393	1.93023	-0.923	2.27718	-0.405346	0.6852	0.9997	No Diff.
AC018470.3	1.75978	0	2.322	4.04456	0.574048	0.5659	0.9997	FSHD unique
AC018470.4	0.933603	1.50797	-0.907	2.72618	-0.332818	0.7393	0.9997	No Diff.
AC018633.4	12.2933	17.4706	-0.677	0.85355	-0.792955	0.4278	0.9997	No Diff.
AC018641.7	0	0.124941	0.121	4.07427	0.0296385	0.9764	0.9997	CTRL unique
AC018642.1	10.6129	6.61784	0.551	1.03773	0.530748	0.5956	0.9997	No Diff.
AC018647.3	118.455	139.586	-0.237	0.338485	-0.698781	0.4847	0.9997	No Diff.
AC018648.5	1.39936	2.18011	-0.653	2.14448	-0.304734	0.7606	0.9997	No Diff.
AC018648.6	13.5034	6.85035	0.615	0.953624	0.644519	0.5192	0.9997	No Diff.
AC018685.1	0.186721	0.124941	1.028	4.02016	0.255629	0.7982	0.9997	No Diff.
AC018693.7	2.8801	3.89053	-0.817	1.66568	-0.490211	0.624	0.9997	No Diff.
AC018696.4	1.75978	0.995184	0.843	3.04698	0.276781	0.7819	0.9997	No Diff.
AC018712.2	0	0.124941	0.121	4.07427	0.0296385	0.9764	0.9997	CTRL unique
AC018712.3	0.186721	0.499766	0.36	3.981	0.0903853	0.928	0.9997	No Diff.
AC018730.3	0	0.891946	-0.461	4.03702	-0.114123	0.9091	0.9997	CTRL unique
AC018737.3	3.2624	0	2.638	3.13072	0.84257	0.3995	0.9997	FSHD unique
AC018738.2	3.63585	0.581611	1.468	2.26753	0.647466	0.5173	0.9997	No Diff.
AC018755.16	2.50666	2.24025	0.803	2.05462	0.390802	0.6959	0.9997	No Diff.
AC018755.17	0	0.124941	0.121	4.07427	0.0296385	0.9764	0.9997	CTRL unique
AC018755.24	4.37179	4.9502	0.105	1.38434	0.0759016	0.9395	0.9997	No Diff.
AC018766.5	19.1525	29.3921	-0.665	0.628963	-1.05779	0.2902	0.9997	No Diff.
AC018766.6	0	0.374824	-0.278	4.01452	-0.0692411	0.9448	0.9997	CTRL unique
AC018799.1	0.186721	1.71476	-1.531	3.0218	-0.506554	0.6125	0.9997	No Diff.
AC018804.5	8.75243	2.00773	1.73	1.31227	1.31841	0.1874	0.9997	No Diff.
AC018804.6	0.879891	0.422257	-0.156	3.86986	-0.0402879	0.9679	0.9997	No Diff.
AC018804.7	1.49168	1.12881	-0.148	2.48629	-0.0596261	0.9525	0.9997	No Diff.
AC018809.6	1.49168	1.08571	0.186	2.53535	0.0735187	0.9414	0.9997	No Diff.
AC018816.3	1.49376	1.84838	-0.86	2.42073	-0.355158	0.7225	0.9997	No Diff.
AC018816.4	4.94497	2.63244	0.586	1.59732	0.366726	0.7138	0.9997	No Diff.
AC018865.8	66.6437	117.281	-0.425	0.507562	-0.838067	0.402	0.9997	No Diff.
AC018890.1	520.451	473.61	0.054	0.258436	0.209959	0.8337	0.9997	No Diff.
AC018890.6	2.13322	0.422257	1.705	2.73762	0.62294	0.5333	0.9997	No Diff.
AC019068.2	11.39	4.53694	-0.249	1.4312	-0.174015	0.8619	0.9997	No Diff.
AC019097.7	2.14416	2.59368	-0.894	1.99011	-0.449469	0.6531	0.9997	No Diff.
AC019099.1	0	0.331728	0.178	4.06458	0.0438172	0.9651	0.9997	CTRL unique
AC019099.5	0.186721	0	1.897	4.06353	0.466846	0.6406	0.9997	FSHD unique
AC019118.2	0.373441	5.20907	-2.926	1.99597	-1.46589	0.1427	0.9997	No Diff.
AC019129.1	0	0.297315	0.161	4.0677	0.0395947	0.9684	0.9997	CTRL unique
AC019171.5	5.41073	9.50884	-1.063	1.18514	-0.89704	0.3697	0.9997	No Diff.
AC019178.1	131.827	86.1276	0.457	0.36467	1.25338	0.2101	0.9997	No Diff.
AC019181.3	1.06661	1.90883	0.265	2.59713	0.102072	0.9187	0.9997	No Diff.
AC019186.1	0.560162	0.456669	0.695	3.97848	0.174719	0.8613	0.9997	No Diff.
AC019188.1	106.388	47.6043	0.804	0.470911	1.70631	0.08795	0.9997	No Diff.
AC019201.1	17.0689	9.3625	0.731	0.826303	0.884386	0.3765	0.9997	No Diff.
AC019330.1	0.879891	0.124941	1.088	4.05539	0.26819	0.7886	0.9997	No Diff.
AC020594.5	2.37365	0.922022	1.263	2.47511	0.510302	0.6098	0.9997	No Diff.
AC020626.1	2.13322	0.297315	2.971	3.00824	0.987624	0.3233	0.9997	No Diff.
AC020951.1	0	1.71042	-2.733	3.38405	-0.807743	0.4192	0.9997	CTRL unique
AC021021.2	1.30496	0	2.341	4.04896	0.578187	0.5631	0.9997	FSHD unique
AC021068.1	0.186721	0	1.897	4.06353	0.466846	0.6406	0.9997	FSHD unique
AC021218.2	0	0.331728	0.178	4.06458	0.0438172	0.9651	0.9997	CTRL unique
AC021224.1	0	0.753985	-1.41	3.99462	-0.352979	0.7241	0.9997	CTRL unique
AC022007.4	0	0.374824	-0.278	4.01452	-0.0692411	0.9448	0.9997	CTRL unique
AC022007.5	3.26449	4.79085	-0.602	1.5628	-0.385017	0.7002	0.9997	No Diff.
AC022154.7	0.186721	0.249883	0.679	3.99756	0.16996	0.865	0.9997	No Diff.
AC022182.1	0.560162	0.624707	0.754	3.96884	0.189944	0.8494	0.9997	No Diff.
AC022182.2	2.14416	0.581611	0.866	2.66432	0.324888	0.7453	0.9997	No Diff.
AC022201.5	0.186721	0.249883	0.679	3.99756	0.16996	0.865	0.9997	No Diff.
AC022202.8	0.186721	0	1.897	4.06353	0.466846	0.6406	0.9997	FSHD unique
AC022210.2	7.16843	9.12532	-0.371	1.0395	-0.357246	0.7209	0.9997	No Diff.
AC022486.1	0	0.331728	0.178	4.06458	0.0438172	0.9651	0.9997	CTRL unique
AC022596.2	1.9465	4.73939	-2.121	1.85042	-1.14601	0.2518	0.9997	No Diff.
AC022596.6	3.94463	0.422257	2.084	2.25979	0.922084	0.3565	0.9997	No Diff.
AC022816.2	0	0.581611	-1.034	4.01783	-0.257243	0.797	0.9997	CTRL unique
AC022819.3	0	0.249883	-0.212	4.04047	-0.0524225	0.9582	0.9997	CTRL unique
AC023105.3	15.3737	5.42859	1.453	1.05826	1.37312	0.1697	0.9997	No Diff.
AC023356.3	6.09974	0.374824	2.994	2.16279	1.38428	0.1663	0.9997	No Diff.
AC023480.1	0	0.124941	0.121	4.07427	0.0296385	0.9764	0.9997	CTRL unique
AC023669.1	0.186721	1.14183	-0.774	3.76838	-0.205346	0.8373	0.9997	No Diff.
AC023669.2	0	0.456669	-0.645	4.0397	-0.159751	0.8731	0.9997	CTRL unique
AC023797.1	0.373441	0.913339	-0.189	3.80081	-0.0497365	0.9603	0.9997	No Diff.
AC024067.2	2.09253	0.456669	2.359	2.54756	0.925957	0.3545	0.9997	No Diff.
AC024168.2	3.81371	4.48082	-0.565	1.53949	-0.366997	0.7136	0.9997	No Diff.
AC024183.1	0.186721	0.124941	1.028	4.02016	0.255629	0.7982	0.9997	No Diff.
AC024560.3	130.361	130.322	-0.005	0.3201	-0.0149975	0.988	0.9997	No Diff.
AC024619.2	0	0.249883	-0.212	4.04047	-0.0524225	0.9582	0.9997	CTRL unique
AC024704.2	0.879891	0.124941	1.088	4.05539	0.26819	0.7886	0.9997	No Diff.
AC024937.4	0	1.78389	-0.573	3.99943	-0.143272	0.8861	0.9997	CTRL unique
AC024937.6	0	0.331728	0.178	4.06458	0.0438172	0.9651	0.9997	CTRL unique
AC025165.8	1.75978	0	2.322	4.04456	0.574048	0.5659	0.9997	FSHD unique
AC025171.1	23.395	15.95	0.202	0.773778	0.261042	0.7941	0.9997	No Diff.
AC025283.2	2.33088	0.124941	2.84	2.9858	0.951315	0.3414	0.9997	No Diff.
AC025335.1	38.9815	47.3238	-0.312	0.505101	-0.616909	0.5373	0.9997	No Diff.
AC025442.3	1.6784	0.547198	1.359	2.798	0.485798	0.6271	0.9997	No Diff.
AC025477.1	4.66177	4.11033	-0.446	1.48877	-0.299521	0.7645	0.9997	No Diff.
AC025627.7	1.06661	0	2.718	4.0378	0.673164	0.5008	0.9997	FSHD unique
AC026150.5	0	2.0809	-2.242	3.15628	-0.710294	0.4775	0.9997	CTRL unique
AC026150.8	3.85231	3.6363	0.454	1.53679	0.295435	0.7677	0.9997	No Diff.
AC026185.1	0.186721	0.331728	1.033	4.06928	0.253926	0.7996	0.9997	No Diff.
AC026188.1	0.186721	0.891946	0.805	4.00044	0.201321	0.8404	0.9997	No Diff.
AC026202.3	3.21077	0.249883	3.241	2.45019	1.32281	0.1859	0.9997	No Diff.
AC026271.5	82.4004	75.0057	0.062	0.41513	0.149913	0.8808	0.9997	No Diff.
AC026471.6	2.37365	2.58066	-0.17	1.92294	-0.0882354	0.9297	0.9997	No Diff.
AC026803.14	0.879891	0.331728	1.051	4.02011	0.261327	0.7938	0.9997	No Diff.
AC026904.1	0.879891	0.422257	-0.156	3.86986	-0.0402879	0.9679	0.9997	No Diff.
AC026954.6	0	0.124941	0.121	4.07427	0.0296385	0.9764	0.9997	CTRL unique
AC027124.4	0.746882	0.249883	1.384	3.97734	0.347904	0.7279	0.9997	No Diff.
AC027125.2	1.39936	2.17143	-0.327	2.18931	-0.149368	0.8813	0.9997	No Diff.
AC027269.2	0.186721	0	1.897	4.06353	0.466846	0.6406	0.9997	FSHD unique
AC027317.2	1.44005	1.97766	-0.123	2.2488	-0.0546086	0.9565	0.9997	No Diff.
AC027601.1	0.186721	0	1.897	4.06353	0.466846	0.6406	0.9997	FSHD unique
AC027601.2	0.186721	2.53758	-1.543	2.81349	-0.548555	0.5833	0.9997	No Diff.
AC027612.1	1.86512	1.63291	-0.019	2.16916	-0.00868584	0.9931	0.9997	No Diff.
AC027612.4	0.652481	0.456669	-0.057	4.02363	-0.0141897	0.9887	0.9997	No Diff.
AC027612.5	0	0.456669	-0.645	4.0397	-0.159751	0.8731	0.9997	CTRL unique
AC027763.2	13.2833	16.9755	-0.554	0.833635	-0.665113	0.506	0.9997	No Diff.
AC034186.2	0	0.124941	0.121	4.07427	0.0296385	0.9764	0.9997	CTRL unique
AC034187.2	0.879891	0	1.952	4.07314	0.479348	0.6317	0.9997	FSHD unique
AC034193.5	18.5903	24.7826	-0.588	0.68298	-0.860919	0.3893	0.9997	No Diff.
AC034198.5	1.49376	3.26582	-1.746	2.13312	-0.818541	0.413	0.9997	No Diff.
AC034220.3	18.7275	11.3141	0.659	0.778183	0.846248	0.3974	0.9997	No Diff.
AC034243.1	1.49168	0.249883	1.991	3.41327	0.583342	0.5597	0.9997	No Diff.
AC040160.13	6.80593	4.00679	-0.014	1.40939	-0.00978712	0.9922	0.9997	No Diff.
AC040963.1	0.186721	0.297315	1.012	4.07295	0.248475	0.8038	0.9997	No Diff.
AC044860.1	3.86325	0.753985	2.076	1.93408	1.07335	0.2831	0.9997	No Diff.
AC046143.3	7.46628	2.85225	0.486	1.44504	0.336378	0.7366	0.9997	No Diff.
AC046143.5	8.99495	11.077	-0.397	0.983709	-0.403259	0.6868	0.9997	No Diff.
AC046143.7	2.80081	1.77087	-0.341	2.20356	-0.15453	0.8772	0.9997	No Diff.
AC051649.6	0	0.249883	-0.212	4.04047	-0.0524225	0.9582	0.9997	CTRL unique
AC051649.7	0.746882	0.719572	0.494	3.63403	0.136072	0.8918	0.9997	No Diff.
AC053503.11	1.9465	0.581611	1.038	2.7003	0.384323	0.7007	0.9997	No Diff.
AC053503.12	66.9187	46.0142	0.518	0.438313	1.18257	0.237	0.9997	No Diff.
AC053503.4	0.879891	1.0944	-1.612	3.25323	-0.495608	0.6202	0.9997	No Diff.
AC053503.6	5.81392	5.75597	-0.378	1.33213	-0.283534	0.7768	0.9997	No Diff.
AC055811.5	0.186721	0.788397	-0.201	3.9878	-0.0504586	0.9598	0.9997	No Diff.
AC060834.2	0.186721	0.331728	1.033	4.06928	0.253926	0.7996	0.9997	No Diff.
AC060834.3	0.186721	0	1.897	4.06353	0.466846	0.6406	0.9997	FSHD unique
AC061992.2	0.560162	1.34428	-0.547	3.21203	-0.170433	0.8647	0.9997	No Diff.
AC062017.1	1.12032	2.18011	-1.322	2.40556	-0.549701	0.5825	0.9997	No Diff.
AC062029.1	9.30373	7.77238	0.295	1.01834	0.289538	0.7722	0.9997	No Diff.
AC063961.1	0.373441	0.706552	-0.006	3.96409	-0.00150039	0.9988	0.9997	No Diff.
AC064834.1	0.186721	0	1.897	4.06353	0.466846	0.6406	0.9997	FSHD unique
AC064836.3	0	0.331728	0.178	4.06458	0.0438172	0.9651	0.9997	CTRL unique
AC064846.1	1.30496	1.34428	-0.38	2.85266	-0.13317	0.8941	0.9997	No Diff.
AC064847.2	0.186721	1.41744	-1.184	3.23517	-0.366096	0.7143	0.9997	No Diff.
AC064847.3	0	0.331728	0.178	4.06458	0.0438172	0.9651	0.9997	CTRL unique
AC064850.4	0	1.56409	-2.076	3.843	-0.540193	0.5891	0.9997	CTRL unique
AC064853.2	0	0.297315	0.161	4.0677	0.0395947	0.9684	0.9997	CTRL unique
AC064871.3	0	0.297315	0.161	4.0677	0.0395947	0.9684	0.9997	CTRL unique
AC064875.2	0.186721	1.4131	-1.063	3.46955	-0.30625	0.7594	0.9997	No Diff.
AC066692.4	0	0.297315	0.161	4.0677	0.0395947	0.9684	0.9997	CTRL unique
AC067940.1	0	0.297315	0.161	4.0677	0.0395947	0.9684	0.9997	CTRL unique
AC067956.1	0	0.629043	-0.618	4.034	-0.153263	0.8782	0.9997	CTRL unique
AC067960.1	0	0.297315	0.161	4.0677	0.0395947	0.9684	0.9997	CTRL unique
AC067968.3	0	0.124941	0.121	4.07427	0.0296385	0.9764	0.9997	CTRL unique
AC067969.1	0	0.249883	-0.212	4.04047	-0.0524225	0.9582	0.9997	CTRL unique
AC068057.1	0.186721	0	1.897	4.06353	0.466846	0.6406	0.9997	FSHD unique
AC068134.10	0.186721	0.331728	1.033	4.06928	0.253926	0.7996	0.9997	No Diff.
AC068134.5	0.652481	0	1.932	4.06989	0.474765	0.635	0.9997	FSHD unique
AC068134.6	0.186721	0	1.897	4.06353	0.466846	0.6406	0.9997	FSHD unique
AC068134.8	0	0.456669	-0.645	4.0397	-0.159751	0.8731	0.9997	CTRL unique
AC068135.1	0	0.663456	-0.218	4.04626	-0.0539203	0.957	0.9997	CTRL unique
AC068137.2	0	0.422257	-0.654	4.04244	-0.161901	0.8714	0.9997	CTRL unique
AC068138.1	1.30496	0.374824	1.207	3.79305	0.318223	0.7503	0.9997	No Diff.
AC068282.3	37.9983	30.0983	0.355	0.544796	0.652077	0.5144	0.9997	No Diff.
AC068302.3	7.43653	4.60143	0.72	1.24334	0.578904	0.5627	0.9997	No Diff.
AC068491.1	85.5896	88.2336	-0.211	0.49769	-0.423742	0.6718	0.9997	No Diff.
AC068491.2	0.373441	0	2.291	4.04572	0.566198	0.5713	0.9997	FSHD unique
AC068491.3	0.186721	0	1.897	4.06353	0.466846	0.6406	0.9997	FSHD unique
AC068491.4	0	1.52099	-1.386	3.91589	-0.353899	0.7234	0.9997	CTRL unique
AC068492.3	3.67653	0.672139	2.03	2.1107	0.96157	0.3363	0.9997	No Diff.
AC068499.10	1.58608	2.31807	-0.354	2.09039	-0.169415	0.8655	0.9997	No Diff.
AC068522.4	0.186721	0.124941	1.028	4.02016	0.255629	0.7982	0.9997	No Diff.
AC068538.5	0.652481	0	1.932	4.06989	0.474765	0.635	0.9997	FSHD unique
AC068580.5	0	1.50363	-2.548	3.58938	-0.709993	0.4777	0.9997	CTRL unique
AC068580.6	0.560162	0.124941	1.59	3.99344	0.398222	0.6905	0.9997	No Diff.
AC068610.3	0	0.719572	-1.015	4.02342	-0.252241	0.8009	0.9997	CTRL unique
AC068718.1	0	0.547198	-1.039	4.02048	-0.258323	0.7962	0.9997	CTRL unique
AC068831.10	0.186721	0.663456	0.769	4.03323	0.190753	0.8487	0.9997	No Diff.
AC068831.18	1.30496	7.77268	-3.425	1.7075	-2.00584	0.04487	0.9997	No Diff.
AC068831.6	2.63967	0.249883	1.188	3.05813	0.388628	0.6976	0.9997	No Diff.
AC068831.8	4.19601	3.71412	0.107	1.57022	0.0682622	0.9456	0.9997	No Diff.
AC069155.1	0.652481	0	1.932	4.06989	0.474765	0.635	0.9997	FSHD unique
AC069213.1	5.22193	4.60606	0.266	1.4446	0.184334	0.8538	0.9997	No Diff.
AC069257.4	1.44005	1.84838	-0.571	2.276	-0.250711	0.802	0.9997	No Diff.
AC069257.6	0.560162	1.08571	-0.528	3.19005	-0.165496	0.8686	0.9997	No Diff.
AC069277.2	0	1.58981	-1.538	3.83049	-0.401483	0.6881	0.9997	CTRL unique
AC069292.6	0.560162	7.22114	-3.082	1.7942	-1.71788	0.08582	0.9997	No Diff.
AC069513.3	132.301	155.93	-0.167	0.313122	-0.533897	0.5934	0.9997	No Diff.
AC069513.4	0.746882	2.59803	-1.579	2.37069	-0.666022	0.5054	0.9997	No Diff.
AC072062.1	1.21264	3.01594	-1.156	2.0394	-0.566697	0.5709	0.9997	No Diff.
AC072062.3	0.186721	0.331728	1.033	4.06928	0.253926	0.7996	0.9997	No Diff.
AC073043.1	0.373441	0.581611	0.195	3.97205	0.0490129	0.9609	0.9997	No Diff.
AC073046.25	5.53072	3.18831	0.902	1.36448	0.660827	0.5087	0.9997	No Diff.
AC073046.4	0	0.124941	0.121	4.07427	0.0296385	0.9764	0.9997	CTRL unique
AC073052.1	2.70432	1.50797	0.616	2.02368	0.304603	0.7607	0.9997	No Diff.
AC073063.10	5.11659	2.21452	1.045	1.48735	0.702725	0.4822	0.9997	No Diff.
AC073071.1	0.186721	0	1.897	4.06353	0.466846	0.6406	0.9997	FSHD unique
AC073072.5	0	0.124941	0.121	4.07427	0.0296385	0.9764	0.9997	CTRL unique
AC073109.2	0	0.297315	0.161	4.0677	0.0395947	0.9684	0.9997	CTRL unique
AC073115.4	53.4958	46.4324	0.108	0.462015	0.232779	0.8159	0.9997	No Diff.
AC073115.5	12.3555	10.2197	0.121	0.886951	0.135985	0.8918	0.9997	No Diff.
AC073115.7	2.63967	0	2.425	3.42413	0.708124	0.4789	0.9997	FSHD unique
AC073130.3	0	0.331728	0.178	4.06458	0.0438172	0.9651	0.9997	CTRL unique
AC073133.1	0.560162	0	2.527	4.03866	0.625825	0.5314	0.9997	FSHD unique
AC073150.4	81.4892	44.0976	0.631	0.466654	1.35174	0.1765	0.9997	No Diff.
AC073150.6	0	0.297315	0.161	4.0677	0.0395947	0.9684	0.9997	CTRL unique
AC073218.2	0	0.124941	0.121	4.07427	0.0296385	0.9764	0.9997	CTRL unique
AC073254.1	0.186721	0	1.897	4.06353	0.466846	0.6406	0.9997	FSHD unique
AC073263.4	16.8153	20.0088	-0.599	0.877381	-0.682493	0.4949	0.9997	No Diff.
AC073264.11	0.373441	0	2.291	4.04572	0.566198	0.5713	0.9997	FSHD unique
AC073283.4	0	0.913339	-1.363	4.00433	-0.340314	0.7336	0.9997	CTRL unique
AC073316.1	0	0.422257	-0.654	4.04244	-0.161901	0.8714	0.9997	CTRL unique
AC073316.2	0.186721	0	1.897	4.06353	0.466846	0.6406	0.9997	FSHD unique
AC073325.2	0.879891	0	1.952	4.07314	0.479348	0.6317	0.9997	FSHD unique
AC073326.3	0	0.663456	-0.218	4.04626	-0.0539203	0.957	0.9997	CTRL unique
AC073333.8	0	0.456669	-0.645	4.0397	-0.159751	0.8731	0.9997	CTRL unique
AC073342.12	2.18693	1.58114	0.779	2.28728	0.340516	0.7335	0.9997	No Diff.
AC073343.13	4.2367	4.106	-0.178	1.42739	-0.124398	0.901	0.9997	No Diff.
AC073346.2	230.308	217.366	0.079	0.273648	0.288184	0.7732	0.9997	No Diff.
AC073410.1	0.373441	1.80528	-1.485	2.82495	-0.525647	0.5991	0.9997	No Diff.
AC073415.2	0	0.831494	-1.407	3.99904	-0.351726	0.725	0.9997	CTRL unique
AC073421.2	0.186721	0	1.897	4.06353	0.466846	0.6406	0.9997	FSHD unique
AC073479.1	0	0.753985	-1.41	3.99462	-0.352979	0.7241	0.9997	CTRL unique
AC073502.1	1.81349	2.09393	-0.113	2.27614	-0.0495522	0.9605	0.9997	No Diff.
AC073626.2	0	0.249883	-0.212	4.04047	-0.0524225	0.9582	0.9997	CTRL unique
AC073636.1	0.879891	1.52099	-0.506	3.02083	-0.167512	0.867	0.9997	No Diff.
AC073834.3	0	0.124941	0.121	4.07427	0.0296385	0.9764	0.9997	CTRL unique
AC073842.19	0	0.124941	0.121	4.07427	0.0296385	0.9764	0.9997	CTRL unique
AC073846.5	1.12032	0.456669	0.992	3.53594	0.280614	0.779	0.9997	No Diff.
AC073850.6	0.186721	1.08138	-0.68	3.83293	-0.177349	0.8592	0.9997	No Diff.
AC073869.1	4.3697	0.331728	2.983	2.34456	1.27212	0.2033	0.9997	No Diff.
AC073869.20	1.02592	0.124941	2.223	3.99427	0.556567	0.5778	0.9997	No Diff.
AC073869.22	5.02427	3.52872	0.583	1.36911	0.425808	0.6702	0.9997	No Diff.
AC073869.3	0	0.331728	0.178	4.06458	0.0438172	0.9651	0.9997	CTRL unique
AC073869.5	1.95744	1.25809	0.061	2.66767	0.0229771	0.9817	0.9997	No Diff.
AC073934.6	0.186721	0	1.897	4.06353	0.466846	0.6406	0.9997	FSHD unique
AC073957.15	0.746882	0.331728	1.425	3.99882	0.356331	0.7216	0.9997	No Diff.
AC074008.4	0.186721	1.01689	-0.435	3.95146	-0.110012	0.9124	0.9997	No Diff.
AC074091.13	0.373441	0.672139	-0.021	3.96698	-0.00524139	0.9958	0.9997	No Diff.
AC074093.1	0.186721	0.249883	0.679	3.99756	0.16996	0.865	0.9997	No Diff.
AC074117.10	66.6199	99.6932	-0.587	0.376423	-1.55881	0.119	0.9997	No Diff.
AC074117.12	3.44912	0.672139	1.299	2.25609	0.575903	0.5647	0.9997	No Diff.
AC074138.3	18.7295	16.2944	0.109	0.728891	0.149335	0.8813	0.9997	No Diff.
AC074141.3	5.4149	13.3433	-2.491	1.29117	-1.92911	0.05372	0.9997	No Diff.
AC074182.1	18.1057	10.017	0.753	0.845277	0.890498	0.3732	0.9997	No Diff.
AC074212.5	7.71765	9.3405	-0.245	1.0235	-0.239794	0.8105	0.9997	No Diff.
AC074212.6	5.02427	8.367	-0.744	1.13515	-0.655706	0.512	0.9997	No Diff.
AC074286.1	9.87484	13.2096	-0.374	0.907716	-0.412123	0.6802	0.9997	No Diff.
AC074289.1	7.22839	9.3622	-1.206	1.2209	-0.987702	0.3233	0.9997	No Diff.
AC074338.4	0.879891	1.43914	-1.56	3.05578	-0.510483	0.6097	0.9997	No Diff.
AC074363.1	2.93173	4.6101	-0.701	1.48142	-0.473218	0.6361	0.9997	No Diff.
AC074367.1	0	0.124941	0.121	4.07427	0.0296385	0.9764	0.9997	CTRL unique
AC074389.4	2.31994	2.50315	-0.222	1.9356	-0.114732	0.9087	0.9997	No Diff.
AC074391.1	2.50666	3.52872	-0.721	1.75212	-0.411295	0.6809	0.9997	No Diff.
AC078842.3	0.373441	0	2.291	4.04572	0.566198	0.5713	0.9997	FSHD unique
AC078852.1	0.186721	0	1.897	4.06353	0.466846	0.6406	0.9997	FSHD unique
AC078883.3	0.373441	1.16322	-0.523	3.51504	-0.148846	0.8817	0.9997	No Diff.
AC078883.4	4.46619	2.88232	0.615	1.51752	0.405405	0.6852	0.9997	No Diff.
AC078899.1	4.74315	1.30118	1.49	1.6696	0.892571	0.3721	0.9997	No Diff.
AC078937.3	0	0.59463	-0.243	4.04785	-0.0599676	0.9522	0.9997	CTRL unique
AC078937.4	0	0.624707	-0.341	3.99141	-0.0853479	0.932	0.9997	CTRL unique
AC078941.1	0	0.124941	0.121	4.07427	0.0296385	0.9764	0.9997	CTRL unique
AC079005.2	0	0.719572	-1.015	4.02342	-0.252241	0.8009	0.9997	CTRL unique
AC079135.1	0	0.374824	-0.278	4.01452	-0.0692411	0.9448	0.9997	CTRL unique
AC079145.4	1.12032	0.547198	0.711	3.43663	0.207003	0.836	0.9997	No Diff.
AC079150.3	0.186721	1.01689	-0.435	3.95146	-0.110012	0.9124	0.9997	No Diff.
AC079250.1	53.8096	32.4598	0.05	0.63543	0.0779853	0.9378	0.9997	No Diff.
AC079305.10	6.95983	5.04073	-0.15	1.32442	-0.113399	0.9097	0.9997	No Diff.
AC079305.11	0	0.629043	-0.618	4.034	-0.153263	0.8782	0.9997	CTRL unique
AC079305.8	0	0.719572	-1.015	4.02342	-0.252241	0.8009	0.9997	CTRL unique
AC079305.9	0.839201	0.374824	1.49	3.94057	0.378237	0.7053	0.9997	No Diff.
AC079337.1	31.8215	11.5296	1.032	0.729807	1.41415	0.1573	0.9997	No Diff.
AC079354.3	0.186721	2.17577	-2.091	2.74079	-0.762746	0.4456	0.9997	No Diff.
AC079354.4	0	0.331728	0.178	4.06458	0.0438172	0.9651	0.9997	CTRL unique
AC079354.5	0	0.331728	0.178	4.06458	0.0438172	0.9651	0.9997	CTRL unique
AC079448.1	1.49168	1.26677	0.248	2.55954	0.0970735	0.9227	0.9997	No Diff.
AC079586.1	3.44027	1.30118	1.057	1.96042	0.539251	0.5897	0.9997	No Diff.
AC079610.1	0	0.249883	-0.212	4.04047	-0.0524225	0.9582	0.9997	CTRL unique
AC079610.2	0.186721	0	1.897	4.06353	0.466846	0.6406	0.9997	FSHD unique
AC079621.4	2.33088	0.672139	1.346	2.48997	0.54074	0.5887	0.9997	No Diff.
AC079630.4	0	0.374824	-0.278	4.01452	-0.0692411	0.9448	0.9997	CTRL unique
AC079742.4	1.75978	0.422257	-0.006	3.16966	-0.00200286	0.9984	0.9997	No Diff.
AC079753.5	0	0.331728	0.178	4.06458	0.0438172	0.9651	0.9997	CTRL unique
AC079776.1	0.373441	1.8397	-1.476	2.80234	-0.526827	0.5983	0.9997	No Diff.
AC079776.7	0.652481	0.59463	0.687	4.00037	0.171831	0.8636	0.9997	No Diff.
AC079779.4	0.879891	0.124941	1.088	4.05539	0.26819	0.7886	0.9997	No Diff.
AC079780.3	2.33088	2.51184	-0.646	1.91912	-0.336635	0.7364	0.9997	No Diff.
AC079781.8	0.373441	0.331728	1.328	4.03803	0.328817	0.7423	0.9997	No Diff.
AC079789.2	2.60992	3.97671	-2.146	1.93137	-1.11088	0.2666	0.9997	No Diff.
AC079807.2	8.43849	5.32099	-0.094	1.19493	-0.0789732	0.9371	0.9997	No Diff.
AC079834.1	0.652481	0	1.932	4.06989	0.474765	0.635	0.9997	FSHD unique
AC079896.1	0	0.124941	0.121	4.07427	0.0296385	0.9764	0.9997	CTRL unique
AC079922.2	0.652481	0.124941	1.185	4.06206	0.291827	0.7704	0.9997	No Diff.
AC079922.3	31.0834	18.7287	0.735	0.613391	1.19783	0.231	0.9997	No Diff.
AC079923.1	0.186721	0	1.897	4.06353	0.466846	0.6406	0.9997	FSHD unique
AC083822.1	1.21264	1.93023	-0.567	2.26347	-0.250421	0.8023	0.9997	No Diff.
AC083843.1	39.8014	40.8625	0.039	0.529101	0.0738291	0.9411	0.9997	No Diff.
AC083843.2	0	1.49495	-1.994	3.92096	-0.508524	0.6111	0.9997	CTRL unique
AC083843.3	0.879891	0.331728	1.051	4.02011	0.261327	0.7938	0.9997	No Diff.
AC083843.4	18.2987	24.7997	-0.433	0.666403	-0.650154	0.5156	0.9997	No Diff.
AC083855.5	0	0.456669	-0.645	4.0397	-0.159751	0.8731	0.9997	CTRL unique
AC083862.6	0.186721	0.753985	-0.601	3.97679	-0.15114	0.8799	0.9997	No Diff.
AC083864.4	0.373441	0.124941	1.381	4.00242	0.345092	0.73	0.9997	No Diff.
AC083873.4	18.4771	10.8965	0.494	0.806778	0.611747	0.5407	0.9997	No Diff.
AC083884.8	0.373441	0.374824	0.811	3.97929	0.203832	0.8385	0.9997	No Diff.
AC083899.3	13.8711	10.3363	0.405	0.870916	0.464461	0.6423	0.9997	No Diff.
AC083900.1	0	0.374824	-0.278	4.01452	-0.0692411	0.9448	0.9997	CTRL unique
AC083949.1	0.186721	2.18011	-2.216	2.73198	-0.811239	0.4172	0.9997	No Diff.
AC084018.1	61.8831	81.0382	-0.43	0.402684	-1.067	0.286	0.9997	No Diff.
AC084031.1	19.66	11.9949	0.097	0.836997	0.116437	0.9073	0.9997	No Diff.
AC084082.3	0.373441	0.913339	-0.189	3.80081	-0.0497365	0.9603	0.9997	No Diff.
AC084117.3	0.746882	0	2.698	4.0348	0.668609	0.5037	0.9997	FSHD unique
AC084125.4	5.77115	7.75067	-0.233	1.14504	-0.20349	0.8388	0.9997	No Diff.
AC084149.1	0.186721	0	1.897	4.06353	0.466846	0.6406	0.9997	FSHD unique
AC084219.4	24.4235	28.121	-0.248	0.626691	-0.395653	0.6924	0.9997	No Diff.
AC087072.4	12.2204	6.09203	0.814	1.01041	0.805761	0.4204	0.9997	No Diff.
AC087163.2	0.186721	0.297315	1.012	4.07295	0.248475	0.8038	0.9997	No Diff.
AC087294.2	1.95952	4.88602	-1.239	1.68203	-0.736722	0.4613	0.9997	No Diff.
AC087380.14	0.879891	1.86977	-1.148	2.81434	-0.407796	0.6834	0.9997	No Diff.
AC087393.1	7.95808	3.80868	1.054	1.19892	0.87885	0.3795	0.9997	No Diff.
AC087499.2	0	0.297315	0.161	4.0677	0.0395947	0.9684	0.9997	CTRL unique
AC087499.4	1.06661	0.878926	-0.122	2.80234	-0.043657	0.9652	0.9997	No Diff.
AC087499.5	3.11845	4.84695	-0.144	1.4672	-0.0981945	0.9218	0.9997	No Diff.
AC087590.3	66.5021	103.256	-0.546	0.378433	-1.4428	0.1491	0.9997	No Diff.
AC087859.1	3.26449	5.83811	-0.844	1.46174	-0.577057	0.5639	0.9997	No Diff.
AC087886.1	3.86325	6.79052	-0.884	1.38267	-0.639054	0.5228	0.9997	No Diff.
AC090018.3	1.06661	4.02414	-1.803	2.0054	-0.898861	0.3687	0.9997	No Diff.
AC090044.1	3.85231	3.1756	0.695	1.71294	0.405893	0.6848	0.9997	No Diff.
AC090044.2	4.95961	3.99004	1.629	1.78599	0.91232	0.3616	0.9997	No Diff.
AC090286.2	0.652481	0.331728	1.054	4.07305	0.258821	0.7958	0.9997	No Diff.
AC090421.1	39.7107	35.1955	0.129	0.523256	0.245734	0.8059	0.9997	No Diff.
AC090505.6	0.186721	0.124941	1.028	4.02016	0.255629	0.7982	0.9997	No Diff.
AC090516.1	0.186721	0	1.897	4.06353	0.466846	0.6406	0.9997	FSHD unique
AC090587.4	15.7899	9.15106	0.698	0.874716	0.798252	0.4247	0.9997	No Diff.
AC090587.5	0.839201	0.547198	0.681	3.4019	0.200145	0.8414	0.9997	No Diff.
AC090602.1	8.85777	7.69083	-0.075	1.14306	-0.0653411	0.9479	0.9997	No Diff.
AC090616.2	2.89313	4.96756	-0.943	1.61534	-0.583891	0.5593	0.9997	No Diff.
AC090937.2	730.229	828.137	-0.184	0.217978	-0.845028	0.3981	0.9997	No Diff.
AC090945.1	5.96673	2.37852	2.371	1.83138	1.29493	0.1953	0.9997	No Diff.
AC090952.5	0	0.124941	0.121	4.07427	0.0296385	0.9764	0.9997	CTRL unique
AC090954.5	0	0.891946	-0.461	4.03702	-0.114123	0.9091	0.9997	CTRL unique
AC090958.1	0	0.629043	-0.618	4.034	-0.153263	0.8782	0.9997	CTRL unique
AC090985.2	0	0.124941	0.121	4.07427	0.0296385	0.9764	0.9997	CTRL unique
AC091062.2	28.2251	25.85	0.184	0.662968	0.277763	0.7812	0.9997	No Diff.
AC091133.1	5.66581	8.41444	-0.743	1.14177	-0.65113	0.515	0.9997	No Diff.
AC091167.3	0.560162	2.64111	-1.698	2.50759	-0.677319	0.4982	0.9997	No Diff.
AC091177.1	0	0.297315	0.161	4.0677	0.0395947	0.9684	0.9997	CTRL unique
AC091178.1	1.6784	1.17191	0.708	2.54394	0.278217	0.7808	0.9997	No Diff.
AC091491.2	2.8801	1.87411	0.585	1.95202	0.299491	0.7646	0.9997	No Diff.
AC091493.2	0	0.297315	0.161	4.0677	0.0395947	0.9684	0.9997	CTRL unique
AC091633.3	0.186721	1.22367	-0.635	3.72744	-0.170239	0.8648	0.9997	No Diff.
AC091729.7	0	0.331728	0.178	4.06458	0.0438172	0.9651	0.9997	CTRL unique
AC091729.9	20.8737	12.7052	0.815	0.763239	1.06839	0.2853	0.9997	No Diff.
AC091878.1	2.13322	1.64593	0.482	2.17443	0.221544	0.8247	0.9997	No Diff.
AC092066.1	50.6782	50.5861	0.021	0.466094	0.0457681	0.9635	0.9997	No Diff.
AC092159.2	8.3941	6.15683	0.032	1.19318	0.0270822	0.9784	0.9997	No Diff.
AC092162.1	2.13322	8.46217	-1.244	1.5136	-0.822059	0.411	0.9997	No Diff.
AC092162.3	0.186721	0	1.897	4.06353	0.466846	0.6406	0.9997	FSHD unique
AC092168.2	0	0.124941	0.121	4.07427	0.0296385	0.9764	0.9997	CTRL unique
AC092171.2	0	0.124941	0.121	4.07427	0.0296385	0.9764	0.9997	CTRL unique
AC092171.4	0.652481	0	1.932	4.06989	0.474765	0.635	0.9997	FSHD unique
AC092180.2	1.25333	0	3.068	4.02072	0.763102	0.4454	0.9997	FSHD unique
AC092214.10	1.06661	2.27497	-0.829	2.32022	-0.357224	0.7209	0.9997	No Diff.
AC092295.4	0.839201	0.878926	-0.115	2.91898	-0.0392453	0.9687	0.9997	No Diff.
AC092295.7	7.03959	15.5103	-1.294	1.00139	-1.29186	0.1964	0.9997	No Diff.
AC092296.1	76.4197	108.655	-0.522	0.358813	-1.45378	0.146	0.9997	No Diff.
AC092316.1	0.186721	0.59463	0.852	4.02268	0.211852	0.8322	0.9997	No Diff.
AC092421.1	0	0.913339	-1.363	4.00433	-0.340314	0.7336	0.9997	CTRL unique
AC092535.3	0	1.2925	-1.199	4.00869	-0.299144	0.7648	0.9997	CTRL unique
AC092570.3	0	0.547198	-1.039	4.02048	-0.258323	0.7962	0.9997	CTRL unique
AC092594.1	2.27925	3.87751	-0.695	1.64939	-0.421164	0.6736	0.9997	No Diff.
AC092614.2	7.71973	3.47696	0.986	1.28234	0.768793	0.442	0.9997	No Diff.
AC092620.2	0	0.581611	-1.034	4.01783	-0.257243	0.797	0.9997	CTRL unique
AC092620.3	0.373441	0.706552	-0.006	3.96409	-0.00150039	0.9988	0.9997	No Diff.
AC092651.1	0	0.124941	0.121	4.07427	0.0296385	0.9764	0.9997	CTRL unique
AC092652.1	0.186721	1.01689	-0.435	3.95146	-0.110012	0.9124	0.9997	No Diff.
AC092657.2	0.186721	0	1.897	4.06353	0.466846	0.6406	0.9997	FSHD unique
AC092661.1	0	0.124941	0.121	4.07427	0.0296385	0.9764	0.9997	CTRL unique
AC092661.2	0	1.00387	-2.023	3.96501	-0.510185	0.6099	0.9997	CTRL unique
AC092667.2	0	0.124941	0.121	4.07427	0.0296385	0.9764	0.9997	CTRL unique
AC092669.3	0.652481	0	1.932	4.06989	0.474765	0.635	0.9997	FSHD unique
AC092755.4	0	0.124941	0.121	4.07427	0.0296385	0.9764	0.9997	CTRL unique
AC092835.2	12.5552	12.4473	-0.025	0.847386	-0.0299232	0.9761	0.9997	No Diff.
AC092839.1	0.373441	1.00387	-0.759	3.38974	-0.224053	0.8227	0.9997	No Diff.
AC093063.2	0.186721	0.249883	0.679	3.99756	0.16996	0.865	0.9997	No Diff.
AC093081.2	33.9535	44.1574	-0.448	0.53276	-0.84093	0.4004	0.9997	No Diff.
AC093106.7	13.5879	4.60142	1.066	1.0379	1.02718	0.3043	0.9997	No Diff.
AC093107.7	0	0.499766	-0.316	4.00036	-0.0789698	0.9371	0.9997	CTRL unique
AC093110.3	0	0.663456	-0.218	4.04626	-0.0539203	0.957	0.9997	CTRL unique
AC093162.5	0	0.249883	-0.212	4.04047	-0.0524225	0.9582	0.9997	CTRL unique
AC093323.3	71.7026	77.9438	-0.104	0.391569	-0.266397	0.7899	0.9997	No Diff.
AC093375.1	3.17217	2.1026	0.465	1.87855	0.247482	0.8045	0.9997	No Diff.
AC093382.1	0	0.422257	-0.654	4.04244	-0.161901	0.8714	0.9997	CTRL unique
AC093388.3	1.39936	5.1573	-1.859	1.70891	-1.08762	0.2768	0.9997	No Diff.
AC093391.2	14.4652	6.79889	1.032	0.958405	1.07723	0.2814	0.9997	No Diff.
AC093393.2	0.186721	0	1.897	4.06353	0.466846	0.6406	0.9997	FSHD unique
AC093415.2	27.2696	41.9128	-1.11	0.688773	-1.61165	0.107	0.9997	No Diff.
AC093415.5	0.560162	1.84838	-1.351	2.70594	-0.499299	0.6176	0.9997	No Diff.
AC093495.4	1.75978	0.969455	-1.291	2.91013	-0.443559	0.6574	0.9997	No Diff.
AC093509.1	88.9769	55.7125	0.257	0.529309	0.485222	0.6275	0.9997	No Diff.
AC093555.1	0	0.124941	0.121	4.07427	0.0296385	0.9764	0.9997	CTRL unique
AC093590.1	0	0.331728	0.178	4.06458	0.0438172	0.9651	0.9997	CTRL unique
AC093609.1	0.186721	0.249883	0.679	3.99756	0.16996	0.865	0.9997	No Diff.
AC093616.3	0.652481	0.124941	1.185	4.06206	0.291827	0.7704	0.9997	No Diff.
AC093620.5	0	0.581611	-1.034	4.01783	-0.257243	0.797	0.9997	CTRL unique
AC093627.10	0.186721	0.719572	-0.226	3.98935	-0.0565688	0.9549	0.9997	No Diff.
AC093627.11	0.186721	0.422257	0.172	4.00805	0.0428962	0.9658	0.9997	No Diff.
AC093627.12	1.25333	0.581611	1.024	3.03466	0.337313	0.7359	0.9997	No Diff.
AC093627.7	0.186721	0	1.897	4.06353	0.466846	0.6406	0.9997	FSHD unique
AC093627.9	8.87866	15.2344	-0.821	0.910239	-0.902427	0.3668	0.9997	No Diff.
AC093642.1	17.7589	29.1298	-1.552	0.838067	-1.85161	0.06408	0.9997	No Diff.
AC093642.3	8.03946	18.5824	-1.256	0.896257	-1.40175	0.161	0.9997	No Diff.
AC093642.5	9.15562	6.56172	0.336	1.04789	0.321115	0.7481	0.9997	No Diff.
AC093662.6	0.373441	0	2.291	4.04572	0.566198	0.5713	0.9997	FSHD unique
AC093673.5	41.7781	29.4225	0.451	0.544201	0.828726	0.4073	0.9997	No Diff.
AC093690.1	0	0.124941	0.121	4.07427	0.0296385	0.9764	0.9997	CTRL unique
AC093698.1	0	0.124941	0.121	4.07427	0.0296385	0.9764	0.9997	CTRL unique
AC093702.1	5.24959	2.11128	0.728	1.80999	0.402237	0.6875	0.9997	No Diff.
AC093724.1	10.8084	14.7439	-0.437	0.859834	-0.507697	0.6117	0.9997	No Diff.
AC093724.2	0.186721	0.753985	-0.601	3.97679	-0.15114	0.8799	0.9997	No Diff.
AC093726.6	6.94102	7.15635	-0.274	1.13835	-0.240464	0.81	0.9997	No Diff.
AC093734.11	86.3122	120.569	-0.47	0.354892	-1.3254	0.185	0.9997	No Diff.
AC093818.1	2.98753	0.581611	1.273	2.57638	0.494012	0.6213	0.9997	No Diff.
AC093838.4	124.911	120.164	0.087	0.334372	0.259472	0.7953	0.9997	No Diff.
AC093838.5	0	0.59463	-0.243	4.04785	-0.0599676	0.9522	0.9997	CTRL unique
AC093838.7	0.839201	1.56409	-0.27	2.7113	-0.0994146	0.9208	0.9997	No Diff.
AC093850.2	0.186721	0	1.897	4.06353	0.466846	0.6406	0.9997	FSHD unique
AC093899.3	1.06661	0.995184	1.345	3.18354	0.422534	0.6726	0.9997	No Diff.
AC093901.1	0.839201	0.831494	0.202	3.19487	0.0631783	0.9496	0.9997	No Diff.
AC093911.1	0.186721	0	1.897	4.06353	0.466846	0.6406	0.9997	FSHD unique
AC094020.1	0.373441	0	2.291	4.04572	0.566198	0.5713	0.9997	FSHD unique
AC095067.1	0.186721	0.719572	-0.226	3.98935	-0.0565688	0.9549	0.9997	No Diff.
AC095381.1	0.560162	0	2.527	4.03866	0.625825	0.5314	0.9997	FSHD unique
AC096558.1	0	0.331728	0.178	4.06458	0.0438172	0.9651	0.9997	CTRL unique
AC096559.1	1.62677	6.42375	-1.707	1.62506	-1.05036	0.2936	0.9997	No Diff.
AC096574.4	3.94463	0.124941	3.379	2.50865	1.34714	0.1779	0.9997	No Diff.
AC096574.5	0	0.297315	0.161	4.0677	0.0395947	0.9684	0.9997	CTRL unique
AC096582.7	27.8189	36.9797	-0.407	0.558716	-0.728586	0.4663	0.9997	No Diff.
AC096582.8	0	0.124941	0.121	4.07427	0.0296385	0.9764	0.9997	CTRL unique
AC096582.9	0	0.297315	0.161	4.0677	0.0395947	0.9684	0.9997	CTRL unique
AC096649.1	0.186721	0.124941	1.028	4.02016	0.255629	0.7982	0.9997	No Diff.
AC096649.2	0.746882	0.456669	0.815	3.93793	0.206898	0.8361	0.9997	No Diff.
AC096663.1	9.95205	4.71767	0.701	1.13175	0.619668	0.5355	0.9997	No Diff.
AC096664.1	0	0.663456	-0.218	4.04626	-0.0539203	0.957	0.9997	CTRL unique
AC096664.3	0.186721	0	1.897	4.06353	0.466846	0.6406	0.9997	FSHD unique
AC096669.1	0.373441	1.37001	-0.608	3.35068	-0.181326	0.8561	0.9997	No Diff.
AC096669.2	11.1819	8.76757	0.342	0.965903	0.353944	0.7234	0.9997	No Diff.
AC096669.3	46.0816	52.6326	-0.189	0.463163	-0.408266	0.6831	0.9997	No Diff.
AC096670.3	6.00742	1.25375	1.652	1.61978	1.02005	0.3077	0.9997	No Diff.
AC096772.4	0	0.788397	-0.997	4.02212	-0.247949	0.8042	0.9997	CTRL unique
AC097359.2	0.186721	0.831494	-0.486	3.96507	-0.12249	0.9025	0.9997	No Diff.
AC097381.1	0	0.831494	-1.407	3.99904	-0.351726	0.725	0.9997	CTRL unique
AC097382.5	0.186721	0.629043	0.159	4.03913	0.0393645	0.9686	0.9997	No Diff.
AC097458.2	1.53237	0	2.738	3.94598	0.693956	0.4877	0.9997	FSHD unique
AC097468.6	0.186721	0.422257	0.172	4.00805	0.0428962	0.9658	0.9997	No Diff.
AC097468.7	0	0.297315	0.161	4.0677	0.0395947	0.9684	0.9997	CTRL unique
AC097500.1	2.33088	2.17143	-0.037	1.98672	-0.0187643	0.985	0.9997	No Diff.
AC097500.2	2.23856	2.27497	0.205	2.00945	0.101783	0.9189	0.9997	No Diff.
AC097523.1	0	0.297315	0.161	4.0677	0.0395947	0.9684	0.9997	CTRL unique
AC097523.2	3.6249	1.68034	1.347	1.73891	0.774593	0.4386	0.9997	No Diff.
AC097523.3	0	0.331728	0.178	4.06458	0.0438172	0.9651	0.9997	CTRL unique
AC097532.1	0.839201	0.753985	0.228	3.02561	0.0753293	0.94	0.9997	No Diff.
AC097532.3	0.186721	0.581611	-0.147	3.98338	-0.0369441	0.9705	0.9997	No Diff.
AC097532.4	0.373441	1.14183	-0.406	3.56355	-0.114037	0.9092	0.9997	No Diff.
AC097533.1	0.186721	1.75785	-1.909	2.95	-0.646995	0.5176	0.9997	No Diff.
AC097635.2	0	0.297315	0.161	4.0677	0.0395947	0.9684	0.9997	CTRL unique
AC097639.8	0	0.124941	0.121	4.07427	0.0296385	0.9764	0.9997	CTRL unique
AC097662.2	5.31841	8.78059	-0.973	1.22156	-0.796578	0.4257	0.9997	No Diff.
AC097721.1	4.77289	1.37869	0.412	1.85059	0.222728	0.8237	0.9997	No Diff.
AC097721.2	1.06661	0.969455	-0.236	2.94733	-0.0800277	0.9362	0.9997	No Diff.
AC097724.3	6.14667	4.14909	0.458	1.33217	0.343671	0.7311	0.9997	No Diff.
AC098614.2	9.13681	2.38256	0.913	1.41285	0.646044	0.5183	0.9997	No Diff.
AC098617.1	5.44934	5.74728	-0.096	1.30385	-0.0734631	0.9414	0.9997	No Diff.
AC098820.3	0	0.331728	0.178	4.06458	0.0438172	0.9651	0.9997	CTRL unique
AC098820.4	0	0.422257	-0.654	4.04244	-0.161901	0.8714	0.9997	CTRL unique
AC098824.5	5.4384	2.49044	1.475	1.48321	0.994143	0.3202	0.9997	No Diff.
AC098824.6	0	0.297315	0.161	4.0677	0.0395947	0.9684	0.9997	CTRL unique
AC099057.8	1.30496	1.56409	-0.675	2.75792	-0.244634	0.8067	0.9997	No Diff.
AC099344.4	0.746882	0	2.698	4.0348	0.668609	0.5037	0.9997	FSHD unique
AC099548.6	0.560162	1.82668	-0.69	2.95504	-0.233667	0.8152	0.9997	No Diff.
AC099552.3	0.186721	0	1.897	4.06353	0.466846	0.6406	0.9997	FSHD unique
AC099754.1	0.746882	0.499766	1.017	3.96911	0.25613	0.7979	0.9997	No Diff.
AC099850.1	2.8801	2.95549	-0.211	1.77047	-0.119212	0.9051	0.9997	No Diff.
AC100748.2	21.5543	27.2287	-0.242	0.645521	-0.375068	0.7076	0.9997	No Diff.
AC100830.3	0.652481	0.249883	1.078	4.00951	0.268822	0.7881	0.9997	No Diff.
AC100830.4	1.30496	0.581611	-0.45	3.34131	-0.134728	0.8928	0.9997	No Diff.
AC102953.4	0.186721	1.3142	-0.49	3.60751	-0.135923	0.8919	0.9997	No Diff.
AC103965.1	23.5394	13.1278	0.876	0.704985	1.2426	0.214	0.9997	No Diff.
AC104058.1	0	0.663456	-0.218	4.04626	-0.0539203	0.957	0.9997	CTRL unique
AC104076.3	2.82639	0.249883	1.972	2.73832	0.720332	0.4713	0.9997	No Diff.
AC104088.1	0.186721	0.374824	0.487	3.98719	0.12226	0.9027	0.9997	No Diff.
AC104113.2	0.652481	1.0513	-0.91	3.16996	-0.28693	0.7742	0.9997	No Diff.
AC104134.2	0.186721	0	1.897	4.06353	0.466846	0.6406	0.9997	FSHD unique
AC104135.2	0.933603	2.82186	-0.485	2.45245	-0.197936	0.8431	0.9997	No Diff.
AC104135.4	0.373441	0	2.291	4.04572	0.566198	0.5713	0.9997	FSHD unique
AC104297.1	1.30496	0	2.341	4.04896	0.578187	0.5631	0.9997	FSHD unique
AC104306.1	0.186721	0	1.897	4.06353	0.466846	0.6406	0.9997	FSHD unique
AC104439.4	0	0.331728	0.178	4.06458	0.0438172	0.9651	0.9997	CTRL unique
AC104451.2	0	0.124941	0.121	4.07427	0.0296385	0.9764	0.9997	CTRL unique
AC104532.4	0.373441	1.2925	-0.523	3.48616	-0.150164	0.8806	0.9997	No Diff.
AC104600.1	0	0.124941	0.121	4.07427	0.0296385	0.9764	0.9997	CTRL unique
AC104653.1	5.78209	1.66732	1.602	1.64727	0.972479	0.3308	0.9997	No Diff.
AC104654.2	0	0.59463	-0.243	4.04785	-0.0599676	0.9522	0.9997	CTRL unique
AC104655.3	0.186721	0.124941	1.028	4.02016	0.255629	0.7982	0.9997	No Diff.
AC104695.3	1.12032	0.999531	0.847	3.35663	0.252197	0.8009	0.9997	No Diff.
AC104700.2	0.560162	0	2.527	4.03866	0.625825	0.5314	0.9997	FSHD unique
AC104777.1	0.652481	0	1.932	4.06989	0.474765	0.635	0.9997	FSHD unique
AC104777.2	0	0.547198	-1.039	4.02048	-0.258323	0.7962	0.9997	CTRL unique
AC104794.4	0	0.629043	-0.618	4.034	-0.153263	0.8782	0.9997	CTRL unique
AC104794.5	0.186721	0.374824	0.487	3.98719	0.12226	0.9027	0.9997	No Diff.
AC104801.1	0.186721	0	1.897	4.06353	0.466846	0.6406	0.9997	FSHD unique
AC104809.4	0	0.124941	0.121	4.07427	0.0296385	0.9764	0.9997	CTRL unique
AC104820.2	1.68048	8.4876	-2.747	1.63254	-1.68273	0.09243	0.9997	No Diff.
AC105053.3	0	1.38303	-2.073	3.7014	-0.560036	0.5755	0.9997	CTRL unique
AC105053.4	7.3849	3.97671	0.954	1.22874	0.776107	0.4377	0.9997	No Diff.
AC105339.1	0.373441	0	2.291	4.04572	0.566198	0.5713	0.9997	FSHD unique
AC105399.2	0	0.249883	-0.212	4.04047	-0.0524225	0.9582	0.9997	CTRL unique
AC105749.1	6.42363	3.59321	0.836	1.28339	0.651537	0.5147	0.9997	No Diff.
AC105760.2	8.5866	6.2083	-0.07	1.2337	-0.0571284	0.9544	0.9997	No Diff.
AC105765.1	0	0.297315	0.161	4.0677	0.0395947	0.9684	0.9997	CTRL unique
AC105935.1	0	0.124941	0.121	4.07427	0.0296385	0.9764	0.9997	CTRL unique
AC106706.1	0.373441	0	2.291	4.04572	0.566198	0.5713	0.9997	FSHD unique
AC106782.18	0.560162	0.581611	0.392	3.96704	0.098836	0.9213	0.9997	No Diff.
AC106782.20	0.652481	0.891946	0.48	3.88018	0.123742	0.9015	0.9997	No Diff.
AC106786.1	3.70628	0.629043	1.907	2.29831	0.829811	0.4066	0.9997	No Diff.
AC106801.1	0.652481	0.331728	1.054	4.07305	0.258821	0.7958	0.9997	No Diff.
AC106862.1	105.033	97.7375	0.146	0.356338	0.410045	0.6818	0.9997	No Diff.
AC106869.2	7.38698	5.54484	0.045	1.30183	0.0349042	0.9722	0.9997	No Diff.
AC107057.2	0.839201	0.249883	1.633	3.9875	0.409654	0.6821	0.9997	No Diff.
AC107081.5	0.652481	0	1.932	4.06989	0.474765	0.635	0.9997	FSHD unique
AC107218.3	0.373441	0.249883	1.02	3.9867	0.255952	0.798	0.9997	No Diff.
AC107983.4	1.30496	0.797081	0.11	3.15004	0.0350756	0.972	0.9997	No Diff.
AC108004.2	0	0.124941	0.121	4.07427	0.0296385	0.9764	0.9997	CTRL unique
AC108025.2	1.39936	3.32596	-0.362	1.98924	-0.18201	0.8556	0.9997	No Diff.
AC108142.1	44.9326	47.3498	-0.032	0.478134	-0.0662725	0.9472	0.9997	No Diff.
AC108448.2	0	0.891946	-0.461	4.03702	-0.114123	0.9091	0.9997	CTRL unique
AC108449.2	0	0.581611	-1.034	4.01783	-0.257243	0.797	0.9997	CTRL unique
AC108463.1	0	0.331728	0.178	4.06458	0.0438172	0.9651	0.9997	CTRL unique
AC108463.2	2.42737	4.47648	-1.903	1.8635	-1.02093	0.3073	0.9997	No Diff.
AC108479.2	8.47339	3.86914	1.008	1.19035	0.847067	0.397	0.9997	No Diff.
AC108488.3	73.8974	67.2839	0.155	0.406823	0.381147	0.7031	0.9997	No Diff.
AC108488.4	2.98753	5.89826	-2.07	1.69676	-1.21991	0.2225	0.9997	No Diff.
AC108510.2	0	0.297315	0.161	4.0677	0.0395947	0.9684	0.9997	CTRL unique
AC108676.1	0.186721	0	1.897	4.06353	0.466846	0.6406	0.9997	FSHD unique
AC109326.1	0.373441	0.124941	1.381	4.00242	0.345092	0.73	0.9997	No Diff.
AC109333.10	0.186721	0.891946	0.805	4.00044	0.201321	0.8404	0.9997	No Diff.
AC109642.1	0.186721	0.456669	0.189	4.00505	0.0471053	0.9624	0.9997	No Diff.
AC110299.1	0.373441	0.124941	1.381	4.00242	0.345092	0.73	0.9997	No Diff.
AC110299.5	0.839201	0.956435	0.072	3.10593	0.0231227	0.9816	0.9997	No Diff.
AC110619.2	0.186721	0	1.897	4.06353	0.466846	0.6406	0.9997	FSHD unique
AC110781.3	4.55851	1.64159	1.78	1.73503	1.02581	0.305	0.9997	No Diff.
AC111200.10	1.6784	0.422257	1.726	2.88521	0.598137	0.5497	0.9997	No Diff.
AC111200.7	4.38273	3.76992	-0.014	1.52132	-0.00910855	0.9927	0.9997	No Diff.
AC112198.1	1.95744	0	2.486	3.87939	0.640925	0.5216	0.9997	FSHD unique
AC112217.2	0.879891	0	1.952	4.07314	0.479348	0.6317	0.9997	FSHD unique
AC112220.2	0	0.59463	-0.243	4.04785	-0.0599676	0.9522	0.9997	CTRL unique
AC112229.4	0.186721	0	1.897	4.06353	0.466846	0.6406	0.9997	FSHD unique
AC112229.7	1.30496	1.63291	-1.531	2.56287	-0.59752	0.5502	0.9997	No Diff.
AC112255.1	1.53237	0.629043	1.064	2.91166	0.365308	0.7149	0.9997	No Diff.
AC112497.1	0	0.331728	0.178	4.06458	0.0438172	0.9651	0.9997	CTRL unique
AC112721.2	0.186721	0.960771	-0.324	4.00379	-0.0808023	0.9356	0.9997	No Diff.
AC113189.5	30.8883	33.3475	-0.156	0.568847	-0.274048	0.784	0.9997	No Diff.
AC113610.1	1.95744	0.124941	1.521	3.47541	0.437553	0.6617	0.9997	No Diff.
AC113617.1	0.652481	1.00387	-1.293	3.21775	-0.401729	0.6879	0.9997	No Diff.
AC114271.2	27.8575	18.6125	0.557	0.639981	0.869962	0.3843	0.9997	No Diff.
AC114730.2	3.63585	2.73164	-0.043	1.73127	-0.0250287	0.98	0.9997	No Diff.
AC114730.3	2.63967	1.17191	-0.849	2.58269	-0.328763	0.7423	0.9997	No Diff.
AC114730.8	1.86512	0.788397	1.802	2.66552	0.675955	0.4991	0.9997	No Diff.
AC114752.2	0.186721	0	1.897	4.06353	0.466846	0.6406	0.9997	FSHD unique
AC114755.7	0	0.124941	0.121	4.07427	0.0296385	0.9764	0.9997	CTRL unique
AC114765.1	0.373441	0	2.291	4.04572	0.566198	0.5713	0.9997	FSHD unique
AC114803.3	0.373441	0	2.291	4.04572	0.566198	0.5713	0.9997	FSHD unique
AC114810.5	0.186721	0	1.897	4.06353	0.466846	0.6406	0.9997	FSHD unique
AC114814.2	0	0.124941	0.121	4.07427	0.0296385	0.9764	0.9997	CTRL unique
AC114877.3	7.07611	6.91515	-0.002	1.10065	-0.00220969	0.9982	0.9997	No Diff.
AC115522.3	2.60992	1.7191	-0.036	2.37806	-0.015081	0.988	0.9997	No Diff.
AC115617.2	1.49168	1.28816	-0.301	2.62674	-0.114484	0.9089	0.9997	No Diff.
AC116366.4	11.5788	9.34544	0.278	0.924283	0.300868	0.7635	0.9997	No Diff.
AC116366.5	0	0.124941	0.121	4.07427	0.0296385	0.9764	0.9997	CTRL unique
AC116366.6	0	0.422257	-0.654	4.04244	-0.161901	0.8714	0.9997	CTRL unique
AC116609.2	12.3185	1.65864	1.584	3.95887	0.400136	0.6891	0.9997	No Diff.
AC116614.1	0.373441	1.92589	-1.598	2.74976	-0.58105	0.5612	0.9997	No Diff.
AC118754.4	0.186721	0	1.897	4.06353	0.466846	0.6406	0.9997	FSHD unique
AC119403.1	0	0.124941	0.121	4.07427	0.0296385	0.9764	0.9997	CTRL unique
AC121251.1	0	0.249883	-0.212	4.04047	-0.0524225	0.9582	0.9997	CTRL unique
AC121253.1	229.365	210.434	-0.017	0.330334	-0.051423	0.959	0.9997	No Diff.
AC122129.3	0.879891	0.124941	1.088	4.05539	0.26819	0.7886	0.9997	No Diff.
AC122136.1	3.73025	1.9603	0.475	1.82089	0.260755	0.7943	0.9997	No Diff.
AC123788.3	4.63989	4.35184	0.191	1.56689	0.122169	0.9028	0.9997	No Diff.
AC123788.4	1.6784	0.456669	1.693	2.92335	0.579241	0.5624	0.9997	No Diff.
AC123900.2	0	0.124941	0.121	4.07427	0.0296385	0.9764	0.9997	CTRL unique
AC124789.1	6.51803	6.72107	0.016	1.1408	0.0144417	0.9885	0.9997	No Diff.
AC124861.1	0.186721	0.891946	0.805	4.00044	0.201321	0.8404	0.9997	No Diff.
AC124944.2	14.1804	11.5597	-0.073	0.938198	-0.0774032	0.9383	0.9997	No Diff.
AC124944.3	4.05206	2.59803	0.723	1.58784	0.455105	0.649	0.9997	No Diff.
AC125232.1	16.3689	18.6121	0.046	0.749497	0.0618408	0.9507	0.9997	No Diff.
AC125238.3	0.186721	0	1.897	4.06353	0.466846	0.6406	0.9997	FSHD unique
AC125421.1	0	0.331728	0.178	4.06458	0.0438172	0.9651	0.9997	CTRL unique
AC125634.1	0	0.331728	0.178	4.06458	0.0438172	0.9651	0.9997	CTRL unique
AC126118.1	1.6784	1.53805	-0.092	2.46065	-0.0374504	0.9701	0.9997	No Diff.
AC126365.4	0.186721	1.63291	-1.771	3.03289	-0.583831	0.5593	0.9997	No Diff.
AC126544.4	74.5039	79.3467	-0.016	0.415339	-0.0393447	0.9686	0.9997	No Diff.
AC127391.3	0.186721	0	1.897	4.06353	0.466846	0.6406	0.9997	FSHD unique
AC127904.2	3.57327	5.07979	-0.9	1.51188	-0.595102	0.5518	0.9997	No Diff.
AC128709.2	0	0.331728	0.178	4.06458	0.0438172	0.9651	0.9997	CTRL unique
AC128709.4	1.75978	0	2.322	4.04456	0.574048	0.5659	0.9997	FSHD unique
AC129492.6	0.186721	0.124941	1.028	4.02016	0.255629	0.7982	0.9997	No Diff.
AC129929.5	8.45151	6.32919	0.365	1.09623	0.333005	0.7391	0.9997	No Diff.
AC130710.1	0.373441	1.51665	-0.885	3.23068	-0.273929	0.7841	0.9997	No Diff.
AC131097.3	2.7857	3.70947	-0.595	1.61243	-0.369275	0.7119	0.9997	No Diff.
AC131097.4	0	2.22754	-2.959	3.02927	-0.976883	0.3286	0.9997	CTRL unique
AC131180.2	1.30496	2.37852	0.247	2.7002	0.0914625	0.9271	0.9997	No Diff.
AC131180.3	0	0.331728	0.178	4.06458	0.0438172	0.9651	0.9997	CTRL unique
AC131180.4	16.2197	22.7894	-0.494	0.895089	-0.55232	0.5807	0.9997	No Diff.
AC133109.1	1.62677	1.45185	1.037	2.48189	0.417861	0.676	0.9997	No Diff.
AC133644.2	0.373441	0	2.291	4.04572	0.566198	0.5713	0.9997	FSHD unique
AC133644.3	0.186721	0.59463	0.852	4.02268	0.211852	0.8322	0.9997	No Diff.
AC133680.1	0.186721	1.94325	-1.504	2.92716	-0.513726	0.6074	0.9997	No Diff.
AC133919.6	0.933603	1.51665	-0.365	2.91876	-0.125133	0.9004	0.9997	No Diff.
AC133965.1	0	0.297315	0.161	4.0677	0.0395947	0.9684	0.9997	CTRL unique
AC134594.3	0.373441	0	2.291	4.04572	0.566198	0.5713	0.9997	FSHD unique
AC136007.2	141.375	126.803	0.062	0.367755	0.16749	0.867	0.9997	No Diff.
AC136289.1	0.186721	0.331728	1.033	4.06928	0.253926	0.7996	0.9997	No Diff.
AC136290.1	3.02614	2.85658	0.285	1.67423	0.170462	0.8646	0.9997	No Diff.
AC136940.3	0	0.297315	0.161	4.0677	0.0395947	0.9684	0.9997	CTRL unique
AC137723.5	1.90581	3.71382	-0.951	1.75355	-0.54226	0.5876	0.9997	No Diff.
AC137932.4	0.186721	0.456669	0.189	4.00505	0.0471053	0.9624	0.9997	No Diff.
AC137932.5	0.186721	0	1.897	4.06353	0.466846	0.6406	0.9997	FSHD unique
AC137932.6	3.66559	0.663456	3.109	2.22788	1.39539	0.1629	0.9997	No Diff.
AC137934.1	0.839201	1.45185	0.4	2.85027	0.140214	0.8885	0.9997	No Diff.
AC138035.1	0	0.422257	-0.654	4.04244	-0.161901	0.8714	0.9997	CTRL unique
AC138035.2	20.7861	17.8851	0.292	0.696941	0.418985	0.6752	0.9997	No Diff.
AC138430.4	0.652481	0	1.932	4.06989	0.474765	0.635	0.9997	FSHD unique
AC138647.1	0.186721	0	1.897	4.06353	0.466846	0.6406	0.9997	FSHD unique
AC138655.4	0.373441	0.297315	1.404	4.03324	0.348082	0.7278	0.9997	No Diff.
AC138969.4	4.70246	4.19218	-0.092	1.38403	-0.0665247	0.947	0.9997	No Diff.
AC138972.2	0	0.249883	-0.212	4.04047	-0.0524225	0.9582	0.9997	CTRL unique
AC139099.3	1.49168	1.25375	-0.266	2.44671	-0.108675	0.9135	0.9997	No Diff.
AC139099.5	2.05184	1.21934	0.868	2.35828	0.367943	0.7129	0.9997	No Diff.
AC139100.3	0.186721	0.878926	-0.914	3.77905	-0.24179	0.8089	0.9997	No Diff.
AC139100.4	2.27925	2.25762	0.002	1.84455	0.00130949	0.999	0.9997	No Diff.
AC139143.2	3.57327	0	4.186	2.76906	1.51179	0.1306	0.9997	FSHD unique
AC139452.2	0	1.22367	-1.218	4.00689	-0.304066	0.7611	0.9997	CTRL unique
AC139887.4	1.02592	2.87829	-0.462	2.22683	-0.207404	0.8357	0.9997	No Diff.
AC139932.1	0.186721	0	1.897	4.06353	0.466846	0.6406	0.9997	FSHD unique
AC140076.1	0.186721	0.124941	1.028	4.02016	0.255629	0.7982	0.9997	No Diff.
AC140481.1	2.5176	1.01689	1.568	2.32708	0.674	0.5003	0.9997	No Diff.
AC140481.7	1.30496	0.719572	0.176	3.20135	0.0550793	0.9561	0.9997	No Diff.
AC140542.2	0	0.663456	-0.218	4.04626	-0.0539203	0.957	0.9997	CTRL unique
AC140725.4	1.25333	0.374824	1.725	3.48509	0.494846	0.6207	0.9997	No Diff.
AC141586.5	40.2797	23.7009	0.786	0.550449	1.42715	0.1535	0.9997	No Diff.
AC141928.1	14.3061	12.6535	0.127	0.924591	0.137231	0.8908	0.9997	No Diff.
AC142472.6	19.2725	16.5877	-0.032	0.737245	-0.0435113	0.9653	0.9997	No Diff.
AC142528.1	3.11845	1.9603	0.73	1.76959	0.412681	0.6798	0.9997	No Diff.
AC144449.1	1.86512	3.28752	-0.75	1.85327	-0.404521	0.6858	0.9997	No Diff.
AC144450.1	1.30496	0	2.341	4.04896	0.578187	0.5631	0.9997	FSHD unique
AC144450.2	0.186721	0.753985	-0.601	3.97679	-0.15114	0.8799	0.9997	No Diff.
AC144521.1	1.06661	3.57616	-1.872	2.0555	-0.910805	0.3624	0.9997	No Diff.
AC144530.1	8.71174	5.28658	0.331	1.14565	0.28917	0.7725	0.9997	No Diff.
AC144568.4	0.373441	0.422257	0.497	3.98961	0.124453	0.901	0.9997	No Diff.
AC144652.1	29.721	20.1809	0.529	0.624502	0.847572	0.3967	0.9997	No Diff.
AC144831.1	11.6883	10.9179	0.195	0.899273	0.216481	0.8286	0.9997	No Diff.
AC144831.3	2.97242	2.44301	0.265	1.73366	0.152582	0.8787	0.9997	No Diff.
AC144835.1	0	0.124941	0.121	4.07427	0.0296385	0.9764	0.9997	CTRL unique
AC145124.1	0.186721	1.32691	0.681	3.95585	0.172041	0.8634	0.9997	No Diff.
AC145124.2	5.29237	2.59368	0.945	1.46046	0.647039	0.5176	0.9997	No Diff.
AC145343.2	1.86512	0	3.628	3.58784	1.01114	0.3119	0.9997	FSHD unique
AC145676.2	0.746882	1.96464	-1.324	2.59429	-0.510167	0.6099	0.9997	No Diff.
AC147651.3	16.384	11.0255	0.55	0.832345	0.661081	0.5086	0.9997	No Diff.
AC147651.4	5.66581	3.04601	0.687	1.39798	0.49131	0.6232	0.9997	No Diff.
AC147651.5	0	1.03828	-1.586	3.99679	-0.396933	0.6914	0.9997	CTRL unique
AC156455.1	0.933603	1.94325	-0.761	2.60132	-0.292401	0.77	0.9997	No Diff.
AC159540.1	39.6636	40.6166	-0.509	0.674273	-0.754943	0.4503	0.9997	No Diff.
AC159540.14	0	0.331728	0.178	4.06458	0.0438172	0.9651	0.9997	CTRL unique
AC226118.1	0.879891	0.124941	1.088	4.05539	0.26819	0.7886	0.9997	No Diff.
ACAA1	183.208	180.271	0.021	0.286639	0.0726885	0.9421	0.9997	No Diff.
ACAA2	310.329	283.616	0.147	0.27954	0.526846	0.5983	0.9997	No Diff.
ACACA	446.064	502.738	-0.181	0.233818	-0.775444	0.4381	0.9997	No Diff.
ACACB	84.0841	100.33	-0.189	0.373544	-0.506678	0.6124	0.9997	No Diff.
ACAD10	168.988	177.035	-0.064	0.290711	-0.219812	0.826	0.9997	No Diff.
ACAD11	5.1703	6.16117	-0.321	1.23293	-0.260542	0.7944	0.9997	No Diff.
ACAD8	179.271	190.908	-0.103	0.293706	-0.350886	0.7257	0.9997	No Diff.
ACAD9	267.743	285.812	-0.096	0.26333	-0.362893	0.7167	0.9997	No Diff.
ACADL	8.70288	3.09345	1.527	1.19569	1.27743	0.2015	0.9997	No Diff.
ACADM	352.164	342.643	0.033	0.248613	0.131835	0.8951	0.9997	No Diff.
ACADS	85.8345	64.7696	0.38	0.40962	0.928825	0.353	0.9997	No Diff.
ACADSB	99.8891	105.411	-0.089	0.371068	-0.240776	0.8097	0.9997	No Diff.
ACADVL	1529.05	1377.85	0.143	0.22057	0.648415	0.5167	0.9997	No Diff.
ACAN	0.652481	2.51184	-2.459	2.49405	-0.98592	0.3242	0.9997	No Diff.
ACAP1	2.83942	1.55107	0.871	1.88431	0.462271	0.6439	0.9997	No Diff.
ACAP2	138.868	127.635	0.121	0.313295	0.385174	0.7001	0.9997	No Diff.
ACAP3	805.624	865.063	-0.098	0.209922	-0.465322	0.6417	0.9997	No Diff.
ACAT1	265.614	241.961	0.139	0.265083	0.523898	0.6003	0.9997	No Diff.
ACAT2	239.741	269.057	-0.165	0.290377	-0.569367	0.5691	0.9997	No Diff.
ACBD3	755.95	693.651	0.124	0.217619	0.570149	0.5686	0.9997	No Diff.
ACBD4	20.2733	23.8004	-0.279	0.697951	-0.3993	0.6897	0.9997	No Diff.
ACBD5	268.448	235.183	0.186	0.264091	0.703113	0.482	0.9997	No Diff.
ACBD6	226.588	219.507	0.043	0.272035	0.156536	0.8756	0.9997	No Diff.
ACBD7	4.92987	1.9603	1.139	1.58569	0.718593	0.4724	0.9997	No Diff.
ACCS	17.7301	23.3382	-0.596	0.845994	-0.704969	0.4808	0.9997	No Diff.
ACCSL	0	0.629043	-0.618	4.034	-0.153263	0.8782	0.9997	CTRL unique
ACD	63.8019	51.2971	0.285	0.44384	0.643182	0.5201	0.9997	No Diff.
ACE	0.186721	1.47356	-1.487	3.16337	-0.469954	0.6384	0.9997	No Diff.
ACE2	0	0.719572	-1.015	4.02342	-0.252241	0.8009	0.9997	CTRL unique
ACER2	10.9586	15.4415	-0.694	0.894503	-0.775738	0.4379	0.9997	No Diff.
ACER3	34.1158	46.1397	-0.455	0.563353	-0.808334	0.4189	0.9997	No Diff.
ACHE	670.884	609.36	0.067	0.833475	0.0801302	0.9361	0.9997	No Diff.
ACIN1	1669.52	1653.38	-0.022	0.217454	-0.100034	0.9203	0.9997	No Diff.
ACKR2	0.746882	0.297315	1.565	3.98981	0.392149	0.6949	0.9997	No Diff.
ACKR3	5.02635	1.58114	2.111	1.7553	1.20252	0.2292	0.9997	No Diff.
ACKR4	0	0.124941	0.121	4.07427	0.0296385	0.9764	0.9997	CTRL unique
ACLY	1175.47	1203.21	-0.033	0.204913	-0.160227	0.8727	0.9997	No Diff.
ACO1	312.852	292.924	0.094	0.249723	0.376518	0.7065	0.9997	No Diff.
ACO2	1533.72	1405.62	0.082	0.243114	0.335595	0.7372	0.9997	No Diff.
ACOD1	0	0.249883	-0.212	4.04047	-0.0524225	0.9582	0.9997	CTRL unique
ACOT1	15.0044	12.6764	0.631	0.874946	0.721704	0.4705	0.9997	No Diff.
ACOT11	213.441	233.619	-0.074	0.30889	-0.23812	0.8118	0.9997	No Diff.
ACOT12	1.02592	0	3.058	4.01794	0.761061	0.4466	0.9997	FSHD unique
ACOT13	111.712	99.4957	0.113	0.364097	0.309809	0.7567	0.9997	No Diff.
ACOT2	109.788	96.3802	0.238	0.403789	0.589697	0.5554	0.9997	No Diff.
ACOT4	0.186721	0.913339	-0.52	3.97012	-0.131092	0.8957	0.9997	No Diff.
ACOT6	0.186721	0	1.897	4.06353	0.466846	0.6406	0.9997	FSHD unique
ACOT7	59.5364	93.8682	-0.671	0.407432	-1.64765	0.09942	0.9997	No Diff.
ACOT8	120.209	111.399	0.067	0.350944	0.189568	0.8496	0.9997	No Diff.
ACOT9	181.444	178.615	0.015	0.29923	0.0485496	0.9613	0.9997	No Diff.
ACOX1	325.799	325.833	-0.008	0.24743	-0.0319635	0.9745	0.9997	No Diff.
ACOX2	49.6783	40.8358	0.251	0.473135	0.531397	0.5951	0.9997	No Diff.
ACOX3	112.16	131.785	-0.197	0.338846	-0.581046	0.5612	0.9997	No Diff.
ACOXL	0.373441	1.17624	-0.938	3.23098	-0.290376	0.7715	0.9997	No Diff.
ACP1	367.269	355.937	0.052	0.24812	0.211244	0.8327	0.9997	No Diff.
ACP2	133.297	135.867	-0.027	0.314214	-0.0858519	0.9316	0.9997	No Diff.
ACP5	0.373441	0.124941	1.381	4.00242	0.345092	0.73	0.9997	No Diff.
ACP6	78.4375	69.2027	0.179	0.389065	0.460715	0.645	0.9997	No Diff.
ACPP	0.373441	1.18926	1.131	3.8998	0.289976	0.7718	0.9997	No Diff.
ACRBP	4.45316	7.95777	-1.356	1.30608	-1.03835	0.2991	0.9997	No Diff.
ACRV1	1.06661	0	2.718	4.0378	0.673164	0.5008	0.9997	FSHD unique
ACSBG1	3.45121	2.35248	0.33	1.76619	0.186931	0.8517	0.9997	No Diff.
ACSF2	538.737	436.125	0.268	0.267388	1.00348	0.3156	0.9997	No Diff.
ACSF3	135.428	120.414	0.172	0.318087	0.540298	0.589	0.9997	No Diff.
ACSL1	555.233	551.267	0.003	0.229399	0.0113422	0.991	0.9997	No Diff.
ACSL3	818.651	825.954	-0.022	0.218571	-0.0988056	0.9213	0.9997	No Diff.
ACSL4	731.712	664.374	0.119	0.247709	0.479461	0.6316	0.9997	No Diff.
ACSL6	0.373441	0	2.291	4.04572	0.566198	0.5713	0.9997	FSHD unique
ACSM1	0	0.124941	0.121	4.07427	0.0296385	0.9764	0.9997	CTRL unique
ACSM3	5.75813	2.17577	1.223	1.4995	0.815805	0.4146	0.9997	No Diff.
ACSM5	0	0.374824	-0.278	4.01452	-0.0692411	0.9448	0.9997	CTRL unique
ACSS1	52.9674	78.4023	-0.586	0.434231	-1.34998	0.177	0.9997	No Diff.
ACSS2	345.115	274.687	0.277	0.269999	1.02472	0.3055	0.9997	No Diff.
ACSS3	63.2511	52.2962	0.321	0.4391	0.73067	0.465	0.9997	No Diff.
ACTA1	7614.84	5568.23	0.441	0.206711	2.13502	0.03276	0.9997	No Diff.
ACTA2	718.998	782.368	-0.037	0.277245	-0.132596	0.8945	0.9997	No Diff.
ACTB	4350.25	4715.51	-0.116	0.263981	-0.438757	0.6608	0.9997	No Diff.
ACTC1	43922.2	34737.5	0.264	0.220056	1.1989	0.2306	0.9997	No Diff.
ACTG1	4133.36	4421.57	-0.089	0.20731	-0.429941	0.6672	0.9997	No Diff.
ACTG1P1	2.51969	3.18398	-0.684	1.82232	-0.375331	0.7074	0.9997	No Diff.
ACTG2	5.02635	4.93749	-0.079	1.32412	-0.0596746	0.9524	0.9997	No Diff.
ACTGP3	0.186721	0	1.897	4.06353	0.466846	0.6406	0.9997	FSHD unique
ACTL10	3.01311	1.75785	-0.172	1.96053	-0.0879802	0.9299	0.9997	No Diff.
ACTL6A	127.019	129.172	-0.06	0.359268	-0.165905	0.8682	0.9997	No Diff.
ACTL8	0	0.124941	0.121	4.07427	0.0296385	0.9764	0.9997	CTRL unique
ACTN1	840.53	718.725	0.225	0.210721	1.0682	0.2854	0.9997	No Diff.
ACTN1-AS1	0	0.672139	-1.272	4.01106	-0.317181	0.7511	0.9997	CTRL unique
ACTN2	12185.4	9871.82	0.247	0.2159	1.14599	0.2518	0.9997	No Diff.
ACTN3	1512.74	1448.95	0.214	0.829056	0.257968	0.7964	0.9997	No Diff.
ACTN4	1230.98	1394.58	-0.212	0.227858	-0.931221	0.3517	0.9997	No Diff.
ACTR10	247.009	250.954	-0.034	0.275914	-0.124955	0.9006	0.9997	No Diff.
ACTR1A	921.105	948.562	-0.065	0.227675	-0.284842	0.7758	0.9997	No Diff.
ACTR1B	441.322	402.642	0.118	0.238407	0.496384	0.6196	0.9997	No Diff.
ACTR2	1123.56	1152.98	-0.04	0.209166	-0.192745	0.8472	0.9997	No Diff.
ACTR3	673.962	598.377	0.166	0.219222	0.757861	0.4485	0.9997	No Diff.
ACTR3B	57.7694	48.6122	0.253	0.452266	0.559439	0.5759	0.9997	No Diff.
ACTR3C	1.12032	2.66685	-1.327	2.26845	-0.584964	0.5586	0.9997	No Diff.
ACTR5	43.4258	45.3467	-0.095	0.483386	-0.195738	0.8448	0.9997	No Diff.
ACTR6	84.4324	97.3544	-0.226	0.372926	-0.60606	0.5445	0.9997	No Diff.
ACTR8	224.034	212.35	0.057	0.280242	0.205101	0.8375	0.9997	No Diff.
ACTRT2	0.186721	0	1.897	4.06353	0.466846	0.6406	0.9997	FSHD unique
ACTRT3	6.33131	4.84696	0.401	1.22227	0.327698	0.7431	0.9997	No Diff.
ACVR1	261.473	245.754	0.08	0.266415	0.299786	0.7643	0.9997	No Diff.
ACVR1B	218.533	185.367	0.238	0.276262	0.862192	0.3886	0.9997	No Diff.
ACVR1C	148.421	153.181	0.027	0.353365	0.0765687	0.939	0.9997	No Diff.
ACVR2A	292.361	344.35	-0.28	0.28086	-0.998082	0.3182	0.9997	No Diff.
ACVR2B	278.121	299.256	-0.104	0.265076	-0.392834	0.6944	0.9997	No Diff.
ACVRL1	71.9457	42.4771	0.652	0.458929	1.41991	0.1556	0.9997	No Diff.
ACY1	1.90581	0.297315	3.04	2.90063	1.04797	0.2947	0.9997	No Diff.
ACYP1	23.7908	32.5163	-0.444	0.590726	-0.751879	0.4521	0.9997	No Diff.
ACYP2	103.268	76.8762	0.427	0.375582	1.13716	0.2555	0.9997	No Diff.
AD000090.2	102.143	96.8319	0.035	0.353147	0.0995968	0.9207	0.9997	No Diff.
AD000092.3	1.30496	3.08507	-1.76	2.19156	-0.803303	0.4218	0.9997	No Diff.
AD001527.4	0.373441	0.878926	-0.574	3.52912	-0.162674	0.8708	0.9997	No Diff.
ADA	32.1333	45.7309	-0.478	0.519443	-0.919634	0.3578	0.9997	No Diff.
ADAL	172.113	159.111	0.126	0.295895	0.42577	0.6703	0.9997	No Diff.
ADAM10	873.716	866.201	0.016	0.217309	0.073314	0.9416	0.9997	No Diff.
ADAM11	13.8195	30.1036	-0.984	0.674789	-1.45861	0.1447	0.9997	No Diff.
ADAM12	360.921	476.818	-0.319	0.252732	-1.26117	0.2072	0.9997	No Diff.
ADAM15	46.2913	46.0836	0.012	0.473588	0.0254809	0.9797	0.9997	No Diff.
ADAM17	376.028	349.588	0.068	0.261236	0.261536	0.7937	0.9997	No Diff.
ADAM19	840.238	753.644	0.132	0.230677	0.570626	0.5683	0.9997	No Diff.
ADAM20	0.933603	0.422257	0.886	3.76084	0.235677	0.8137	0.9997	No Diff.
ADAM21	3.5863	2.41697	0.614	1.67532	0.366315	0.7141	0.9997	No Diff.
ADAM21P1	0	0.124941	0.121	4.07427	0.0296385	0.9764	0.9997	CTRL unique
ADAM22	89.1125	107.035	-0.172	0.375931	-0.458325	0.6467	0.9997	No Diff.
ADAM23	103.941	101.929	-0.103	0.435123	-0.236747	0.8129	0.9997	No Diff.
ADAM28	49.4875	45.6387	0.2	0.499846	0.400103	0.6891	0.9997	No Diff.
ADAM32	3.73025	2.34815	0.315	1.74169	0.180575	0.8567	0.9997	No Diff.
ADAM33	129.802	164.342	-0.168	0.347463	-0.484232	0.6282	0.9997	No Diff.
ADAM3A	0	0.297315	0.161	4.0677	0.0395947	0.9684	0.9997	CTRL unique
ADAM5	0.373441	0	2.291	4.04572	0.566198	0.5713	0.9997	FSHD unique
ADAM8	13.0319	21.6634	-0.778	0.75546	-1.03012	0.303	0.9997	No Diff.
ADAM9	263.38	271.93	-0.066	0.269764	-0.244143	0.8071	0.9997	No Diff.
ADAMDEC1	0	0.124941	0.121	4.07427	0.0296385	0.9764	0.9997	CTRL unique
ADAMTS1	317.242	336.079	-0.071	0.2595	-0.272514	0.7852	0.9997	No Diff.
ADAMTS10	160.865	213.429	-0.312	0.315225	-0.99128	0.3215	0.9997	No Diff.
ADAMTS12	280.839	300.724	-0.096	0.251233	-0.380484	0.7036	0.9997	No Diff.
ADAMTS13	121.384	149.267	-0.279	0.361645	-0.77101	0.4407	0.9997	No Diff.
ADAMTS14	482.348	521.478	-0.151	0.272725	-0.551919	0.581	0.9997	No Diff.
ADAMTS15	278.647	303.451	-0.134	0.253296	-0.528658	0.597	0.9997	No Diff.
ADAMTS16	87.9433	84.3958	-0.025	0.414017	-0.0597581	0.9523	0.9997	No Diff.
ADAMTS17	24.3489	27.4495	-0.181	0.607182	-0.297498	0.7661	0.9997	No Diff.
ADAMTS18	0.186721	0	1.897	4.06353	0.466846	0.6406	0.9997	FSHD unique
ADAMTS19	10.7845	22.4267	-0.716	0.838792	-0.854047	0.3931	0.9997	No Diff.
ADAMTS2	139.952	143.702	-0.458	0.380288	-1.20511	0.2282	0.9997	No Diff.
ADAMTS20	8.42593	7.45366	0.107	1.07659	0.099511	0.9207	0.9997	No Diff.
ADAMTS3	9.66623	12.1586	-0.481	0.972812	-0.49447	0.621	0.9997	No Diff.
ADAMTS4	104.401	84.8556	0.268	0.366312	0.732139	0.4641	0.9997	No Diff.
ADAMTS5	203.369	254.139	-0.334	0.279473	-1.19653	0.2315	0.9997	No Diff.
ADAMTS6	13.1023	17.1993	-0.438	0.777073	-0.563742	0.5729	0.9997	No Diff.
ADAMTS7	394.928	445.319	-0.178	0.232647	-0.763513	0.4452	0.9997	No Diff.
ADAMTS7P1	0	0.331728	0.178	4.06458	0.0438172	0.9651	0.9997	CTRL unique
ADAMTS8	39.6017	48.6166	-0.578	0.581732	-0.993093	0.3207	0.9997	No Diff.
ADAMTS9	538.691	408.883	0.387	0.232858	1.66225	0.09646	0.9997	No Diff.
ADAMTSL1	81.3808	120.881	-0.331	0.470067	-0.704199	0.4813	0.9997	No Diff.
ADAMTSL2	63.6684	61.0158	-0.008	0.421968	-0.0183719	0.9853	0.9997	No Diff.
ADAMTSL3	41.6435	23.851	1.006	0.649212	1.5489	0.1214	0.9997	No Diff.
ADAMTSL4	41.3122	34.4548	-0.407	0.667253	-0.609381	0.5423	0.9997	No Diff.
ADAMTSL4-AS1	0.560162	3.20133	-1.828	2.37465	-0.769837	0.4414	0.9997	No Diff.
ADAMTSL5	91.2483	84.7862	0.108	0.374533	0.288112	0.7733	0.9997	No Diff.
ADAP1	2.23856	1.97332	0.049	2.00388	0.0244467	0.9805	0.9997	No Diff.
ADAP2	1.12032	2.69289	-1.397	2.2966	-0.608398	0.5429	0.9997	No Diff.
ADAR	606.965	666.163	-0.145	0.221219	-0.655197	0.5123	0.9997	No Diff.
ADARB1	128.253	148.369	-0.251	0.32321	-0.777444	0.4369	0.9997	No Diff.
ADARB2	0	1.51665	-2.244	3.89208	-0.576609	0.5642	0.9997	CTRL unique
ADAT1	145.808	136.862	0.067	0.317985	0.209765	0.8339	0.9997	No Diff.
ADAT2	42.9949	55.0279	-0.346	0.459401	-0.753958	0.4509	0.9997	No Diff.
ADAT3	14.8882	16.7167	-0.151	0.756132	-0.199721	0.8417	0.9997	No Diff.
ADCK1	44.0787	51.3005	-0.204	0.470239	-0.434172	0.6642	0.9997	No Diff.
ADCK2	33.9614	31.9343	0.096	0.54124	0.177895	0.8588	0.9997	No Diff.
ADCK3	870.434	739.257	0.102	0.269538	0.377912	0.7055	0.9997	No Diff.
ADCK4	145.666	155.734	-0.101	0.305793	-0.328732	0.7424	0.9997	No Diff.
ADCK5	80.5171	56.3117	0.467	0.40352	1.15837	0.2467	0.9997	No Diff.
ADCY1	171.075	145.939	0.225	0.324551	0.693566	0.488	0.9997	No Diff.
ADCY10	2.42528	2.00773	0.026	1.97013	0.0133786	0.9893	0.9997	No Diff.
ADCY2	104.145	93.5097	0.124	0.350877	0.352023	0.7248	0.9997	No Diff.
ADCY3	96.1778	114.907	-0.323	0.366165	-0.881974	0.3778	0.9997	No Diff.
ADCY4	1.49168	1.03828	0.009	2.72081	0.00329495	0.9974	0.9997	No Diff.
ADCY5	43.4476	35.9538	0.2	0.531366	0.375776	0.7071	0.9997	No Diff.
ADCY6	450.098	457.204	-0.005	0.240644	-0.0192083	0.9847	0.9997	No Diff.
ADCY7	32.972	37.5142	-0.16	0.52724	-0.303752	0.7613	0.9997	No Diff.
ADCY9	250.431	210.742	0.269	0.297294	0.90367	0.3662	0.9997	No Diff.
ADCYAP1	20.034	29.8714	-1.139	0.725304	-1.5705	0.1163	0.9997	No Diff.
ADCYAP1R1	19.6955	33.8264	-1.17	0.682507	-1.71406	0.08652	0.9997	No Diff.
ADD1	1745.05	1679.52	0.052	0.200374	0.261858	0.7934	0.9997	No Diff.
ADD2	0.186721	0.124941	1.028	4.02016	0.255629	0.7982	0.9997	No Diff.
ADD3	406.481	412.64	-0.047	0.247325	-0.188555	0.8504	0.9997	No Diff.
ADD3-AS1	1.68048	1.49495	0.121	2.63493	0.045768	0.9635	0.9997	No Diff.
ADGRA1	71.9691	92.3583	-0.43	0.402251	-1.06791	0.2856	0.9997	No Diff.
ADGRA2	392.191	439.142	-0.142	0.282636	-0.503117	0.6149	0.9997	No Diff.
ADGRA3	625.624	695.589	-0.231	0.260038	-0.88997	0.3735	0.9997	No Diff.
ADGRB1	46.9287	41.0955	0.033	0.514327	0.0632195	0.9496	0.9997	No Diff.
ADGRB2	442.164	377.176	0.154	0.266155	0.577265	0.5638	0.9997	No Diff.
ADGRB3	32.2439	21.3221	0.516	0.611469	0.843959	0.3987	0.9997	No Diff.
ADGRD1	62.0087	48.9058	0.323	0.436322	0.739383	0.4597	0.9997	No Diff.
ADGRD2	0	0.124941	0.121	4.07427	0.0296385	0.9764	0.9997	CTRL unique
ADGRE2	3.75999	8.64291	-0.961	1.33769	-0.718575	0.4724	0.9997	No Diff.
ADGRE5	382.698	320.786	0.226	0.260138	0.868485	0.3851	0.9997	No Diff.
ADGRF1	0.373441	0.297315	1.404	4.03324	0.348082	0.7278	0.9997	No Diff.
ADGRF3	0	1.16322	-1.749	3.99245	-0.438059	0.6613	0.9997	CTRL unique
ADGRF5	127.621	86.0014	0.348	0.387219	0.898255	0.369	0.9997	No Diff.
ADGRG1	6.42779	9.05217	-0.883	1.21265	-0.728083	0.4666	0.9997	No Diff.
ADGRG2	3.91905	9.35412	-1.327	1.30442	-1.01748	0.3089	0.9997	No Diff.
ADGRG5	0	0.124941	0.121	4.07427	0.0296385	0.9764	0.9997	CTRL unique
ADGRG6	8.59754	28.51	-1.262	0.811343	-1.55496	0.12	0.9997	No Diff.
ADGRL1	283.835	314.707	-0.103	0.260451	-0.394019	0.6936	0.9997	No Diff.
ADGRL2	992.045	1131.5	-0.19	0.205285	-0.925344	0.3548	0.9997	No Diff.
ADGRL3	226.017	280.965	-0.371	0.27304	-1.3606	0.1736	0.9997	No Diff.
ADGRL4	5.91718	3.38643	0.747	1.35101	0.553054	0.5802	0.9997	No Diff.
ADGRV1	87.5221	85.2001	-0.146	0.434952	-0.334845	0.7377	0.9997	No Diff.
ADH1A	3.51956	0.124941	1.556	2.80587	0.554519	0.5792	0.9997	No Diff.
ADH1B	27.0736	54.7271	-1.01	0.566568	-1.78199	0.07475	0.9997	No Diff.
ADH1C	5.08006	4.85131	-0.037	1.38147	-0.0271173	0.9784	0.9997	No Diff.
ADH5	609.398	577.08	0.078	0.225998	0.345859	0.7294	0.9997	No Diff.
ADH5P4	7.36401	4.48949	-0.853	1.43526	-0.594183	0.5524	0.9997	No Diff.
ADH6	1.95744	0	2.486	3.87939	0.640925	0.5216	0.9997	FSHD unique
ADHFE1	20.7537	20.4391	0.046	0.671584	0.0683812	0.9455	0.9997	No Diff.
ADI1	854.544	809.583	0.08	0.217652	0.366912	0.7137	0.9997	No Diff.
ADIPOR1	417.13	405.679	0.036	0.23787	0.149649	0.881	0.9997	No Diff.
ADIPOR2	299.955	292.718	0.027	0.257076	0.106204	0.9154	0.9997	No Diff.
ADIRF	0.186721	0.374824	0.487	3.98719	0.12226	0.9027	0.9997	No Diff.
ADIRF-AS1	64.9713	48.2151	0.433	0.437905	0.987816	0.3232	0.9997	No Diff.
ADK	162.953	172.752	-0.05	0.306607	-0.162208	0.8711	0.9997	No Diff.
ADM2	17.2602	15.8163	-0.256	0.864465	-0.29565	0.7675	0.9997	No Diff.
ADNP	717.067	728.789	-0.031	0.220602	-0.140303	0.8884	0.9997	No Diff.
ADNP2	116.827	100.987	0.205	0.343703	0.595395	0.5516	0.9997	No Diff.
ADO	186.847	165.121	0.157	0.293879	0.532651	0.5943	0.9997	No Diff.
ADORA1	97.0101	93.7779	0.063	0.367642	0.170611	0.8645	0.9997	No Diff.
ADORA2A	3.35681	4.731	-0.441	1.54859	-0.284527	0.776	0.9997	No Diff.
ADORA2A-AS1	2.18485	0.124941	2.705	3.09565	0.873885	0.3822	0.9997	No Diff.
ADORA2B	7.22839	8.1258	-1.045	1.27528	-0.819501	0.4125	0.9997	No Diff.
ADORA2BP	0	0.422257	-0.654	4.04244	-0.161901	0.8714	0.9997	CTRL unique
ADORA3	0	0.297315	0.161	4.0677	0.0395947	0.9684	0.9997	CTRL unique
ADPGK	198.588	189.203	0.047	0.285062	0.166054	0.8681	0.9997	No Diff.
ADPRH	19.7043	18.0054	0.073	0.743832	0.0982111	0.9218	0.9997	No Diff.
ADPRHL1	773.72	729.215	-0.04	0.261968	-0.154353	0.8773	0.9997	No Diff.
ADPRHL2	176.124	150.051	0.242	0.299311	0.808376	0.4189	0.9997	No Diff.
ADPRM	40.1508	37.393	0.082	0.51355	0.158957	0.8737	0.9997	No Diff.
ADRA1B	23.3552	19.6421	0.127	0.73069	0.173843	0.862	0.9997	No Diff.
ADRA1D	8.19643	15.6697	-0.889	0.895361	-0.992563	0.3209	0.9997	No Diff.
ADRA2A	0.560162	3.60623	-2.334	2.17894	-1.07095	0.2842	0.9997	No Diff.
ADRA2B	0.746882	0.999531	0.648	3.64459	0.177847	0.8588	0.9997	No Diff.
ADRA2C	17.0751	17.7593	0.039	0.757729	0.0517653	0.9587	0.9997	No Diff.
ADRB1	0.186721	0	1.897	4.06353	0.466846	0.6406	0.9997	FSHD unique
ADRB2	6.15761	10.5601	-0.97	1.13772	-0.852394	0.394	0.9997	No Diff.
ADRBK1	462.743	508.359	-0.145	0.233843	-0.619121	0.5358	0.9997	No Diff.
ADRBK2	451.015	467.071	-0.051	0.258597	-0.19715	0.8437	0.9997	No Diff.
ADRM1	658.281	552.301	0.243	0.222982	1.09113	0.2752	0.9997	No Diff.
ADSL	109.377	114.242	-0.053	0.358524	-0.14652	0.8835	0.9997	No Diff.
ADSS	69.1329	61.7747	0.104	0.434664	0.23861	0.8114	0.9997	No Diff.
ADSSL1	248.929	215.111	0.233	0.288907	0.805784	0.4204	0.9997	No Diff.
AE000658.20	0	0.124941	0.121	4.07427	0.0296385	0.9764	0.9997	CTRL unique
AE000658.27	0	0.124941	0.121	4.07427	0.0296385	0.9764	0.9997	CTRL unique
AE000661.37	1.30704	0.499766	1.315	3.59463	0.365741	0.7146	0.9997	No Diff.
AEBP1	804.067	718.939	0.031	0.262558	0.118343	0.9058	0.9997	No Diff.
AEBP2	167.587	191.687	-0.192	0.292169	-0.657689	0.5107	0.9997	No Diff.
AEN	227.587	223.643	0.006	0.274954	0.022264	0.9822	0.9997	No Diff.
AES	1985.7	1623.81	0.338	0.212972	1.58758	0.1124	0.9997	No Diff.
AF001548.5	2.00021	2.12399	-0.118	2.0581	-0.0573373	0.9543	0.9997	No Diff.
AF011889.2	2.70432	6.72541	-1.424	1.45824	-0.976209	0.329	0.9997	No Diff.
AF011889.4	21.8443	22.8217	-0.011	0.679298	-0.0160633	0.9872	0.9997	No Diff.
AF011889.5	4.18507	4.98058	-0.142	1.33509	-0.106305	0.9153	0.9997	No Diff.
AF015262.2	1.6784	2.38256	-0.829	2.05997	-0.402258	0.6875	0.9997	No Diff.
AF038458.3	1.25333	1.71042	-0.627	2.34718	-0.266998	0.7895	0.9997	No Diff.
AF038458.4	0	0.422257	-0.654	4.04244	-0.161901	0.8714	0.9997	CTRL unique
AF038458.5	0	0.788397	-0.997	4.02212	-0.247949	0.8042	0.9997	CTRL unique
AF064858.10	3.39958	6.25603	-0.85	1.37942	-0.615917	0.5379	0.9997	No Diff.
AF064858.11	8.39618	8.2461	-0.023	1.18336	-0.0193027	0.9846	0.9997	No Diff.
AF064858.6	8.9689	3.58453	1.26	1.18108	1.06688	0.286	0.9997	No Diff.
AF064858.7	2.98545	0.706552	2.046	2.34286	0.873314	0.3825	0.9997	No Diff.
AF064858.8	11.0379	15.3249	-0.464	0.85865	-0.540726	0.5887	0.9997	No Diff.
AF064859.2	0.879891	0	1.952	4.07314	0.479348	0.6317	0.9997	FSHD unique
AF064860.5	0	0.124941	0.121	4.07427	0.0296385	0.9764	0.9997	CTRL unique
AF064860.7	0.186721	0.124941	1.028	4.02016	0.255629	0.7982	0.9997	No Diff.
AF064861.94	1.12032	1.66299	-0.31	2.75605	-0.11254	0.9104	0.9997	No Diff.
AF124730.4	0.186721	0	1.897	4.06353	0.466846	0.6406	0.9997	FSHD unique
AF127577.10	0.186721	0	1.897	4.06353	0.466846	0.6406	0.9997	FSHD unique
AF127577.11	0	0.297315	0.161	4.0677	0.0395947	0.9684	0.9997	CTRL unique
AF127577.12	0.186721	0.788397	-0.201	3.9878	-0.0504586	0.9598	0.9997	No Diff.
AF127936.3	0.186721	2.85225	-2.598	2.48238	-1.04648	0.2953	0.9997	No Diff.
AF127936.5	0.746882	3.13654	-1.988	2.22159	-0.894944	0.3708	0.9997	No Diff.
AF127936.7	2.5176	4.35153	-1.028	1.65575	-0.621015	0.5346	0.9997	No Diff.
AF127936.9	27.8408	36.7258	-0.4	0.553383	-0.723189	0.4696	0.9997	No Diff.
AF129075.5	3.91697	3.92494	-0.291	1.55583	-0.187225	0.8515	0.9997	No Diff.
AF129408.16	1.30496	0	2.341	4.04896	0.578187	0.5631	0.9997	FSHD unique
AF129408.17	0.186721	1.12881	-1.262	3.46243	-0.364359	0.7156	0.9997	No Diff.
AF130342.1	0.186721	0	1.897	4.06353	0.466846	0.6406	0.9997	FSHD unique
AF131215.2	57.4491	66.1042	-0.316	0.474411	-0.665408	0.5058	0.9997	No Diff.
AF131215.4	0.186721	0	1.897	4.06353	0.466846	0.6406	0.9997	FSHD unique
AF131215.8	0	0.456669	-0.645	4.0397	-0.159751	0.8731	0.9997	CTRL unique
AF131215.9	37.061	25.0753	0.549	0.564739	0.971849	0.3311	0.9997	No Diff.
AF131216.5	0.373441	0.249883	1.02	3.9867	0.255952	0.798	0.9997	No Diff.
AF131216.7	2.93173	0.374824	3.081	2.44761	1.25871	0.2081	0.9997	No Diff.
AF131217.1	7.10378	7.28159	0.109	1.1305	0.096663	0.923	0.9997	No Diff.
AF146191.4	4.47505	3.4599	-0.092	1.57349	-0.0581865	0.9536	0.9997	No Diff.
AF186192.5	0.186721	0	1.897	4.06353	0.466846	0.6406	0.9997	FSHD unique
AF196970.3	0.879891	0	1.952	4.07314	0.479348	0.6317	0.9997	FSHD unique
AF196972.9	0	0.124941	0.121	4.07427	0.0296385	0.9764	0.9997	CTRL unique
AF213884.2	0	0.124941	0.121	4.07427	0.0296385	0.9764	0.9997	CTRL unique
AF238380.5	1.58608	2.21019	-0.448	2.13821	-0.209469	0.8341	0.9997	No Diff.
AF241725.6	0	0.124941	0.121	4.07427	0.0296385	0.9764	0.9997	CTRL unique
AF241726.3	1.75978	0	2.322	4.04456	0.574048	0.5659	0.9997	FSHD unique
AFAP1	979.546	1018.59	-0.059	0.230462	-0.254248	0.7993	0.9997	No Diff.
AFAP1-AS1	0	0.249883	-0.212	4.04047	-0.0524225	0.9582	0.9997	CTRL unique
AFAP1L1	2083.1	1553.23	0.401	0.217356	1.84499	0.06504	0.9997	No Diff.
AFAP1L2	556.571	597.32	-0.304	0.334736	-0.9083	0.3637	0.9997	No Diff.
AFF1	192.819	223.972	-0.212	0.328037	-0.647112	0.5176	0.9997	No Diff.
AFF2	16.6219	16.6701	-0.107	0.823916	-0.129371	0.8971	0.9997	No Diff.
AFF3	32.2716	69.4509	-0.916	0.567229	-1.61475	0.1064	0.9997	No Diff.
AFF4	878.952	916.941	-0.05	0.231821	-0.21448	0.8302	0.9997	No Diff.
AFG3L1P	142.085	173.314	-0.342	0.323963	-1.05416	0.2918	0.9997	No Diff.
AFG3L2	663.216	569.291	0.196	0.241491	0.811025	0.4174	0.9997	No Diff.
AFMID	126.06	116.134	0.108	0.360637	0.298432	0.7654	0.9997	No Diff.
AFP	0	0.59463	-0.243	4.04785	-0.0599676	0.9522	0.9997	CTRL unique
AFTPH	60.9343	72.1628	-0.284	0.431865	-0.657537	0.5108	0.9997	No Diff.
AGA	7.0375	7.40624	-0.101	1.12767	-0.0895678	0.9286	0.9997	No Diff.
AGAP1	849.608	712.702	0.257	0.213492	1.20177	0.2295	0.9997	No Diff.
AGAP14P	4.04998	5.06273	-0.164	1.38692	-0.118093	0.906	0.9997	No Diff.
AGAP2	141.731	163.877	-0.197	0.310896	-0.634195	0.526	0.9997	No Diff.
AGAP2-AS1	7.77345	13.6623	-0.846	1.00614	-0.840879	0.4004	0.9997	No Diff.
AGAP3	755.388	785.226	-0.061	0.214782	-0.286174	0.7747	0.9997	No Diff.
AGAP4	79.174	83.9683	-0.071	0.380577	-0.186343	0.8522	0.9997	No Diff.
AGAP5	1.58608	1.8397	-0.119	2.22595	-0.0535958	0.9573	0.9997	No Diff.
AGAP6	131.588	142.154	-0.083	0.326947	-0.253111	0.8002	0.9997	No Diff.
AGAP9	86.6899	105.697	-0.224	0.357371	-0.627861	0.5301	0.9997	No Diff.
AGBL1	56.8524	67.0659	-0.418	0.532513	-0.784837	0.4325	0.9997	No Diff.
AGBL2	1.62677	0.913339	1.049	2.64518	0.396756	0.6915	0.9997	No Diff.
AGBL3	18.8756	24.2221	-0.393	0.668158	-0.588198	0.5564	0.9997	No Diff.
AGBL4	0	0.581611	-1.034	4.01783	-0.257243	0.797	0.9997	CTRL unique
AGBL5	132.648	145.553	-0.153	0.324625	-0.471019	0.6376	0.9997	No Diff.
AGER	16.7851	27.6259	-0.804	0.700673	-1.14809	0.2509	0.9997	No Diff.
AGFG1	363.273	376.026	-0.069	0.267808	-0.258095	0.7963	0.9997	No Diff.
AGFG2	32.4311	36.0059	-0.125	0.5496	-0.227209	0.8203	0.9997	No Diff.
AGGF1	58.1819	54.7132	0.049	0.441776	0.11184	0.9109	0.9997	No Diff.
AGGF1P1	0	0.331728	0.178	4.06458	0.0438172	0.9651	0.9997	CTRL unique
AGGF1P2	0	0.331728	0.178	4.06458	0.0438172	0.9651	0.9997	CTRL unique
AGGF1P3	0.652481	0.124941	1.185	4.06206	0.291827	0.7704	0.9997	No Diff.
AGK	105.295	101.552	0.052	0.375306	0.138264	0.89	0.9997	No Diff.
AGL	1530.84	1459.92	0.064	0.211893	0.303694	0.7614	0.9997	No Diff.
AGMAT	8.56102	8.84105	-0.307	1.1674	-0.262567	0.7929	0.9997	No Diff.
AGMO	1.9465	0	3.111	3.55666	0.874788	0.3817	0.9997	FSHD unique
AGO1	322.975	349.409	-0.106	0.264119	-0.399591	0.6895	0.9997	No Diff.
AGO2	705.525	755.04	-0.077	0.255693	-0.30131	0.7632	0.9997	No Diff.
AGO3	215.683	282.5	-0.311	0.291378	-1.06655	0.2862	0.9997	No Diff.
AGO4	275.107	299.836	-0.121	0.301798	-0.401281	0.6882	0.9997	No Diff.
AGPAT1	373.5	331.768	0.167	0.244239	0.684721	0.4935	0.9997	No Diff.
AGPAT2	103.228	78.8194	0.375	0.372221	1.00878	0.3131	0.9997	No Diff.
AGPAT3	416.694	377.978	0.139	0.249434	0.559252	0.576	0.9997	No Diff.
AGPAT4	148.089	136.605	0.123	0.320416	0.383198	0.7016	0.9997	No Diff.
AGPAT5	732.729	782.813	-0.089	0.21538	-0.412808	0.6797	0.9997	No Diff.
AGPAT6	549.14	471.265	0.201	0.242435	0.830624	0.4062	0.9997	No Diff.
AGPHD1	14.3947	12.3955	0.202	0.837482	0.24155	0.8091	0.9997	No Diff.
AGPS	241.446	318.523	-0.394	0.265885	-1.48187	0.1384	0.9997	No Diff.
AGRN	1154.04	1378.27	-0.225	0.223075	-1.00743	0.3137	0.9997	No Diff.
AGT	84.3848	72.1281	-0.1	0.452925	-0.220691	0.8253	0.9997	No Diff.
AGTPBP1	72.3571	76.0577	-0.076	0.388389	-0.19596	0.8446	0.9997	No Diff.
AGTR1	26.8185	32.249	-0.196	0.588868	-0.333348	0.7389	0.9997	No Diff.
AGTR2	16.6928	15.7171	0.004	0.821271	0.00478806	0.9962	0.9997	No Diff.
AGTRAP	53.2687	43.1539	0.271	0.483978	0.560068	0.5754	0.9997	No Diff.
AGXT	1.49376	2.34381	-0.48	2.42769	-0.197699	0.8433	0.9997	No Diff.
AGXT2	1.68048	0.249883	1.82	3.50439	0.519243	0.6036	0.9997	No Diff.
AHCTF1	286.039	293.343	-0.068	0.263491	-0.257715	0.7966	0.9997	No Diff.
AHCY	925.41	866.792	0.097	0.208395	0.46687	0.6406	0.9997	No Diff.
AHCYL1	650.134	490.388	0.357	0.241444	1.47829	0.1393	0.9997	No Diff.
AHCYL2	408.093	362.206	0.163	0.27414	0.593136	0.5531	0.9997	No Diff.
AHDC1	1033.62	1093.03	-0.085	0.208261	-0.409319	0.6823	0.9997	No Diff.
AHI1	134.802	163.103	-0.275	0.311379	-0.883915	0.3767	0.9997	No Diff.
AHNAK	4010.74	4583.74	-0.198	0.190303	-1.04157	0.2976	0.9997	No Diff.
AHNAK2	891.938	1105.43	-0.235	0.23938	-0.983122	0.3255	0.9997	No Diff.
AHR	58.329	55.4936	-0.035	0.495605	-0.07132	0.9431	0.9997	No Diff.
AHRR	129.257	159.802	-0.355	0.36925	-0.962164	0.336	0.9997	No Diff.
AHSA1	737.562	668.779	0.146	0.2161	0.673473	0.5006	0.9997	No Diff.
AHSG	3.38655	2.3869	-0.019	1.77419	-0.0107435	0.9914	0.9997	No Diff.
AICDA	0.186721	0.629043	0.159	4.03913	0.0393645	0.9686	0.9997	No Diff.
AIDA	179.853	180.082	-0.003	0.296924	-0.0101292	0.9919	0.9997	No Diff.
AIF1L	847.711	764.498	0.102	0.236933	0.432198	0.6656	0.9997	No Diff.
AIFM1	328.678	284.823	0.203	0.254462	0.797697	0.425	0.9997	No Diff.
AIFM2	81.7191	68.8191	0.138	0.445709	0.310266	0.7564	0.9997	No Diff.
AIFM3	2.27925	1.21065	1.061	2.06417	0.514188	0.6071	0.9997	No Diff.
AIG1	149.896	131.816	0.107	0.338511	0.315927	0.7521	0.9997	No Diff.
AIM1	1.12032	1.21065	-0.452	2.78245	-0.162283	0.8711	0.9997	No Diff.
AIMP1	238.949	230.33	0.047	0.268658	0.174748	0.8613	0.9997	No Diff.
AIMP2	203.997	178.046	0.189	0.287541	0.65812	0.5105	0.9997	No Diff.
AIP	242.467	243.466	-0.007	0.265787	-0.0252216	0.9799	0.9997	No Diff.
AIRE	7.56114	6.46252	-0.508	1.30917	-0.388413	0.6977	0.9997	No Diff.
AJ003147.11	0.186721	0.456669	0.189	4.00505	0.0471053	0.9624	0.9997	No Diff.
AJ006998.2	1.86512	3.46392	-0.401	1.85681	-0.215944	0.829	0.9997	No Diff.
AJ011932.1	0.186721	0	1.897	4.06353	0.466846	0.6406	0.9997	FSHD unique
AJAP1	0	3.67102	-2.41	2.73849	-0.880045	0.3788	0.9997	CTRL unique
AJUBA	642.01	728.821	-0.217	0.234155	-0.926158	0.3544	0.9997	No Diff.
AK1	532.184	451.029	0.245	0.23178	1.05669	0.2907	0.9997	No Diff.
AK2	551.739	524.405	0.073	0.222728	0.327375	0.7434	0.9997	No Diff.
AK3	384.637	368.376	0.065	0.242231	0.268077	0.7886	0.9997	No Diff.
[truncated: 27,067 more rows]

## Sheet: up.res
Symbol	baseMean_FSHD	baseMean_CTRL	log2FoldChange	lfcSE	stat	pvalue	padj	type
CCNA1	393.628	10.7409	5.031	0.406687	12.37	3.798e-35	1.104e-30	Upregulated
RP11-432M8.17	241.427	0.422257	8.992	1.08034	8.32336	8.551e-17	1.243e-12	Upregulated
RP11-554D14.4	191.012	0.422257	8.545	1.08466	7.87818	3.322e-15	3.218e-11	Upregulated
TRIM43	131.789	0	9.818	1.25308	7.83517	4.682e-15	3.402e-11	Upregulated
ZSCAN4	114.753	0.753985	7.345	0.941661	7.79962	6.209e-15	3.61e-11	Upregulated
RP11-432M8.11	93.1053	0	9.33	1.27589	7.31248	2.623e-13	1.271e-09	Upregulated
RP11-432M8.9	76.7931	0	9.22	1.29255	7.13302	9.819e-13	4.077e-09	Upregulated
TRIM43B	127.328	0.456669	7.891	1.11005	7.10892	1.17e-12	4.249e-09	Upregulated
RP11-432M8.22	110.158	0.456669	7.729	1.10764	6.97761	3.003e-12	9.697e-09	Upregulated
SLC2A3	268.309	48.2244	2.374	0.341208	6.95639	3.491e-12	1.015e-08	Upregulated
CTB-25J19.1	67.3914	0	8.755	1.30653	6.7006	2.076e-11	5.485e-08	Upregulated
PRAMEF12	53.8467	0	8.643	1.33194	6.48923	8.628e-11	1.791e-07	Upregulated
PRAMEF2	53.237	0	8.663	1.33308	6.49878	8.097e-11	1.791e-07	Upregulated
RP11-321E2.10	57.6339	0	8.604	1.32283	6.50455	7.792e-11	1.791e-07	Upregulated
KDM4E	51.3823	0	8.5	1.33715	6.35704	2.057e-10	3.985e-07	Upregulated
RFPL2	69.4901	3.06772	4.311	0.683557	6.30708	2.844e-10	5.166e-07	Upregulated
RFPL4A	55.8511	0	8.364	1.33008	6.2885	3.206e-10	5.481e-07	Upregulated
BCYRN1	180.375	35.096	2.251	0.359061	6.26783	3.661e-10	5.65e-07	Upregulated
RFPL4B	73.6966	0.995184	6.668	1.06413	6.26647	3.693e-10	5.65e-07	Upregulated
RP11-490B18.9	46.9323	0	8.422	1.35074	6.23479	4.524e-10	6.574e-07	Upregulated
LEUTX	57.6928	0.753985	6.223	1.01391	6.13778	8.368e-10	1.146e-06	Upregulated
TRIM53	49.1287	0	8.251	1.34547	6.13211	8.672e-10	1.146e-06	Upregulated
RP11-321E2.13	45.8589	0	8.295	1.3564	6.1158	9.607e-10	1.214e-06	Upregulated
DUXA	44.363	0	8.132	1.36206	5.97024	2.369e-09	2.869e-06	Upregulated
TRIM49B	41.144	0	8.069	1.37117	5.88497	3.981e-09	4.629e-06	Upregulated
MBD3L2	58.7422	0.331728	7.533	1.30939	5.75302	8.766e-09	9.437e-06	Upregulated
RP11-432M8.13	37.2015	0	7.993	1.38865	5.75574	8.626e-09	9.437e-06	Upregulated
AC006385.4	40.9155	0	7.789	1.37849	5.65017	1.603e-08	1.592e-05	Upregulated
DSP	74.793	6.09668	3.372	0.596869	5.64922	1.612e-08	1.592e-05	Upregulated
RP11-56P9.9	35.1287	0	7.893	1.39794	5.64592	1.643e-08	1.592e-05	Upregulated
SLC34A2	253.248	1.18926	9.118	1.63731	5.56916	2.56e-08	2.4e-05	Upregulated
PRAMEF9	32.0842	0	7.826	1.41993	5.51165	3.555e-08	3.229e-05	Upregulated
RP11-432M8.12	30.916	0	7.774	1.42274	5.46398	4.656e-08	4.101e-05	Upregulated
TRIM49	45.9648	0.663456	6.682	1.25088	5.34185	9.2e-08	7.865e-05	Upregulated
PRAMEF14	29.0509	0	7.662	1.43624	5.33445	9.584e-08	7.959e-05	Upregulated
RFPL4AL1	34.8188	0	7.339	1.41339	5.19238	2.076e-07	0.0001676	Upregulated
ALPPL2	25.9345	0	7.55	1.46221	5.1633	2.426e-07	0.0001906	Upregulated
TRIM51BP	26.5275	0	7.527	1.45934	5.15805	2.495e-07	0.0001909	Upregulated
PRAMEF1	35.3008	0.331728	7.105	1.39199	5.10415	3.323e-07	0.0002476	Upregulated
IGF2	1378	472.102	1.342	0.267548	5.01408	5.329e-07	0.0003872	Upregulated
PRAMEF11	24.2352	0	7.278	1.4822	4.91037	9.091e-07	0.0006445	Upregulated
RP11-366M4.19	23.8101	0	7.279	1.48599	4.89811	9.676e-07	0.0006541	Upregulated
TRIM49L2	34.4669	0.331728	6.34	1.29315	4.90241	9.467e-07	0.0006541	Upregulated
TPRX1	24.8579	0	7.198	1.48038	4.86212	1.161e-06	0.0007672	Upregulated
PRAMEF15	22.9302	0	7.229	1.4961	4.83172	1.354e-06	0.0008743	Upregulated
RP11-366M4.8	20.5498	0	7.25	1.52437	4.75625	1.972e-06	0.001246	Upregulated
KLF18	21.9748	0	7.106	1.50819	4.7118	2.455e-06	0.001518	Upregulated
ZNF705A	20.6719	0	7.166	1.52386	4.70242	2.571e-06	0.001557	Upregulated
CTD-2086L14.7	26.4112	0.297315	6.607	1.44515	4.57171	4.838e-06	0.002812	Upregulated
CPHXL	21.8209	0	6.862	1.51794	4.52075	6.162e-06	0.003512	Upregulated
TRIM51	19.1891	0	6.893	1.54894	4.44988	8.592e-06	0.004803	Upregulated
RP11-735A19.2	17.4314	0	6.98	1.57629	4.42837	9.495e-06	0.005111	Upregulated
ZNF705E	23.4241	0.59463	5.843	1.32616	4.40581	1.054e-05	0.00557	Upregulated
TRIM48	19.4462	0	6.789	1.54791	4.38616	1.154e-05	0.005988	Upregulated
PRAMEF27	16.914	0	6.948	1.58746	4.37682	1.204e-05	0.006141	Upregulated
CA2	26.0226	0.960771	4.975	1.17769	4.22407	2.399e-05	0.01182	Upregulated
PRAMEF4	17.2128	0	6.691	1.58697	4.21593	2.488e-05	0.01205	Upregulated
TRIM53B	23.25	0.124941	6.242	1.48516	4.2028	2.636e-05	0.01256	Upregulated
PRAMEF6	15.5365	0	6.777	1.61812	4.18818	2.812e-05	0.01318	Upregulated
DUXB	21.0374	0.124941	6.212	1.50586	4.12492	3.709e-05	0.01697	Upregulated
MBD3L3	63.6775	0	8.288	2.01001	4.12321	3.736e-05	0.01697	Upregulated
RFPL1	17.1075	0	6.549	1.59351	4.10997	3.957e-05	0.01769	Upregulated
SLC16A3	425.051	61.0974	1.757	0.429849	4.08677	4.374e-05	0.01926	Upregulated
PNP	31.1564	3.05903	3.236	0.803484	4.02713	5.646e-05	0.02413	Upregulated
RP11-707M1.4	13.9415	0	6.684	1.65893	4.02918	5.597e-05	0.02413	Upregulated
HNRNPCL3	14.5215	0	6.544	1.64871	3.96895	7.219e-05	0.03041	Upregulated
FAM151A	16.8884	0.297315	6.141	1.55326	3.95373	7.694e-05	0.03195	Upregulated
HNRNPCL1	16.3261	0.124941	6.063	1.53905	3.9396	8.162e-05	0.03341	Upregulated
HLA-A	415.497	210.062	0.982	0.250866	3.91489	9.044e-05	0.03651	Upregulated
TRIM64B	14.2592	0	6.411	1.65494	3.87389	0.0001071	0.04265	Upregulated

## Sheet: dw.res
Symbol	baseMean_FSHD	baseMean_CTRL	log2FoldChange	lfcSE	stat	pvalue	padj	type
USP6	75.6101	229.22	-1.666	0.357585	-4.65988	3.164e-06	0.001877	Downregulated
PLAGL1	1006.86	1893.42	-0.942	0.212146	-4.4387	9.05e-06	0.004963	Downregulated
KCNQ1OT1	681.374	1267.08	-0.898	0.206552	-4.34545	1.39e-05	0.006965	Downregulated

## Sheet: FSHD.unique
Symbol	baseMean_FSHD	baseMean_CTRL	log2FoldChange	lfcSE	stat	pvalue	padj	type
RP11-257K9.6	14.8929	0	6.29	1.6477	3.81743	0.0001348	0.05157	FSHD unique
TRIM51CP	12.6366	0	6.503	1.70255	3.81945	0.0001337	0.05157	FSHD unique
PRAMEF13	11.8641	0	6.527	1.73037	3.77204	0.0001619	0.05957	FSHD unique
AC018892.4	12.9891	0	6.381	1.69644	3.76142	0.0001689	0.06138	FSHD unique
DPPA3	13.1221	0	6.266	1.69257	3.70179	0.0002141	0.07682	FSHD unique
PRAMEF5	14.9575	0	6.125	1.67401	3.65892	0.0002533	0.08978	FSHD unique
PRAMEF18	12.272	0	6.27	1.71623	3.65332	0.0002589	0.09066	FSHD unique
FRG2C	13.2442	0	6.098	1.69623	3.59526	0.0003241	0.1121	FSHD unique
PRAMEF20	10.2462	0	6.196	1.8072	3.4287	0.0006065	0.2026	FSHD unique
TRIM49D2	10.3771	0	5.74	1.8104	3.17065	0.001521	0.4754	FSHD unique
RP11-219C24.6	8.78218	0	5.893	1.8799	3.13496	0.001719	0.5259	FSHD unique
PRAMEF8	8.18341	0	5.979	1.91804	3.11718	0.001826	0.5407	FSHD unique
PRAMEF17	8.99286	0	5.869	1.8934	3.09984	0.001936	0.5628	FSHD unique
HNRNPCL2	8.4327	0	5.718	1.92993	2.96282	0.003048	0.8281	FSHD unique
RP11-437G21.2	9.80602	0	5.417	1.86311	2.90764	0.003642	0.9125	FSHD unique
A1CF	0.560162	0	2.527	4.03866	0.625825	0.5314	0.9997	FSHD unique
A2ML1	0.186721	0	1.897	4.06353	0.466846	0.6406	0.9997	FSHD unique
AANAT	1.86512	0	3.628	3.58784	1.01114	0.3119	0.9997	FSHD unique
ABBA01000934.1	1.49168	0	3.084	3.95951	0.778816	0.4361	0.9997	FSHD unique
ABC12-49244600F4.4	0.186721	0	1.897	4.06353	0.466846	0.6406	0.9997	FSHD unique
ABHD16B	0.186721	0	1.897	4.06353	0.466846	0.6406	0.9997	FSHD unique
AC002056.5	0.373441	0	2.291	4.04572	0.566198	0.5713	0.9997	FSHD unique
AC002066.1	0.186721	0	1.897	4.06353	0.466846	0.6406	0.9997	FSHD unique
AC002115.7	0.186721	0	1.897	4.06353	0.466846	0.6406	0.9997	FSHD unique
AC002398.11	1.75978	0	2.322	4.04456	0.574048	0.5659	0.9997	FSHD unique
AC002407.1	1.06661	0	2.718	4.0378	0.673164	0.5008	0.9997	FSHD unique
AC002519.6	0.373441	0	2.291	4.04572	0.566198	0.5713	0.9997	FSHD unique
AC002984.2	1.75978	0	2.322	4.04456	0.574048	0.5659	0.9997	FSHD unique
AC003051.1	0.186721	0	1.897	4.06353	0.466846	0.6406	0.9997	FSHD unique
AC003986.6	0.186721	0	1.897	4.06353	0.466846	0.6406	0.9997	FSHD unique
AC004012.1	0.186721	0	1.897	4.06353	0.466846	0.6406	0.9997	FSHD unique
AC004014.4	0.373441	0	2.291	4.04572	0.566198	0.5713	0.9997	FSHD unique
AC004049.3	0.652481	0	1.932	4.06989	0.474765	0.635	0.9997	FSHD unique
AC004112.4	0.186721	0	1.897	4.06353	0.466846	0.6406	0.9997	FSHD unique
AC004381.7	1.06661	0	2.718	4.0378	0.673164	0.5008	0.9997	FSHD unique
AC004593.3	0.186721	0	1.897	4.06353	0.466846	0.6406	0.9997	FSHD unique
AC004623.2	0.186721	0	1.897	4.06353	0.466846	0.6406	0.9997	FSHD unique
AC004772.2	2.59898	0	3.86	2.92368	1.32037	0.1867	0.9997	FSHD unique
AC004870.4	0.652481	0	1.932	4.06989	0.474765	0.635	0.9997	FSHD unique
AC004870.5	1.30496	0	2.341	4.04896	0.578187	0.5631	0.9997	FSHD unique
AC004901.1	0.652481	0	1.932	4.06989	0.474765	0.635	0.9997	FSHD unique
AC004980.10	0.652481	0	1.932	4.06989	0.474765	0.635	0.9997	FSHD unique
AC005040.2	0.373441	0	2.291	4.04572	0.566198	0.5713	0.9997	FSHD unique
AC005062.2	1.75978	0	2.322	4.04456	0.574048	0.5659	0.9997	FSHD unique
AC005160.3	0.186721	0	1.897	4.06353	0.466846	0.6406	0.9997	FSHD unique
AC005237.4	0.373441	0	2.291	4.04572	0.566198	0.5713	0.9997	FSHD unique
AC005251.3	4.77289	0	4.007	2.50918	1.59712	0.1102	0.9997	FSHD unique
AC005300.5	0.879891	0	1.952	4.07314	0.479348	0.6317	0.9997	FSHD unique
AC005324.6	1.75978	0	2.322	4.04456	0.574048	0.5659	0.9997	FSHD unique
AC005391.2	0.186721	0	1.897	4.06353	0.466846	0.6406	0.9997	FSHD unique
AC005488.12	0.186721	0	1.897	4.06353	0.466846	0.6406	0.9997	FSHD unique
AC005609.19	0.186721	0	1.897	4.06353	0.466846	0.6406	0.9997	FSHD unique
AC005863.2	0.186721	0	1.897	4.06353	0.466846	0.6406	0.9997	FSHD unique
AC005954.4	0.186721	0	1.897	4.06353	0.466846	0.6406	0.9997	FSHD unique
AC006030.1	0.186721	0	1.897	4.06353	0.466846	0.6406	0.9997	FSHD unique
AC006040.4	0.652481	0	1.932	4.06989	0.474765	0.635	0.9997	FSHD unique
AC006130.3	0.186721	0	1.897	4.06353	0.466846	0.6406	0.9997	FSHD unique
AC006382.1	1.75978	0	2.322	4.04456	0.574048	0.5659	0.9997	FSHD unique
AC006947.1	0.186721	0	1.897	4.06353	0.466846	0.6406	0.9997	FSHD unique
AC007040.11	0.186721	0	1.897	4.06353	0.466846	0.6406	0.9997	FSHD unique
AC007040.5	0.186721	0	1.897	4.06353	0.466846	0.6406	0.9997	FSHD unique
AC007040.8	1.30496	0	2.341	4.04896	0.578187	0.5631	0.9997	FSHD unique
AC007050.14	0.186721	0	1.897	4.06353	0.466846	0.6406	0.9997	FSHD unique
AC007106.1	0.186721	0	1.897	4.06353	0.466846	0.6406	0.9997	FSHD unique
AC007250.4	0.186721	0	1.897	4.06353	0.466846	0.6406	0.9997	FSHD unique
AC007271.3	1.95744	0	2.486	3.87939	0.640925	0.5216	0.9997	FSHD unique
AC007317.1	0.186721	0	1.897	4.06353	0.466846	0.6406	0.9997	FSHD unique
AC007386.4	2.14416	0	3.325	3.41135	0.974751	0.3297	0.9997	FSHD unique
AC007395.4	0.186721	0	1.897	4.06353	0.466846	0.6406	0.9997	FSHD unique
AC007551.2	0.186721	0	1.897	4.06353	0.466846	0.6406	0.9997	FSHD unique
AC007742.7	0.652481	0	1.932	4.06989	0.474765	0.635	0.9997	FSHD unique
AC007879.2	0.186721	0	1.897	4.06353	0.466846	0.6406	0.9997	FSHD unique
AC007879.4	0.652481	0	1.932	4.06989	0.474765	0.635	0.9997	FSHD unique
AC008060.7	0.373441	0	2.291	4.04572	0.566198	0.5713	0.9997	FSHD unique
AC008103.2	0.186721	0	1.897	4.06353	0.466846	0.6406	0.9997	FSHD unique
AC008440.5	0.652481	0	1.932	4.06989	0.474765	0.635	0.9997	FSHD unique
AC008694.3	0.186721	0	1.897	4.06353	0.466846	0.6406	0.9997	FSHD unique
AC008753.3	0.879891	0	1.952	4.07314	0.479348	0.6317	0.9997	FSHD unique
AC008753.4	0.186721	0	1.897	4.06353	0.466846	0.6406	0.9997	FSHD unique
AC009229.6	0.186721	0	1.897	4.06353	0.466846	0.6406	0.9997	FSHD unique
AC009237.7	0.186721	0	1.897	4.06353	0.466846	0.6406	0.9997	FSHD unique
AC009263.2	0.373441	0	2.291	4.04572	0.566198	0.5713	0.9997	FSHD unique
AC009274.6	0.186721	0	1.897	4.06353	0.466846	0.6406	0.9997	FSHD unique
AC009477.7	1.30496	0	2.341	4.04896	0.578187	0.5631	0.9997	FSHD unique
AC009498.1	0.186721	0	1.897	4.06353	0.466846	0.6406	0.9997	FSHD unique
AC009541.1	0.186721	0	1.897	4.06353	0.466846	0.6406	0.9997	FSHD unique
AC010091.4	0.186721	0	1.897	4.06353	0.466846	0.6406	0.9997	FSHD unique
AC010127.3	0.186721	0	1.897	4.06353	0.466846	0.6406	0.9997	FSHD unique
AC010149.2	0.186721	0	1.897	4.06353	0.466846	0.6406	0.9997	FSHD unique
AC010150.1	0.186721	0	1.897	4.06353	0.466846	0.6406	0.9997	FSHD unique
AC010677.5	0.186721	0	1.897	4.06353	0.466846	0.6406	0.9997	FSHD unique
AC010872.1	0.186721	0	1.897	4.06353	0.466846	0.6406	0.9997	FSHD unique
AC010880.1	0.186721	0	1.897	4.06353	0.466846	0.6406	0.9997	FSHD unique
AC010907.3	0.186721	0	1.897	4.06353	0.466846	0.6406	0.9997	FSHD unique
AC010987.6	0.186721	0	1.897	4.06353	0.466846	0.6406	0.9997	FSHD unique
AC012066.1	0.186721	0	1.897	4.06353	0.466846	0.6406	0.9997	FSHD unique
AC012501.3	0.373441	0	2.291	4.04572	0.566198	0.5713	0.9997	FSHD unique
AC013448.2	1.30496	0	2.341	4.04896	0.578187	0.5631	0.9997	FSHD unique
AC013470.6	0.652481	0	1.932	4.06989	0.474765	0.635	0.9997	FSHD unique
AC013480.2	0.186721	0	1.897	4.06353	0.466846	0.6406	0.9997	FSHD unique
AC015691.7	0.186721	0	1.897	4.06353	0.466846	0.6406	0.9997	FSHD unique
AC015849.12	0.186721	0	1.897	4.06353	0.466846	0.6406	0.9997	FSHD unique
AC016582.2	0.186721	0	1.897	4.06353	0.466846	0.6406	0.9997	FSHD unique
AC016629.3	1.75978	0	2.322	4.04456	0.574048	0.5659	0.9997	FSHD unique
AC016700.6	0.186721	0	1.897	4.06353	0.466846	0.6406	0.9997	FSHD unique
AC016712.2	0.652481	0	1.932	4.06989	0.474765	0.635	0.9997	FSHD unique
AC016732.2	0.186721	0	1.897	4.06353	0.466846	0.6406	0.9997	FSHD unique
AC016831.6	0.652481	0	1.932	4.06989	0.474765	0.635	0.9997	FSHD unique
AC017081.3	0.879891	0	1.952	4.07314	0.479348	0.6317	0.9997	FSHD unique
AC018470.3	1.75978	0	2.322	4.04456	0.574048	0.5659	0.9997	FSHD unique
AC018737.3	3.2624	0	2.638	3.13072	0.84257	0.3995	0.9997	FSHD unique
AC019099.5	0.186721	0	1.897	4.06353	0.466846	0.6406	0.9997	FSHD unique
AC021021.2	1.30496	0	2.341	4.04896	0.578187	0.5631	0.9997	FSHD unique
AC021068.1	0.186721	0	1.897	4.06353	0.466846	0.6406	0.9997	FSHD unique
AC022202.8	0.186721	0	1.897	4.06353	0.466846	0.6406	0.9997	FSHD unique
AC025165.8	1.75978	0	2.322	4.04456	0.574048	0.5659	0.9997	FSHD unique
AC025627.7	1.06661	0	2.718	4.0378	0.673164	0.5008	0.9997	FSHD unique
AC027269.2	0.186721	0	1.897	4.06353	0.466846	0.6406	0.9997	FSHD unique
AC027601.1	0.186721	0	1.897	4.06353	0.466846	0.6406	0.9997	FSHD unique
AC034187.2	0.879891	0	1.952	4.07314	0.479348	0.6317	0.9997	FSHD unique
AC060834.3	0.186721	0	1.897	4.06353	0.466846	0.6406	0.9997	FSHD unique
AC064834.1	0.186721	0	1.897	4.06353	0.466846	0.6406	0.9997	FSHD unique
AC068057.1	0.186721	0	1.897	4.06353	0.466846	0.6406	0.9997	FSHD unique
AC068134.5	0.652481	0	1.932	4.06989	0.474765	0.635	0.9997	FSHD unique
AC068134.6	0.186721	0	1.897	4.06353	0.466846	0.6406	0.9997	FSHD unique
AC068491.2	0.373441	0	2.291	4.04572	0.566198	0.5713	0.9997	FSHD unique
AC068491.3	0.186721	0	1.897	4.06353	0.466846	0.6406	0.9997	FSHD unique
AC068538.5	0.652481	0	1.932	4.06989	0.474765	0.635	0.9997	FSHD unique
AC069155.1	0.652481	0	1.932	4.06989	0.474765	0.635	0.9997	FSHD unique
AC073071.1	0.186721	0	1.897	4.06353	0.466846	0.6406	0.9997	FSHD unique
AC073115.7	2.63967	0	2.425	3.42413	0.708124	0.4789	0.9997	FSHD unique
AC073133.1	0.560162	0	2.527	4.03866	0.625825	0.5314	0.9997	FSHD unique
AC073254.1	0.186721	0	1.897	4.06353	0.466846	0.6406	0.9997	FSHD unique
AC073264.11	0.373441	0	2.291	4.04572	0.566198	0.5713	0.9997	FSHD unique
AC073316.2	0.186721	0	1.897	4.06353	0.466846	0.6406	0.9997	FSHD unique
AC073325.2	0.879891	0	1.952	4.07314	0.479348	0.6317	0.9997	FSHD unique
AC073421.2	0.186721	0	1.897	4.06353	0.466846	0.6406	0.9997	FSHD unique
AC073934.6	0.186721	0	1.897	4.06353	0.466846	0.6406	0.9997	FSHD unique
AC078842.3	0.373441	0	2.291	4.04572	0.566198	0.5713	0.9997	FSHD unique
AC078852.1	0.186721	0	1.897	4.06353	0.466846	0.6406	0.9997	FSHD unique
AC079610.2	0.186721	0	1.897	4.06353	0.466846	0.6406	0.9997	FSHD unique
AC079834.1	0.652481	0	1.932	4.06989	0.474765	0.635	0.9997	FSHD unique
AC079923.1	0.186721	0	1.897	4.06353	0.466846	0.6406	0.9997	FSHD unique
AC084117.3	0.746882	0	2.698	4.0348	0.668609	0.5037	0.9997	FSHD unique
AC084149.1	0.186721	0	1.897	4.06353	0.466846	0.6406	0.9997	FSHD unique
AC090516.1	0.186721	0	1.897	4.06353	0.466846	0.6406	0.9997	FSHD unique
AC092162.3	0.186721	0	1.897	4.06353	0.466846	0.6406	0.9997	FSHD unique
AC092171.4	0.652481	0	1.932	4.06989	0.474765	0.635	0.9997	FSHD unique
AC092180.2	1.25333	0	3.068	4.02072	0.763102	0.4454	0.9997	FSHD unique
AC092657.2	0.186721	0	1.897	4.06353	0.466846	0.6406	0.9997	FSHD unique
AC092669.3	0.652481	0	1.932	4.06989	0.474765	0.635	0.9997	FSHD unique
AC093393.2	0.186721	0	1.897	4.06353	0.466846	0.6406	0.9997	FSHD unique
AC093627.7	0.186721	0	1.897	4.06353	0.466846	0.6406	0.9997	FSHD unique
AC093662.6	0.373441	0	2.291	4.04572	0.566198	0.5713	0.9997	FSHD unique
AC093850.2	0.186721	0	1.897	4.06353	0.466846	0.6406	0.9997	FSHD unique
AC093911.1	0.186721	0	1.897	4.06353	0.466846	0.6406	0.9997	FSHD unique
AC094020.1	0.373441	0	2.291	4.04572	0.566198	0.5713	0.9997	FSHD unique
AC095381.1	0.560162	0	2.527	4.03866	0.625825	0.5314	0.9997	FSHD unique
AC096664.3	0.186721	0	1.897	4.06353	0.466846	0.6406	0.9997	FSHD unique
AC097458.2	1.53237	0	2.738	3.94598	0.693956	0.4877	0.9997	FSHD unique
AC099344.4	0.746882	0	2.698	4.0348	0.668609	0.5037	0.9997	FSHD unique
AC099552.3	0.186721	0	1.897	4.06353	0.466846	0.6406	0.9997	FSHD unique
AC104134.2	0.186721	0	1.897	4.06353	0.466846	0.6406	0.9997	FSHD unique
AC104135.4	0.373441	0	2.291	4.04572	0.566198	0.5713	0.9997	FSHD unique
AC104297.1	1.30496	0	2.341	4.04896	0.578187	0.5631	0.9997	FSHD unique
AC104306.1	0.186721	0	1.897	4.06353	0.466846	0.6406	0.9997	FSHD unique
AC104700.2	0.560162	0	2.527	4.03866	0.625825	0.5314	0.9997	FSHD unique
AC104777.1	0.652481	0	1.932	4.06989	0.474765	0.635	0.9997	FSHD unique
AC104801.1	0.186721	0	1.897	4.06353	0.466846	0.6406	0.9997	FSHD unique
AC105339.1	0.373441	0	2.291	4.04572	0.566198	0.5713	0.9997	FSHD unique
AC106706.1	0.373441	0	2.291	4.04572	0.566198	0.5713	0.9997	FSHD unique
AC107081.5	0.652481	0	1.932	4.06989	0.474765	0.635	0.9997	FSHD unique
AC108676.1	0.186721	0	1.897	4.06353	0.466846	0.6406	0.9997	FSHD unique
AC110619.2	0.186721	0	1.897	4.06353	0.466846	0.6406	0.9997	FSHD unique
AC112198.1	1.95744	0	2.486	3.87939	0.640925	0.5216	0.9997	FSHD unique
AC112217.2	0.879891	0	1.952	4.07314	0.479348	0.6317	0.9997	FSHD unique
AC112229.4	0.186721	0	1.897	4.06353	0.466846	0.6406	0.9997	FSHD unique
AC114752.2	0.186721	0	1.897	4.06353	0.466846	0.6406	0.9997	FSHD unique
AC114765.1	0.373441	0	2.291	4.04572	0.566198	0.5713	0.9997	FSHD unique
AC114803.3	0.373441	0	2.291	4.04572	0.566198	0.5713	0.9997	FSHD unique
AC114810.5	0.186721	0	1.897	4.06353	0.466846	0.6406	0.9997	FSHD unique
AC118754.4	0.186721	0	1.897	4.06353	0.466846	0.6406	0.9997	FSHD unique
AC125238.3	0.186721	0	1.897	4.06353	0.466846	0.6406	0.9997	FSHD unique
AC127391.3	0.186721	0	1.897	4.06353	0.466846	0.6406	0.9997	FSHD unique
AC128709.4	1.75978	0	2.322	4.04456	0.574048	0.5659	0.9997	FSHD unique
AC133644.2	0.373441	0	2.291	4.04572	0.566198	0.5713	0.9997	FSHD unique
AC134594.3	0.373441	0	2.291	4.04572	0.566198	0.5713	0.9997	FSHD unique
AC137932.5	0.186721	0	1.897	4.06353	0.466846	0.6406	0.9997	FSHD unique
AC138430.4	0.652481	0	1.932	4.06989	0.474765	0.635	0.9997	FSHD unique
AC138647.1	0.186721	0	1.897	4.06353	0.466846	0.6406	0.9997	FSHD unique
AC139143.2	3.57327	0	4.186	2.76906	1.51179	0.1306	0.9997	FSHD unique
AC139932.1	0.186721	0	1.897	4.06353	0.466846	0.6406	0.9997	FSHD unique
AC144450.1	1.30496	0	2.341	4.04896	0.578187	0.5631	0.9997	FSHD unique
AC145343.2	1.86512	0	3.628	3.58784	1.01114	0.3119	0.9997	FSHD unique
ACOT12	1.02592	0	3.058	4.01794	0.761061	0.4466	0.9997	FSHD unique
ACOT6	0.186721	0	1.897	4.06353	0.466846	0.6406	0.9997	FSHD unique
ACRV1	1.06661	0	2.718	4.0378	0.673164	0.5008	0.9997	FSHD unique
ACSL6	0.373441	0	2.291	4.04572	0.566198	0.5713	0.9997	FSHD unique
ACTGP3	0.186721	0	1.897	4.06353	0.466846	0.6406	0.9997	FSHD unique
ACTRT2	0.186721	0	1.897	4.06353	0.466846	0.6406	0.9997	FSHD unique
ADAM5	0.373441	0	2.291	4.04572	0.566198	0.5713	0.9997	FSHD unique
ADAMTS18	0.186721	0	1.897	4.06353	0.466846	0.6406	0.9997	FSHD unique
ADH6	1.95744	0	2.486	3.87939	0.640925	0.5216	0.9997	FSHD unique
ADRB1	0.186721	0	1.897	4.06353	0.466846	0.6406	0.9997	FSHD unique
AF064859.2	0.879891	0	1.952	4.07314	0.479348	0.6317	0.9997	FSHD unique
AF124730.4	0.186721	0	1.897	4.06353	0.466846	0.6406	0.9997	FSHD unique
AF127577.10	0.186721	0	1.897	4.06353	0.466846	0.6406	0.9997	FSHD unique
AF129408.16	1.30496	0	2.341	4.04896	0.578187	0.5631	0.9997	FSHD unique
AF130342.1	0.186721	0	1.897	4.06353	0.466846	0.6406	0.9997	FSHD unique
AF131215.4	0.186721	0	1.897	4.06353	0.466846	0.6406	0.9997	FSHD unique
AF186192.5	0.186721	0	1.897	4.06353	0.466846	0.6406	0.9997	FSHD unique
AF196970.3	0.879891	0	1.952	4.07314	0.479348	0.6317	0.9997	FSHD unique
AF241726.3	1.75978	0	2.322	4.04456	0.574048	0.5659	0.9997	FSHD unique
AGMO	1.9465	0	3.111	3.55666	0.874788	0.3817	0.9997	FSHD unique
AJ011932.1	0.186721	0	1.897	4.06353	0.466846	0.6406	0.9997	FSHD unique
AL022393.6	0.373441	0	2.291	4.04572	0.566198	0.5713	0.9997	FSHD unique
AL117190.3	1.30496	0	2.341	4.04896	0.578187	0.5631	0.9997	FSHD unique
AL138479.2	0.652481	0	1.932	4.06989	0.474765	0.635	0.9997	FSHD unique
AL160471.6	0.186721	0	1.897	4.06353	0.466846	0.6406	0.9997	FSHD unique
AL355093.2	1.95744	0	2.486	3.87939	0.640925	0.5216	0.9997	FSHD unique
AL355480.4	0.186721	0	1.897	4.06353	0.466846	0.6406	0.9997	FSHD unique
AL592528.1	0.652481	0	1.932	4.06989	0.474765	0.635	0.9997	FSHD unique
ALB	1.49168	0	3.084	3.95951	0.778816	0.4361	0.9997	FSHD unique
ALOX12	0.186721	0	1.897	4.06353	0.466846	0.6406	0.9997	FSHD unique
ALPP	1.9465	0	3.111	3.55666	0.874788	0.3817	0.9997	FSHD unique
ANKS4B	0.879891	0	1.952	4.07314	0.479348	0.6317	0.9997	FSHD unique
ANP32AP1	3.39749	0	4.568	2.61525	1.74651	0.08072	0.9997	FSHD unique
ANXA2P1	0.652481	0	1.932	4.06989	0.474765	0.635	0.9997	FSHD unique
AOX2P	0.186721	0	1.897	4.06353	0.466846	0.6406	0.9997	FSHD unique
AP000343.2	0.186721	0	1.897	4.06353	0.466846	0.6406	0.9997	FSHD unique
AP000354.2	2.05184	0	3.783	3.44739	1.09745	0.2724	0.9997	FSHD unique
AP000354.3	0.373441	0	2.291	4.04572	0.566198	0.5713	0.9997	FSHD unique
AP000431.2	0.186721	0	1.897	4.06353	0.466846	0.6406	0.9997	FSHD unique
AP000432.3	1.75978	0	2.322	4.04456	0.574048	0.5659	0.9997	FSHD unique
AP000438.2	0.186721	0	1.897	4.06353	0.466846	0.6406	0.9997	FSHD unique
AP000640.10	0.186721	0	1.897	4.06353	0.466846	0.6406	0.9997	FSHD unique
AP000857.2	2.79664	0	3.504	3.07462	1.13979	0.2544	0.9997	FSHD unique
AP001059.7	0.186721	0	1.897	4.06353	0.466846	0.6406	0.9997	FSHD unique
AP001065.8	0.186721	0	1.897	4.06353	0.466846	0.6406	0.9997	FSHD unique
AP001271.3	0.373441	0	2.291	4.04572	0.566198	0.5713	0.9997	FSHD unique
AP001466.8	0.652481	0	1.932	4.06989	0.474765	0.635	0.9997	FSHD unique
AP001629.8	0.186721	0	1.897	4.06353	0.466846	0.6406	0.9997	FSHD unique
AP001631.10	0.186721	0	1.897	4.06353	0.466846	0.6406	0.9997	FSHD unique
AP003774.1	1.75978	0	2.322	4.04456	0.574048	0.5659	0.9997	FSHD unique
AP003774.5	0.186721	0	1.897	4.06353	0.466846	0.6406	0.9997	FSHD unique
AP006216.10	0.373441	0	2.291	4.04572	0.566198	0.5713	0.9997	FSHD unique
ARG1	0.186721	0	1.897	4.06353	0.466846	0.6406	0.9997	FSHD unique
ARGFX	0.186721	0	1.897	4.06353	0.466846	0.6406	0.9997	FSHD unique
ARGFXP1	0.652481	0	1.932	4.06989	0.474765	0.635	0.9997	FSHD unique
ARHGAP11B	0.652481	0	1.932	4.06989	0.474765	0.635	0.9997	FSHD unique
ARHGAP30	0.186721	0	1.897	4.06353	0.466846	0.6406	0.9997	FSHD unique
ARHGEF15	0.186721	0	1.897	4.06353	0.466846	0.6406	0.9997	FSHD unique
ARSF	2.14416	0	3.325	3.41135	0.974751	0.3297	0.9997	FSHD unique
ASCL2	0.746882	0	2.698	4.0348	0.668609	0.5037	0.9997	FSHD unique
ASNSP1	0.373441	0	2.291	4.04572	0.566198	0.5713	0.9997	FSHD unique
ATCAY	0.652481	0	1.932	4.06989	0.474765	0.635	0.9997	FSHD unique
ATP13A5	0.186721	0	1.897	4.06353	0.466846	0.6406	0.9997	FSHD unique
ATP4A	0.186721	0	1.897	4.06353	0.466846	0.6406	0.9997	FSHD unique
ATP5L2	4.28833	0	4.077	2.59845	1.56882	0.1167	0.9997	FSHD unique
ATP5LP2	0.652481	0	1.932	4.06989	0.474765	0.635	0.9997	FSHD unique
ATP5LP6	0.186721	0	1.897	4.06353	0.466846	0.6406	0.9997	FSHD unique
BCL2A1	0.186721	0	1.897	4.06353	0.466846	0.6406	0.9997	FSHD unique
BCL6B	0.560162	0	2.527	4.03866	0.625825	0.5314	0.9997	FSHD unique
BEST2	0.186721	0	1.897	4.06353	0.466846	0.6406	0.9997	FSHD unique
BHLHA9	0.373441	0	2.291	4.04572	0.566198	0.5713	0.9997	FSHD unique
BHMT	1.30496	0	2.341	4.04896	0.578187	0.5631	0.9997	FSHD unique
BIN2	0.373441	0	2.291	4.04572	0.566198	0.5713	0.9997	FSHD unique
BIRC8	0.186721	0	1.897	4.06353	0.466846	0.6406	0.9997	FSHD unique
BRDT	1.86512	0	3.628	3.58784	1.01114	0.3119	0.9997	FSHD unique
BX322557.13	1.06661	0	2.718	4.0378	0.673164	0.5008	0.9997	FSHD unique
BX470102.3	0.186721	0	1.897	4.06353	0.466846	0.6406	0.9997	FSHD unique
C10orf37	0.186721	0	1.897	4.06353	0.466846	0.6406	0.9997	FSHD unique
C10orf82	0.186721	0	1.897	4.06353	0.466846	0.6406	0.9997	FSHD unique
C11orf72	0.560162	0	2.527	4.03866	0.625825	0.5314	0.9997	FSHD unique
C11orf85	0.186721	0	1.897	4.06353	0.466846	0.6406	0.9997	FSHD unique
C17orf47	0.373441	0	2.291	4.04572	0.566198	0.5713	0.9997	FSHD unique
C17orf74	0.373441	0	2.291	4.04572	0.566198	0.5713	0.9997	FSHD unique
C18orf63	0.186721	0	1.897	4.06353	0.466846	0.6406	0.9997	FSHD unique
C19orf59	0.186721	0	1.897	4.06353	0.466846	0.6406	0.9997	FSHD unique
C1DP2	3.82257	0	4.16	2.69955	1.541	0.1233	0.9997	FSHD unique
C1DP3	1.75978	0	2.322	4.04456	0.574048	0.5659	0.9997	FSHD unique
C1GALT1C1L	2.41226	0	3.131	3.27442	0.956124	0.339	0.9997	FSHD unique
C1orf194	0.652481	0	1.932	4.06989	0.474765	0.635	0.9997	FSHD unique
C2-AS1	0.186721	0	1.897	4.06353	0.466846	0.6406	0.9997	FSHD unique
C2orf16	0.373441	0	2.291	4.04572	0.566198	0.5713	0.9997	FSHD unique
C2orf91	0.186721	0	1.897	4.06353	0.466846	0.6406	0.9997	FSHD unique
C3AR1	0.373441	0	2.291	4.04572	0.566198	0.5713	0.9997	FSHD unique
C6orf141	0.186721	0	1.897	4.06353	0.466846	0.6406	0.9997	FSHD unique
C9orf152	0.186721	0	1.897	4.06353	0.466846	0.6406	0.9997	FSHD unique
C9orf173	0.373441	0	2.291	4.04572	0.566198	0.5713	0.9997	FSHD unique
C9orf66	0.186721	0	1.897	4.06353	0.466846	0.6406	0.9997	FSHD unique
C9orf73	0.373441	0	2.291	4.04572	0.566198	0.5713	0.9997	FSHD unique
CAPSL	0.186721	0	1.897	4.06353	0.466846	0.6406	0.9997	FSHD unique
CCDC73	1.06661	0	2.718	4.0378	0.673164	0.5008	0.9997	FSHD unique
CCDC79	0.186721	0	1.897	4.06353	0.466846	0.6406	0.9997	FSHD unique
CCL3	0.186721	0	1.897	4.06353	0.466846	0.6406	0.9997	FSHD unique
CCR1	1.30496	0	2.341	4.04896	0.578187	0.5631	0.9997	FSHD unique
CCR4	0.186721	0	1.897	4.06353	0.466846	0.6406	0.9997	FSHD unique
CCR6	0.879891	0	1.952	4.07314	0.479348	0.6317	0.9997	FSHD unique
CD177	0.186721	0	1.897	4.06353	0.466846	0.6406	0.9997	FSHD unique
CD180	0.186721	0	1.897	4.06353	0.466846	0.6406	0.9997	FSHD unique
CD300LF	0.373441	0	2.291	4.04572	0.566198	0.5713	0.9997	FSHD unique
CD37	0.373441	0	2.291	4.04572	0.566198	0.5713	0.9997	FSHD unique
CEACAM20	0.186721	0	1.897	4.06353	0.466846	0.6406	0.9997	FSHD unique
CECR7	0.186721	0	1.897	4.06353	0.466846	0.6406	0.9997	FSHD unique
CEMP1	1.9465	0	3.111	3.55666	0.874788	0.3817	0.9997	FSHD unique
CETP	0.186721	0	1.897	4.06353	0.466846	0.6406	0.9997	FSHD unique
CFAP221	0.186721	0	1.897	4.06353	0.466846	0.6406	0.9997	FSHD unique
CFAP47	0.652481	0	1.932	4.06989	0.474765	0.635	0.9997	FSHD unique
CFHR5	0.186721	0	1.897	4.06353	0.466846	0.6406	0.9997	FSHD unique
CFLP6	0.933603	0	2.75	4.02248	0.683737	0.4941	0.9997	FSHD unique
CGB7	0.373441	0	2.291	4.04572	0.566198	0.5713	0.9997	FSHD unique
CGREF1	3.77302	0	4.827	2.53696	1.90266	0.05708	0.9997	FSHD unique
CH17-140K24.5	0.186721	0	1.897	4.06353	0.466846	0.6406	0.9997	FSHD unique
CH17-262O2.1	1.02592	0	3.058	4.01794	0.761061	0.4466	0.9997	FSHD unique
CH17-409J4.2	2.5176	0	3.854	3.1739	1.21434	0.2246	0.9997	FSHD unique
CH507-210P18.3	0.186721	0	1.897	4.06353	0.466846	0.6406	0.9997	FSHD unique
CH507-9B2.8	0.186721	0	1.897	4.06353	0.466846	0.6406	0.9997	FSHD unique
CHRNA6	0.186721	0	1.897	4.06353	0.466846	0.6406	0.9997	FSHD unique
CHRNB3	0.560162	0	2.527	4.03866	0.625825	0.5314	0.9997	FSHD unique
CITF22-49D8.1	0.186721	0	1.897	4.06353	0.466846	0.6406	0.9997	FSHD unique
CITF22-92A6.2	0.879891	0	1.952	4.07314	0.479348	0.6317	0.9997	FSHD unique
CLC	0.652481	0	1.932	4.06989	0.474765	0.635	0.9997	FSHD unique
CLCA1	0.186721	0	1.897	4.06353	0.466846	0.6406	0.9997	FSHD unique
CLCNKB	0.373441	0	2.291	4.04572	0.566198	0.5713	0.9997	FSHD unique
CLDN22	0.186721	0	1.897	4.06353	0.466846	0.6406	0.9997	FSHD unique
CLDN24	0.186721	0	1.897	4.06353	0.466846	0.6406	0.9997	FSHD unique
CLEC4E	1.49168	0	3.084	3.95951	0.778816	0.4361	0.9997	FSHD unique
CMB9-22P13.2	0.186721	0	1.897	4.06353	0.466846	0.6406	0.9997	FSHD unique
CNBD1	0.186721	0	1.897	4.06353	0.466846	0.6406	0.9997	FSHD unique
CNGA1	0.560162	0	2.527	4.03866	0.625825	0.5314	0.9997	FSHD unique
CNR1	0.186721	0	1.897	4.06353	0.466846	0.6406	0.9997	FSHD unique
CNTN2	0.186721	0	1.897	4.06353	0.466846	0.6406	0.9997	FSHD unique
COLEC10	0.186721	0	1.897	4.06353	0.466846	0.6406	0.9997	FSHD unique
CPNE4	0.186721	0	1.897	4.06353	0.466846	0.6406	0.9997	FSHD unique
CSAG1	4.48129	0	3.186	2.74723	1.15955	0.2462	0.9997	FSHD unique
CST7	2.05393	0	2.882	3.77556	0.763434	0.4452	0.9997	FSHD unique
CTA-215D11.5	0.186721	0	1.897	4.06353	0.466846	0.6406	0.9997	FSHD unique
CTA-243E7.1	0.186721	0	1.897	4.06353	0.466846	0.6406	0.9997	FSHD unique
CTA-268H5.12	0.652481	0	1.932	4.06989	0.474765	0.635	0.9997	FSHD unique
CTA-276O3.1	0.373441	0	2.291	4.04572	0.566198	0.5713	0.9997	FSHD unique
CTA-292E10.8	2.60992	0	2.563	3.43345	0.746479	0.4554	0.9997	FSHD unique
CTA-363E6.2	0.373441	0	2.291	4.04572	0.566198	0.5713	0.9997	FSHD unique
CTA-941F9.9	0.186721	0	1.897	4.06353	0.466846	0.6406	0.9997	FSHD unique
CTAGE1	0.652481	0	1.932	4.06989	0.474765	0.635	0.9997	FSHD unique
CTAGE7	0.879891	0	1.952	4.07314	0.479348	0.6317	0.9997	FSHD unique
CTB-111F10.1	0.652481	0	1.932	4.06989	0.474765	0.635	0.9997	FSHD unique
CTB-14A14.2	1.30496	0	2.341	4.04896	0.578187	0.5631	0.9997	FSHD unique
CTB-164N12.1	0.186721	0	1.897	4.06353	0.466846	0.6406	0.9997	FSHD unique
CTB-167B5.1	0.839201	0	2.704	4.03498	0.670203	0.5027	0.9997	FSHD unique
CTB-189B5.3	0.652481	0	1.932	4.06989	0.474765	0.635	0.9997	FSHD unique
CTB-23I7.1	0.186721	0	1.897	4.06353	0.466846	0.6406	0.9997	FSHD unique
CTB-31N19.2	0.186721	0	1.897	4.06353	0.466846	0.6406	0.9997	FSHD unique
CTB-31O20.9	0.186721	0	1.897	4.06353	0.466846	0.6406	0.9997	FSHD unique
CTB-36O1.2	0.879891	0	1.952	4.07314	0.479348	0.6317	0.9997	FSHD unique
CTB-50L17.14	0.186721	0	1.897	4.06353	0.466846	0.6406	0.9997	FSHD unique
CTB-51J22.1	0.879891	0	1.952	4.07314	0.479348	0.6317	0.9997	FSHD unique
CTB-52I2.7	0.186721	0	1.897	4.06353	0.466846	0.6406	0.9997	FSHD unique
CTB-55O6.10	0.186721	0	1.897	4.06353	0.466846	0.6406	0.9997	FSHD unique
CTB-60B18.18	0.186721	0	1.897	4.06353	0.466846	0.6406	0.9997	FSHD unique
CTB-79E8.2	0.373441	0	2.291	4.04572	0.566198	0.5713	0.9997	FSHD unique
CTB-91J4.1	1.30496	0	2.341	4.04896	0.578187	0.5631	0.9997	FSHD unique
CTB-94B10.2	0.186721	0	1.897	4.06353	0.466846	0.6406	0.9997	FSHD unique
CTC-250P20.1	0.373441	0	2.291	4.04572	0.566198	0.5713	0.9997	FSHD unique
CTC-278L1.1	0.373441	0	2.291	4.04572	0.566198	0.5713	0.9997	FSHD unique
CTC-280C13.1	1.30496	0	2.341	4.04896	0.578187	0.5631	0.9997	FSHD unique
CTC-297N7.7	0.186721	0	1.897	4.06353	0.466846	0.6406	0.9997	FSHD unique
CTC-325J23.3	0.186721	0	1.897	4.06353	0.466846	0.6406	0.9997	FSHD unique
CTC-350I8.1	0.879891	0	1.952	4.07314	0.479348	0.6317	0.9997	FSHD unique
CTC-353G13.1	0.652481	0	1.932	4.06989	0.474765	0.635	0.9997	FSHD unique
CTC-360G5.8	0.186721	0	1.897	4.06353	0.466846	0.6406	0.9997	FSHD unique
CTC-360J11.6	0.186721	0	1.897	4.06353	0.466846	0.6406	0.9997	FSHD unique
CTC-428G20.4	0.652481	0	1.932	4.06989	0.474765	0.635	0.9997	FSHD unique
CTC-428G20.5	0.186721	0	1.897	4.06353	0.466846	0.6406	0.9997	FSHD unique
CTC-428I3.1	0.373441	0	2.291	4.04572	0.566198	0.5713	0.9997	FSHD unique
CTC-435M10.6	0.186721	0	1.897	4.06353	0.466846	0.6406	0.9997	FSHD unique
CTC-444N24.9	3.67653	0	4.238	2.57084	1.6486	0.09923	0.9997	FSHD unique
CTC-459F4.6	1.25333	0	3.068	4.02072	0.763102	0.4454	0.9997	FSHD unique
CTC-484P3.1	0.373441	0	2.291	4.04572	0.566198	0.5713	0.9997	FSHD unique
CTC-490E21.14	0.879891	0	1.952	4.07314	0.479348	0.6317	0.9997	FSHD unique
CTC-497E21.4	0.186721	0	1.897	4.06353	0.466846	0.6406	0.9997	FSHD unique
CTC-504A5.1	0.186721	0	1.897	4.06353	0.466846	0.6406	0.9997	FSHD unique
CTC-505O3.3	0.186721	0	1.897	4.06353	0.466846	0.6406	0.9997	FSHD unique
CTC-510F12.4	0.186721	0	1.897	4.06353	0.466846	0.6406	0.9997	FSHD unique
CTC-512J14.6	0.186721	0	1.897	4.06353	0.466846	0.6406	0.9997	FSHD unique
CTC-524C5.2	0.186721	0	1.897	4.06353	0.466846	0.6406	0.9997	FSHD unique
CTC-548K16.5	0.186721	0	1.897	4.06353	0.466846	0.6406	0.9997	FSHD unique
CTC-559E9.4	0.186721	0	1.897	4.06353	0.466846	0.6406	0.9997	FSHD unique
CTD-2006M22.1	0.839201	0	2.704	4.03498	0.670203	0.5027	0.9997	FSHD unique
CTD-2007H13.1	0.186721	0	1.897	4.06353	0.466846	0.6406	0.9997	FSHD unique
CTD-2008P7.10	0.879891	0	1.952	4.07314	0.479348	0.6317	0.9997	FSHD unique
CTD-2014D20.1	0.839201	0	2.704	4.03498	0.670203	0.5027	0.9997	FSHD unique
CTD-2022H16.3	0.373441	0	2.291	4.04572	0.566198	0.5713	0.9997	FSHD unique
CTD-2026G22.1	0.652481	0	1.932	4.06989	0.474765	0.635	0.9997	FSHD unique
CTD-2049J23.2	0.186721	0	1.897	4.06353	0.466846	0.6406	0.9997	FSHD unique
CTD-2086L14.1	0.186721	0	1.897	4.06353	0.466846	0.6406	0.9997	FSHD unique
CTD-2089N3.1	0.186721	0	1.897	4.06353	0.466846	0.6406	0.9997	FSHD unique
CTD-2108O9.4	0.186721	0	1.897	4.06353	0.466846	0.6406	0.9997	FSHD unique
CTD-2132H18.1	3.54353	0	4.293	2.77494	1.54715	0.1218	0.9997	FSHD unique
CTD-2135D7.4	0.186721	0	1.897	4.06353	0.466846	0.6406	0.9997	FSHD unique
CTD-2154H6.1	0.186721	0	1.897	4.06353	0.466846	0.6406	0.9997	FSHD unique
CTD-2184D3.1	0.652481	0	1.932	4.06989	0.474765	0.635	0.9997	FSHD unique
CTD-2193P3.2	1.30496	0	2.341	4.04896	0.578187	0.5631	0.9997	FSHD unique
CTD-2194L12.2	0.652481	0	1.932	4.06989	0.474765	0.635	0.9997	FSHD unique
CTD-2199O4.1	0.186721	0	1.897	4.06353	0.466846	0.6406	0.9997	FSHD unique
CTD-2201E18.2	0.652481	0	1.932	4.06989	0.474765	0.635	0.9997	FSHD unique
CTD-2210P24.1	0.560162	0	2.527	4.03866	0.625825	0.5314	0.9997	FSHD unique
CTD-2210P24.4	0.560162	0	2.527	4.03866	0.625825	0.5314	0.9997	FSHD unique
CTD-2227C6.2	0.879891	0	1.952	4.07314	0.479348	0.6317	0.9997	FSHD unique
CTD-2235C13.2	0.186721	0	1.897	4.06353	0.466846	0.6406	0.9997	FSHD unique
CTD-2240J17.4	0.373441	0	2.291	4.04572	0.566198	0.5713	0.9997	FSHD unique
CTD-2240J17.5	1.75978	0	2.322	4.04456	0.574048	0.5659	0.9997	FSHD unique
CTD-2245F17.11	7.5586	0	5.196	2.00457	2.59206	0.00954	0.9997	FSHD unique
CTD-2267D19.1	0.186721	0	1.897	4.06353	0.466846	0.6406	0.9997	FSHD unique
CTD-2301A4.5	0.186721	0	1.897	4.06353	0.466846	0.6406	0.9997	FSHD unique
CTD-2307P3.1	0.879891	0	1.952	4.07314	0.479348	0.6317	0.9997	FSHD unique
CTD-2313J17.6	1.30496	0	2.341	4.04896	0.578187	0.5631	0.9997	FSHD unique
CTD-2325A15.2	6.928	0	5.251	2.03969	2.57443	0.01004	0.9997	FSHD unique
CTD-2325A15.3	0.652481	0	1.932	4.06989	0.474765	0.635	0.9997	FSHD unique
CTD-2325A15.5	0.186721	0	1.897	4.06353	0.466846	0.6406	0.9997	FSHD unique
CTD-2325B11.1	1.30496	0	2.341	4.04896	0.578187	0.5631	0.9997	FSHD unique
CTD-2329K10.1	0.186721	0	1.897	4.06353	0.466846	0.6406	0.9997	FSHD unique
CTD-2331D11.1	0.652481	0	1.932	4.06989	0.474765	0.635	0.9997	FSHD unique
CTD-2331H7.2	0.652481	0	1.932	4.06989	0.474765	0.635	0.9997	FSHD unique
CTD-2342I9.1	1.30496	0	2.341	4.04896	0.578187	0.5631	0.9997	FSHD unique
CTD-2354A18.1	0.652481	0	1.932	4.06989	0.474765	0.635	0.9997	FSHD unique
CTD-2367A17.2	0.186721	0	1.897	4.06353	0.466846	0.6406	0.9997	FSHD unique
CTD-2377D24.4	0.373441	0	2.291	4.04572	0.566198	0.5713	0.9997	FSHD unique
CTD-2514A21.4	0.186721	0	1.897	4.06353	0.466846	0.6406	0.9997	FSHD unique
CTD-2525P14.5	0.652481	0	1.932	4.06989	0.474765	0.635	0.9997	FSHD unique
CTD-2529P6.4	0.186721	0	1.897	4.06353	0.466846	0.6406	0.9997	FSHD unique
CTD-2531D15.1	0.879891	0	1.952	4.07314	0.479348	0.6317	0.9997	FSHD unique
CTD-2532D12.4	1.30496	0	2.341	4.04896	0.578187	0.5631	0.9997	FSHD unique
CTD-2544H17.1	0.186721	0	1.897	4.06353	0.466846	0.6406	0.9997	FSHD unique
CTD-2545G14.4	1.30496	0	2.341	4.04896	0.578187	0.5631	0.9997	FSHD unique
CTD-2545M3.2	0.186721	0	1.897	4.06353	0.466846	0.6406	0.9997	FSHD unique
CTD-2560K21.6	0.879891	0	1.952	4.07314	0.479348	0.6317	0.9997	FSHD unique
CTD-2561B21.10	0.879891	0	1.952	4.07314	0.479348	0.6317	0.9997	FSHD unique
CTD-2561B21.7	0.186721	0	1.897	4.06353	0.466846	0.6406	0.9997	FSHD unique
CTD-2562J17.4	0.373441	0	2.291	4.04572	0.566198	0.5713	0.9997	FSHD unique
CTD-2588E21.1	0.879891	0	1.952	4.07314	0.479348	0.6317	0.9997	FSHD unique
CTD-2623N2.5	0.186721	0	1.897	4.06353	0.466846	0.6406	0.9997	FSHD unique
CTD-2643K12.1	0.652481	0	1.932	4.06989	0.474765	0.635	0.9997	FSHD unique
CTD-3007L5.1	0.186721	0	1.897	4.06353	0.466846	0.6406	0.9997	FSHD unique
CTD-3035D6.2	0.186721	0	1.897	4.06353	0.466846	0.6406	0.9997	FSHD unique
CTD-3064H18.2	0.186721	0	1.897	4.06353	0.466846	0.6406	0.9997	FSHD unique
CTD-3064M3.6	1.75978	0	2.322	4.04456	0.574048	0.5659	0.9997	FSHD unique
CTD-3105H18.14	1.9465	0	3.111	3.55666	0.874788	0.3817	0.9997	FSHD unique
CTD-3162L10.5	0.186721	0	1.897	4.06353	0.466846	0.6406	0.9997	FSHD unique
CTD-3193O13.14	1.30496	0	2.341	4.04896	0.578187	0.5631	0.9997	FSHD unique
CTD-3195I5.3	0.373441	0	2.291	4.04572	0.566198	0.5713	0.9997	FSHD unique
CTNND2	0.879891	0	1.952	4.07314	0.479348	0.6317	0.9997	FSHD unique
CTSG	0.186721	0	1.897	4.06353	0.466846	0.6406	0.9997	FSHD unique
CTSLL1	0.186721	0	1.897	4.06353	0.466846	0.6406	0.9997	FSHD unique
CTSW	0.373441	0	2.291	4.04572	0.566198	0.5713	0.9997	FSHD unique
CXCL5	0.186721	0	1.897	4.06353	0.466846	0.6406	0.9997	FSHD unique
CXCR5	0.186721	0	1.897	4.06353	0.466846	0.6406	0.9997	FSHD unique
CXorf31	1.06661	0	2.718	4.0378	0.673164	0.5008	0.9997	FSHD unique
CYCSP39	0.652481	0	1.932	4.06989	0.474765	0.635	0.9997	FSHD unique
CYP4F24P	1.95744	0	2.486	3.87939	0.640925	0.5216	0.9997	FSHD unique
DCST1	0.186721	0	1.897	4.06353	0.466846	0.6406	0.9997	FSHD unique
DDI1	2.63967	0	2.425	3.42413	0.708124	0.4789	0.9997	FSHD unique
DEFB118	0.186721	0	1.897	4.06353	0.466846	0.6406	0.9997	FSHD unique
DEFB124	0.186721	0	1.897	4.06353	0.466846	0.6406	0.9997	FSHD unique
DENND1C	0.186721	0	1.897	4.06353	0.466846	0.6406	0.9997	FSHD unique
DLX5	0.879891	0	1.952	4.07314	0.479348	0.6317	0.9997	FSHD unique
DNMT3L	4.00929	0	4.311	2.65008	1.62657	0.1038	0.9997	FSHD unique
DUXAP1	0.879891	0	1.952	4.07314	0.479348	0.6317	0.9997	FSHD unique
DUXAP10	0.652481	0	1.932	4.06989	0.474765	0.635	0.9997	FSHD unique
EEF1DP1	2.59898	0	3.86	2.92368	1.32037	0.1867	0.9997	FSHD unique
ELAVL3	3.48981	0	3.544	2.83763	1.24896	0.2117	0.9997	FSHD unique
ELAVL4	0.186721	0	1.897	4.06353	0.466846	0.6406	0.9997	FSHD unique
ELF5	0.186721	0	1.897	4.06353	0.466846	0.6406	0.9997	FSHD unique
ENDOU	0.186721	0	1.897	4.06353	0.466846	0.6406	0.9997	FSHD unique
EPHA10	0.652481	0	1.932	4.06989	0.474765	0.635	0.9997	FSHD unique
FA2H	0.560162	0	2.527	4.03866	0.625825	0.5314	0.9997	FSHD unique
FABP2	0.186721	0	1.897	4.06353	0.466846	0.6406	0.9997	FSHD unique
FAM159B	0.186721	0	1.897	4.06353	0.466846	0.6406	0.9997	FSHD unique
FAM209B	0.186721	0	1.897	4.06353	0.466846	0.6406	0.9997	FSHD unique
FAM25G	0.186721	0	1.897	4.06353	0.466846	0.6406	0.9997	FSHD unique
FAM66E	0.652481	0	1.932	4.06989	0.474765	0.635	0.9997	FSHD unique
FAM90A1	0.373441	0	2.291	4.04572	0.566198	0.5713	0.9997	FSHD unique
FAM90A27P	7.51791	0	5.486	1.98279	2.76679	0.005661	0.9997	FSHD unique
FAM90A2P	0.186721	0	1.897	4.06353	0.466846	0.6406	0.9997	FSHD unique
FASLG	0.186721	0	1.897	4.06353	0.466846	0.6406	0.9997	FSHD unique
FCGR3A	0.186721	0	1.897	4.06353	0.466846	0.6406	0.9997	FSHD unique
FENDRR	0.186721	0	1.897	4.06353	0.466846	0.6406	0.9997	FSHD unique
FEV	0.186721	0	1.897	4.06353	0.466846	0.6406	0.9997	FSHD unique
FGF14	0.186721	0	1.897	4.06353	0.466846	0.6406	0.9997	FSHD unique
FGFBP1	0.186721	0	1.897	4.06353	0.466846	0.6406	0.9997	FSHD unique
FGR	0.186721	0	1.897	4.06353	0.466846	0.6406	0.9997	FSHD unique
FLG2	0.879891	0	1.952	4.07314	0.479348	0.6317	0.9997	FSHD unique
FNDC3CP	0.560162	0	2.527	4.03866	0.625825	0.5314	0.9997	FSHD unique
FNTAL1	0.652481	0	1.932	4.06989	0.474765	0.635	0.9997	FSHD unique
FOXF1	0.373441	0	2.291	4.04572	0.566198	0.5713	0.9997	FSHD unique
FOXI3	2.14416	0	3.325	3.41135	0.974751	0.3297	0.9997	FSHD unique
FRG2	1.49168	0	3.084	3.95951	0.778816	0.4361	0.9997	FSHD unique
FRG2B	1.95744	0	2.486	3.87939	0.640925	0.5216	0.9997	FSHD unique
FRG2EP	5.02219	0	4.108	2.45325	1.67442	0.09405	0.9997	FSHD unique
FTHL1	0.186721	0	1.897	4.06353	0.466846	0.6406	0.9997	FSHD unique
FUT5	0.186721	0	1.897	4.06353	0.466846	0.6406	0.9997	FSHD unique
FUT6	0.186721	0	1.897	4.06353	0.466846	0.6406	0.9997	FSHD unique
GABRD	1.12032	0	2.782	4.01268	0.693196	0.4882	0.9997	FSHD unique
GALR3	0.186721	0	1.897	4.06353	0.466846	0.6406	0.9997	FSHD unique
GDAP1L1	0.186721	0	1.897	4.06353	0.466846	0.6406	0.9997	FSHD unique
GLIPR1L1	0.186721	0	1.897	4.06353	0.466846	0.6406	0.9997	FSHD unique
GLT6D1	0.879891	0	1.952	4.07314	0.479348	0.6317	0.9997	FSHD unique
GLTPD2	0.186721	0	1.897	4.06353	0.466846	0.6406	0.9997	FSHD unique
GNAT2	1.30496	0	2.341	4.04896	0.578187	0.5631	0.9997	FSHD unique
GPAT2	0.879891	0	1.952	4.07314	0.479348	0.6317	0.9997	FSHD unique
GPR101	0.186721	0	1.897	4.06353	0.466846	0.6406	0.9997	FSHD unique
GPR182	0.186721	0	1.897	4.06353	0.466846	0.6406	0.9997	FSHD unique
GPR183	0.373441	0	2.291	4.04572	0.566198	0.5713	0.9997	FSHD unique
GPRIN2	0.186721	0	1.897	4.06353	0.466846	0.6406	0.9997	FSHD unique
GS1-115G20.2	0.373441	0	2.291	4.04572	0.566198	0.5713	0.9997	FSHD unique
GS1-166A23.1	1.30496	0	2.341	4.04896	0.578187	0.5631	0.9997	FSHD unique
GS1-204I12.3	2.60992	0	2.563	3.43345	0.746479	0.4554	0.9997	FSHD unique
GS1-251I9.2	0.186721	0	1.897	4.06353	0.466846	0.6406	0.9997	FSHD unique
GS1-306C12.1	0.186721	0	1.897	4.06353	0.466846	0.6406	0.9997	FSHD unique
GS1-393G12.13	0.652481	0	1.932	4.06989	0.474765	0.635	0.9997	FSHD unique
GS1-410F4.1	0.186721	0	1.897	4.06353	0.466846	0.6406	0.9997	FSHD unique
GSDMA	0.652481	0	1.932	4.06989	0.474765	0.635	0.9997	FSHD unique
GSTA1	0.186721	0	1.897	4.06353	0.466846	0.6406	0.9997	FSHD unique
GSTA2	0.186721	0	1.897	4.06353	0.466846	0.6406	0.9997	FSHD unique
GTF2H4	0.652481	0	1.932	4.06989	0.474765	0.635	0.9997	FSHD unique
GTSF1	0.186721	0	1.897	4.06353	0.466846	0.6406	0.9997	FSHD unique
GYPE	4.39945	0	2.622	2.78319	0.9421	0.3461	0.9997	FSHD unique
GZMM	0.186721	0	1.897	4.06353	0.466846	0.6406	0.9997	FSHD unique
H2BFS	1.06661	0	2.718	4.0378	0.673164	0.5008	0.9997	FSHD unique
HAND1	0.652481	0	1.932	4.06989	0.474765	0.635	0.9997	FSHD unique
HAO1	1.06661	0	2.718	4.0378	0.673164	0.5008	0.9997	FSHD unique
HBA2	4.32902	0	4.369	2.42978	1.79812	0.07216	0.9997	FSHD unique
HCG4	0.373441	0	2.291	4.04572	0.566198	0.5713	0.9997	FSHD unique
HCK	0.186721	0	1.897	4.06353	0.466846	0.6406	0.9997	FSHD unique
HCRT	0.186721	0	1.897	4.06353	0.466846	0.6406	0.9997	FSHD unique
HDC	0.186721	0	1.897	4.06353	0.466846	0.6406	0.9997	FSHD unique
HEPACAM2	0.373441	0	2.291	4.04572	0.566198	0.5713	0.9997	FSHD unique
HIGD1C	0.186721	0	1.897	4.06353	0.466846	0.6406	0.9997	FSHD unique
HIST1H2APS3	0.186721	0	1.897	4.06353	0.466846	0.6406	0.9997	FSHD unique
HIST1H4F	0.652481	0	1.932	4.06989	0.474765	0.635	0.9997	FSHD unique
HLA-DQB1	0.186721	0	1.897	4.06353	0.466846	0.6406	0.9997	FSHD unique
HLA-F	0.373441	0	2.291	4.04572	0.566198	0.5713	0.9997	FSHD unique
HLA-G	0.186721	0	1.897	4.06353	0.466846	0.6406	0.9997	FSHD unique
HLA-J	0.186721	0	1.897	4.06353	0.466846	0.6406	0.9997	FSHD unique
HLA-V	0.186721	0	1.897	4.06353	0.466846	0.6406	0.9997	FSHD unique
HMGB1P14	0.186721	0	1.897	4.06353	0.466846	0.6406	0.9997	FSHD unique
HMGB3P27	0.652481	0	1.932	4.06989	0.474765	0.635	0.9997	FSHD unique
HMGN1P30	0.186721	0	1.897	4.06353	0.466846	0.6406	0.9997	FSHD unique
HMX2	0.186721	0	1.897	4.06353	0.466846	0.6406	0.9997	FSHD unique
HMX3	0.879891	0	1.952	4.07314	0.479348	0.6317	0.9997	FSHD unique
HNRNPCL4	6.80801	0	5.212	2.17901	2.39184	0.01676	0.9997	FSHD unique
HNRPA1P3	0.373441	0	2.291	4.04572	0.566198	0.5713	0.9997	FSHD unique
HOXD13	0.879891	0	1.952	4.07314	0.479348	0.6317	0.9997	FSHD unique
HS3ST4	0.186721	0	1.897	4.06353	0.466846	0.6406	0.9997	FSHD unique
HSP90AA6P	0.839201	0	2.704	4.03498	0.670203	0.5027	0.9997	FSHD unique
HTR3B	0.879891	0	1.952	4.07314	0.479348	0.6317	0.9997	FSHD unique
IBSP	0.879891	0	1.952	4.07314	0.479348	0.6317	0.9997	FSHD unique
IFIT1B	0.186721	0	1.897	4.06353	0.466846	0.6406	0.9997	FSHD unique
IFNL4	0.186721	0	1.897	4.06353	0.466846	0.6406	0.9997	FSHD unique
IGFL3	0.186721	0	1.897	4.06353	0.466846	0.6406	0.9997	FSHD unique
IGHA1	0.186721	0	1.897	4.06353	0.466846	0.6406	0.9997	FSHD unique
IGLV1-41	0.652481	0	1.932	4.06989	0.474765	0.635	0.9997	FSHD unique
IGLV1-47	0.186721	0	1.897	4.06353	0.466846	0.6406	0.9997	FSHD unique
IGLV1-50	1.30496	0	2.341	4.04896	0.578187	0.5631	0.9997	FSHD unique
IL17A	0.373441	0	2.291	4.04572	0.566198	0.5713	0.9997	FSHD unique
IL4	0.879891	0	1.952	4.07314	0.479348	0.6317	0.9997	FSHD unique
IL6STP1	0.186721	0	1.897	4.06353	0.466846	0.6406	0.9997	FSHD unique
IMPG1	0.186721	0	1.897	4.06353	0.466846	0.6406	0.9997	FSHD unique
IQCJ	0.560162	0	2.527	4.03866	0.625825	0.5314	0.9997	FSHD unique
KB-1458E12.1	0.186721	0	1.897	4.06353	0.466846	0.6406	0.9997	FSHD unique
KB-68A7.1	0.186721	0	1.897	4.06353	0.466846	0.6406	0.9997	FSHD unique
KCNA4	0.373441	0	2.291	4.04572	0.566198	0.5713	0.9997	FSHD unique
KCNC2	1.30496	0	2.341	4.04896	0.578187	0.5631	0.9997	FSHD unique
KCNG4	0.652481	0	1.932	4.06989	0.474765	0.635	0.9997	FSHD unique
KCNH7	0.186721	0	1.897	4.06353	0.466846	0.6406	0.9997	FSHD unique
KCNRG	0.373441	0	2.291	4.04572	0.566198	0.5713	0.9997	FSHD unique
KCNS1	0.560162	0	2.527	4.03866	0.625825	0.5314	0.9997	FSHD unique
KHDC1L	0.652481	0	1.932	4.06989	0.474765	0.635	0.9997	FSHD unique
KHDRBS2	0.186721	0	1.897	4.06353	0.466846	0.6406	0.9997	FSHD unique
KISS1R	2.05393	0	2.882	3.77556	0.763434	0.4452	0.9997	FSHD unique
KLHDC7B	0.186721	0	1.897	4.06353	0.466846	0.6406	0.9997	FSHD unique
KLHL32	0.839201	0	2.704	4.03498	0.670203	0.5027	0.9997	FSHD unique
KLRC2	0.186721	0	1.897	4.06353	0.466846	0.6406	0.9997	FSHD unique
KLRG2	0.373441	0	2.291	4.04572	0.566198	0.5713	0.9997	FSHD unique
KNG1	0.186721	0	1.897	4.06353	0.466846	0.6406	0.9997	FSHD unique
KPNA7	1.75978	0	2.322	4.04456	0.574048	0.5659	0.9997	FSHD unique
KRT15	0.373441	0	2.291	4.04572	0.566198	0.5713	0.9997	FSHD unique
KRT17P3	0.186721	0	1.897	4.06353	0.466846	0.6406	0.9997	FSHD unique
KRT18P55	0.839201	0	2.704	4.03498	0.670203	0.5027	0.9997	FSHD unique
KRT19P1	2.33088	0	3.649	3.28004	1.11248	0.2659	0.9997	FSHD unique
KRT20	0.746882	0	2.698	4.0348	0.668609	0.5037	0.9997	FSHD unique
KRT79	0.186721	0	1.897	4.06353	0.466846	0.6406	0.9997	FSHD unique
KRTAP19-1	0.373441	0	2.291	4.04572	0.566198	0.5713	0.9997	FSHD unique
KRTAP24-1	0.186721	0	1.897	4.06353	0.466846	0.6406	0.9997	FSHD unique
KRTAP4-1	0.879891	0	1.952	4.07314	0.479348	0.6317	0.9997	FSHD unique
KRTAP7-1	0.186721	0	1.897	4.06353	0.466846	0.6406	0.9997	FSHD unique
L29074.3	0.186721	0	1.897	4.06353	0.466846	0.6406	0.9997	FSHD unique
LA16c-306E5.2	0.186721	0	1.897	4.06353	0.466846	0.6406	0.9997	FSHD unique
LA16c-325D7.2	0.373441	0	2.291	4.04572	0.566198	0.5713	0.9997	FSHD unique
LA16c-349E11.1	0.186721	0	1.897	4.06353	0.466846	0.6406	0.9997	FSHD unique
LA16c-381G6.1	1.75978	0	2.322	4.04456	0.574048	0.5659	0.9997	FSHD unique
LA16c-425C2.1	0.186721	0	1.897	4.06353	0.466846	0.6406	0.9997	FSHD unique
LCN9	0.186721	0	1.897	4.06353	0.466846	0.6406	0.9997	FSHD unique
LCT	0.186721	0	1.897	4.06353	0.466846	0.6406	0.9997	FSHD unique
LDLRAD1	0.186721	0	1.897	4.06353	0.466846	0.6406	0.9997	FSHD unique
LEMD1	0.373441	0	2.291	4.04572	0.566198	0.5713	0.9997	FSHD unique
LINC00443	0.652481	0	1.932	4.06989	0.474765	0.635	0.9997	FSHD unique
LINC00543	2.63967	0	2.425	3.42413	0.708124	0.4789	0.9997	FSHD unique
LINC00624	0.746882	0	2.698	4.0348	0.668609	0.5037	0.9997	FSHD unique
LINC01164	0.560162	0	2.527	4.03866	0.625825	0.5314	0.9997	FSHD unique
LINC01541	3.01311	0	3.684	2.97031	1.24039	0.2148	0.9997	FSHD unique
LINGO3	0.186721	0	1.897	4.06353	0.466846	0.6406	0.9997	FSHD unique
LLNLR-304A6.2	0.652481	0	1.932	4.06989	0.474765	0.635	0.9997	FSHD unique
LMO1	0.373441	0	2.291	4.04572	0.566198	0.5713	0.9997	FSHD unique
LOC100127976	0.839201	0	2.704	4.03498	0.670203	0.5027	0.9997	FSHD unique
LOC390483	0.560162	0	2.527	4.03866	0.625825	0.5314	0.9997	FSHD unique
LOC732538	1.75978	0	2.322	4.04456	0.574048	0.5659	0.9997	FSHD unique
LRAT	0.373441	0	2.291	4.04572	0.566198	0.5713	0.9997	FSHD unique
LRRTM1	0.879891	0	1.952	4.07314	0.479348	0.6317	0.9997	FSHD unique
LTA	0.186721	0	1.897	4.06353	0.466846	0.6406	0.9997	FSHD unique
LY75	0.186721	0	1.897	4.06353	0.466846	0.6406	0.9997	FSHD unique
MAGEA12	4.66801	0	3.208	2.70429	1.18623	0.2355	0.9997	FSHD unique
MAGEB16	0.186721	0	1.897	4.06353	0.466846	0.6406	0.9997	FSHD unique
MAL2	1.25333	0	3.068	4.02072	0.763102	0.4454	0.9997	FSHD unique
MANSC4	0.652481	0	1.932	4.06989	0.474765	0.635	0.9997	FSHD unique
MAPK6PS4	0.652481	0	1.932	4.06989	0.474765	0.635	0.9997	FSHD unique
MBD3L4	1.95744	0	2.486	3.87939	0.640925	0.5216	0.9997	FSHD unique
MBD3L5	10.0037	0	5.332	1.85965	2.86745	0.004138	0.9997	FSHD unique
MEI4	0.879891	0	1.952	4.07314	0.479348	0.6317	0.9997	FSHD unique
MEIS1-AS2	0.186721	0	1.897	4.06353	0.466846	0.6406	0.9997	FSHD unique
MINOS1P2	0.186721	0	1.897	4.06353	0.466846	0.6406	0.9997	FSHD unique
MIR1208	0.186721	0	1.897	4.06353	0.466846	0.6406	0.9997	FSHD unique
MIR1244-4	5.477	0	4.216	2.3733	1.77652	0.07565	0.9997	FSHD unique
MIR1271	0.186721	0	1.897	4.06353	0.466846	0.6406	0.9997	FSHD unique
MIR1289-1	0.186721	0	1.897	4.06353	0.466846	0.6406	0.9997	FSHD unique
MIR1302-10	0.186721	0	1.897	4.06353	0.466846	0.6406	0.9997	FSHD unique
MIR130A	0.186721	0	1.897	4.06353	0.466846	0.6406	0.9997	FSHD unique
MIR1539	0.186721	0	1.897	4.06353	0.466846	0.6406	0.9997	FSHD unique
MIR16-1	0.186721	0	1.897	4.06353	0.466846	0.6406	0.9997	FSHD unique
MIR181A2	0.186721	0	1.897	4.06353	0.466846	0.6406	0.9997	FSHD unique
MIR2116	0.186721	0	1.897	4.06353	0.466846	0.6406	0.9997	FSHD unique
MIR26A2	0.652481	0	1.932	4.06989	0.474765	0.635	0.9997	FSHD unique
MIR301B	0.186721	0	1.897	4.06353	0.466846	0.6406	0.9997	FSHD unique
MIR3126	0.186721	0	1.897	4.06353	0.466846	0.6406	0.9997	FSHD unique
MIR3138	0.186721	0	1.897	4.06353	0.466846	0.6406	0.9997	FSHD unique
MIR3180-3	0.879891	0	1.952	4.07314	0.479348	0.6317	0.9997	FSHD unique
MIR3181	0.879891	0	1.952	4.07314	0.479348	0.6317	0.9997	FSHD unique
MIR3183	0.186721	0	1.897	4.06353	0.466846	0.6406	0.9997	FSHD unique
MIR323B	3.2624	0	2.638	3.13072	0.84257	0.3995	0.9997	FSHD unique
MIR328	0.186721	0	1.897	4.06353	0.466846	0.6406	0.9997	FSHD unique
MIR337	1.95744	0	2.486	3.87939	0.640925	0.5216	0.9997	FSHD unique
MIR376A2	1.30496	0	2.341	4.04896	0.578187	0.5631	0.9997	FSHD unique
MIR377	1.75978	0	2.322	4.04456	0.574048	0.5659	0.9997	FSHD unique
MIR378H	0.879891	0	1.952	4.07314	0.479348	0.6317	0.9997	FSHD unique
MIR382	0.652481	0	1.932	4.06989	0.474765	0.635	0.9997	FSHD unique
MIR3908	0.186721	0	1.897	4.06353	0.466846	0.6406	0.9997	FSHD unique
MIR3934	0.879891	0	1.952	4.07314	0.479348	0.6317	0.9997	FSHD unique
MIR3942	0.186721	0	1.897	4.06353	0.466846	0.6406	0.9997	FSHD unique
MIR425	0.186721	0	1.897	4.06353	0.466846	0.6406	0.9997	FSHD unique
MIR4278	0.186721	0	1.897	4.06353	0.466846	0.6406	0.9997	FSHD unique
MIR432	0.186721	0	1.897	4.06353	0.466846	0.6406	0.9997	FSHD unique
MIR4477A	0.186721	0	1.897	4.06353	0.466846	0.6406	0.9997	FSHD unique
MIR4478	0.652481	0	1.932	4.06989	0.474765	0.635	0.9997	FSHD unique
MIR4522	0.186721	0	1.897	4.06353	0.466846	0.6406	0.9997	FSHD unique
MIR4635	0.186721	0	1.897	4.06353	0.466846	0.6406	0.9997	FSHD unique
MIR4655	0.373441	0	2.291	4.04572	0.566198	0.5713	0.9997	FSHD unique
MIR4689	0.186721	0	1.897	4.06353	0.466846	0.6406	0.9997	FSHD unique
MIR4716	0.879891	0	1.952	4.07314	0.479348	0.6317	0.9997	FSHD unique
MIR4782	0.186721	0	1.897	4.06353	0.466846	0.6406	0.9997	FSHD unique
MIR5006	0.186721	0	1.897	4.06353	0.466846	0.6406	0.9997	FSHD unique
MIR5188	1.30496	0	2.341	4.04896	0.578187	0.5631	0.9997	FSHD unique
MIR5191	1.75978	0	2.322	4.04456	0.574048	0.5659	0.9997	FSHD unique
MIR544B	0.652481	0	1.932	4.06989	0.474765	0.635	0.9997	FSHD unique
MIR558	0.186721	0	1.897	4.06353	0.466846	0.6406	0.9997	FSHD unique
MIR569	0.186721	0	1.897	4.06353	0.466846	0.6406	0.9997	FSHD unique
MIR5708	0.186721	0	1.897	4.06353	0.466846	0.6406	0.9997	FSHD unique
MIR576	0.373441	0	2.291	4.04572	0.566198	0.5713	0.9997	FSHD unique
MIR6087	0.839201	0	2.704	4.03498	0.670203	0.5027	0.9997	FSHD unique
MIR615	1.30496	0	2.341	4.04896	0.578187	0.5631	0.9997	FSHD unique
MIR6512	0.186721	0	1.897	4.06353	0.466846	0.6406	0.9997	FSHD unique
MIR6784	0.186721	0	1.897	4.06353	0.466846	0.6406	0.9997	FSHD unique
MIR6796	0.186721	0	1.897	4.06353	0.466846	0.6406	0.9997	FSHD unique
MIR6810	0.879891	0	1.952	4.07314	0.479348	0.6317	0.9997	FSHD unique
MIR6813	0.186721	0	1.897	4.06353	0.466846	0.6406	0.9997	FSHD unique
MIR6835	0.186721	0	1.897	4.06353	0.466846	0.6406	0.9997	FSHD unique
MIR6859-1	0.373441	0	2.291	4.04572	0.566198	0.5713	0.9997	FSHD unique
MIR7160	1.30496	0	2.341	4.04896	0.578187	0.5631	0.9997	FSHD unique
MIR7975	0.560162	0	2.527	4.03866	0.625825	0.5314	0.9997	FSHD unique
MIR8055	0.652481	0	1.932	4.06989	0.474765	0.635	0.9997	FSHD unique
MKRN3	1.58608	0	3.565	3.84659	0.926794	0.354	0.9997	FSHD unique
MLNR	0.186721	0	1.897	4.06353	0.466846	0.6406	0.9997	FSHD unique
MMP13	0.186721	0	1.897	4.06353	0.466846	0.6406	0.9997	FSHD unique
MMP24	0.746882	0	2.698	4.0348	0.668609	0.5037	0.9997	FSHD unique
MMP28	0.933603	0	2.75	4.02248	0.683737	0.4941	0.9997	FSHD unique
MNX1	3.25146	0	4.197	2.67439	1.56943	0.1165	0.9997	FSHD unique
MOV10L1	1.71909	0	3.49	3.43906	1.01477	0.3102	0.9997	FSHD unique
MRPS36P4	0.186721	0	1.897	4.06353	0.466846	0.6406	0.9997	FSHD unique
MS4A14	1.30496	0	2.341	4.04896	0.578187	0.5631	0.9997	FSHD unique
MT-TF	0.186721	0	1.897	4.06353	0.466846	0.6406	0.9997	FSHD unique
MTND5P26	0.186721	0	1.897	4.06353	0.466846	0.6406	0.9997	FSHD unique
MUC2	1.75978	0	2.322	4.04456	0.574048	0.5659	0.9997	FSHD unique
MUC21	0.186721	0	1.897	4.06353	0.466846	0.6406	0.9997	FSHD unique
MYCT1	0.560162	0	2.527	4.03866	0.625825	0.5314	0.9997	FSHD unique
MYH16	3.06474	0	3.497	2.96786	1.17821	0.2387	0.9997	FSHD unique
NANOGP4	0.186721	0	1.897	4.06353	0.466846	0.6406	0.9997	FSHD unique
NPBWR1	1.81349	0	3.575	3.64356	0.981198	0.3265	0.9997	FSHD unique
NPIPA8	0.652481	0	1.932	4.06989	0.474765	0.635	0.9997	FSHD unique
NPY5R	0.186721	0	1.897	4.06353	0.466846	0.6406	0.9997	FSHD unique
NUP210L	0.373441	0	2.291	4.04572	0.566198	0.5713	0.9997	FSHD unique
NXPE1	0.186721	0	1.897	4.06353	0.466846	0.6406	0.9997	FSHD unique
OCM	0.186721	0	1.897	4.06353	0.466846	0.6406	0.9997	FSHD unique
ODAM	0.186721	0	1.897	4.06353	0.466846	0.6406	0.9997	FSHD unique
ODF3B	0.560162	0	2.527	4.03866	0.625825	0.5314	0.9997	FSHD unique
OLAH	0.839201	0	2.704	4.03498	0.670203	0.5027	0.9997	FSHD unique
OR10G4	0.879891	0	1.952	4.07314	0.479348	0.6317	0.9997	FSHD unique
OR1D3P	0.186721	0	1.897	4.06353	0.466846	0.6406	0.9997	FSHD unique
OR2B6	0.186721	0	1.897	4.06353	0.466846	0.6406	0.9997	FSHD unique
OR2S1P	0.186721	0	1.897	4.06353	0.466846	0.6406	0.9997	FSHD unique
OR4A40P	0.186721	0	1.897	4.06353	0.466846	0.6406	0.9997	FSHD unique
OR51A7	0.879891	0	1.952	4.07314	0.479348	0.6317	0.9997	FSHD unique
OR51H2P	0.652481	0	1.932	4.06989	0.474765	0.635	0.9997	FSHD unique
OR5BA1P	0.879891	0	1.952	4.07314	0.479348	0.6317	0.9997	FSHD unique
OR6A2	0.186721	0	1.897	4.06353	0.466846	0.6406	0.9997	FSHD unique
OR6W1P	0.879891	0	1.952	4.07314	0.479348	0.6317	0.9997	FSHD unique
OR7M1P	2.37157	0	3.848	3.02382	1.27245	0.2032	0.9997	FSHD unique
OR8G3P	0.186721	0	1.897	4.06353	0.466846	0.6406	0.9997	FSHD unique
OR8Q1P	0.186721	0	1.897	4.06353	0.466846	0.6406	0.9997	FSHD unique
OSM	0.186721	0	1.897	4.06353	0.466846	0.6406	0.9997	FSHD unique
OVOL1	0.186721	0	1.897	4.06353	0.466846	0.6406	0.9997	FSHD unique
OVOL3	0.186721	0	1.897	4.06353	0.466846	0.6406	0.9997	FSHD unique
OXGR1	0.186721	0	1.897	4.06353	0.466846	0.6406	0.9997	FSHD unique
P2RY4	0.186721	0	1.897	4.06353	0.466846	0.6406	0.9997	FSHD unique
PA2G4P2	0.839201	0	2.704	4.03498	0.670203	0.5027	0.9997	FSHD unique
PAPOLB	0.879891	0	1.952	4.07314	0.479348	0.6317	0.9997	FSHD unique
PAQR9	0.560162	0	2.527	4.03866	0.625825	0.5314	0.9997	FSHD unique
PARP4P2	0.839201	0	2.704	4.03498	0.670203	0.5027	0.9997	FSHD unique
PASD1	0.560162	0	2.527	4.03866	0.625825	0.5314	0.9997	FSHD unique
PCK1	1.95744	0	2.486	3.87939	0.640925	0.5216	0.9997	FSHD unique
PFN1P6	0.186721	0	1.897	4.06353	0.466846	0.6406	0.9997	FSHD unique
PGC	0.186721	0	1.897	4.06353	0.466846	0.6406	0.9997	FSHD unique
PGGT1BP2	1.95744	0	2.486	3.87939	0.640925	0.5216	0.9997	FSHD unique
PGR	0.186721	0	1.897	4.06353	0.466846	0.6406	0.9997	FSHD unique
PIK3C2G	0.879891	0	1.952	4.07314	0.479348	0.6317	0.9997	FSHD unique
PIK3R5	0.933603	0	2.75	4.02248	0.683737	0.4941	0.9997	FSHD unique
PIRT	1.9465	0	3.111	3.55666	0.874788	0.3817	0.9997	FSHD unique
PLA2G1B	0.186721	0	1.897	4.06353	0.466846	0.6406	0.9997	FSHD unique
PLCXD3	0.186721	0	1.897	4.06353	0.466846	0.6406	0.9997	FSHD unique
PLEKHN1	0.373441	0	2.291	4.04572	0.566198	0.5713	0.9997	FSHD unique
PLGLA	2.60992	0	2.563	3.43345	0.746479	0.4554	0.9997	FSHD unique
PLSCR3	0.186721	0	1.897	4.06353	0.466846	0.6406	0.9997	FSHD unique
PNLIPRP3	0.186721	0	1.897	4.06353	0.466846	0.6406	0.9997	FSHD unique
POTEI	0.652481	0	1.932	4.06989	0.474765	0.635	0.9997	FSHD unique
POTEJ	0.186721	0	1.897	4.06353	0.466846	0.6406	0.9997	FSHD unique
POU4F3	1.30496	0	2.341	4.04896	0.578187	0.5631	0.9997	FSHD unique
POU5F1P4	0.652481	0	1.932	4.06989	0.474765	0.635	0.9997	FSHD unique
POU6F2-AS1	1.06661	0	2.718	4.0378	0.673164	0.5008	0.9997	FSHD unique
PPP1R42	1.06661	0	2.718	4.0378	0.673164	0.5008	0.9997	FSHD unique
PRAMEF10	3.95766	0	4.925	2.46801	1.9957	0.04597	0.9997	FSHD unique
PRAMEF19	8.05926	0	5.588	1.95733	2.85508	0.004303	0.9997	FSHD unique
PRAMEF25	6.32715	0	4.336	2.26625	1.91314	0.05573	0.9997	FSHD unique
PRAMEF26	8.2439	0	4.807	1.98369	2.42348	0.01537	0.9997	FSHD unique
PRAMEF7	4.74315	0	4.841	2.31388	2.09221	0.03642	0.9997	FSHD unique
PRSS42	0.186721	0	1.897	4.06353	0.466846	0.6406	0.9997	FSHD unique
PRTN3	0.186721	0	1.897	4.06353	0.466846	0.6406	0.9997	FSHD unique
PSG1	0.186721	0	1.897	4.06353	0.466846	0.6406	0.9997	FSHD unique
PSG9	0.186721	0	1.897	4.06353	0.466846	0.6406	0.9997	FSHD unique
PSMA8	1.06661	0	2.718	4.0378	0.673164	0.5008	0.9997	FSHD unique
PSORS1C3	0.186721	0	1.897	4.06353	0.466846	0.6406	0.9997	FSHD unique
PTCRA	0.373441	0	2.291	4.04572	0.566198	0.5713	0.9997	FSHD unique
RAB3C	0.186721	0	1.897	4.06353	0.466846	0.6406	0.9997	FSHD unique
RAD21L1	0.186721	0	1.897	4.06353	0.466846	0.6406	0.9997	FSHD unique
RCVRN	0.373441	0	2.291	4.04572	0.566198	0.5713	0.9997	FSHD unique
RETNLB	0.186721	0	1.897	4.06353	0.466846	0.6406	0.9997	FSHD unique
RF00151	0.186721	0	1.897	4.06353	0.466846	0.6406	0.9997	FSHD unique
RF00264	0.652481	0	1.932	4.06989	0.474765	0.635	0.9997	FSHD unique
RF00340	0.652481	0	1.932	4.06989	0.474765	0.635	0.9997	FSHD unique
RF00402	0.186721	0	1.897	4.06353	0.466846	0.6406	0.9997	FSHD unique
RF00568	0.186721	0	1.897	4.06353	0.466846	0.6406	0.9997	FSHD unique
RF00592	1.95744	0	2.486	3.87939	0.640925	0.5216	0.9997	FSHD unique
RF00618	0.186721	0	1.897	4.06353	0.466846	0.6406	0.9997	FSHD unique
RF00622	0.839201	0	2.704	4.03498	0.670203	0.5027	0.9997	FSHD unique
RF01684	0.186721	0	1.897	4.06353	0.466846	0.6406	0.9997	FSHD unique
RFPL3	0.652481	0	1.932	4.06989	0.474765	0.635	0.9997	FSHD unique
RGS7BP	0.560162	0	2.527	4.03866	0.625825	0.5314	0.9997	FSHD unique
RHBDL2	0.186721	0	1.897	4.06353	0.466846	0.6406	0.9997	FSHD unique
RHO	0.186721	0	1.897	4.06353	0.466846	0.6406	0.9997	FSHD unique
RN7SKP116	0.186721	0	1.897	4.06353	0.466846	0.6406	0.9997	FSHD unique
RN7SKP196	0.186721	0	1.897	4.06353	0.466846	0.6406	0.9997	FSHD unique
RN7SKP225	0.186721	0	1.897	4.06353	0.466846	0.6406	0.9997	FSHD unique
RN7SKP261	0.652481	0	1.932	4.06989	0.474765	0.635	0.9997	FSHD unique
RN7SL111P	0.186721	0	1.897	4.06353	0.466846	0.6406	0.9997	FSHD unique
RN7SL118P	1.75978	0	2.322	4.04456	0.574048	0.5659	0.9997	FSHD unique
RN7SL12P	0.186721	0	1.897	4.06353	0.466846	0.6406	0.9997	FSHD unique
RN7SL152P	0.186721	0	1.897	4.06353	0.466846	0.6406	0.9997	FSHD unique
RN7SL199P	0.186721	0	1.897	4.06353	0.466846	0.6406	0.9997	FSHD unique
RN7SL202P	0.186721	0	1.897	4.06353	0.466846	0.6406	0.9997	FSHD unique
RN7SL3	1.30496	0	2.341	4.04896	0.578187	0.5631	0.9997	FSHD unique
RN7SL307P	0.186721	0	1.897	4.06353	0.466846	0.6406	0.9997	FSHD unique
RN7SL443P	0.186721	0	1.897	4.06353	0.466846	0.6406	0.9997	FSHD unique
RN7SL656P	0.186721	0	1.897	4.06353	0.466846	0.6406	0.9997	FSHD unique
RN7SL745P	0.186721	0	1.897	4.06353	0.466846	0.6406	0.9997	FSHD unique
RN7SL757P	0.879891	0	1.952	4.07314	0.479348	0.6317	0.9997	FSHD unique
RN7SL804P	1.75978	0	2.322	4.04456	0.574048	0.5659	0.9997	FSHD unique
RN7SL833P	0.186721	0	1.897	4.06353	0.466846	0.6406	0.9997	FSHD unique
RNA5SP113	0.186721	0	1.897	4.06353	0.466846	0.6406	0.9997	FSHD unique
RNA5SP128	0.186721	0	1.897	4.06353	0.466846	0.6406	0.9997	FSHD unique
RNA5SP193	0.186721	0	1.897	4.06353	0.466846	0.6406	0.9997	FSHD unique
RNA5SP243	0.373441	0	2.291	4.04572	0.566198	0.5713	0.9997	FSHD unique
RNA5SP248	0.879891	0	1.952	4.07314	0.479348	0.6317	0.9997	FSHD unique
RNA5SP343	0.186721	0	1.897	4.06353	0.466846	0.6406	0.9997	FSHD unique
RNA5SP349	0.186721	0	1.897	4.06353	0.466846	0.6406	0.9997	FSHD unique
RNA5SP351	0.186721	0	1.897	4.06353	0.466846	0.6406	0.9997	FSHD unique
RNA5SP40	0.186721	0	1.897	4.06353	0.466846	0.6406	0.9997	FSHD unique
RNA5SP437	0.186721	0	1.897	4.06353	0.466846	0.6406	0.9997	FSHD unique
RNA5SP516	0.186721	0	1.897	4.06353	0.466846	0.6406	0.9997	FSHD unique
RNASE10	0.652481	0	1.932	4.06989	0.474765	0.635	0.9997	FSHD unique
RNU1-122P	0.186721	0	1.897	4.06353	0.466846	0.6406	0.9997	FSHD unique
RNU1-35P	0.186721	0	1.897	4.06353	0.466846	0.6406	0.9997	FSHD unique
RNU1-4	0.186721	0	1.897	4.06353	0.466846	0.6406	0.9997	FSHD unique
RNU2-52P	0.186721	0	1.897	4.06353	0.466846	0.6406	0.9997	FSHD unique
RNU2-6P	0.186721	0	1.897	4.06353	0.466846	0.6406	0.9997	FSHD unique
RNU4-22P	0.186721	0	1.897	4.06353	0.466846	0.6406	0.9997	FSHD unique
RNU4-70P	2.63967	0	2.425	3.42413	0.708124	0.4789	0.9997	FSHD unique
RNU6-1	0.186721	0	1.897	4.06353	0.466846	0.6406	0.9997	FSHD unique
RNU6-1046P	1.75978	0	2.322	4.04456	0.574048	0.5659	0.9997	FSHD unique
RNU6-1051P	0.186721	0	1.897	4.06353	0.466846	0.6406	0.9997	FSHD unique
RNU6-1068P	0.879891	0	1.952	4.07314	0.479348	0.6317	0.9997	FSHD unique
RNU6-108P	0.186721	0	1.897	4.06353	0.466846	0.6406	0.9997	FSHD unique
RNU6-1165P	1.75978	0	2.322	4.04456	0.574048	0.5659	0.9997	FSHD unique
RNU6-1176P	0.186721	0	1.897	4.06353	0.466846	0.6406	0.9997	FSHD unique
RNU6-1231P	2.63967	0	2.425	3.42413	0.708124	0.4789	0.9997	FSHD unique
RNU6-1251P	0.373441	0	2.291	4.04572	0.566198	0.5713	0.9997	FSHD unique
RNU6-1256P	1.49168	0	3.084	3.95951	0.778816	0.4361	0.9997	FSHD unique
RNU6-1266P	0.186721	0	1.897	4.06353	0.466846	0.6406	0.9997	FSHD unique
RNU6-126P	0.186721	0	1.897	4.06353	0.466846	0.6406	0.9997	FSHD unique
RNU6-12P	0.879891	0	1.952	4.07314	0.479348	0.6317	0.9997	FSHD unique
RNU6-2	2.09253	0	4.031	3.15959	1.27594	0.202	0.9997	FSHD unique
RNU6-20P	0.186721	0	1.897	4.06353	0.466846	0.6406	0.9997	FSHD unique
RNU6-289P	0.186721	0	1.897	4.06353	0.466846	0.6406	0.9997	FSHD unique
RNU6-293P	0.652481	0	1.932	4.06989	0.474765	0.635	0.9997	FSHD unique
RNU6-323P	0.373441	0	2.291	4.04572	0.566198	0.5713	0.9997	FSHD unique
RNU6-32P	0.186721	0	1.897	4.06353	0.466846	0.6406	0.9997	FSHD unique
RNU6-36P	0.879891	0	1.952	4.07314	0.479348	0.6317	0.9997	FSHD unique
RNU6-495P	0.186721	0	1.897	4.06353	0.466846	0.6406	0.9997	FSHD unique
RNU6-49P	0.879891	0	1.952	4.07314	0.479348	0.6317	0.9997	FSHD unique
RNU6-4P	0.879891	0	1.952	4.07314	0.479348	0.6317	0.9997	FSHD unique
RNU6-501P	0.373441	0	2.291	4.04572	0.566198	0.5713	0.9997	FSHD unique
RNU6-519P	0.652481	0	1.932	4.06989	0.474765	0.635	0.9997	FSHD unique
RNU6-757P	0.373441	0	2.291	4.04572	0.566198	0.5713	0.9997	FSHD unique
RNU6-781P	0.186721	0	1.897	4.06353	0.466846	0.6406	0.9997	FSHD unique
RNU6-786P	0.186721	0	1.897	4.06353	0.466846	0.6406	0.9997	FSHD unique
RNU6-80P	2.63967	0	2.425	3.42413	0.708124	0.4789	0.9997	FSHD unique
RNU6-82P	0.186721	0	1.897	4.06353	0.466846	0.6406	0.9997	FSHD unique
RNU6-880P	0.186721	0	1.897	4.06353	0.466846	0.6406	0.9997	FSHD unique
RNU6-881P	0.186721	0	1.897	4.06353	0.466846	0.6406	0.9997	FSHD unique
RNU6-9	0.186721	0	1.897	4.06353	0.466846	0.6406	0.9997	FSHD unique
RNU6-910P	2.63967	0	2.425	3.42413	0.708124	0.4789	0.9997	FSHD unique
RNU6ATAC10P	0.186721	0	1.897	4.06353	0.466846	0.6406	0.9997	FSHD unique
RNU6ATAC18P	0.373441	0	2.291	4.04572	0.566198	0.5713	0.9997	FSHD unique
RNU7-123P	0.373441	0	2.291	4.04572	0.566198	0.5713	0.9997	FSHD unique
RNU7-12P	0.652481	0	1.932	4.06989	0.474765	0.635	0.9997	FSHD unique
RNU7-77P	1.95744	0	2.486	3.87939	0.640925	0.5216	0.9997	FSHD unique
RNY3	0.879891	0	1.952	4.07314	0.479348	0.6317	0.9997	FSHD unique
RNY3P16	0.652481	0	1.932	4.06989	0.474765	0.635	0.9997	FSHD unique
RP1-102E24.6	0.879891	0	1.952	4.07314	0.479348	0.6317	0.9997	FSHD unique
RP1-117P20.3	0.186721	0	1.897	4.06353	0.466846	0.6406	0.9997	FSHD unique
RP1-118J21.28	0.879891	0	1.952	4.07314	0.479348	0.6317	0.9997	FSHD unique
RP1-128M12.3	0.879891	0	1.952	4.07314	0.479348	0.6317	0.9997	FSHD unique
RP1-136B1.1	0.186721	0	1.897	4.06353	0.466846	0.6406	0.9997	FSHD unique
RP1-13D10.5	0.186721	0	1.897	4.06353	0.466846	0.6406	0.9997	FSHD unique
RP1-142F18.2	0.879891	0	1.952	4.07314	0.479348	0.6317	0.9997	FSHD unique
RP1-150O5.3	0.373441	0	2.291	4.04572	0.566198	0.5713	0.9997	FSHD unique
RP1-163M9.5	1.6784	0	3.418	3.75372	0.910437	0.3626	0.9997	FSHD unique
RP1-177P22.1	0.186721	0	1.897	4.06353	0.466846	0.6406	0.9997	FSHD unique
RP1-17K7.2	0.186721	0	1.897	4.06353	0.466846	0.6406	0.9997	FSHD unique
RP1-18D14.4	0.186721	0	1.897	4.06353	0.466846	0.6406	0.9997	FSHD unique
RP1-197B17.7	0.186721	0	1.897	4.06353	0.466846	0.6406	0.9997	FSHD unique
RP1-199H16.6	0.879891	0	1.952	4.07314	0.479348	0.6317	0.9997	FSHD unique
RP1-19N1.1	0.839201	0	2.704	4.03498	0.670203	0.5027	0.9997	FSHD unique
RP1-214M20.2	0.373441	0	2.291	4.04572	0.566198	0.5713	0.9997	FSHD unique
RP1-224A6.3	0.186721	0	1.897	4.06353	0.466846	0.6406	0.9997	FSHD unique
RP1-247F3.1	1.95744	0	2.486	3.87939	0.640925	0.5216	0.9997	FSHD unique
RP1-251M9.3	0.186721	0	1.897	4.06353	0.466846	0.6406	0.9997	FSHD unique
RP1-261G23.4	0.186721	0	1.897	4.06353	0.466846	0.6406	0.9997	FSHD unique
RP1-278O22.1	0.373441	0	2.291	4.04572	0.566198	0.5713	0.9997	FSHD unique
RP1-303A1.1	0.652481	0	1.932	4.06989	0.474765	0.635	0.9997	FSHD unique
RP1-303A1.2	1.30496	0	2.341	4.04896	0.578187	0.5631	0.9997	FSHD unique
RP1-310O13.7	0.186721	0	1.897	4.06353	0.466846	0.6406	0.9997	FSHD unique
RP1-313I6.1	0.186721	0	1.897	4.06353	0.466846	0.6406	0.9997	FSHD unique
RP1-313L4.3	0.560162	0	2.527	4.03866	0.625825	0.5314	0.9997	FSHD unique
RP1-56L9.7	0.186721	0	1.897	4.06353	0.466846	0.6406	0.9997	FSHD unique
RP1-5O6.4	1.75978	0	2.322	4.04456	0.574048	0.5659	0.9997	FSHD unique
RP1-5O6.5	0.186721	0	1.897	4.06353	0.466846	0.6406	0.9997	FSHD unique
RP1-9E21.5	0.186721	0	1.897	4.06353	0.466846	0.6406	0.9997	FSHD unique
RP11-1007I4.1	0.186721	0	1.897	4.06353	0.466846	0.6406	0.9997	FSHD unique
RP11-1008C21.1	0.652481	0	1.932	4.06989	0.474765	0.635	0.9997	FSHD unique
RP11-1012A1.4	0.652481	0	1.932	4.06989	0.474765	0.635	0.9997	FSHD unique
RP11-1012A1.7	0.186721	0	1.897	4.06353	0.466846	0.6406	0.9997	FSHD unique
RP11-101K23.1	0.186721	0	1.897	4.06353	0.466846	0.6406	0.9997	FSHD unique
RP11-101P17.15	1.25333	0	3.068	4.02072	0.763102	0.4454	0.9997	FSHD unique
RP11-1047D15.2	0.373441	0	2.291	4.04572	0.566198	0.5713	0.9997	FSHD unique
RP11-104A24.1	0.186721	0	1.897	4.06353	0.466846	0.6406	0.9997	FSHD unique
RP11-1057B6.1	0.186721	0	1.897	4.06353	0.466846	0.6406	0.9997	FSHD unique
RP11-1058N17.1	0.186721	0	1.897	4.06353	0.466846	0.6406	0.9997	FSHD unique
RP11-1070N10.5	0.652481	0	1.932	4.06989	0.474765	0.635	0.9997	FSHD unique
RP11-1085N6.5	0.186721	0	1.897	4.06353	0.466846	0.6406	0.9997	FSHD unique
RP11-108K1.2	0.652481	0	1.932	4.06989	0.474765	0.635	0.9997	FSHD unique
RP11-108K14.8	0.186721	0	1.897	4.06353	0.466846	0.6406	0.9997	FSHD unique
RP11-108M12.1	0.186721	0	1.897	4.06353	0.466846	0.6406	0.9997	FSHD unique
RP11-108P2.1	0.652481	0	1.932	4.06989	0.474765	0.635	0.9997	FSHD unique
RP11-109E24.2	0.186721	0	1.897	4.06353	0.466846	0.6406	0.9997	FSHD unique
RP11-10E18.2	0.186721	0	1.897	4.06353	0.466846	0.6406	0.9997	FSHD unique
RP11-10O22.2	1.95744	0	2.486	3.87939	0.640925	0.5216	0.9997	FSHD unique
RP11-1102P22.3	0.186721	0	1.897	4.06353	0.466846	0.6406	0.9997	FSHD unique
RP11-110K8.1	0.652481	0	1.932	4.06989	0.474765	0.635	0.9997	FSHD unique
RP11-1113N2.2	0.186721	0	1.897	4.06353	0.466846	0.6406	0.9997	FSHD unique
RP11-1114I9.1	0.186721	0	1.897	4.06353	0.466846	0.6406	0.9997	FSHD unique
RP11-111F10.3	0.652481	0	1.932	4.06989	0.474765	0.635	0.9997	FSHD unique
RP11-112J3.15	0.186721	0	1.897	4.06353	0.466846	0.6406	0.9997	FSHD unique
RP11-112J3.16	0.186721	0	1.897	4.06353	0.466846	0.6406	0.9997	FSHD unique
RP11-1137G4.4	0.186721	0	1.897	4.06353	0.466846	0.6406	0.9997	FSHD unique
RP11-113D6.8	0.652481	0	1.932	4.06989	0.474765	0.635	0.9997	FSHD unique
RP11-113O24.3	0.186721	0	1.897	4.06353	0.466846	0.6406	0.9997	FSHD unique
RP11-1141N12.1	0.186721	0	1.897	4.06353	0.466846	0.6406	0.9997	FSHD unique
RP11-1149M10.2	0.879891	0	1.952	4.07314	0.479348	0.6317	0.9997	FSHD unique
RP11-114H24.7	0.186721	0	1.897	4.06353	0.466846	0.6406	0.9997	FSHD unique
RP11-114M1.2	0.186721	0	1.897	4.06353	0.466846	0.6406	0.9997	FSHD unique
RP11-1151B14.4	0.879891	0	1.952	4.07314	0.479348	0.6317	0.9997	FSHD unique
RP11-115D19.2	0.186721	0	1.897	4.06353	0.466846	0.6406	0.9997	FSHD unique
RP11-115P16.4	0.186721	0	1.897	4.06353	0.466846	0.6406	0.9997	FSHD unique
RP11-117B7.1	0.186721	0	1.897	4.06353	0.466846	0.6406	0.9997	FSHD unique
RP11-118M9.3	0.652481	0	1.932	4.06989	0.474765	0.635	0.9997	FSHD unique
RP11-119F19.6	0.186721	0	1.897	4.06353	0.466846	0.6406	0.9997	FSHD unique
RP11-119F7.3	0.186721	0	1.897	4.06353	0.466846	0.6406	0.9997	FSHD unique
RP11-120B7.1	3.67653	0	4.238	2.57084	1.6486	0.09923	0.9997	FSHD unique
RP11-120C12.3	0.186721	0	1.897	4.06353	0.466846	0.6406	0.9997	FSHD unique
RP11-120K24.4	0.373441	0	2.291	4.04572	0.566198	0.5713	0.9997	FSHD unique
RP11-1223D19.3	0.186721	0	1.897	4.06353	0.466846	0.6406	0.9997	FSHD unique
RP11-122A21.2	0.186721	0	1.897	4.06353	0.466846	0.6406	0.9997	FSHD unique
RP11-122A8.1	0.746882	0	2.698	4.0348	0.668609	0.5037	0.9997	FSHD unique
RP11-123C21.1	1.30496	0	2.341	4.04896	0.578187	0.5631	0.9997	FSHD unique
RP11-123D12.1	0.652481	0	1.932	4.06989	0.474765	0.635	0.9997	FSHD unique
RP11-123G9.1	0.652481	0	1.932	4.06989	0.474765	0.635	0.9997	FSHD unique
RP11-124N2.2	0.186721	0	1.897	4.06353	0.466846	0.6406	0.9997	FSHD unique
RP11-126F18.2	0.373441	0	2.291	4.04572	0.566198	0.5713	0.9997	FSHD unique
RP11-129K24.3	0.652481	0	1.932	4.06989	0.474765	0.635	0.9997	FSHD unique
RP11-12A20.13	0.186721	0	1.897	4.06353	0.466846	0.6406	0.9997	FSHD unique
RP11-12M5.3	0.186721	0	1.897	4.06353	0.466846	0.6406	0.9997	FSHD unique
RP11-130C19.3	0.186721	0	1.897	4.06353	0.466846	0.6406	0.9997	FSHD unique
RP11-130C6.1	1.30496	0	2.341	4.04896	0.578187	0.5631	0.9997	FSHD unique
RP11-1336O20.2	0.186721	0	1.897	4.06353	0.466846	0.6406	0.9997	FSHD unique
RP11-134K1.3	0.186721	0	1.897	4.06353	0.466846	0.6406	0.9997	FSHD unique
RP11-134N1.2	0.186721	0	1.897	4.06353	0.466846	0.6406	0.9997	FSHD unique
RP11-134O21.1	1.06661	0	2.718	4.0378	0.673164	0.5008	0.9997	FSHD unique
RP11-13A1.3	0.186721	0	1.897	4.06353	0.466846	0.6406	0.9997	FSHD unique
RP11-13J8.1	0.186721	0	1.897	4.06353	0.466846	0.6406	0.9997	FSHD unique
RP11-140C5.3	0.186721	0	1.897	4.06353	0.466846	0.6406	0.9997	FSHD unique
RP11-142A22.3	0.652481	0	1.932	4.06989	0.474765	0.635	0.9997	FSHD unique
RP11-142C4.6	0.186721	0	1.897	4.06353	0.466846	0.6406	0.9997	FSHD unique
RP11-143J12.3	0.879891	0	1.952	4.07314	0.479348	0.6317	0.9997	FSHD unique
RP11-144G6.12	2.60992	0	2.563	3.43345	0.746479	0.4554	0.9997	FSHD unique
RP11-144G6.9	0.186721	0	1.897	4.06353	0.466846	0.6406	0.9997	FSHD unique
RP11-144G7.2	0.839201	0	2.704	4.03498	0.670203	0.5027	0.9997	FSHD unique
RP11-145A3.4	0.879891	0	1.952	4.07314	0.479348	0.6317	0.9997	FSHD unique
RP11-147K16.3	0.879891	0	1.952	4.07314	0.479348	0.6317	0.9997	FSHD unique
RP11-148B3.1	0.186721	0	1.897	4.06353	0.466846	0.6406	0.9997	FSHD unique
RP11-149I2.5	2.63967	0	2.425	3.42413	0.708124	0.4789	0.9997	FSHD unique
RP11-151D14.1	0.746882	0	2.698	4.0348	0.668609	0.5037	0.9997	FSHD unique
RP11-157D23.2	0.652481	0	1.932	4.06989	0.474765	0.635	0.9997	FSHD unique
RP11-157E16.1	0.186721	0	1.897	4.06353	0.466846	0.6406	0.9997	FSHD unique
RP11-157L3.5	0.879891	0	1.952	4.07314	0.479348	0.6317	0.9997	FSHD unique
RP11-157N3.1	0.186721	0	1.897	4.06353	0.466846	0.6406	0.9997	FSHD unique
RP11-158M2.4	0.186721	0	1.897	4.06353	0.466846	0.6406	0.9997	FSHD unique
RP11-15H7.2	1.75978	0	2.322	4.04456	0.574048	0.5659	0.9997	FSHD unique
RP11-160H22.3	0.186721	0	1.897	4.06353	0.466846	0.6406	0.9997	FSHD unique
RP11-160H22.5	0.186721	0	1.897	4.06353	0.466846	0.6406	0.9997	FSHD unique
RP11-161H23.10	1.30496	0	2.341	4.04896	0.578187	0.5631	0.9997	FSHD unique
RP11-161I6.2	0.186721	0	1.897	4.06353	0.466846	0.6406	0.9997	FSHD unique
RP11-161M6.3	0.652481	0	1.932	4.06989	0.474765	0.635	0.9997	FSHD unique
RP11-162J8.2	0.186721	0	1.897	4.06353	0.466846	0.6406	0.9997	FSHD unique
RP11-163F15.1	0.186721	0	1.897	4.06353	0.466846	0.6406	0.9997	FSHD unique
RP11-163G10.2	0.186721	0	1.897	4.06353	0.466846	0.6406	0.9997	FSHD unique
RP11-163G10.4	1.95744	0	2.486	3.87939	0.640925	0.5216	0.9997	FSHD unique
RP11-163M18.1	0.186721	0	1.897	4.06353	0.466846	0.6406	0.9997	FSHD unique
RP11-163O19.2	0.652481	0	1.932	4.06989	0.474765	0.635	0.9997	FSHD unique
RP11-164O23.8	0.186721	0	1.897	4.06353	0.466846	0.6406	0.9997	FSHD unique
RP11-165D7.5	1.02592	0	3.058	4.01794	0.761061	0.4466	0.9997	FSHD unique
RP11-165F24.3	0.373441	0	2.291	4.04572	0.566198	0.5713	0.9997	FSHD unique
RP11-165H4.2	0.839201	0	2.704	4.03498	0.670203	0.5027	0.9997	FSHD unique
RP11-165J3.5	0.186721	0	1.897	4.06353	0.466846	0.6406	0.9997	FSHD unique
RP11-165M1.1	0.652481	0	1.932	4.06989	0.474765	0.635	0.9997	FSHD unique
RP11-166O4.1	0.186721	0	1.897	4.06353	0.466846	0.6406	0.9997	FSHD unique
RP11-167H9.5	0.186721	0	1.897	4.06353	0.466846	0.6406	0.9997	FSHD unique
RP11-169K16.4	0.652481	0	1.932	4.06989	0.474765	0.635	0.9997	FSHD unique
RP11-169K16.6	0.652481	0	1.932	4.06989	0.474765	0.635	0.9997	FSHD unique
RP11-170M17.1	1.12032	0	2.782	4.01268	0.693196	0.4882	0.9997	FSHD unique
RP11-171G7.1	0.186721	0	1.897	4.06353	0.466846	0.6406	0.9997	FSHD unique
RP11-172F4.2	2.41226	0	3.131	3.27442	0.956124	0.339	0.9997	FSHD unique
RP11-173G21.1	0.652481	0	1.932	4.06989	0.474765	0.635	0.9997	FSHD unique
RP11-174C7.2	8.75822	0	4.702	1.94801	2.41351	0.0158	0.9997	FSHD unique
RP11-175I17.3	0.373441	0	2.291	4.04572	0.566198	0.5713	0.9997	FSHD unique
RP11-175P13.2	0.652481	0	1.932	4.06989	0.474765	0.635	0.9997	FSHD unique
RP11-175P19.1	0.373441	0	2.291	4.04572	0.566198	0.5713	0.9997	FSHD unique
RP11-176H8.3	0.186721	0	1.897	4.06353	0.466846	0.6406	0.9997	FSHD unique
RP11-177G23.2	0.186721	0	1.897	4.06353	0.466846	0.6406	0.9997	FSHD unique
RP11-180C16.1	0.186721	0	1.897	4.06353	0.466846	0.6406	0.9997	FSHD unique
RP11-180O5.2	0.186721	0	1.897	4.06353	0.466846	0.6406	0.9997	FSHD unique
RP11-181K12.1	0.879891	0	1.952	4.07314	0.479348	0.6317	0.9997	FSHD unique
RP11-182J1.16	0.186721	0	1.897	4.06353	0.466846	0.6406	0.9997	FSHD unique
RP11-183I6.2	0.186721	0	1.897	4.06353	0.466846	0.6406	0.9997	FSHD unique
RP11-185N2.1	0.186721	0	1.897	4.06353	0.466846	0.6406	0.9997	FSHD unique
RP11-18H21.3	1.06661	0	2.718	4.0378	0.673164	0.5008	0.9997	FSHD unique
RP11-191G24.1	0.186721	0	1.897	4.06353	0.466846	0.6406	0.9997	FSHD unique
RP11-193H5.5	0.186721	0	1.897	4.06353	0.466846	0.6406	0.9997	FSHD unique
RP11-193M21.1	0.186721	0	1.897	4.06353	0.466846	0.6406	0.9997	FSHD unique
RP11-196G18.23	0.186721	0	1.897	4.06353	0.466846	0.6406	0.9997	FSHD unique
RP11-199H2.2	0.839201	0	2.704	4.03498	0.670203	0.5027	0.9997	FSHD unique
RP11-19E11.1	0.186721	0	1.897	4.06353	0.466846	0.6406	0.9997	FSHD unique
RP11-19O2.1	0.186721	0	1.897	4.06353	0.466846	0.6406	0.9997	FSHD unique
RP11-19P22.8	0.186721	0	1.897	4.06353	0.466846	0.6406	0.9997	FSHD unique
RP11-1C1.7	0.652481	0	1.932	4.06989	0.474765	0.635	0.9997	FSHD unique
RP11-205K6.3	0.186721	0	1.897	4.06353	0.466846	0.6406	0.9997	FSHD unique
RP11-206H15.2	0.652481	0	1.932	4.06989	0.474765	0.635	0.9997	FSHD unique
RP11-207C11.2	0.186721	0	1.897	4.06353	0.466846	0.6406	0.9997	FSHD unique
RP11-209A2.1	0.373441	0	2.291	4.04572	0.566198	0.5713	0.9997	FSHD unique
RP11-20B24.5	0.879891	0	1.952	4.07314	0.479348	0.6317	0.9997	FSHD unique
RP11-20D14.1	0.652481	0	1.932	4.06989	0.474765	0.635	0.9997	FSHD unique
RP11-211F2.1	0.186721	0	1.897	4.06353	0.466846	0.6406	0.9997	FSHD unique
RP11-211G3.3	0.186721	0	1.897	4.06353	0.466846	0.6406	0.9997	FSHD unique
RP11-211N8.8	0.186721	0	1.897	4.06353	0.466846	0.6406	0.9997	FSHD unique
RP11-214N1.1	0.879891	0	1.952	4.07314	0.479348	0.6317	0.9997	FSHD unique
RP11-217E13.1	0.186721	0	1.897	4.06353	0.466846	0.6406	0.9997	FSHD unique
RP11-219C20.1	2.5176	0	3.854	3.1739	1.21434	0.2246	0.9997	FSHD unique
RP11-219G17.9	0.186721	0	1.897	4.06353	0.466846	0.6406	0.9997	FSHD unique
RP11-219J21.1	0.186721	0	1.897	4.06353	0.466846	0.6406	0.9997	FSHD unique
RP11-21B23.1	0.879891	0	1.952	4.07314	0.479348	0.6317	0.9997	FSHD unique
RP11-21M24.2	0.186721	0	1.897	4.06353	0.466846	0.6406	0.9997	FSHD unique
RP11-220H4.2	0.652481	0	1.932	4.06989	0.474765	0.635	0.9997	FSHD unique
RP11-222G7.2	0.186721	0	1.897	4.06353	0.466846	0.6406	0.9997	FSHD unique
RP11-223I10.1	0.373441	0	2.291	4.04572	0.566198	0.5713	0.9997	FSHD unique
RP11-226E21.2	0.186721	0	1.897	4.06353	0.466846	0.6406	0.9997	FSHD unique
RP11-226F19.4	0.186721	0	1.897	4.06353	0.466846	0.6406	0.9997	FSHD unique
RP11-227F19.5	0.373441	0	2.291	4.04572	0.566198	0.5713	0.9997	FSHD unique
RP11-227H15.4	0.186721	0	1.897	4.06353	0.466846	0.6406	0.9997	FSHD unique
RP11-227H15.5	0.186721	0	1.897	4.06353	0.466846	0.6406	0.9997	FSHD unique
RP11-229E13.4	1.75978	0	2.322	4.04456	0.574048	0.5659	0.9997	FSHD unique
RP11-22B10.3	0.186721	0	1.897	4.06353	0.466846	0.6406	0.9997	FSHD unique
RP11-231E6.3	0.373441	0	2.291	4.04572	0.566198	0.5713	0.9997	FSHD unique
RP11-231I13.1	0.186721	0	1.897	4.06353	0.466846	0.6406	0.9997	FSHD unique
RP11-231K24.2	0.373441	0	2.291	4.04572	0.566198	0.5713	0.9997	FSHD unique
RP11-232D9.1	0.186721	0	1.897	4.06353	0.466846	0.6406	0.9997	FSHD unique
RP11-236B18.2	0.186721	0	1.897	4.06353	0.466846	0.6406	0.9997	FSHD unique
RP11-239L20.6	0.373441	0	2.291	4.04572	0.566198	0.5713	0.9997	FSHD unique
RP11-240M16.1	1.30496	0	2.341	4.04896	0.578187	0.5631	0.9997	FSHD unique
RP11-241K18.2	1.30496	0	2.341	4.04896	0.578187	0.5631	0.9997	FSHD unique
RP11-242C19.2	0.560162	0	2.527	4.03866	0.625825	0.5314	0.9997	FSHD unique
RP11-248E9.6	0.186721	0	1.897	4.06353	0.466846	0.6406	0.9997	FSHD unique
RP11-249L12.1	0.373441	0	2.291	4.04572	0.566198	0.5713	0.9997	FSHD unique
RP11-249L21.4	1.95744	0	2.486	3.87939	0.640925	0.5216	0.9997	FSHD unique
RP11-24C14.1	0.652481	0	1.932	4.06989	0.474765	0.635	0.9997	FSHD unique
RP11-250G15.1	0.186721	0	1.897	4.06353	0.466846	0.6406	0.9997	FSHD unique
RP11-252A24.5	0.652481	0	1.932	4.06989	0.474765	0.635	0.9997	FSHD unique
RP11-252A4.2	1.06661	0	2.718	4.0378	0.673164	0.5008	0.9997	FSHD unique
RP11-252C19.2	0.186721	0	1.897	4.06353	0.466846	0.6406	0.9997	FSHD unique
RP11-252O2.2	0.652481	0	1.932	4.06989	0.474765	0.635	0.9997	FSHD unique
RP11-254B13.4	0.652481	0	1.932	4.06989	0.474765	0.635	0.9997	FSHD unique
RP11-254G11.1	1.30496	0	2.341	4.04896	0.578187	0.5631	0.9997	FSHD unique
RP11-257K9.2	0.186721	0	1.897	4.06353	0.466846	0.6406	0.9997	FSHD unique
RP11-259F16.3	1.30496	0	2.341	4.04896	0.578187	0.5631	0.9997	FSHD unique
RP11-259K15.3	0.373441	0	2.291	4.04572	0.566198	0.5713	0.9997	FSHD unique
RP11-25D3.1	0.373441	0	2.291	4.04572	0.566198	0.5713	0.9997	FSHD unique
RP11-261A1.1	0.652481	0	1.932	4.06989	0.474765	0.635	0.9997	FSHD unique
RP11-261P13.3	1.06661	0	2.718	4.0378	0.673164	0.5008	0.9997	FSHD unique
RP11-263C24.3	0.186721	0	1.897	4.06353	0.466846	0.6406	0.9997	FSHD unique
RP11-264B17.2	0.186721	0	1.897	4.06353	0.466846	0.6406	0.9997	FSHD unique
RP11-264J4.5	0.186721	0	1.897	4.06353	0.466846	0.6406	0.9997	FSHD unique
RP11-265D19.6	0.186721	0	1.897	4.06353	0.466846	0.6406	0.9997	FSHD unique
RP11-266E6.2	0.373441	0	2.291	4.04572	0.566198	0.5713	0.9997	FSHD unique
RP11-267A15.2	2.13322	0	3.444	3.4083	1.01046	0.3123	0.9997	FSHD unique
RP11-267C16.1	1.71909	0	3.49	3.43906	1.01477	0.3102	0.9997	FSHD unique
RP11-268P4.4	0.186721	0	1.897	4.06353	0.466846	0.6406	0.9997	FSHD unique
RP11-269F19.4	2.18485	0	3.116	3.40358	0.915468	0.3599	0.9997	FSHD unique
RP11-269F21.3	0.186721	0	1.897	4.06353	0.466846	0.6406	0.9997	FSHD unique
RP11-26L20.4	0.652481	0	1.932	4.06989	0.474765	0.635	0.9997	FSHD unique
RP11-26L20.5	2.60992	0	2.563	3.43345	0.746479	0.4554	0.9997	FSHD unique
RP11-272P10.2	2.63967	0	2.425	3.42413	0.708124	0.4789	0.9997	FSHD unique
RP11-274P12.2	0.746882	0	2.698	4.0348	0.668609	0.5037	0.9997	FSHD unique
RP11-276H1.1	0.186721	0	1.897	4.06353	0.466846	0.6406	0.9997	FSHD unique
RP11-278H7.4	0.186721	0	1.897	4.06353	0.466846	0.6406	0.9997	FSHD unique
RP11-27G22.1	0.186721	0	1.897	4.06353	0.466846	0.6406	0.9997	FSHD unique
RP11-280G19.2	0.746882	0	2.698	4.0348	0.668609	0.5037	0.9997	FSHD unique
RP11-281O15.7	3.29215	0	3.379	2.90388	1.16374	0.2445	0.9997	FSHD unique
RP11-281P11.1	0.186721	0	1.897	4.06353	0.466846	0.6406	0.9997	FSHD unique
RP11-281P23.1	0.373441	0	2.291	4.04572	0.566198	0.5713	0.9997	FSHD unique
RP11-281P23.2	0.186721	0	1.897	4.06353	0.466846	0.6406	0.9997	FSHD unique
RP11-282A11.4	1.06661	0	2.718	4.0378	0.673164	0.5008	0.9997	FSHD unique
RP11-284F21.8	0.879891	0	1.952	4.07314	0.479348	0.6317	0.9997	FSHD unique
RP11-284H19.1	3.51956	0	2.525	3.04195	0.829982	0.4065	0.9997	FSHD unique
RP11-284J1.1	0.879891	0	1.952	4.07314	0.479348	0.6317	0.9997	FSHD unique
RP11-286B14.1	0.186721	0	1.897	4.06353	0.466846	0.6406	0.9997	FSHD unique
RP11-286H15.1	1.90581	0	3.82	3.2836	1.16349	0.2446	0.9997	FSHD unique
RP11-286N22.16	0.373441	0	2.291	4.04572	0.566198	0.5713	0.9997	FSHD unique
RP11-288B15.1	1.30496	0	2.341	4.04896	0.578187	0.5631	0.9997	FSHD unique
RP11-290D2.5	0.186721	0	1.897	4.06353	0.466846	0.6406	0.9997	FSHD unique
RP11-293A10.3	1.75978	0	2.322	4.04456	0.574048	0.5659	0.9997	FSHD unique
RP11-294J22.6	0.186721	0	1.897	4.06353	0.466846	0.6406	0.9997	FSHD unique
RP11-294J22.7	0.186721	0	1.897	4.06353	0.466846	0.6406	0.9997	FSHD unique
RP11-295H24.3	3.94463	0	3.774	2.68778	1.40403	0.1603	0.9997	FSHD unique
RP11-295H24.5	0.560162	0	2.527	4.03866	0.625825	0.5314	0.9997	FSHD unique
RP11-295M18.7	0.186721	0	1.897	4.06353	0.466846	0.6406	0.9997	FSHD unique
RP11-296P7.4	1.30496	0	2.341	4.04896	0.578187	0.5631	0.9997	FSHD unique
RP11-300E4.2	0.186721	0	1.897	4.06353	0.466846	0.6406	0.9997	FSHD unique
RP11-302J23.1	0.186721	0	1.897	4.06353	0.466846	0.6406	0.9997	FSHD unique
RP11-302M6.5	0.186721	0	1.897	4.06353	0.466846	0.6406	0.9997	FSHD unique
RP11-304L19.8	0.186721	0	1.897	4.06353	0.466846	0.6406	0.9997	FSHD unique
RP11-305D15.6	0.652481	0	1.932	4.06989	0.474765	0.635	0.9997	FSHD unique
RP11-305L7.6	1.06661	0	2.718	4.0378	0.673164	0.5008	0.9997	FSHD unique
RP11-305M3.5	0.373441	0	2.291	4.04572	0.566198	0.5713	0.9997	FSHD unique
RP11-307C18.1	0.746882	0	2.698	4.0348	0.668609	0.5037	0.9997	FSHD unique
RP11-307N16.6	0.652481	0	1.932	4.06989	0.474765	0.635	0.9997	FSHD unique
RP11-307P22.1	1.06661	0	2.718	4.0378	0.673164	0.5008	0.9997	FSHD unique
RP11-308B5.2	1.75978	0	2.322	4.04456	0.574048	0.5659	0.9997	FSHD unique
RP11-308B5.4	0.879891	0	1.952	4.07314	0.479348	0.6317	0.9997	FSHD unique
RP11-308D16.3	0.652481	0	1.932	4.06989	0.474765	0.635	0.9997	FSHD unique
RP11-309M7.1	0.186721	0	1.897	4.06353	0.466846	0.6406	0.9997	FSHD unique
RP11-30G8.1	0.186721	0	1.897	4.06353	0.466846	0.6406	0.9997	FSHD unique
RP11-310E22.4	0.186721	0	1.897	4.06353	0.466846	0.6406	0.9997	FSHD unique
RP11-312H15.2	0.186721	0	1.897	4.06353	0.466846	0.6406	0.9997	FSHD unique
RP11-313E19.2	0.373441	0	2.291	4.04572	0.566198	0.5713	0.9997	FSHD unique
RP11-313I2.7	1.49168	0	3.084	3.95951	0.778816	0.4361	0.9997	FSHD unique
RP11-314J18.5	0.186721	0	1.897	4.06353	0.466846	0.6406	0.9997	FSHD unique
RP11-314N2.2	0.652481	0	1.932	4.06989	0.474765	0.635	0.9997	FSHD unique
RP11-316I3.1	0.186721	0	1.897	4.06353	0.466846	0.6406	0.9997	FSHD unique
RP11-316M21.5	0.186721	0	1.897	4.06353	0.466846	0.6406	0.9997	FSHD unique
RP11-318C24.1	0.652481	0	1.932	4.06989	0.474765	0.635	0.9997	FSHD unique
RP11-318K12.2	0.186721	0	1.897	4.06353	0.466846	0.6406	0.9997	FSHD unique
RP11-318L16.5	0.186721	0	1.897	4.06353	0.466846	0.6406	0.9997	FSHD unique
RP11-319G9.1	0.186721	0	1.897	4.06353	0.466846	0.6406	0.9997	FSHD unique
RP11-31I22.3	0.186721	0	1.897	4.06353	0.466846	0.6406	0.9997	FSHD unique
RP11-320C15.1	0.373441	0	2.291	4.04572	0.566198	0.5713	0.9997	FSHD unique
RP11-320P7.1	0.373441	0	2.291	4.04572	0.566198	0.5713	0.9997	FSHD unique
RP11-321E2.11	0.839201	0	2.704	4.03498	0.670203	0.5027	0.9997	FSHD unique
RP11-321E2.6	4.09066	0	4.691	2.43784	1.92439	0.05431	0.9997	FSHD unique
RP11-321N4.4	0.186721	0	1.897	4.06353	0.466846	0.6406	0.9997	FSHD unique
RP11-323I15.5	0.652481	0	1.932	4.06989	0.474765	0.635	0.9997	FSHD unique
RP11-324C10.1	0.186721	0	1.897	4.06353	0.466846	0.6406	0.9997	FSHD unique
RP11-325D8.1	0.373441	0	2.291	4.04572	0.566198	0.5713	0.9997	FSHD unique
RP11-325L12.7	1.06661	0	2.718	4.0378	0.673164	0.5008	0.9997	FSHD unique
RP11-325L7.2	0.839201	0	2.704	4.03498	0.670203	0.5027	0.9997	FSHD unique
RP11-325P15.2	2.18485	0	3.116	3.40358	0.915468	0.3599	0.9997	FSHD unique
RP11-326A19.4	0.186721	0	1.897	4.06353	0.466846	0.6406	0.9997	FSHD unique
RP11-327F22.4	0.186721	0	1.897	4.06353	0.466846	0.6406	0.9997	FSHD unique
RP11-328G15.2	0.186721	0	1.897	4.06353	0.466846	0.6406	0.9997	FSHD unique
RP11-32D4.1	0.186721	0	1.897	4.06353	0.466846	0.6406	0.9997	FSHD unique
RP11-331D5.2	0.186721	0	1.897	4.06353	0.466846	0.6406	0.9997	FSHD unique
RP11-332H18.5	0.652481	0	1.932	4.06989	0.474765	0.635	0.9997	FSHD unique
RP11-332L18.4	3.43818	0	4.489	2.59974	1.72655	0.08425	0.9997	FSHD unique
RP11-332L8.1	1.75978	0	2.322	4.04456	0.574048	0.5659	0.9997	FSHD unique
RP11-332O19.3	0.373441	0	2.291	4.04572	0.566198	0.5713	0.9997	FSHD unique
RP11-332O19.4	0.839201	0	2.704	4.03498	0.670203	0.5027	0.9997	FSHD unique
RP11-333E13.2	1.53237	0	2.738	3.94598	0.693956	0.4877	0.9997	FSHD unique
RP11-334L9.1	0.373441	0	2.291	4.04572	0.566198	0.5713	0.9997	FSHD unique
RP11-336N8.4	0.186721	0	1.897	4.06353	0.466846	0.6406	0.9997	FSHD unique
RP11-340L3.1	0.186721	0	1.897	4.06353	0.466846	0.6406	0.9997	FSHD unique
RP11-342K6.3	1.25333	0	3.068	4.02072	0.763102	0.4454	0.9997	FSHD unique
RP11-342M3.1	0.652481	0	1.932	4.06989	0.474765	0.635	0.9997	FSHD unique
RP11-343P16.1	0.879891	0	1.952	4.07314	0.479348	0.6317	0.9997	FSHD unique
RP11-344N10.2	0.186721	0	1.897	4.06353	0.466846	0.6406	0.9997	FSHD unique
RP11-344P13.6	0.186721	0	1.897	4.06353	0.466846	0.6406	0.9997	FSHD unique
RP11-345I18.2	0.186721	0	1.897	4.06353	0.466846	0.6406	0.9997	FSHD unique
RP11-346J10.3	0.186721	0	1.897	4.06353	0.466846	0.6406	0.9997	FSHD unique
RP11-34C15.1	0.186721	0	1.897	4.06353	0.466846	0.6406	0.9997	FSHD unique
RP11-34P1.2	2.63967	0	2.425	3.42413	0.708124	0.4789	0.9997	FSHD unique
RP11-350G24.2	1.30496	0	2.341	4.04896	0.578187	0.5631	0.9997	FSHD unique
RP11-350G8.9	0.373441	0	2.291	4.04572	0.566198	0.5713	0.9997	FSHD unique
RP11-351C8.1	0.186721	0	1.897	4.06353	0.466846	0.6406	0.9997	FSHD unique
RP11-352D13.5	0.186721	0	1.897	4.06353	0.466846	0.6406	0.9997	FSHD unique
RP11-352G18.2	2.63967	0	2.425	3.42413	0.708124	0.4789	0.9997	FSHD unique
RP11-356I2.1	0.186721	0	1.897	4.06353	0.466846	0.6406	0.9997	FSHD unique
RP11-358H9.2	0.186721	0	1.897	4.06353	0.466846	0.6406	0.9997	FSHD unique
RP11-358N4.6	3.893	0	3.864	2.69522	1.43356	0.1517	0.9997	FSHD unique
RP11-359H3.1	0.186721	0	1.897	4.06353	0.466846	0.6406	0.9997	FSHD unique
RP11-359I18.1	0.186721	0	1.897	4.06353	0.466846	0.6406	0.9997	FSHD unique
RP11-359P14.2	0.652481	0	1.932	4.06989	0.474765	0.635	0.9997	FSHD unique
RP11-360A9.2	1.30496	0	2.341	4.04896	0.578187	0.5631	0.9997	FSHD unique
RP11-360L9.7	0.879891	0	1.952	4.07314	0.479348	0.6317	0.9997	FSHD unique
RP11-361D15.2	0.186721	0	1.897	4.06353	0.466846	0.6406	0.9997	FSHD unique
RP11-363N22.2	0.186721	0	1.897	4.06353	0.466846	0.6406	0.9997	FSHD unique
RP11-365N19.2	0.186721	0	1.897	4.06353	0.466846	0.6406	0.9997	FSHD unique
RP11-366I21.1	0.186721	0	1.897	4.06353	0.466846	0.6406	0.9997	FSHD unique
RP11-366M4.14	0.373441	0	2.291	4.04572	0.566198	0.5713	0.9997	FSHD unique
RP11-367F23.1	0.186721	0	1.897	4.06353	0.466846	0.6406	0.9997	FSHD unique
RP11-367J7.4	0.652481	0	1.932	4.06989	0.474765	0.635	0.9997	FSHD unique
RP11-369J21.11	2.70432	0	4.006	3.08165	1.30005	0.1936	0.9997	FSHD unique
RP11-370K11.1	1.30496	0	2.341	4.04896	0.578187	0.5631	0.9997	FSHD unique
RP11-376N17.4	0.186721	0	1.897	4.06353	0.466846	0.6406	0.9997	FSHD unique
RP11-376P6.3	0.186721	0	1.897	4.06353	0.466846	0.6406	0.9997	FSHD unique
RP11-379B18.3	0.186721	0	1.897	4.06353	0.466846	0.6406	0.9997	FSHD unique
RP11-379F4.9	0.186721	0	1.897	4.06353	0.466846	0.6406	0.9997	FSHD unique
RP11-37L2.1	1.30496	0	2.341	4.04896	0.578187	0.5631	0.9997	FSHD unique
RP11-37O16.6	1.30496	0	2.341	4.04896	0.578187	0.5631	0.9997	FSHD unique
RP11-380D11.2	0.186721	0	1.897	4.06353	0.466846	0.6406	0.9997	FSHD unique
RP11-380J14.1	0.186721	0	1.897	4.06353	0.466846	0.6406	0.9997	FSHD unique
RP11-380M21.2	2.79664	0	3.504	3.07462	1.13979	0.2544	0.9997	FSHD unique
RP11-380N8.4	0.186721	0	1.897	4.06353	0.466846	0.6406	0.9997	FSHD unique
RP11-381N20.1	0.186721	0	1.897	4.06353	0.466846	0.6406	0.9997	FSHD unique
RP11-384C4.3	1.30496	0	2.341	4.04896	0.578187	0.5631	0.9997	FSHD unique
RP11-385J23.1	1.30496	0	2.341	4.04896	0.578187	0.5631	0.9997	FSHD unique
RP11-386B1.1	0.186721	0	1.897	4.06353	0.466846	0.6406	0.9997	FSHD unique
RP11-386I14.2	0.186721	0	1.897	4.06353	0.466846	0.6406	0.9997	FSHD unique
RP11-386M24.5	0.186721	0	1.897	4.06353	0.466846	0.6406	0.9997	FSHD unique
RP11-388G3.1	0.652481	0	1.932	4.06989	0.474765	0.635	0.9997	FSHD unique
RP11-388K12.3	0.186721	0	1.897	4.06353	0.466846	0.6406	0.9997	FSHD unique
RP11-388P9.2	1.53237	0	2.738	3.94598	0.693956	0.4877	0.9997	FSHD unique
RP11-389G6.3	0.186721	0	1.897	4.06353	0.466846	0.6406	0.9997	FSHD unique
RP11-389G6.5	0.186721	0	1.897	4.06353	0.466846	0.6406	0.9997	FSHD unique
RP11-38M15.10	0.186721	0	1.897	4.06353	0.466846	0.6406	0.9997	FSHD unique
RP11-390B4.4	0.879891	0	1.952	4.07314	0.479348	0.6317	0.9997	FSHD unique
RP11-390F4.3	1.25333	0	3.068	4.02072	0.763102	0.4454	0.9997	FSHD unique
RP11-391L3.5	0.652481	0	1.932	4.06989	0.474765	0.635	0.9997	FSHD unique
RP11-392A14.3	0.186721	0	1.897	4.06353	0.466846	0.6406	0.9997	FSHD unique
RP11-392L5.1	0.560162	0	2.527	4.03866	0.625825	0.5314	0.9997	FSHD unique
RP11-398M15.1	0.186721	0	1.897	4.06353	0.466846	0.6406	0.9997	FSHD unique
RP11-399E6.1	0.933603	0	2.75	4.02248	0.683737	0.4941	0.9997	FSHD unique
RP11-399E6.2	1.30704	0	2.806	4.0053	0.700501	0.4836	0.9997	FSHD unique
RP11-399O19.5	1.86512	0	3.628	3.58784	1.01114	0.3119	0.9997	FSHD unique
RP11-39K24.13	0.560162	0	2.527	4.03866	0.625825	0.5314	0.9997	FSHD unique
RP11-39K24.2	0.186721	0	1.897	4.06353	0.466846	0.6406	0.9997	FSHD unique
RP11-39K24.7	2.63967	0	2.425	3.42413	0.708124	0.4789	0.9997	FSHD unique
RP11-3K16.1	0.186721	0	1.897	4.06353	0.466846	0.6406	0.9997	FSHD unique
RP11-3L10.3	1.30496	0	2.341	4.04896	0.578187	0.5631	0.9997	FSHD unique
RP11-402J6.1	1.90581	0	3.82	3.2836	1.16349	0.2446	0.9997	FSHD unique
RP11-402K9.2	1.95744	0	2.486	3.87939	0.640925	0.5216	0.9997	FSHD unique
RP11-403M22.1	0.879891	0	1.952	4.07314	0.479348	0.6317	0.9997	FSHD unique
RP11-404F10.2	0.186721	0	1.897	4.06353	0.466846	0.6406	0.9997	FSHD unique
RP11-404P21.3	0.373441	0	2.291	4.04572	0.566198	0.5713	0.9997	FSHD unique
RP11-405M12.3	1.12032	0	2.782	4.01268	0.693196	0.4882	0.9997	FSHD unique
RP11-407P10.1	0.186721	0	1.897	4.06353	0.466846	0.6406	0.9997	FSHD unique
RP11-40F6.1	0.186721	0	1.897	4.06353	0.466846	0.6406	0.9997	FSHD unique
RP11-411D10.1	0.373441	0	2.291	4.04572	0.566198	0.5713	0.9997	FSHD unique
RP11-413N19.2	0.186721	0	1.897	4.06353	0.466846	0.6406	0.9997	FSHD unique
RP11-413P11.1	0.186721	0	1.897	4.06353	0.466846	0.6406	0.9997	FSHD unique
RP11-414H23.3	0.186721	0	1.897	4.06353	0.466846	0.6406	0.9997	FSHD unique
RP11-415I12.2	0.186721	0	1.897	4.06353	0.466846	0.6406	0.9997	FSHD unique
RP11-417N10.4	0.186721	0	1.897	4.06353	0.466846	0.6406	0.9997	FSHD unique
RP11-417N10.5	1.30496	0	2.341	4.04896	0.578187	0.5631	0.9997	FSHD unique
RP11-418N10.1	0.373441	0	2.291	4.04572	0.566198	0.5713	0.9997	FSHD unique
RP11-420K5.1	0.879891	0	1.952	4.07314	0.479348	0.6317	0.9997	FSHD unique
RP11-421P11.6	1.6784	0	3.418	3.75372	0.910437	0.3626	0.9997	FSHD unique
RP11-423F24.3	0.652481	0	1.932	4.06989	0.474765	0.635	0.9997	FSHD unique
RP11-424M21.1	0.186721	0	1.897	4.06353	0.466846	0.6406	0.9997	FSHD unique
RP11-427M20.1	0.186721	0	1.897	4.06353	0.466846	0.6406	0.9997	FSHD unique
RP11-429P3.3	1.6784	0	3.418	3.75372	0.910437	0.3626	0.9997	FSHD unique
RP11-430B1.1	0.186721	0	1.897	4.06353	0.466846	0.6406	0.9997	FSHD unique
RP11-430G17.4	0.186721	0	1.897	4.06353	0.466846	0.6406	0.9997	FSHD unique
RP11-431N15.2	0.186721	0	1.897	4.06353	0.466846	0.6406	0.9997	FSHD unique
RP11-432M8.16	3.70628	0	3.527	2.7718	1.27259	0.2032	0.9997	FSHD unique
RP11-432M8.20	0.186721	0	1.897	4.06353	0.466846	0.6406	0.9997	FSHD unique
RP11-432M8.5	0.652481	0	1.932	4.06989	0.474765	0.635	0.9997	FSHD unique
RP11-434H6.6	0.746882	0	2.698	4.0348	0.668609	0.5037	0.9997	FSHD unique
RP11-434N15.2	0.652481	0	1.932	4.06989	0.474765	0.635	0.9997	FSHD unique
RP11-435D7.3	0.186721	0	1.897	4.06353	0.466846	0.6406	0.9997	FSHD unique
RP11-436I24.1	1.75978	0	2.322	4.04456	0.574048	0.5659	0.9997	FSHD unique
RP11-437G21.1	5.42537	0	4.68	2.23576	2.0934	0.03631	0.9997	FSHD unique
RP11-437G21.3	6.87637	0	5.487	2.03028	2.70254	0.006881	0.9997	FSHD unique
RP11-437G21.4	1.30496	0	2.341	4.04896	0.578187	0.5631	0.9997	FSHD unique
RP11-437G21.5	3.29215	0	3.379	2.90388	1.16374	0.2445	0.9997	FSHD unique
RP11-439A17.10	0.186721	0	1.897	4.06353	0.466846	0.6406	0.9997	FSHD unique
RP11-439A17.4	0.186721	0	1.897	4.06353	0.466846	0.6406	0.9997	FSHD unique
RP11-439L12.1	0.879891	0	1.952	4.07314	0.479348	0.6317	0.9997	FSHD unique
RP11-440G5.2	0.373441	0	2.291	4.04572	0.566198	0.5713	0.9997	FSHD unique
RP11-440I14.3	0.186721	0	1.897	4.06353	0.466846	0.6406	0.9997	FSHD unique
RP11-442P12.2	0.879891	0	1.952	4.07314	0.479348	0.6317	0.9997	FSHD unique
RP11-443B7.3	0.652481	0	1.932	4.06989	0.474765	0.635	0.9997	FSHD unique
RP11-443F4.1	0.186721	0	1.897	4.06353	0.466846	0.6406	0.9997	FSHD unique
RP11-443P15.2	0.746882	0	2.698	4.0348	0.668609	0.5037	0.9997	FSHD unique
RP11-445L13__B.3	0.186721	0	1.897	4.06353	0.466846	0.6406	0.9997	FSHD unique
RP11-445N20.2	1.30496	0	2.341	4.04896	0.578187	0.5631	0.9997	FSHD unique
RP11-446G24.4	0.879891	0	1.952	4.07314	0.479348	0.6317	0.9997	FSHD unique
RP11-447H19.2	0.186721	0	1.897	4.06353	0.466846	0.6406	0.9997	FSHD unique
RP11-447J13.2	0.652481	0	1.932	4.06989	0.474765	0.635	0.9997	FSHD unique
RP11-449M6.1	0.186721	0	1.897	4.06353	0.466846	0.6406	0.9997	FSHD unique
RP11-450D21.1	0.652481	0	1.932	4.06989	0.474765	0.635	0.9997	FSHD unique
RP11-452K12.3	0.879891	0	1.952	4.07314	0.479348	0.6317	0.9997	FSHD unique
RP11-454K7.1	0.879891	0	1.952	4.07314	0.479348	0.6317	0.9997	FSHD unique
RP11-455B2.8	0.879891	0	1.952	4.07314	0.479348	0.6317	0.9997	FSHD unique
RP11-457K10.2	0.186721	0	1.897	4.06353	0.466846	0.6406	0.9997	FSHD unique
RP11-457P14.5	0.186721	0	1.897	4.06353	0.466846	0.6406	0.9997	FSHD unique
RP11-460B17.2	0.186721	0	1.897	4.06353	0.466846	0.6406	0.9997	FSHD unique
RP11-460G11.2	1.75978	0	2.322	4.04456	0.574048	0.5659	0.9997	FSHD unique
RP11-462B18.2	0.186721	0	1.897	4.06353	0.466846	0.6406	0.9997	FSHD unique
RP11-463C8.7	3.70628	0	3.527	2.7718	1.27259	0.2032	0.9997	FSHD unique
RP11-463O9.5	0.186721	0	1.897	4.06353	0.466846	0.6406	0.9997	FSHD unique
RP11-463O9.6	0.186721	0	1.897	4.06353	0.466846	0.6406	0.9997	FSHD unique
RP11-464D20.6	1.30496	0	2.341	4.04896	0.578187	0.5631	0.9997	FSHD unique
RP11-465N4.4	0.186721	0	1.897	4.06353	0.466846	0.6406	0.9997	FSHD unique
RP11-466P24.6	1.30496	0	2.341	4.04896	0.578187	0.5631	0.9997	FSHD unique
RP11-467J12.1	1.30496	0	2.341	4.04896	0.578187	0.5631	0.9997	FSHD unique
RP11-46B11.2	0.652481	0	1.932	4.06989	0.474765	0.635	0.9997	FSHD unique
RP11-46H11.2	0.186721	0	1.897	4.06353	0.466846	0.6406	0.9997	FSHD unique
RP11-471L13.2	0.186721	0	1.897	4.06353	0.466846	0.6406	0.9997	FSHD unique
RP11-471N19.1	0.560162	0	2.527	4.03866	0.625825	0.5314	0.9997	FSHD unique
RP11-473I1.5	0.186721	0	1.897	4.06353	0.466846	0.6406	0.9997	FSHD unique
RP11-473O3.1	1.06661	0	2.718	4.0378	0.673164	0.5008	0.9997	FSHD unique
RP11-474G23.1	0.186721	0	1.897	4.06353	0.466846	0.6406	0.9997	FSHD unique
RP11-474N24.6	0.186721	0	1.897	4.06353	0.466846	0.6406	0.9997	FSHD unique
RP11-474P2.5	0.560162	0	2.527	4.03866	0.625825	0.5314	0.9997	FSHD unique
RP11-476H20.1	0.186721	0	1.897	4.06353	0.466846	0.6406	0.9997	FSHD unique
RP11-478B11.1	0.186721	0	1.897	4.06353	0.466846	0.6406	0.9997	FSHD unique
RP11-478B9.3	0.652481	0	1.932	4.06989	0.474765	0.635	0.9997	FSHD unique
RP11-47P18.1	2.60992	0	2.563	3.43345	0.746479	0.4554	0.9997	FSHD unique
RP11-480G7.2	0.652481	0	1.932	4.06989	0.474765	0.635	0.9997	FSHD unique
RP11-481A20.10	0.560162	0	2.527	4.03866	0.625825	0.5314	0.9997	FSHD unique
RP11-482D24.3	0.373441	0	2.291	4.04572	0.566198	0.5713	0.9997	FSHD unique
RP11-483F11.7	0.186721	0	1.897	4.06353	0.466846	0.6406	0.9997	FSHD unique
RP11-484H12.4	0.373441	0	2.291	4.04572	0.566198	0.5713	0.9997	FSHD unique
RP11-485F13.1	0.373441	0	2.291	4.04572	0.566198	0.5713	0.9997	FSHD unique
RP11-486P11.1	0.186721	0	1.897	4.06353	0.466846	0.6406	0.9997	FSHD unique
RP11-490E15.2	0.879891	0	1.952	4.07314	0.479348	0.6317	0.9997	FSHD unique
RP11-490F3.1	0.839201	0	2.704	4.03498	0.670203	0.5027	0.9997	FSHD unique
RP11-492A10.1	1.30704	0	2.806	4.0053	0.700501	0.4836	0.9997	FSHD unique
RP11-493E12.3	0.186721	0	1.897	4.06353	0.466846	0.6406	0.9997	FSHD unique
RP11-495P10.6	0.186721	0	1.897	4.06353	0.466846	0.6406	0.9997	FSHD unique
RP11-496N12.6	0.186721	0	1.897	4.06353	0.466846	0.6406	0.9997	FSHD unique
RP11-497E19.2	0.652481	0	1.932	4.06989	0.474765	0.635	0.9997	FSHD unique
RP11-497G19.7	0.186721	0	1.897	4.06353	0.466846	0.6406	0.9997	FSHD unique
RP11-498C9.12	0.839201	0	2.704	4.03498	0.670203	0.5027	0.9997	FSHD unique
RP11-498C9.4	0.746882	0	2.698	4.0348	0.668609	0.5037	0.9997	FSHD unique
RP11-498E2.9	0.186721	0	1.897	4.06353	0.466846	0.6406	0.9997	FSHD unique
RP11-498J9.2	1.95744	0	2.486	3.87939	0.640925	0.5216	0.9997	FSHD unique
RP11-4B16.4	0.186721	0	1.897	4.06353	0.466846	0.6406	0.9997	FSHD unique
RP11-502N13.2	0.652481	0	1.932	4.06989	0.474765	0.635	0.9997	FSHD unique
RP11-506B15.4	0.186721	0	1.897	4.06353	0.466846	0.6406	0.9997	FSHD unique
RP11-506H20.1	0.186721	0	1.897	4.06353	0.466846	0.6406	0.9997	FSHD unique
RP11-506M13.3	1.75978	0	2.322	4.04456	0.574048	0.5659	0.9997	FSHD unique
RP11-507B12.2	0.373441	0	2.291	4.04572	0.566198	0.5713	0.9997	FSHD unique
RP11-507E23.1	0.373441	0	2.291	4.04572	0.566198	0.5713	0.9997	FSHD unique
RP11-508N12.2	0.186721	0	1.897	4.06353	0.466846	0.6406	0.9997	FSHD unique
RP11-511H9.4	0.186721	0	1.897	4.06353	0.466846	0.6406	0.9997	FSHD unique
RP11-512C24.2	0.652481	0	1.932	4.06989	0.474765	0.635	0.9997	FSHD unique
RP11-513G11.4	0.373441	0	2.291	4.04572	0.566198	0.5713	0.9997	FSHD unique
RP11-517B11.4	0.373441	0	2.291	4.04572	0.566198	0.5713	0.9997	FSHD unique
RP11-521C22.2	0.652481	0	1.932	4.06989	0.474765	0.635	0.9997	FSHD unique
RP11-521D12.5	1.49168	0	3.084	3.95951	0.778816	0.4361	0.9997	FSHD unique
RP11-523H24.3	0.373441	0	2.291	4.04572	0.566198	0.5713	0.9997	FSHD unique
RP11-524O24.2	0.652481	0	1.932	4.06989	0.474765	0.635	0.9997	FSHD unique
RP11-525A16.4	0.186721	0	1.897	4.06353	0.466846	0.6406	0.9997	FSHD unique
RP11-525K18.2	0.652481	0	1.932	4.06989	0.474765	0.635	0.9997	FSHD unique
RP11-526F3.1	6.31829	0	5.512	2.08834	2.63955	0.008302	0.9997	FSHD unique
RP11-526N18.1	1.95744	0	2.486	3.87939	0.640925	0.5216	0.9997	FSHD unique
RP11-527F15.1	0.186721	0	1.897	4.06353	0.466846	0.6406	0.9997	FSHD unique
RP11-529A4.1	0.186721	0	1.897	4.06353	0.466846	0.6406	0.9997	FSHD unique
RP11-529A4.12	1.86512	0	3.628	3.58784	1.01114	0.3119	0.9997	FSHD unique
RP11-529A4.14	2.05184	0	3.783	3.44739	1.09745	0.2724	0.9997	FSHD unique
RP11-530C5.2	0.879891	0	1.952	4.07314	0.479348	0.6317	0.9997	FSHD unique
RP11-531H8.2	0.186721	0	1.897	4.06353	0.466846	0.6406	0.9997	FSHD unique
RP11-536I6.2	1.30496	0	2.341	4.04896	0.578187	0.5631	0.9997	FSHD unique
RP11-537A6.9	0.186721	0	1.897	4.06353	0.466846	0.6406	0.9997	FSHD unique
RP11-537H15.3	0.186721	0	1.897	4.06353	0.466846	0.6406	0.9997	FSHD unique
RP11-537I16.2	0.186721	0	1.897	4.06353	0.466846	0.6406	0.9997	FSHD unique
RP11-540L11.2	0.879891	0	1.952	4.07314	0.479348	0.6317	0.9997	FSHD unique
RP11-543B16.2	1.30496	0	2.341	4.04896	0.578187	0.5631	0.9997	FSHD unique
RP11-543P15.2	0.186721	0	1.897	4.06353	0.466846	0.6406	0.9997	FSHD unique
RP11-544A12.8	0.186721	0	1.897	4.06353	0.466846	0.6406	0.9997	FSHD unique
RP11-544M22.8	0.186721	0	1.897	4.06353	0.466846	0.6406	0.9997	FSHD unique
RP11-545P7.4	0.186721	0	1.897	4.06353	0.466846	0.6406	0.9997	FSHD unique
RP11-546B15.1	0.186721	0	1.897	4.06353	0.466846	0.6406	0.9997	FSHD unique
RP11-548C21.1	0.652481	0	1.932	4.06989	0.474765	0.635	0.9997	FSHD unique
RP11-548O1.3	2.63967	0	2.425	3.42413	0.708124	0.4789	0.9997	FSHD unique
RP11-549K20.1	0.186721	0	1.897	4.06353	0.466846	0.6406	0.9997	FSHD unique
RP11-54A9.1	0.186721	0	1.897	4.06353	0.466846	0.6406	0.9997	FSHD unique
RP11-54O15.3	0.186721	0	1.897	4.06353	0.466846	0.6406	0.9997	FSHD unique
RP11-552E20.4	0.186721	0	1.897	4.06353	0.466846	0.6406	0.9997	FSHD unique
RP11-552M14.1	0.373441	0	2.291	4.04572	0.566198	0.5713	0.9997	FSHD unique
RP11-553K8.5	0.186721	0	1.897	4.06353	0.466846	0.6406	0.9997	FSHD unique
RP11-554D15.3	0.373441	0	2.291	4.04572	0.566198	0.5713	0.9997	FSHD unique
RP11-555G19.1	0.652481	0	1.932	4.06989	0.474765	0.635	0.9997	FSHD unique
RP11-556N21.1	0.186721	0	1.897	4.06353	0.466846	0.6406	0.9997	FSHD unique
RP11-557H15.2	0.746882	0	2.698	4.0348	0.668609	0.5037	0.9997	FSHD unique
RP11-561B11.4	0.186721	0	1.897	4.06353	0.466846	0.6406	0.9997	FSHD unique
RP11-561C5.1	0.186721	0	1.897	4.06353	0.466846	0.6406	0.9997	FSHD unique
RP11-562A8.1	7.87833	0	4.651	2.01508	2.30796	0.021	0.9997	FSHD unique
RP11-564A8.4	0.879891	0	1.952	4.07314	0.479348	0.6317	0.9997	FSHD unique
RP11-564N10.2	0.186721	0	1.897	4.06353	0.466846	0.6406	0.9997	FSHD unique
RP11-566F5.1	0.652481	0	1.932	4.06989	0.474765	0.635	0.9997	FSHD unique
RP11-566K19.6	0.186721	0	1.897	4.06353	0.466846	0.6406	0.9997	FSHD unique
RP11-567L7.7	0.186721	0	1.897	4.06353	0.466846	0.6406	0.9997	FSHD unique
RP11-567O18.1	0.186721	0	1.897	4.06353	0.466846	0.6406	0.9997	FSHD unique
RP11-568J23.8	0.186721	0	1.897	4.06353	0.466846	0.6406	0.9997	FSHD unique
RP11-569A11.2	0.373441	0	2.291	4.04572	0.566198	0.5713	0.9997	FSHD unique
RP11-569D9.5	0.186721	0	1.897	4.06353	0.466846	0.6406	0.9997	FSHD unique
RP11-56P9.11	2.98336	0	3.822	2.97471	1.28469	0.1989	0.9997	FSHD unique
RP11-56P9.2	0.560162	0	2.527	4.03866	0.625825	0.5314	0.9997	FSHD unique
RP11-571L19.7	0.186721	0	1.897	4.06353	0.466846	0.6406	0.9997	FSHD unique
RP11-571M6.7	0.839201	0	2.704	4.03498	0.670203	0.5027	0.9997	FSHD unique
RP11-572C15.3	1.71909	0	3.49	3.43906	1.01477	0.3102	0.9997	FSHD unique
RP11-572N21.1	1.75978	0	2.322	4.04456	0.574048	0.5659	0.9997	FSHD unique
RP11-573I11.2	0.186721	0	1.897	4.06353	0.466846	0.6406	0.9997	FSHD unique
RP11-574F21.3	0.186721	0	1.897	4.06353	0.466846	0.6406	0.9997	FSHD unique
RP11-575I8.1	0.186721	0	1.897	4.06353	0.466846	0.6406	0.9997	FSHD unique
RP11-575L7.8	4.78383	0	4.624	2.32603	1.98773	0.04684	0.9997	FSHD unique
RP11-576D8.2	0.879891	0	1.952	4.07314	0.479348	0.6317	0.9997	FSHD unique
RP11-577H5.1	0.186721	0	1.897	4.06353	0.466846	0.6406	0.9997	FSHD unique
RP11-57A1.1	0.186721	0	1.897	4.06353	0.466846	0.6406	0.9997	FSHD unique
RP11-583F2.3	1.02592	0	3.058	4.01794	0.761061	0.4466	0.9997	FSHD unique
RP11-588F18.1	0.186721	0	1.897	4.06353	0.466846	0.6406	0.9997	FSHD unique
RP11-589C21.5	0.186721	0	1.897	4.06353	0.466846	0.6406	0.9997	FSHD unique
RP11-589N15.2	0.373441	0	2.291	4.04572	0.566198	0.5713	0.9997	FSHD unique
RP11-5C23.2	0.186721	0	1.897	4.06353	0.466846	0.6406	0.9997	FSHD unique
RP11-5K16.2	0.652481	0	1.932	4.06989	0.474765	0.635	0.9997	FSHD unique
RP11-5N19.3	1.06661	0	2.718	4.0378	0.673164	0.5008	0.9997	FSHD unique
RP11-5P22.3	3.66559	0	4.392	2.55508	1.71888	0.08564	0.9997	FSHD unique
RP11-602M11.3	2.63967	0	2.425	3.42413	0.708124	0.4789	0.9997	FSHD unique
RP11-603J24.4	0.186721	0	1.897	4.06353	0.466846	0.6406	0.9997	FSHD unique
RP11-606M12.1	0.186721	0	1.897	4.06353	0.466846	0.6406	0.9997	FSHD unique
RP11-60A14.1	0.186721	0	1.897	4.06353	0.466846	0.6406	0.9997	FSHD unique
RP11-60C6.5	5.65278	0	4.099	2.357	1.73923	0.08199	0.9997	FSHD unique
RP11-60C6.8	3.94463	0	3.774	2.68778	1.40403	0.1603	0.9997	FSHD unique
RP11-60E8.2	0.186721	0	1.897	4.06353	0.466846	0.6406	0.9997	FSHD unique
RP11-60I3.4	0.373441	0	2.291	4.04572	0.566198	0.5713	0.9997	FSHD unique
RP11-613D13.8	0.186721	0	1.897	4.06353	0.466846	0.6406	0.9997	FSHD unique
RP11-615J4.3	1.95744	0	2.486	3.87939	0.640925	0.5216	0.9997	FSHD unique
RP11-617I14.1	0.186721	0	1.897	4.06353	0.466846	0.6406	0.9997	FSHD unique
RP11-61L14.2	0.186721	0	1.897	4.06353	0.466846	0.6406	0.9997	FSHD unique
RP11-622C24.1	0.186721	0	1.897	4.06353	0.466846	0.6406	0.9997	FSHD unique
RP11-62C3.6	0.186721	0	1.897	4.06353	0.466846	0.6406	0.9997	FSHD unique
RP11-62J1.4	0.373441	0	2.291	4.04572	0.566198	0.5713	0.9997	FSHD unique
RP11-631F7.1	0.373441	0	2.291	4.04572	0.566198	0.5713	0.9997	FSHD unique
RP11-632F7.1	0.652481	0	1.932	4.06989	0.474765	0.635	0.9997	FSHD unique
RP11-632K20.6	0.879891	0	1.952	4.07314	0.479348	0.6317	0.9997	FSHD unique
RP11-635L1.2	0.186721	0	1.897	4.06353	0.466846	0.6406	0.9997	FSHD unique
RP11-637O19.2	0.186721	0	1.897	4.06353	0.466846	0.6406	0.9997	FSHD unique
RP11-638I2.8	0.186721	0	1.897	4.06353	0.466846	0.6406	0.9997	FSHD unique
RP11-63A1.1	0.879891	0	1.952	4.07314	0.479348	0.6317	0.9997	FSHD unique
RP11-63E16.1	0.186721	0	1.897	4.06353	0.466846	0.6406	0.9997	FSHD unique
RP11-640L9.1	0.879891	0	1.952	4.07314	0.479348	0.6317	0.9997	FSHD unique
RP11-642A1.2	0.373441	0	2.291	4.04572	0.566198	0.5713	0.9997	FSHD unique
RP11-643G5.1	0.186721	0	1.897	4.06353	0.466846	0.6406	0.9997	FSHD unique
RP11-646E18.1	0.652481	0	1.932	4.06989	0.474765	0.635	0.9997	FSHD unique
RP11-648M2.1	0.186721	0	1.897	4.06353	0.466846	0.6406	0.9997	FSHD unique
RP11-649A16.1	0.373441	0	2.291	4.04572	0.566198	0.5713	0.9997	FSHD unique
RP11-64J19.1	0.186721	0	1.897	4.06353	0.466846	0.6406	0.9997	FSHD unique
RP11-64P14.6	0.652481	0	1.932	4.06989	0.474765	0.635	0.9997	FSHD unique
RP11-650J17.1	0.186721	0	1.897	4.06353	0.466846	0.6406	0.9997	FSHD unique
RP11-650K20.3	0.186721	0	1.897	4.06353	0.466846	0.6406	0.9997	FSHD unique
RP11-656D10.6	2.63967	0	2.425	3.42413	0.708124	0.4789	0.9997	FSHD unique
RP11-659P15.1	0.186721	0	1.897	4.06353	0.466846	0.6406	0.9997	FSHD unique
RP11-65C6.1	0.186721	0	1.897	4.06353	0.466846	0.6406	0.9997	FSHD unique
RP11-65F13.3	0.186721	0	1.897	4.06353	0.466846	0.6406	0.9997	FSHD unique
RP11-661C8.3	0.186721	0	1.897	4.06353	0.466846	0.6406	0.9997	FSHD unique
RP11-661P17.1	0.186721	0	1.897	4.06353	0.466846	0.6406	0.9997	FSHD unique
RP11-664H17.1	0.839201	0	2.704	4.03498	0.670203	0.5027	0.9997	FSHD unique
RP11-665C16.6	0.186721	0	1.897	4.06353	0.466846	0.6406	0.9997	FSHD unique
RP11-667K14.14	0.373441	0	2.291	4.04572	0.566198	0.5713	0.9997	FSHD unique
RP11-667K14.4	0.373441	0	2.291	4.04572	0.566198	0.5713	0.9997	FSHD unique
RP11-667K14.8	0.186721	0	1.897	4.06353	0.466846	0.6406	0.9997	FSHD unique
RP11-670E13.3	0.652481	0	1.932	4.06989	0.474765	0.635	0.9997	FSHD unique
RP11-674N23.1	0.186721	0	1.897	4.06353	0.466846	0.6406	0.9997	FSHD unique
RP11-67M1.1	0.839201	0	2.704	4.03498	0.670203	0.5027	0.9997	FSHD unique
RP11-67M24.3	0.652481	0	1.932	4.06989	0.474765	0.635	0.9997	FSHD unique
RP11-680F20.4	1.75978	0	2.322	4.04456	0.574048	0.5659	0.9997	FSHD unique
RP11-680F8.4	0.373441	0	2.291	4.04572	0.566198	0.5713	0.9997	FSHD unique
RP11-681L4.1	0.186721	0	1.897	4.06353	0.466846	0.6406	0.9997	FSHD unique
RP11-685G9.2	0.186721	0	1.897	4.06353	0.466846	0.6406	0.9997	FSHD unique
RP11-687M24.8	1.95744	0	2.486	3.87939	0.640925	0.5216	0.9997	FSHD unique
RP11-68I18.2	0.652481	0	1.932	4.06989	0.474765	0.635	0.9997	FSHD unique
RP11-696F12.1	0.186721	0	1.897	4.06353	0.466846	0.6406	0.9997	FSHD unique
RP11-698N11.2	0.186721	0	1.897	4.06353	0.466846	0.6406	0.9997	FSHD unique
RP11-699C17.1	1.9465	0	3.111	3.55666	0.874788	0.3817	0.9997	FSHD unique
RP11-699F16.3	0.186721	0	1.897	4.06353	0.466846	0.6406	0.9997	FSHD unique
RP11-69M1.8	0.186721	0	1.897	4.06353	0.466846	0.6406	0.9997	FSHD unique
RP11-6D1.3	0.373441	0	2.291	4.04572	0.566198	0.5713	0.9997	FSHD unique
RP11-6E9.4	0.186721	0	1.897	4.06353	0.466846	0.6406	0.9997	FSHD unique
RP11-6F2.2	0.186721	0	1.897	4.06353	0.466846	0.6406	0.9997	FSHD unique
RP11-6K23.1	6.15923	0	2.808	2.44752	1.14747	0.2512	0.9997	FSHD unique
RP11-6N17.6	0.652481	0	1.932	4.06989	0.474765	0.635	0.9997	FSHD unique
RP11-703I16.3	0.186721	0	1.897	4.06353	0.466846	0.6406	0.9997	FSHD unique
RP11-705B14.1	0.186721	0	1.897	4.06353	0.466846	0.6406	0.9997	FSHD unique
RP11-706D8.1	0.373441	0	2.291	4.04572	0.566198	0.5713	0.9997	FSHD unique
RP11-70O5.2	0.186721	0	1.897	4.06353	0.466846	0.6406	0.9997	FSHD unique
RP11-713M6.2	0.560162	0	2.527	4.03866	0.625825	0.5314	0.9997	FSHD unique
RP11-714G12.1	0.186721	0	1.897	4.06353	0.466846	0.6406	0.9997	FSHD unique
RP11-715H19.2	0.186721	0	1.897	4.06353	0.466846	0.6406	0.9997	FSHD unique
RP11-720L2.2	0.652481	0	1.932	4.06989	0.474765	0.635	0.9997	FSHD unique
RP11-720L3.1	0.652481	0	1.932	4.06989	0.474765	0.635	0.9997	FSHD unique
RP11-725P16.2	0.186721	0	1.897	4.06353	0.466846	0.6406	0.9997	FSHD unique
RP11-72M10.6	1.75978	0	2.322	4.04456	0.574048	0.5659	0.9997	FSHD unique
RP11-732A19.9	0.879891	0	1.952	4.07314	0.479348	0.6317	0.9997	FSHD unique
RP11-736N17.2	0.186721	0	1.897	4.06353	0.466846	0.6406	0.9997	FSHD unique
RP11-736P16.1	0.373441	0	2.291	4.04572	0.566198	0.5713	0.9997	FSHD unique
RP11-73M7.9	3.51956	0	2.525	3.04195	0.829982	0.4065	0.9997	FSHD unique
RP11-747H7.3	0.839201	0	2.704	4.03498	0.670203	0.5027	0.9997	FSHD unique
RP11-74E22.5	0.186721	0	1.897	4.06353	0.466846	0.6406	0.9997	FSHD unique
RP11-74J13.2	0.652481	0	1.932	4.06989	0.474765	0.635	0.9997	FSHD unique
RP11-74K11.1	0.186721	0	1.897	4.06353	0.466846	0.6406	0.9997	FSHD unique
RP11-753H16.5	0.186721	0	1.897	4.06353	0.466846	0.6406	0.9997	FSHD unique
RP11-755H23.1	0.186721	0	1.897	4.06353	0.466846	0.6406	0.9997	FSHD unique
RP11-757O6.4	0.186721	0	1.897	4.06353	0.466846	0.6406	0.9997	FSHD unique
RP11-758M4.3	0.652481	0	1.932	4.06989	0.474765	0.635	0.9997	FSHD unique
RP11-762H8.4	0.186721	0	1.897	4.06353	0.466846	0.6406	0.9997	FSHD unique
RP11-766H1.1	1.02592	0	3.058	4.01794	0.761061	0.4466	0.9997	FSHD unique
RP11-768G7.2	0.186721	0	1.897	4.06353	0.466846	0.6406	0.9997	FSHD unique
RP11-76H14.2	1.02592	0	3.058	4.01794	0.761061	0.4466	0.9997	FSHD unique
RP11-76K19.2	1.95744	0	2.486	3.87939	0.640925	0.5216	0.9997	FSHD unique
RP11-76P2.3	0.879891	0	1.952	4.07314	0.479348	0.6317	0.9997	FSHD unique
RP11-770G2.2	0.879891	0	1.952	4.07314	0.479348	0.6317	0.9997	FSHD unique
RP11-774D14.1	0.373441	0	2.291	4.04572	0.566198	0.5713	0.9997	FSHD unique
RP11-775A3.1	0.186721	0	1.897	4.06353	0.466846	0.6406	0.9997	FSHD unique
RP11-77G23.2	1.30496	0	2.341	4.04896	0.578187	0.5631	0.9997	FSHD unique
RP11-77K12.10	0.186721	0	1.897	4.06353	0.466846	0.6406	0.9997	FSHD unique
RP11-77P19.1	0.186721	0	1.897	4.06353	0.466846	0.6406	0.9997	FSHD unique
RP11-785D18.3	0.933603	0	2.75	4.02248	0.683737	0.4941	0.9997	FSHD unique
RP11-785G3.1	0.652481	0	1.932	4.06989	0.474765	0.635	0.9997	FSHD unique
RP11-788A4.1	2.60992	0	2.563	3.43345	0.746479	0.4554	0.9997	FSHD unique
RP11-78A19.4	0.879891	0	1.952	4.07314	0.479348	0.6317	0.9997	FSHD unique
RP11-78J21.4	0.373441	0	2.291	4.04572	0.566198	0.5713	0.9997	FSHD unique
RP11-790J24.1	0.186721	0	1.897	4.06353	0.466846	0.6406	0.9997	FSHD unique
RP11-797A18.3	0.879891	0	1.952	4.07314	0.479348	0.6317	0.9997	FSHD unique
RP11-799B12.1	0.186721	0	1.897	4.06353	0.466846	0.6406	0.9997	FSHD unique
RP11-799N11.1	0.879891	0	1.952	4.07314	0.479348	0.6317	0.9997	FSHD unique
RP11-7M10.2	0.186721	0	1.897	4.06353	0.466846	0.6406	0.9997	FSHD unique
RP11-802D6.1	0.652481	0	1.932	4.06989	0.474765	0.635	0.9997	FSHD unique
RP11-805J14.5	0.373441	0	2.291	4.04572	0.566198	0.5713	0.9997	FSHD unique
RP11-80H18.4	0.560162	0	2.527	4.03866	0.625825	0.5314	0.9997	FSHD unique
RP11-80H8.4	0.186721	0	1.897	4.06353	0.466846	0.6406	0.9997	FSHD unique
RP11-813I20.2	0.186721	0	1.897	4.06353	0.466846	0.6406	0.9997	FSHD unique
RP11-813I20.3	13.2572	0	2.977	3.95737	0.752211	0.4519	0.9997	FSHD unique
RP11-815N9.2	0.186721	0	1.897	4.06353	0.466846	0.6406	0.9997	FSHD unique
RP11-817J15.3	0.186721	0	1.897	4.06353	0.466846	0.6406	0.9997	FSHD unique
RP11-818F20.5	0.186721	0	1.897	4.06353	0.466846	0.6406	0.9997	FSHD unique
RP11-81H3.2	0.652481	0	1.932	4.06989	0.474765	0.635	0.9997	FSHD unique
RP11-824M15.3	0.652481	0	1.932	4.06989	0.474765	0.635	0.9997	FSHD unique
RP11-82L20.1	0.186721	0	1.897	4.06353	0.466846	0.6406	0.9997	FSHD unique
RP11-831A10.1	1.95744	0	2.486	3.87939	0.640925	0.5216	0.9997	FSHD unique
RP11-841C19.6	1.30496	0	2.341	4.04896	0.578187	0.5631	0.9997	FSHD unique
RP11-849N15.1	0.186721	0	1.897	4.06353	0.466846	0.6406	0.9997	FSHD unique
RP11-84A14.5	0.652481	0	1.932	4.06989	0.474765	0.635	0.9997	FSHD unique
RP11-84P7.1	0.652481	0	1.932	4.06989	0.474765	0.635	0.9997	FSHD unique
RP11-857B24.1	0.839201	0	2.704	4.03498	0.670203	0.5027	0.9997	FSHD unique
RP11-85G20.1	0.186721	0	1.897	4.06353	0.466846	0.6406	0.9997	FSHD unique
RP11-85L21.4	0.186721	0	1.897	4.06353	0.466846	0.6406	0.9997	FSHD unique
RP11-863H1.1	0.186721	0	1.897	4.06353	0.466846	0.6406	0.9997	FSHD unique
RP11-863P13.1	0.186721	0	1.897	4.06353	0.466846	0.6406	0.9997	FSHD unique
RP11-863P13.3	0.186721	0	1.897	4.06353	0.466846	0.6406	0.9997	FSHD unique
RP11-865I6.2	1.12032	0	2.782	4.01268	0.693196	0.4882	0.9997	FSHD unique
RP11-867G23.13	0.186721	0	1.897	4.06353	0.466846	0.6406	0.9997	FSHD unique
RP11-867G23.3	1.30496	0	2.341	4.04896	0.578187	0.5631	0.9997	FSHD unique
RP11-86K22.2	0.652481	0	1.932	4.06989	0.474765	0.635	0.9997	FSHD unique
RP11-876N24.2	0.186721	0	1.897	4.06353	0.466846	0.6406	0.9997	FSHD unique
RP11-88I21.1	0.186721	0	1.897	4.06353	0.466846	0.6406	0.9997	FSHD unique
RP11-893F2.5	0.652481	0	1.932	4.06989	0.474765	0.635	0.9997	FSHD unique
RP11-894P9.2	0.186721	0	1.897	4.06353	0.466846	0.6406	0.9997	FSHD unique
RP11-89M22.3	3.01311	0	3.684	2.97031	1.24039	0.2148	0.9997	FSHD unique
RP11-90H3.2	0.186721	0	1.897	4.06353	0.466846	0.6406	0.9997	FSHD unique
RP11-90J7.2	0.186721	0	1.897	4.06353	0.466846	0.6406	0.9997	FSHD unique
RP11-90P16.2	0.879891	0	1.952	4.07314	0.479348	0.6317	0.9997	FSHD unique
RP11-91K8.1	0.186721	0	1.897	4.06353	0.466846	0.6406	0.9997	FSHD unique
RP11-923I11.4	0.186721	0	1.897	4.06353	0.466846	0.6406	0.9997	FSHD unique
RP11-941H19.3	0.652481	0	1.932	4.06989	0.474765	0.635	0.9997	FSHD unique
RP11-946L16.1	0.186721	0	1.897	4.06353	0.466846	0.6406	0.9997	FSHD unique
RP11-946L16.2	0.879891	0	1.952	4.07314	0.479348	0.6317	0.9997	FSHD unique
RP11-94A24.1	0.186721	0	1.897	4.06353	0.466846	0.6406	0.9997	FSHD unique
RP11-955H22.1	0.186721	0	1.897	4.06353	0.466846	0.6406	0.9997	FSHD unique
RP11-964E11.3	1.06661	0	2.718	4.0378	0.673164	0.5008	0.9997	FSHD unique
RP11-96B5.2	0.186721	0	1.897	4.06353	0.466846	0.6406	0.9997	FSHD unique
RP11-96C23.5	0.186721	0	1.897	4.06353	0.466846	0.6406	0.9997	FSHD unique
RP11-96D1.11	0.879891	0	1.952	4.07314	0.479348	0.6317	0.9997	FSHD unique
RP11-96F3.2	0.186721	0	1.897	4.06353	0.466846	0.6406	0.9997	FSHD unique
RP11-96L14.7	1.06661	0	2.718	4.0378	0.673164	0.5008	0.9997	FSHD unique
RP11-96L14.9	1.30496	0	2.341	4.04896	0.578187	0.5631	0.9997	FSHD unique
RP11-973N13.4	0.186721	0	1.897	4.06353	0.466846	0.6406	0.9997	FSHD unique
RP11-98D18.15	0.373441	0	2.291	4.04572	0.566198	0.5713	0.9997	FSHD unique
RP11-98J9.1	0.186721	0	1.897	4.06353	0.466846	0.6406	0.9997	FSHD unique
RP13-122B23.8	0.186721	0	1.897	4.06353	0.466846	0.6406	0.9997	FSHD unique
RP13-122B23.9	0.186721	0	1.897	4.06353	0.466846	0.6406	0.9997	FSHD unique
RP13-16H11.1	0.186721	0	1.897	4.06353	0.466846	0.6406	0.9997	FSHD unique
RP13-16H11.8	0.879891	0	1.952	4.07314	0.479348	0.6317	0.9997	FSHD unique
RP13-202B6.2	0.186721	0	1.897	4.06353	0.466846	0.6406	0.9997	FSHD unique
RP13-204A15.2	0.652481	0	1.932	4.06989	0.474765	0.635	0.9997	FSHD unique
RP13-204A15.5	0.186721	0	1.897	4.06353	0.466846	0.6406	0.9997	FSHD unique
RP13-20L14.2	1.75978	0	2.322	4.04456	0.574048	0.5659	0.9997	FSHD unique
RP13-221M14.3	5.20891	0	4.691	2.26395	2.07225	0.03824	0.9997	FSHD unique
RP13-317D12.3	0.652481	0	1.932	4.06989	0.474765	0.635	0.9997	FSHD unique
RP13-392I16.1	0.186721	0	1.897	4.06353	0.466846	0.6406	0.9997	FSHD unique
RP13-487C10.1	0.839201	0	2.704	4.03498	0.670203	0.5027	0.9997	FSHD unique
RP13-580F15.2	0.933603	0	2.75	4.02248	0.683737	0.4941	0.9997	FSHD unique
RP13-616I3.1	0.186721	0	1.897	4.06353	0.466846	0.6406	0.9997	FSHD unique
RP13-638C3.4	0.186721	0	1.897	4.06353	0.466846	0.6406	0.9997	FSHD unique
RP13-644M16.5	0.186721	0	1.897	4.06353	0.466846	0.6406	0.9997	FSHD unique
RP13-766D20.4	0.560162	0	2.527	4.03866	0.625825	0.5314	0.9997	FSHD unique
RP13-895J2.4	0.839201	0	2.704	4.03498	0.670203	0.5027	0.9997	FSHD unique
RP13-93L13.2	0.652481	0	1.932	4.06989	0.474765	0.635	0.9997	FSHD unique
RP3-325F22.5	1.06661	0	2.718	4.0378	0.673164	0.5008	0.9997	FSHD unique
RP3-332O11.1	0.186721	0	1.897	4.06353	0.466846	0.6406	0.9997	FSHD unique
RP3-333A15.1	0.186721	0	1.897	4.06353	0.466846	0.6406	0.9997	FSHD unique
RP3-334F4.2	0.373441	0	2.291	4.04572	0.566198	0.5713	0.9997	FSHD unique
RP3-340B19.5	0.186721	0	1.897	4.06353	0.466846	0.6406	0.9997	FSHD unique
RP3-354N19.1	1.95744	0	2.486	3.87939	0.640925	0.5216	0.9997	FSHD unique
RP3-355L5.2	0.186721	0	1.897	4.06353	0.466846	0.6406	0.9997	FSHD unique
RP3-357D13.1	1.49168	0	3.084	3.95951	0.778816	0.4361	0.9997	FSHD unique
RP3-380B8.1	0.186721	0	1.897	4.06353	0.466846	0.6406	0.9997	FSHD unique
RP3-393E18.1	1.75978	0	2.322	4.04456	0.574048	0.5659	0.9997	FSHD unique
RP3-394A18.1	1.95744	0	2.486	3.87939	0.640925	0.5216	0.9997	FSHD unique
RP3-395C13.1	0.186721	0	1.897	4.06353	0.466846	0.6406	0.9997	FSHD unique
RP3-395M20.12	0.373441	0	2.291	4.04572	0.566198	0.5713	0.9997	FSHD unique
RP3-412A9.12	0.186721	0	1.897	4.06353	0.466846	0.6406	0.9997	FSHD unique
RP3-414A15.10	1.25333	0	3.068	4.02072	0.763102	0.4454	0.9997	FSHD unique
RP3-414A15.2	2.50666	0	3.809	3.18554	1.19562	0.2318	0.9997	FSHD unique
RP3-452M16.1	0.652481	0	1.932	4.06989	0.474765	0.635	0.9997	FSHD unique
RP3-461F17.1	0.373441	0	2.291	4.04572	0.566198	0.5713	0.9997	FSHD unique
RP3-465N24.6	0.186721	0	1.897	4.06353	0.466846	0.6406	0.9997	FSHD unique
RP3-467L1.4	0.186721	0	1.897	4.06353	0.466846	0.6406	0.9997	FSHD unique
RP3-496C20.1	0.186721	0	1.897	4.06353	0.466846	0.6406	0.9997	FSHD unique
RP3-508D13.1	0.186721	0	1.897	4.06353	0.466846	0.6406	0.9997	FSHD unique
RP3-510H16.3	0.186721	0	1.897	4.06353	0.466846	0.6406	0.9997	FSHD unique
RP3-515N1.10	0.186721	0	1.897	4.06353	0.466846	0.6406	0.9997	FSHD unique
RP4-568F9.7	0.373441	0	2.291	4.04572	0.566198	0.5713	0.9997	FSHD unique
RP4-593H12.1	0.373441	0	2.291	4.04572	0.566198	0.5713	0.9997	FSHD unique
RP4-609E1.2	0.652481	0	1.932	4.06989	0.474765	0.635	0.9997	FSHD unique
RP4-630J13.1	0.186721	0	1.897	4.06353	0.466846	0.6406	0.9997	FSHD unique
RP4-641G12.4	0.879891	0	1.952	4.07314	0.479348	0.6317	0.9997	FSHD unique
RP4-665N4.4	0.186721	0	1.897	4.06353	0.466846	0.6406	0.9997	FSHD unique
RP4-669L17.2	0.652481	0	1.932	4.06989	0.474765	0.635	0.9997	FSHD unique
RP4-686C3.7	0.186721	0	1.897	4.06353	0.466846	0.6406	0.9997	FSHD unique
RP4-710M16.2	0.373441	0	2.291	4.04572	0.566198	0.5713	0.9997	FSHD unique
RP4-723E3.1	0.186721	0	1.897	4.06353	0.466846	0.6406	0.9997	FSHD unique
RP4-753D5.4	0.879891	0	1.952	4.07314	0.479348	0.6317	0.9997	FSHD unique
RP4-764D2.1	0.186721	0	1.897	4.06353	0.466846	0.6406	0.9997	FSHD unique
RP4-765C7.2	0.652481	0	1.932	4.06989	0.474765	0.635	0.9997	FSHD unique
RP4-773N10.6	0.186721	0	1.897	4.06353	0.466846	0.6406	0.9997	FSHD unique
RP4-777O23.1	0.186721	0	1.897	4.06353	0.466846	0.6406	0.9997	FSHD unique
RP4-782L23.2	0.373441	0	2.291	4.04572	0.566198	0.5713	0.9997	FSHD unique
RP4-784A16.4	0.186721	0	1.897	4.06353	0.466846	0.6406	0.9997	FSHD unique
RP4-794H19.3	0.652481	0	1.932	4.06989	0.474765	0.635	0.9997	FSHD unique
RP4-796I17.5	0.186721	0	1.897	4.06353	0.466846	0.6406	0.9997	FSHD unique
RP4-806M20.2	0.186721	0	1.897	4.06353	0.466846	0.6406	0.9997	FSHD unique
RP5-1003J2.4	0.186721	0	1.897	4.06353	0.466846	0.6406	0.9997	FSHD unique
RP5-1009N12.1	0.373441	0	2.291	4.04572	0.566198	0.5713	0.9997	FSHD unique
RP5-1021I20.6	0.652481	0	1.932	4.06989	0.474765	0.635	0.9997	FSHD unique
RP5-1022P6.3	0.186721	0	1.897	4.06353	0.466846	0.6406	0.9997	FSHD unique
RP5-1028K7.2	0.186721	0	1.897	4.06353	0.466846	0.6406	0.9997	FSHD unique
RP5-1042K10.14	1.06661	0	2.718	4.0378	0.673164	0.5008	0.9997	FSHD unique
RP5-1043F6.1	0.186721	0	1.897	4.06353	0.466846	0.6406	0.9997	FSHD unique
RP5-1043L3.1	0.652481	0	1.932	4.06989	0.474765	0.635	0.9997	FSHD unique
RP5-1068H6.6	0.186721	0	1.897	4.06353	0.466846	0.6406	0.9997	FSHD unique
RP5-1069C8.3	1.30496	0	2.341	4.04896	0.578187	0.5631	0.9997	FSHD unique
RP5-1092A11.5	0.186721	0	1.897	4.06353	0.466846	0.6406	0.9997	FSHD unique
RP5-1092A3.5	0.879891	0	1.952	4.07314	0.479348	0.6317	0.9997	FSHD unique
RP5-1096D14.6	0.373441	0	2.291	4.04572	0.566198	0.5713	0.9997	FSHD unique
RP5-1100E15.2	0.186721	0	1.897	4.06353	0.466846	0.6406	0.9997	FSHD unique
RP5-1102E8.3	0.186721	0	1.897	4.06353	0.466846	0.6406	0.9997	FSHD unique
RP5-1106E3.2	4.98358	0	5.227	2.27514	2.29732	0.0216	0.9997	FSHD unique
RP5-1110E20.1	0.186721	0	1.897	4.06353	0.466846	0.6406	0.9997	FSHD unique
RP5-1125M8.6	0.652481	0	1.932	4.06989	0.474765	0.635	0.9997	FSHD unique
RP5-1158H2.2	0.560162	0	2.527	4.03866	0.625825	0.5314	0.9997	FSHD unique
RP5-1160K1.8	0.186721	0	1.897	4.06353	0.466846	0.6406	0.9997	FSHD unique
RP5-1174J21.1	0.186721	0	1.897	4.06353	0.466846	0.6406	0.9997	FSHD unique
RP5-1187M17.7	0.186721	0	1.897	4.06353	0.466846	0.6406	0.9997	FSHD unique
RP5-831D17.2	0.186721	0	1.897	4.06353	0.466846	0.6406	0.9997	FSHD unique
RP5-834N19.1	0.186721	0	1.897	4.06353	0.466846	0.6406	0.9997	FSHD unique
RP5-837M10.3	0.186721	0	1.897	4.06353	0.466846	0.6406	0.9997	FSHD unique
RP5-848E13.1	0.186721	0	1.897	4.06353	0.466846	0.6406	0.9997	FSHD unique
RP5-858B6.1	0.373441	0	2.291	4.04572	0.566198	0.5713	0.9997	FSHD unique
RP5-859I17.3	0.652481	0	1.932	4.06989	0.474765	0.635	0.9997	FSHD unique
RP5-867C24.5	0.879891	0	1.952	4.07314	0.479348	0.6317	0.9997	FSHD unique
RP5-869M20.2	0.186721	0	1.897	4.06353	0.466846	0.6406	0.9997	FSHD unique
RP5-882O7.5	0.186721	0	1.897	4.06353	0.466846	0.6406	0.9997	FSHD unique
RP5-885L7.11	1.86512	0	3.628	3.58784	1.01114	0.3119	0.9997	FSHD unique
RP5-907D15.3	0.652481	0	1.932	4.06989	0.474765	0.635	0.9997	FSHD unique
RP5-908D6.3	0.186721	0	1.897	4.06353	0.466846	0.6406	0.9997	FSHD unique
RP5-920G3.1	0.652481	0	1.932	4.06989	0.474765	0.635	0.9997	FSHD unique
RP5-951N9.1	1.30496	0	2.341	4.04896	0.578187	0.5631	0.9997	FSHD unique
RP5-952N6.1	0.186721	0	1.897	4.06353	0.466846	0.6406	0.9997	FSHD unique
RP5-968J1.1	0.186721	0	1.897	4.06353	0.466846	0.6406	0.9997	FSHD unique
RP5-973M2.2	0.373441	0	2.291	4.04572	0.566198	0.5713	0.9997	FSHD unique
RP5-991B18.2	0.186721	0	1.897	4.06353	0.466846	0.6406	0.9997	FSHD unique
RP6-105D16.1	3.94463	0	3.774	2.68778	1.40403	0.1603	0.9997	FSHD unique
RP6-191P20.5	0.186721	0	1.897	4.06353	0.466846	0.6406	0.9997	FSHD unique
RPA4	0.652481	0	1.932	4.06989	0.474765	0.635	0.9997	FSHD unique
RPL12P33	0.652481	0	1.932	4.06989	0.474765	0.635	0.9997	FSHD unique
RPL13AP17	0.560162	0	2.527	4.03866	0.625825	0.5314	0.9997	FSHD unique
RPL15P20	0.186721	0	1.897	4.06353	0.466846	0.6406	0.9997	FSHD unique
RPL17P46	0.186721	0	1.897	4.06353	0.466846	0.6406	0.9997	FSHD unique
RPL23AP67	0.186721	0	1.897	4.06353	0.466846	0.6406	0.9997	FSHD unique
RPL26P20	0.186721	0	1.897	4.06353	0.466846	0.6406	0.9997	FSHD unique
RPL31P2	0.652481	0	1.932	4.06989	0.474765	0.635	0.9997	FSHD unique
RPL31P52	0.186721	0	1.897	4.06353	0.466846	0.6406	0.9997	FSHD unique
RPL32P33	1.30496	0	2.341	4.04896	0.578187	0.5631	0.9997	FSHD unique
RPL36AP26	1.30496	0	2.341	4.04896	0.578187	0.5631	0.9997	FSHD unique
RPL36AP45	0.186721	0	1.897	4.06353	0.466846	0.6406	0.9997	FSHD unique
RPL36AP47	0.652481	0	1.932	4.06989	0.474765	0.635	0.9997	FSHD unique
RPL7AP31	0.652481	0	1.932	4.06989	0.474765	0.635	0.9997	FSHD unique
RPL7P50	0.879891	0	1.952	4.07314	0.479348	0.6317	0.9997	FSHD unique
RPS17P5	0.186721	0	1.897	4.06353	0.466846	0.6406	0.9997	FSHD unique
RPS19P1	0.186721	0	1.897	4.06353	0.466846	0.6406	0.9997	FSHD unique
RPS29P20	1.30496	0	2.341	4.04896	0.578187	0.5631	0.9997	FSHD unique
RPS2P48	0.186721	0	1.897	4.06353	0.466846	0.6406	0.9997	FSHD unique
RSL24D1P5	0.186721	0	1.897	4.06353	0.466846	0.6406	0.9997	FSHD unique
RTP2	0.186721	0	1.897	4.06353	0.466846	0.6406	0.9997	FSHD unique
RXFP4	0.186721	0	1.897	4.06353	0.466846	0.6406	0.9997	FSHD unique
S1PR4	0.373441	0	2.291	4.04572	0.566198	0.5713	0.9997	FSHD unique
SALL3	0.839201	0	2.704	4.03498	0.670203	0.5027	0.9997	FSHD unique
SAMMSON	0.186721	0	1.897	4.06353	0.466846	0.6406	0.9997	FSHD unique
SCARNA5	0.186721	0	1.897	4.06353	0.466846	0.6406	0.9997	FSHD unique
SCb-64M4.1	0.652481	0	1.932	4.06989	0.474765	0.635	0.9997	FSHD unique
SCG3	0.186721	0	1.897	4.06353	0.466846	0.6406	0.9997	FSHD unique
SCRT2	0.652481	0	1.932	4.06989	0.474765	0.635	0.9997	FSHD unique
SCYE1P	1.75978	0	2.322	4.04456	0.574048	0.5659	0.9997	FSHD unique
SDHCP1	0.186721	0	1.897	4.06353	0.466846	0.6406	0.9997	FSHD unique
SDR42E2	0.839201	0	2.704	4.03498	0.670203	0.5027	0.9997	FSHD unique
SEL1L2	0.560162	0	2.527	4.03866	0.625825	0.5314	0.9997	FSHD unique
SELL	0.186721	0	1.897	4.06353	0.466846	0.6406	0.9997	FSHD unique
SERPINB10	0.839201	0	2.704	4.03498	0.670203	0.5027	0.9997	FSHD unique
SFN	1.75978	0	2.322	4.04456	0.574048	0.5659	0.9997	FSHD unique
SIGLEC11	0.186721	0	1.897	4.06353	0.466846	0.6406	0.9997	FSHD unique
SIGLEC16	0.186721	0	1.897	4.06353	0.466846	0.6406	0.9997	FSHD unique
SLC13A5	0.652481	0	1.932	4.06989	0.474765	0.635	0.9997	FSHD unique
SLC15A1	0.879891	0	1.952	4.07314	0.479348	0.6317	0.9997	FSHD unique
SLC17A3	0.373441	0	2.291	4.04572	0.566198	0.5713	0.9997	FSHD unique
SLC5A5	0.186721	0	1.897	4.06353	0.466846	0.6406	0.9997	FSHD unique
SLC6A20	0.373441	0	2.291	4.04572	0.566198	0.5713	0.9997	FSHD unique
SLC7A13	0.186721	0	1.897	4.06353	0.466846	0.6406	0.9997	FSHD unique
SLC7A4	0.560162	0	2.527	4.03866	0.625825	0.5314	0.9997	FSHD unique
SNORA30	0.652481	0	1.932	4.06989	0.474765	0.635	0.9997	FSHD unique
SNORA63C	0.186721	0	1.897	4.06353	0.466846	0.6406	0.9997	FSHD unique
SNORA70B	0.186721	0	1.897	4.06353	0.466846	0.6406	0.9997	FSHD unique
SNORA71D	0.652481	0	1.932	4.06989	0.474765	0.635	0.9997	FSHD unique
SNORA84	0.186721	0	1.897	4.06353	0.466846	0.6406	0.9997	FSHD unique
SNORD111	0.652481	0	1.932	4.06989	0.474765	0.635	0.9997	FSHD unique
SNORD115-38	0.186721	0	1.897	4.06353	0.466846	0.6406	0.9997	FSHD unique
SNORD115-4	0.186721	0	1.897	4.06353	0.466846	0.6406	0.9997	FSHD unique
SNORD115-6	0.186721	0	1.897	4.06353	0.466846	0.6406	0.9997	FSHD unique
SNORD116-18	0.839201	0	2.704	4.03498	0.670203	0.5027	0.9997	FSHD unique
SNORD116-9	0.186721	0	1.897	4.06353	0.466846	0.6406	0.9997	FSHD unique
SNORD3A	0.652481	0	1.932	4.06989	0.474765	0.635	0.9997	FSHD unique
SNORD53	1.75978	0	2.322	4.04456	0.574048	0.5659	0.9997	FSHD unique
SNORD73B	0.186721	0	1.897	4.06353	0.466846	0.6406	0.9997	FSHD unique
SNORD93	0.186721	0	1.897	4.06353	0.466846	0.6406	0.9997	FSHD unique
SOHLH1	0.186721	0	1.897	4.06353	0.466846	0.6406	0.9997	FSHD unique
SOX1	0.373441	0	2.291	4.04572	0.566198	0.5713	0.9997	FSHD unique
SOX10	0.373441	0	2.291	4.04572	0.566198	0.5713	0.9997	FSHD unique
SOX18	0.560162	0	2.527	4.03866	0.625825	0.5314	0.9997	FSHD unique
SPERT	0.186721	0	1.897	4.06353	0.466846	0.6406	0.9997	FSHD unique
SPESP1	0.839201	0	2.704	4.03498	0.670203	0.5027	0.9997	FSHD unique
SPIC	0.186721	0	1.897	4.06353	0.466846	0.6406	0.9997	FSHD unique
SPINK1	0.186721	0	1.897	4.06353	0.466846	0.6406	0.9997	FSHD unique
SPINK2	0.373441	0	2.291	4.04572	0.566198	0.5713	0.9997	FSHD unique
SPP2	0.652481	0	1.932	4.06989	0.474765	0.635	0.9997	FSHD unique
SSU72P6	0.879891	0	1.952	4.07314	0.479348	0.6317	0.9997	FSHD unique
ST13P11	0.839201	0	2.704	4.03498	0.670203	0.5027	0.9997	FSHD unique
ST6GALNAC1	0.186721	0	1.897	4.06353	0.466846	0.6406	0.9997	FSHD unique
STMN1P1	0.186721	0	1.897	4.06353	0.466846	0.6406	0.9997	FSHD unique
STMND1	0.373441	0	2.291	4.04572	0.566198	0.5713	0.9997	FSHD unique
STON1-GTF2A1L	0.186721	0	1.897	4.06353	0.466846	0.6406	0.9997	FSHD unique
STXBP5L	0.373441	0	2.291	4.04572	0.566198	0.5713	0.9997	FSHD unique
SUCLA2P	0.652481	0	1.932	4.06989	0.474765	0.635	0.9997	FSHD unique
SULT1B1	1.9465	0	3.111	3.55666	0.874788	0.3817	0.9997	FSHD unique
SULT2B1	0.186721	0	1.897	4.06353	0.466846	0.6406	0.9997	FSHD unique
SYNDIG1L	1.06661	0	2.718	4.0378	0.673164	0.5008	0.9997	FSHD unique
SYS1-DBNDD2	1.30496	0	2.341	4.04896	0.578187	0.5631	0.9997	FSHD unique
TAC3	0.186721	0	1.897	4.06353	0.466846	0.6406	0.9997	FSHD unique
TAS2R13	0.839201	0	2.704	4.03498	0.670203	0.5027	0.9997	FSHD unique
TAS2R3	0.186721	0	1.897	4.06353	0.466846	0.6406	0.9997	FSHD unique
TBC1D26	0.879891	0	1.952	4.07314	0.479348	0.6317	0.9997	FSHD unique
TBX20	0.186721	0	1.897	4.06353	0.466846	0.6406	0.9997	FSHD unique
TCF15	1.02592	0	3.058	4.01794	0.761061	0.4466	0.9997	FSHD unique
TCF23	0.652481	0	1.932	4.06989	0.474765	0.635	0.9997	FSHD unique
TEPP	0.186721	0	1.897	4.06353	0.466846	0.6406	0.9997	FSHD unique
TEX12	0.373441	0	2.291	4.04572	0.566198	0.5713	0.9997	FSHD unique
TFDP3	0.186721	0	1.897	4.06353	0.466846	0.6406	0.9997	FSHD unique
TFR2	1.30704	0	2.806	4.0053	0.700501	0.4836	0.9997	FSHD unique
TICAM2	0.652481	0	1.932	4.06989	0.474765	0.635	0.9997	FSHD unique
TIMM8AP	0.186721	0	1.897	4.06353	0.466846	0.6406	0.9997	FSHD unique
TINAG	0.933603	0	2.75	4.02248	0.683737	0.4941	0.9997	FSHD unique
TKTL1	0.373441	0	2.291	4.04572	0.566198	0.5713	0.9997	FSHD unique
TLR7	0.186721	0	1.897	4.06353	0.466846	0.6406	0.9997	FSHD unique
TLR9	0.186721	0	1.897	4.06353	0.466846	0.6406	0.9997	FSHD unique
TLX1	0.186721	0	1.897	4.06353	0.466846	0.6406	0.9997	FSHD unique
TMC2	0.186721	0	1.897	4.06353	0.466846	0.6406	0.9997	FSHD unique
TMC5	1.30496	0	2.341	4.04896	0.578187	0.5631	0.9997	FSHD unique
TMED11P	0.186721	0	1.897	4.06353	0.466846	0.6406	0.9997	FSHD unique
TMEM154	1.44005	0	3.285	4.01296	0.818513	0.4131	0.9997	FSHD unique
TMEM215	0.560162	0	2.527	4.03866	0.625825	0.5314	0.9997	FSHD unique
TMEM61	0.652481	0	1.932	4.06989	0.474765	0.635	0.9997	FSHD unique
TMIGD3	0.186721	0	1.897	4.06353	0.466846	0.6406	0.9997	FSHD unique
TMPRSS11B	0.186721	0	1.897	4.06353	0.466846	0.6406	0.9997	FSHD unique
TMPRSS3	0.186721	0	1.897	4.06353	0.466846	0.6406	0.9997	FSHD unique
TNFSF11	0.186721	0	1.897	4.06353	0.466846	0.6406	0.9997	FSHD unique
TPM3P4	0.652481	0	1.932	4.06989	0.474765	0.635	0.9997	FSHD unique
TPO	0.373441	0	2.291	4.04572	0.566198	0.5713	0.9997	FSHD unique
TPRX2P	1.25333	0	3.068	4.02072	0.763102	0.4454	0.9997	FSHD unique
TRAJ2	0.186721	0	1.897	4.06353	0.466846	0.6406	0.9997	FSHD unique
TRAJ49	0.186721	0	1.897	4.06353	0.466846	0.6406	0.9997	FSHD unique
TRBV20-1	0.186721	0	1.897	4.06353	0.466846	0.6406	0.9997	FSHD unique
TREML4	0.879891	0	1.952	4.07314	0.479348	0.6317	0.9997	FSHD unique
TRGV5	0.186721	0	1.897	4.06353	0.466846	0.6406	0.9997	FSHD unique
TRIM49D1	3.44912	0	3.645	2.84304	1.28191	0.1999	0.9997	FSHD unique
TRIM60	4.45316	0	4.381	2.54614	1.72065	0.08531	0.9997	FSHD unique
TRIM64	0.560162	0	2.527	4.03866	0.625825	0.5314	0.9997	FSHD unique
TSGA10IP	0.879891	0	1.952	4.07314	0.479348	0.6317	0.9997	FSHD unique
TSPAN19	0.186721	0	1.897	4.06353	0.466846	0.6406	0.9997	FSHD unique
TTC24	2.55829	0	4.159	2.91781	1.42524	0.1541	0.9997	FSHD unique
TUBB1	0.186721	0	1.897	4.06353	0.466846	0.6406	0.9997	FSHD unique
TUBB2BP1	1.06661	0	2.718	4.0378	0.673164	0.5008	0.9997	FSHD unique
TUBG1P	0.560162	0	2.527	4.03866	0.625825	0.5314	0.9997	FSHD unique
U07000.5	0.373441	0	2.291	4.04572	0.566198	0.5713	0.9997	FSHD unique
U47924.32	0.652481	0	1.932	4.06989	0.474765	0.635	0.9997	FSHD unique
UBA52P8	0.186721	0	1.897	4.06353	0.466846	0.6406	0.9997	FSHD unique
UBE2Q2P6	0.186721	0	1.897	4.06353	0.466846	0.6406	0.9997	FSHD unique
UBTFL1	4.97056	0	4.894	2.27442	2.15175	0.03142	0.9997	FSHD unique
UBTFL3	1.71909	0	3.49	3.43906	1.01477	0.3102	0.9997	FSHD unique
UBTFL5	0.186721	0	1.897	4.06353	0.466846	0.6406	0.9997	FSHD unique
UBTFL6	1.49168	0	3.084	3.95951	0.778816	0.4361	0.9997	FSHD unique
ULK4P1	0.186721	0	1.897	4.06353	0.466846	0.6406	0.9997	FSHD unique
UMODL1	0.652481	0	1.932	4.06989	0.474765	0.635	0.9997	FSHD unique
USP26	0.186721	0	1.897	4.06353	0.466846	0.6406	0.9997	FSHD unique
USP29	8.11668	0	4.584	2.08282	2.20075	0.02775	0.9997	FSHD unique
VENTXP1	0.839201	0	2.704	4.03498	0.670203	0.5027	0.9997	FSHD unique
VENTXP4	0.186721	0	1.897	4.06353	0.466846	0.6406	0.9997	FSHD unique
VEZF1L1	0.839201	0	2.704	4.03498	0.670203	0.5027	0.9997	FSHD unique
VPREB3	0.879891	0	1.952	4.07314	0.479348	0.6317	0.9997	FSHD unique
VPS13A-AS1	0.186721	0	1.897	4.06353	0.466846	0.6406	0.9997	FSHD unique
VRTN	0.373441	0	2.291	4.04572	0.566198	0.5713	0.9997	FSHD unique
VWC2	0.879891	0	1.952	4.07314	0.479348	0.6317	0.9997	FSHD unique
WDR49	1.44005	0	3.285	4.01296	0.818513	0.4131	0.9997	FSHD unique
WI2-1528O10.1	0.373441	0	2.291	4.04572	0.566198	0.5713	0.9997	FSHD unique
WI2-2994D6.1	6.43249	0	4.545	2.24295	2.02622	0.04274	0.9997	FSHD unique
WNT9B	0.373441	0	2.291	4.04572	0.566198	0.5713	0.9997	FSHD unique
WSCD2	0.373441	0	2.291	4.04572	0.566198	0.5713	0.9997	FSHD unique
XX-C00717C00720L.1	0.652481	0	1.932	4.06989	0.474765	0.635	0.9997	FSHD unique
XX-FW83128A1.2	0.186721	0	1.897	4.06353	0.466846	0.6406	0.9997	FSHD unique
XXbac-B33L19.6	0.652481	0	1.932	4.06989	0.474765	0.635	0.9997	FSHD unique
XXbac-B444P24.10	0.186721	0	1.897	4.06353	0.466846	0.6406	0.9997	FSHD unique
XXbac-BPG118E17.6	0.186721	0	1.897	4.06353	0.466846	0.6406	0.9997	FSHD unique
XXyac-YM21GA2.7	0.373441	0	2.291	4.04572	0.566198	0.5713	0.9997	FSHD unique
XXyac-YMR12DG2.1	0.879891	0	1.952	4.07314	0.479348	0.6317	0.9997	FSHD unique
XXyac-YR29IB3.1	0.186721	0	1.897	4.06353	0.466846	0.6406	0.9997	FSHD unique
ZIM3	1.44005	0	3.285	4.01296	0.818513	0.4131	0.9997	FSHD unique
ZNF564	0.373441	0	2.291	4.04572	0.566198	0.5713	0.9997	FSHD unique
ZNF683	0.186721	0	1.897	4.06353	0.466846	0.6406	0.9997	FSHD unique
ZNF705D	0.373441	0	2.291	4.04572	0.566198	0.5713	0.9997	FSHD unique
ZNF735	0.373441	0	2.291	4.04572	0.566198	0.5713	0.9997	FSHD unique
ZP2	0.186721	0	1.897	4.06353	0.466846	0.6406	0.9997	FSHD unique
ZSCAN5C	1.06661	0	2.718	4.0378	0.673164	0.5008	0.9997	FSHD unique

## Sheet: CTRL.unique
Symbol	baseMean_FSHD	baseMean_CTRL	log2FoldChange	lfcSE	stat	pvalue	padj	type
A3GALT2	0	0.719572	-1.015	4.02342	-0.252241	0.8009	0.9997	CTRL unique
AB015752.4	0	0.249883	-0.212	4.04047	-0.0524225	0.9582	0.9997	CTRL unique
ABC14-1080714F14.1	0	0.663456	-0.218	4.04626	-0.0539203	0.957	0.9997	CTRL unique
ABC7-42404400C24.1	0	0.719572	-1.015	4.02342	-0.252241	0.8009	0.9997	CTRL unique
ABCB5	0	0.629043	-0.618	4.034	-0.153263	0.8782	0.9997	CTRL unique
ABCD1P4	0	0.297315	0.161	4.0677	0.0395947	0.9684	0.9997	CTRL unique
ABCG8	0	0.331728	0.178	4.06458	0.0438172	0.9651	0.9997	CTRL unique
AC000059.1	0	0.124941	0.121	4.07427	0.0296385	0.9764	0.9997	CTRL unique
AC000067.1	0	0.124941	0.121	4.07427	0.0296385	0.9764	0.9997	CTRL unique
AC000068.10	0	0.374824	-0.278	4.01452	-0.0692411	0.9448	0.9997	CTRL unique
AC000068.9	0	1.50797	-2.41	3.55492	-0.677913	0.4978	0.9997	CTRL unique
AC000078.5	0	0.124941	0.121	4.07427	0.0296385	0.9764	0.9997	CTRL unique
AC000095.11	0	0.331728	0.178	4.06458	0.0438172	0.9651	0.9997	CTRL unique
AC000367.1	0	0.124941	0.121	4.07427	0.0296385	0.9764	0.9997	CTRL unique
AC001226.1	0	0.456669	-0.645	4.0397	-0.159751	0.8731	0.9997	CTRL unique
AC002044.1	0	1.18926	-0.513	4.01918	-0.127524	0.8985	0.9997	CTRL unique
AC002044.3	0	0.331728	0.178	4.06458	0.0438172	0.9651	0.9997	CTRL unique
AC002044.4	0	0.422257	-0.654	4.04244	-0.161901	0.8714	0.9997	CTRL unique
AC002064.3	0	0.249883	-0.212	4.04047	-0.0524225	0.9582	0.9997	CTRL unique
AC002075.4	0	0.331728	0.178	4.06458	0.0438172	0.9651	0.9997	CTRL unique
AC002310.7	0	1.03828	-1.586	3.99679	-0.396933	0.6914	0.9997	CTRL unique
AC002383.2	0	0.124941	0.121	4.07427	0.0296385	0.9764	0.9997	CTRL unique
AC002398.5	0	0.960771	-0.977	4.01652	-0.24336	0.8077	0.9997	CTRL unique
AC002458.1	0	0.124941	0.121	4.07427	0.0296385	0.9764	0.9997	CTRL unique
AC002472.14	0	0.297315	0.161	4.0677	0.0395947	0.9684	0.9997	CTRL unique
AC002480.3	0	1.0513	-1.759	3.97717	-0.442202	0.6583	0.9997	CTRL unique
AC002480.4	0	0.124941	0.121	4.07427	0.0296385	0.9764	0.9997	CTRL unique
AC002992.2	0	0.297315	0.161	4.0677	0.0395947	0.9684	0.9997	CTRL unique
AC003029.4	0	0.663456	-0.218	4.04626	-0.0539203	0.957	0.9997	CTRL unique
AC003104.1	0	0.456669	-0.645	4.0397	-0.159751	0.8731	0.9997	CTRL unique
AC003984.1	0	0.124941	0.121	4.07427	0.0296385	0.9764	0.9997	CTRL unique
AC003986.7	0	0.331728	0.178	4.06458	0.0438172	0.9651	0.9997	CTRL unique
AC004041.2	0	0.331728	0.178	4.06458	0.0438172	0.9651	0.9997	CTRL unique
AC004051.2	0	0.581611	-1.034	4.01783	-0.257243	0.797	0.9997	CTRL unique
AC004067.5	0	0.499766	-0.316	4.00036	-0.0789698	0.9371	0.9997	CTRL unique
AC004073.4	0	0.124941	0.121	4.07427	0.0296385	0.9764	0.9997	CTRL unique
AC004158.3	0	0.124941	0.121	4.07427	0.0296385	0.9764	0.9997	CTRL unique
AC004160.4	0	0.331728	0.178	4.06458	0.0438172	0.9651	0.9997	CTRL unique
AC004231.2	0	0.422257	-0.654	4.04244	-0.161901	0.8714	0.9997	CTRL unique
AC004257.1	0	0.124941	0.121	4.07427	0.0296385	0.9764	0.9997	CTRL unique
AC004449.6	0	0.124941	0.121	4.07427	0.0296385	0.9764	0.9997	CTRL unique
AC004478.2	0	0.331728	0.178	4.06458	0.0438172	0.9651	0.9997	CTRL unique
AC004485.3	0	0.249883	-0.212	4.04047	-0.0524225	0.9582	0.9997	CTRL unique
AC004490.1	0	0.456669	-0.645	4.0397	-0.159751	0.8731	0.9997	CTRL unique
AC004549.6	0	0.456669	-0.645	4.0397	-0.159751	0.8731	0.9997	CTRL unique
AC004603.4	0	0.891946	-0.461	4.03702	-0.114123	0.9091	0.9997	CTRL unique
AC004617.2	0	0.124941	0.121	4.07427	0.0296385	0.9764	0.9997	CTRL unique
AC004637.1	0	0.124941	0.121	4.07427	0.0296385	0.9764	0.9997	CTRL unique
AC004854.4	0	0.124941	0.121	4.07427	0.0296385	0.9764	0.9997	CTRL unique
AC004893.10	0	0.331728	0.178	4.06458	0.0438172	0.9651	0.9997	CTRL unique
AC004938.5	0	0.331728	0.178	4.06458	0.0438172	0.9651	0.9997	CTRL unique
AC004941.3	0	0.124941	0.121	4.07427	0.0296385	0.9764	0.9997	CTRL unique
AC004947.2	0	0.706552	-1.27	4.00848	-0.31678	0.7514	0.9997	CTRL unique
AC004988.1	0	0.297315	0.161	4.0677	0.0395947	0.9684	0.9997	CTRL unique
AC005014.5	0	0.297315	0.161	4.0677	0.0395947	0.9684	0.9997	CTRL unique
AC005022.1	0	0.249883	-0.212	4.04047	-0.0524225	0.9582	0.9997	CTRL unique
AC005039.3	0	0.331728	0.178	4.06458	0.0438172	0.9651	0.9997	CTRL unique
AC005041.9	0	0.249883	-0.212	4.04047	-0.0524225	0.9582	0.9997	CTRL unique
AC005104.3	0	0.124941	0.121	4.07427	0.0296385	0.9764	0.9997	CTRL unique
AC005150.1	0	0.249883	-0.212	4.04047	-0.0524225	0.9582	0.9997	CTRL unique
AC005262.2	0	0.124941	0.121	4.07427	0.0296385	0.9764	0.9997	CTRL unique
AC005262.4	0	0.124941	0.121	4.07427	0.0296385	0.9764	0.9997	CTRL unique
AC005281.1	0	0.124941	0.121	4.07427	0.0296385	0.9764	0.9997	CTRL unique
AC005307.1	0	0.249883	-0.212	4.04047	-0.0524225	0.9582	0.9997	CTRL unique
AC005339.2	0	0.297315	0.161	4.0677	0.0395947	0.9684	0.9997	CTRL unique
AC005363.11	0	0.124941	0.121	4.07427	0.0296385	0.9764	0.9997	CTRL unique
AC005498.3	0	0.124941	0.121	4.07427	0.0296385	0.9764	0.9997	CTRL unique
AC005510.1	0	0.456669	-0.645	4.0397	-0.159751	0.8731	0.9997	CTRL unique
AC005592.3	0	1.38303	-2.073	3.7014	-0.560036	0.5755	0.9997	CTRL unique
AC005609.20	0	0.297315	0.161	4.0677	0.0395947	0.9684	0.9997	CTRL unique
AC005614.3	0	0.422257	-0.654	4.04244	-0.161901	0.8714	0.9997	CTRL unique
AC005624.2	0	0.249883	-0.212	4.04047	-0.0524225	0.9582	0.9997	CTRL unique
AC005752.10	0	0.499766	-0.316	4.00036	-0.0789698	0.9371	0.9997	CTRL unique
AC005757.6	0	0.331728	0.178	4.06458	0.0438172	0.9651	0.9997	CTRL unique
AC005787.5	0	0.124941	0.121	4.07427	0.0296385	0.9764	0.9997	CTRL unique
AC005826.3	0	0.297315	0.161	4.0677	0.0395947	0.9684	0.9997	CTRL unique
AC005838.2	0	0.297315	0.161	4.0677	0.0395947	0.9684	0.9997	CTRL unique
AC005943.6	0	0.124941	0.121	4.07427	0.0296385	0.9764	0.9997	CTRL unique
AC006026.10	0	1.0513	-1.759	3.97717	-0.442202	0.6583	0.9997	CTRL unique
AC006042.7	0	0.249883	-0.212	4.04047	-0.0524225	0.9582	0.9997	CTRL unique
AC006116.13	0	0.331728	0.178	4.06458	0.0438172	0.9651	0.9997	CTRL unique
AC006116.15	0	0.331728	0.178	4.06458	0.0438172	0.9651	0.9997	CTRL unique
AC006116.19	0	0.59463	-0.243	4.04785	-0.0599676	0.9522	0.9997	CTRL unique
AC006116.21	0	0.124941	0.121	4.07427	0.0296385	0.9764	0.9997	CTRL unique
AC006116.24	0	0.124941	0.121	4.07427	0.0296385	0.9764	0.9997	CTRL unique
AC006116.26	0	0.331728	0.178	4.06458	0.0438172	0.9651	0.9997	CTRL unique
AC006227.1	0	0.124941	0.121	4.07427	0.0296385	0.9764	0.9997	CTRL unique
AC006369.2	0	0.663456	-0.218	4.04626	-0.0539203	0.957	0.9997	CTRL unique
AC006373.1	0	1.18926	-0.513	4.01918	-0.127524	0.8985	0.9997	CTRL unique
AC006486.10	0	2.3655	-2.707	2.98159	-0.907959	0.3639	0.9997	CTRL unique
AC006538.8	0	0.297315	0.161	4.0677	0.0395947	0.9684	0.9997	CTRL unique
AC006547.15	0	0.124941	0.121	4.07427	0.0296385	0.9764	0.9997	CTRL unique
AC006840.1	0	0.663456	-0.218	4.04626	-0.0539203	0.957	0.9997	CTRL unique
AC006983.2	0	0.331728	0.178	4.06458	0.0438172	0.9651	0.9997	CTRL unique
AC007036.4	0	0.995184	-0.456	4.03903	-0.112949	0.9101	0.9997	CTRL unique
AC007091.1	0	0.124941	0.121	4.07427	0.0296385	0.9764	0.9997	CTRL unique
AC007192.6	0	0.124941	0.121	4.07427	0.0296385	0.9764	0.9997	CTRL unique
AC007272.3	0	0.124941	0.121	4.07427	0.0296385	0.9764	0.9997	CTRL unique
AC007274.4	0	0.124941	0.121	4.07427	0.0296385	0.9764	0.9997	CTRL unique
AC007277.3	0	1.12013	-1.214	4.01418	-0.302538	0.7622	0.9997	CTRL unique
AC007349.4	0	0.124941	0.121	4.07427	0.0296385	0.9764	0.9997	CTRL unique
AC007349.6	0	0.297315	0.161	4.0677	0.0395947	0.9684	0.9997	CTRL unique
AC007364.1	0	0.59463	-0.243	4.04785	-0.0599676	0.9522	0.9997	CTRL unique
AC007392.3	0	0.456669	-0.645	4.0397	-0.159751	0.8731	0.9997	CTRL unique
AC007563.3	0	0.124941	0.121	4.07427	0.0296385	0.9764	0.9997	CTRL unique
AC007563.4	0	0.249883	-0.212	4.04047	-0.0524225	0.9582	0.9997	CTRL unique
AC007618.3	0	0.331728	0.178	4.06458	0.0438172	0.9651	0.9997	CTRL unique
AC007750.5	0	0.297315	0.161	4.0677	0.0395947	0.9684	0.9997	CTRL unique
AC007787.3	0	1.0513	-1.759	3.97717	-0.442202	0.6583	0.9997	CTRL unique
AC007792.1	0	0.581611	-1.034	4.01783	-0.257243	0.797	0.9997	CTRL unique
AC007879.7	0	0.297315	0.161	4.0677	0.0395947	0.9684	0.9997	CTRL unique
AC007969.3	0	2.45572	-2.941	2.92987	-1.00375	0.3155	0.9997	CTRL unique
AC008060.8	0	0.891946	-0.461	4.03702	-0.114123	0.9091	0.9997	CTRL unique
AC008062.1	0	0.547198	-1.039	4.02048	-0.258323	0.7962	0.9997	CTRL unique
AC008069.2	0	0.249883	-0.212	4.04047	-0.0524225	0.9582	0.9997	CTRL unique
AC008079.9	0	0.124941	0.121	4.07427	0.0296385	0.9764	0.9997	CTRL unique
AC008269.2	0	0.124941	0.121	4.07427	0.0296385	0.9764	0.9997	CTRL unique
AC008277.1	0	0.124941	0.121	4.07427	0.0296385	0.9764	0.9997	CTRL unique
AC008278.2	0	0.124941	0.121	4.07427	0.0296385	0.9764	0.9997	CTRL unique
AC008592.8	0	0.331728	0.178	4.06458	0.0438172	0.9651	0.9997	CTRL unique
AC008834.1	0	0.124941	0.121	4.07427	0.0296385	0.9764	0.9997	CTRL unique
AC008850.3	0	0.547198	-1.039	4.02048	-0.258323	0.7962	0.9997	CTRL unique
AC009166.7	0	1.25809	-1.326	4.00154	-0.331361	0.7404	0.9997	CTRL unique
AC009196.1	0	0.124941	0.121	4.07427	0.0296385	0.9764	0.9997	CTRL unique
AC009229.4	0	0.663456	-0.218	4.04626	-0.0539203	0.957	0.9997	CTRL unique
AC009236.2	0	0.891946	-0.461	4.03702	-0.114123	0.9091	0.9997	CTRL unique
AC009237.8	0	0.124941	0.121	4.07427	0.0296385	0.9764	0.9997	CTRL unique
AC009264.1	0	0.124941	0.121	4.07427	0.0296385	0.9764	0.9997	CTRL unique
AC009303.3	0	0.124941	0.121	4.07427	0.0296385	0.9764	0.9997	CTRL unique
AC009312.1	0	0.331728	0.178	4.06458	0.0438172	0.9651	0.9997	CTRL unique
AC009477.6	0	1.18926	-0.513	4.01918	-0.127524	0.8985	0.9997	CTRL unique
AC009495.4	0	0.297315	0.161	4.0677	0.0395947	0.9684	0.9997	CTRL unique
AC009784.3	0	0.374824	-0.278	4.01452	-0.0692411	0.9448	0.9997	CTRL unique
AC010105.1	0	0.249883	-0.212	4.04047	-0.0524225	0.9582	0.9997	CTRL unique
AC010761.9	0	0.913339	-1.363	4.00433	-0.340314	0.7336	0.9997	CTRL unique
AC010879.1	0	0.297315	0.161	4.0677	0.0395947	0.9684	0.9997	CTRL unique
AC010884.1	0	0.124941	0.121	4.07427	0.0296385	0.9764	0.9997	CTRL unique
AC010976.2	0	0.124941	0.121	4.07427	0.0296385	0.9764	0.9997	CTRL unique
AC010982.1	0	0.124941	0.121	4.07427	0.0296385	0.9764	0.9997	CTRL unique
AC010983.1	0	0.331728	0.178	4.06458	0.0438172	0.9651	0.9997	CTRL unique
AC011294.3	0	0.891946	-0.461	4.03702	-0.114123	0.9091	0.9997	CTRL unique
AC011366.3	0	0.297315	0.161	4.0677	0.0395947	0.9684	0.9997	CTRL unique
AC011747.4	0	0.297315	0.161	4.0677	0.0395947	0.9684	0.9997	CTRL unique
AC011995.1	0	0.331728	0.178	4.06458	0.0438172	0.9651	0.9997	CTRL unique
AC012065.5	0	1.61152	-1.54	3.83392	-0.401693	0.6879	0.9997	CTRL unique
AC012087.2	0	0.719572	-1.015	4.02342	-0.252241	0.8009	0.9997	CTRL unique
AC012360.6	0	0.422257	-0.654	4.04244	-0.161901	0.8714	0.9997	CTRL unique
AC012363.13	0	0.891946	-0.461	4.03702	-0.114123	0.9091	0.9997	CTRL unique
AC012462.1	0	0.249883	-0.212	4.04047	-0.0524225	0.9582	0.9997	CTRL unique
AC012499.1	0	0.331728	0.178	4.06458	0.0438172	0.9651	0.9997	CTRL unique
AC012501.1	0	0.913339	-1.363	4.00433	-0.340314	0.7336	0.9997	CTRL unique
AC012506.2	0	1.20632	-1.5	3.96961	-0.377749	0.7056	0.9997	CTRL unique
AC013271.3	0	0.59463	-0.243	4.04785	-0.0599676	0.9522	0.9997	CTRL unique
AC013275.2	0	0.374824	-0.278	4.01452	-0.0692411	0.9448	0.9997	CTRL unique
AC013401.2	0	0.124941	0.121	4.07427	0.0296385	0.9764	0.9997	CTRL unique
AC013403.9	0	0.926358	-0.99	4.01517	-0.246563	0.8052	0.9997	CTRL unique
AC013472.3	0	0.297315	0.161	4.0677	0.0395947	0.9684	0.9997	CTRL unique
AC015818.3	0	0.831494	-1.407	3.99904	-0.351726	0.725	0.9997	CTRL unique
AC015849.15	0	1.25809	-1.326	4.00154	-0.331361	0.7404	0.9997	CTRL unique
AC015849.16	0	0.547198	-1.039	4.02048	-0.258323	0.7962	0.9997	CTRL unique
AC015922.7	0	0.124941	0.121	4.07427	0.0296385	0.9764	0.9997	CTRL unique
AC015969.3	0	0.124941	0.121	4.07427	0.0296385	0.9764	0.9997	CTRL unique
AC015971.2	0	0.672139	-1.272	4.01106	-0.317181	0.7511	0.9997	CTRL unique
AC015977.6	0	0.297315	0.161	4.0677	0.0395947	0.9684	0.9997	CTRL unique
AC016689.1	0	0.124941	0.121	4.07427	0.0296385	0.9764	0.9997	CTRL unique
AC016697.6	0	0.59463	-0.243	4.04785	-0.0599676	0.9522	0.9997	CTRL unique
AC016700.2	0	0.124941	0.121	4.07427	0.0296385	0.9764	0.9997	CTRL unique
AC016735.1	0	0.297315	0.161	4.0677	0.0395947	0.9684	0.9997	CTRL unique
AC016738.4	0	0.297315	0.161	4.0677	0.0395947	0.9684	0.9997	CTRL unique
AC016745.3	0	0.672139	-1.272	4.01106	-0.317181	0.7511	0.9997	CTRL unique
AC016831.3	0	0.124941	0.121	4.07427	0.0296385	0.9764	0.9997	CTRL unique
AC016894.1	0	0.124941	0.121	4.07427	0.0296385	0.9764	0.9997	CTRL unique
AC016910.1	0	0.124941	0.121	4.07427	0.0296385	0.9764	0.9997	CTRL unique
AC016994.1	0	0.297315	0.161	4.0677	0.0395947	0.9684	0.9997	CTRL unique
AC016999.2	0	1.3356	-2.326	3.74462	-0.621239	0.5344	0.9997	CTRL unique
AC017053.1	0	0.124941	0.121	4.07427	0.0296385	0.9764	0.9997	CTRL unique
AC017079.4	0	0.663456	-0.218	4.04626	-0.0539203	0.957	0.9997	CTRL unique
AC018641.7	0	0.124941	0.121	4.07427	0.0296385	0.9764	0.9997	CTRL unique
AC018712.2	0	0.124941	0.121	4.07427	0.0296385	0.9764	0.9997	CTRL unique
AC018730.3	0	0.891946	-0.461	4.03702	-0.114123	0.9091	0.9997	CTRL unique
AC018755.17	0	0.124941	0.121	4.07427	0.0296385	0.9764	0.9997	CTRL unique
AC018766.6	0	0.374824	-0.278	4.01452	-0.0692411	0.9448	0.9997	CTRL unique
AC019099.1	0	0.331728	0.178	4.06458	0.0438172	0.9651	0.9997	CTRL unique
AC019129.1	0	0.297315	0.161	4.0677	0.0395947	0.9684	0.9997	CTRL unique
AC020951.1	0	1.71042	-2.733	3.38405	-0.807743	0.4192	0.9997	CTRL unique
AC021218.2	0	0.331728	0.178	4.06458	0.0438172	0.9651	0.9997	CTRL unique
AC021224.1	0	0.753985	-1.41	3.99462	-0.352979	0.7241	0.9997	CTRL unique
AC022007.4	0	0.374824	-0.278	4.01452	-0.0692411	0.9448	0.9997	CTRL unique
AC022486.1	0	0.331728	0.178	4.06458	0.0438172	0.9651	0.9997	CTRL unique
AC022816.2	0	0.581611	-1.034	4.01783	-0.257243	0.797	0.9997	CTRL unique
AC022819.3	0	0.249883	-0.212	4.04047	-0.0524225	0.9582	0.9997	CTRL unique
AC023480.1	0	0.124941	0.121	4.07427	0.0296385	0.9764	0.9997	CTRL unique
AC023669.2	0	0.456669	-0.645	4.0397	-0.159751	0.8731	0.9997	CTRL unique
AC024619.2	0	0.249883	-0.212	4.04047	-0.0524225	0.9582	0.9997	CTRL unique
AC024937.4	0	1.78389	-0.573	3.99943	-0.143272	0.8861	0.9997	CTRL unique
AC024937.6	0	0.331728	0.178	4.06458	0.0438172	0.9651	0.9997	CTRL unique
AC026150.5	0	2.0809	-2.242	3.15628	-0.710294	0.4775	0.9997	CTRL unique
AC026954.6	0	0.124941	0.121	4.07427	0.0296385	0.9764	0.9997	CTRL unique
AC027612.5	0	0.456669	-0.645	4.0397	-0.159751	0.8731	0.9997	CTRL unique
AC034186.2	0	0.124941	0.121	4.07427	0.0296385	0.9764	0.9997	CTRL unique
AC051649.6	0	0.249883	-0.212	4.04047	-0.0524225	0.9582	0.9997	CTRL unique
AC064836.3	0	0.331728	0.178	4.06458	0.0438172	0.9651	0.9997	CTRL unique
AC064847.3	0	0.331728	0.178	4.06458	0.0438172	0.9651	0.9997	CTRL unique
AC064850.4	0	1.56409	-2.076	3.843	-0.540193	0.5891	0.9997	CTRL unique
AC064853.2	0	0.297315	0.161	4.0677	0.0395947	0.9684	0.9997	CTRL unique
AC064871.3	0	0.297315	0.161	4.0677	0.0395947	0.9684	0.9997	CTRL unique
AC066692.4	0	0.297315	0.161	4.0677	0.0395947	0.9684	0.9997	CTRL unique
AC067940.1	0	0.297315	0.161	4.0677	0.0395947	0.9684	0.9997	CTRL unique
AC067956.1	0	0.629043	-0.618	4.034	-0.153263	0.8782	0.9997	CTRL unique
AC067960.1	0	0.297315	0.161	4.0677	0.0395947	0.9684	0.9997	CTRL unique
AC067968.3	0	0.124941	0.121	4.07427	0.0296385	0.9764	0.9997	CTRL unique
AC067969.1	0	0.249883	-0.212	4.04047	-0.0524225	0.9582	0.9997	CTRL unique
AC068134.8	0	0.456669	-0.645	4.0397	-0.159751	0.8731	0.9997	CTRL unique
AC068135.1	0	0.663456	-0.218	4.04626	-0.0539203	0.957	0.9997	CTRL unique
AC068137.2	0	0.422257	-0.654	4.04244	-0.161901	0.8714	0.9997	CTRL unique
AC068491.4	0	1.52099	-1.386	3.91589	-0.353899	0.7234	0.9997	CTRL unique
AC068580.5	0	1.50363	-2.548	3.58938	-0.709993	0.4777	0.9997	CTRL unique
AC068610.3	0	0.719572	-1.015	4.02342	-0.252241	0.8009	0.9997	CTRL unique
AC068718.1	0	0.547198	-1.039	4.02048	-0.258323	0.7962	0.9997	CTRL unique
AC069277.2	0	1.58981	-1.538	3.83049	-0.401483	0.6881	0.9997	CTRL unique
AC073046.4	0	0.124941	0.121	4.07427	0.0296385	0.9764	0.9997	CTRL unique
AC073072.5	0	0.124941	0.121	4.07427	0.0296385	0.9764	0.9997	CTRL unique
AC073109.2	0	0.297315	0.161	4.0677	0.0395947	0.9684	0.9997	CTRL unique
AC073130.3	0	0.331728	0.178	4.06458	0.0438172	0.9651	0.9997	CTRL unique
AC073150.6	0	0.297315	0.161	4.0677	0.0395947	0.9684	0.9997	CTRL unique
AC073218.2	0	0.124941	0.121	4.07427	0.0296385	0.9764	0.9997	CTRL unique
AC073283.4	0	0.913339	-1.363	4.00433	-0.340314	0.7336	0.9997	CTRL unique
AC073316.1	0	0.422257	-0.654	4.04244	-0.161901	0.8714	0.9997	CTRL unique
AC073326.3	0	0.663456	-0.218	4.04626	-0.0539203	0.957	0.9997	CTRL unique
AC073333.8	0	0.456669	-0.645	4.0397	-0.159751	0.8731	0.9997	CTRL unique
AC073415.2	0	0.831494	-1.407	3.99904	-0.351726	0.725	0.9997	CTRL unique
AC073479.1	0	0.753985	-1.41	3.99462	-0.352979	0.7241	0.9997	CTRL unique
AC073626.2	0	0.249883	-0.212	4.04047	-0.0524225	0.9582	0.9997	CTRL unique
AC073834.3	0	0.124941	0.121	4.07427	0.0296385	0.9764	0.9997	CTRL unique
AC073842.19	0	0.124941	0.121	4.07427	0.0296385	0.9764	0.9997	CTRL unique
AC073869.3	0	0.331728	0.178	4.06458	0.0438172	0.9651	0.9997	CTRL unique
AC074367.1	0	0.124941	0.121	4.07427	0.0296385	0.9764	0.9997	CTRL unique
AC078937.3	0	0.59463	-0.243	4.04785	-0.0599676	0.9522	0.9997	CTRL unique
AC078937.4	0	0.624707	-0.341	3.99141	-0.0853479	0.932	0.9997	CTRL unique
AC078941.1	0	0.124941	0.121	4.07427	0.0296385	0.9764	0.9997	CTRL unique
AC079005.2	0	0.719572	-1.015	4.02342	-0.252241	0.8009	0.9997	CTRL unique
AC079135.1	0	0.374824	-0.278	4.01452	-0.0692411	0.9448	0.9997	CTRL unique
AC079305.11	0	0.629043	-0.618	4.034	-0.153263	0.8782	0.9997	CTRL unique
AC079305.8	0	0.719572	-1.015	4.02342	-0.252241	0.8009	0.9997	CTRL unique
AC079354.4	0	0.331728	0.178	4.06458	0.0438172	0.9651	0.9997	CTRL unique
AC079354.5	0	0.331728	0.178	4.06458	0.0438172	0.9651	0.9997	CTRL unique
AC079610.1	0	0.249883	-0.212	4.04047	-0.0524225	0.9582	0.9997	CTRL unique
AC079630.4	0	0.374824	-0.278	4.01452	-0.0692411	0.9448	0.9997	CTRL unique
AC079753.5	0	0.331728	0.178	4.06458	0.0438172	0.9651	0.9997	CTRL unique
AC079896.1	0	0.124941	0.121	4.07427	0.0296385	0.9764	0.9997	CTRL unique
AC083843.2	0	1.49495	-1.994	3.92096	-0.508524	0.6111	0.9997	CTRL unique
AC083855.5	0	0.456669	-0.645	4.0397	-0.159751	0.8731	0.9997	CTRL unique
AC083900.1	0	0.374824	-0.278	4.01452	-0.0692411	0.9448	0.9997	CTRL unique
AC087499.2	0	0.297315	0.161	4.0677	0.0395947	0.9684	0.9997	CTRL unique
AC090952.5	0	0.124941	0.121	4.07427	0.0296385	0.9764	0.9997	CTRL unique
AC090954.5	0	0.891946	-0.461	4.03702	-0.114123	0.9091	0.9997	CTRL unique
AC090958.1	0	0.629043	-0.618	4.034	-0.153263	0.8782	0.9997	CTRL unique
AC090985.2	0	0.124941	0.121	4.07427	0.0296385	0.9764	0.9997	CTRL unique
AC091177.1	0	0.297315	0.161	4.0677	0.0395947	0.9684	0.9997	CTRL unique
AC091493.2	0	0.297315	0.161	4.0677	0.0395947	0.9684	0.9997	CTRL unique
AC091729.7	0	0.331728	0.178	4.06458	0.0438172	0.9651	0.9997	CTRL unique
AC092168.2	0	0.124941	0.121	4.07427	0.0296385	0.9764	0.9997	CTRL unique
AC092171.2	0	0.124941	0.121	4.07427	0.0296385	0.9764	0.9997	CTRL unique
AC092421.1	0	0.913339	-1.363	4.00433	-0.340314	0.7336	0.9997	CTRL unique
AC092535.3	0	1.2925	-1.199	4.00869	-0.299144	0.7648	0.9997	CTRL unique
AC092570.3	0	0.547198	-1.039	4.02048	-0.258323	0.7962	0.9997	CTRL unique
AC092620.2	0	0.581611	-1.034	4.01783	-0.257243	0.797	0.9997	CTRL unique
AC092651.1	0	0.124941	0.121	4.07427	0.0296385	0.9764	0.9997	CTRL unique
AC092661.1	0	0.124941	0.121	4.07427	0.0296385	0.9764	0.9997	CTRL unique
AC092661.2	0	1.00387	-2.023	3.96501	-0.510185	0.6099	0.9997	CTRL unique
AC092667.2	0	0.124941	0.121	4.07427	0.0296385	0.9764	0.9997	CTRL unique
AC092755.4	0	0.124941	0.121	4.07427	0.0296385	0.9764	0.9997	CTRL unique
AC093107.7	0	0.499766	-0.316	4.00036	-0.0789698	0.9371	0.9997	CTRL unique
AC093110.3	0	0.663456	-0.218	4.04626	-0.0539203	0.957	0.9997	CTRL unique
AC093162.5	0	0.249883	-0.212	4.04047	-0.0524225	0.9582	0.9997	CTRL unique
AC093382.1	0	0.422257	-0.654	4.04244	-0.161901	0.8714	0.9997	CTRL unique
AC093555.1	0	0.124941	0.121	4.07427	0.0296385	0.9764	0.9997	CTRL unique
AC093590.1	0	0.331728	0.178	4.06458	0.0438172	0.9651	0.9997	CTRL unique
AC093620.5	0	0.581611	-1.034	4.01783	-0.257243	0.797	0.9997	CTRL unique
AC093690.1	0	0.124941	0.121	4.07427	0.0296385	0.9764	0.9997	CTRL unique
AC093698.1	0	0.124941	0.121	4.07427	0.0296385	0.9764	0.9997	CTRL unique
AC093838.5	0	0.59463	-0.243	4.04785	-0.0599676	0.9522	0.9997	CTRL unique
AC096558.1	0	0.331728	0.178	4.06458	0.0438172	0.9651	0.9997	CTRL unique
AC096574.5	0	0.297315	0.161	4.0677	0.0395947	0.9684	0.9997	CTRL unique
AC096582.8	0	0.124941	0.121	4.07427	0.0296385	0.9764	0.9997	CTRL unique
AC096582.9	0	0.297315	0.161	4.0677	0.0395947	0.9684	0.9997	CTRL unique
AC096664.1	0	0.663456	-0.218	4.04626	-0.0539203	0.957	0.9997	CTRL unique
AC096772.4	0	0.788397	-0.997	4.02212	-0.247949	0.8042	0.9997	CTRL unique
AC097381.1	0	0.831494	-1.407	3.99904	-0.351726	0.725	0.9997	CTRL unique
AC097468.7	0	0.297315	0.161	4.0677	0.0395947	0.9684	0.9997	CTRL unique
AC097523.1	0	0.297315	0.161	4.0677	0.0395947	0.9684	0.9997	CTRL unique
AC097523.3	0	0.331728	0.178	4.06458	0.0438172	0.9651	0.9997	CTRL unique
AC097635.2	0	0.297315	0.161	4.0677	0.0395947	0.9684	0.9997	CTRL unique
AC097639.8	0	0.124941	0.121	4.07427	0.0296385	0.9764	0.9997	CTRL unique
AC098820.3	0	0.331728	0.178	4.06458	0.0438172	0.9651	0.9997	CTRL unique
AC098820.4	0	0.422257	-0.654	4.04244	-0.161901	0.8714	0.9997	CTRL unique
AC098824.6	0	0.297315	0.161	4.0677	0.0395947	0.9684	0.9997	CTRL unique
AC104058.1	0	0.663456	-0.218	4.04626	-0.0539203	0.957	0.9997	CTRL unique
AC104439.4	0	0.331728	0.178	4.06458	0.0438172	0.9651	0.9997	CTRL unique
AC104451.2	0	0.124941	0.121	4.07427	0.0296385	0.9764	0.9997	CTRL unique
AC104600.1	0	0.124941	0.121	4.07427	0.0296385	0.9764	0.9997	CTRL unique
AC104654.2	0	0.59463	-0.243	4.04785	-0.0599676	0.9522	0.9997	CTRL unique
AC104777.2	0	0.547198	-1.039	4.02048	-0.258323	0.7962	0.9997	CTRL unique
AC104794.4	0	0.629043	-0.618	4.034	-0.153263	0.8782	0.9997	CTRL unique
AC104809.4	0	0.124941	0.121	4.07427	0.0296385	0.9764	0.9997	CTRL unique
AC105053.3	0	1.38303	-2.073	3.7014	-0.560036	0.5755	0.9997	CTRL unique
AC105399.2	0	0.249883	-0.212	4.04047	-0.0524225	0.9582	0.9997	CTRL unique
AC105765.1	0	0.297315	0.161	4.0677	0.0395947	0.9684	0.9997	CTRL unique
AC105935.1	0	0.124941	0.121	4.07427	0.0296385	0.9764	0.9997	CTRL unique
AC108004.2	0	0.124941	0.121	4.07427	0.0296385	0.9764	0.9997	CTRL unique
AC108448.2	0	0.891946	-0.461	4.03702	-0.114123	0.9091	0.9997	CTRL unique
AC108449.2	0	0.581611	-1.034	4.01783	-0.257243	0.797	0.9997	CTRL unique
AC108463.1	0	0.331728	0.178	4.06458	0.0438172	0.9651	0.9997	CTRL unique
AC108510.2	0	0.297315	0.161	4.0677	0.0395947	0.9684	0.9997	CTRL unique
AC112220.2	0	0.59463	-0.243	4.04785	-0.0599676	0.9522	0.9997	CTRL unique
AC112497.1	0	0.331728	0.178	4.06458	0.0438172	0.9651	0.9997	CTRL unique
AC114755.7	0	0.124941	0.121	4.07427	0.0296385	0.9764	0.9997	CTRL unique
AC114814.2	0	0.124941	0.121	4.07427	0.0296385	0.9764	0.9997	CTRL unique
AC116366.5	0	0.124941	0.121	4.07427	0.0296385	0.9764	0.9997	CTRL unique
AC116366.6	0	0.422257	-0.654	4.04244	-0.161901	0.8714	0.9997	CTRL unique
AC119403.1	0	0.124941	0.121	4.07427	0.0296385	0.9764	0.9997	CTRL unique
AC121251.1	0	0.249883	-0.212	4.04047	-0.0524225	0.9582	0.9997	CTRL unique
AC123900.2	0	0.124941	0.121	4.07427	0.0296385	0.9764	0.9997	CTRL unique
AC125421.1	0	0.331728	0.178	4.06458	0.0438172	0.9651	0.9997	CTRL unique
AC125634.1	0	0.331728	0.178	4.06458	0.0438172	0.9651	0.9997	CTRL unique
AC128709.2	0	0.331728	0.178	4.06458	0.0438172	0.9651	0.9997	CTRL unique
AC131097.4	0	2.22754	-2.959	3.02927	-0.976883	0.3286	0.9997	CTRL unique
AC131180.3	0	0.331728	0.178	4.06458	0.0438172	0.9651	0.9997	CTRL unique
AC133965.1	0	0.297315	0.161	4.0677	0.0395947	0.9684	0.9997	CTRL unique
AC136940.3	0	0.297315	0.161	4.0677	0.0395947	0.9684	0.9997	CTRL unique
AC138035.1	0	0.422257	-0.654	4.04244	-0.161901	0.8714	0.9997	CTRL unique
AC138972.2	0	0.249883	-0.212	4.04047	-0.0524225	0.9582	0.9997	CTRL unique
AC139452.2	0	1.22367	-1.218	4.00689	-0.304066	0.7611	0.9997	CTRL unique
AC140542.2	0	0.663456	-0.218	4.04626	-0.0539203	0.957	0.9997	CTRL unique
AC144835.1	0	0.124941	0.121	4.07427	0.0296385	0.9764	0.9997	CTRL unique
AC147651.5	0	1.03828	-1.586	3.99679	-0.396933	0.6914	0.9997	CTRL unique
AC159540.14	0	0.331728	0.178	4.06458	0.0438172	0.9651	0.9997	CTRL unique
ACCSL	0	0.629043	-0.618	4.034	-0.153263	0.8782	0.9997	CTRL unique
ACE2	0	0.719572	-1.015	4.02342	-0.252241	0.8009	0.9997	CTRL unique
ACKR4	0	0.124941	0.121	4.07427	0.0296385	0.9764	0.9997	CTRL unique
ACOD1	0	0.249883	-0.212	4.04047	-0.0524225	0.9582	0.9997	CTRL unique
ACSM1	0	0.124941	0.121	4.07427	0.0296385	0.9764	0.9997	CTRL unique
ACSM5	0	0.374824	-0.278	4.01452	-0.0692411	0.9448	0.9997	CTRL unique
ACTL8	0	0.124941	0.121	4.07427	0.0296385	0.9764	0.9997	CTRL unique
ACTN1-AS1	0	0.672139	-1.272	4.01106	-0.317181	0.7511	0.9997	CTRL unique
ADAM21P1	0	0.124941	0.121	4.07427	0.0296385	0.9764	0.9997	CTRL unique
ADAM3A	0	0.297315	0.161	4.0677	0.0395947	0.9684	0.9997	CTRL unique
ADAMDEC1	0	0.124941	0.121	4.07427	0.0296385	0.9764	0.9997	CTRL unique
ADAMTS7P1	0	0.331728	0.178	4.06458	0.0438172	0.9651	0.9997	CTRL unique
ADARB2	0	1.51665	-2.244	3.89208	-0.576609	0.5642	0.9997	CTRL unique
ADGRD2	0	0.124941	0.121	4.07427	0.0296385	0.9764	0.9997	CTRL unique
ADGRF3	0	1.16322	-1.749	3.99245	-0.438059	0.6613	0.9997	CTRL unique
ADGRG5	0	0.124941	0.121	4.07427	0.0296385	0.9764	0.9997	CTRL unique
ADORA2BP	0	0.422257	-0.654	4.04244	-0.161901	0.8714	0.9997	CTRL unique
ADORA3	0	0.297315	0.161	4.0677	0.0395947	0.9684	0.9997	CTRL unique
AE000658.20	0	0.124941	0.121	4.07427	0.0296385	0.9764	0.9997	CTRL unique
AE000658.27	0	0.124941	0.121	4.07427	0.0296385	0.9764	0.9997	CTRL unique
AF038458.4	0	0.422257	-0.654	4.04244	-0.161901	0.8714	0.9997	CTRL unique
AF038458.5	0	0.788397	-0.997	4.02212	-0.247949	0.8042	0.9997	CTRL unique
AF064860.5	0	0.124941	0.121	4.07427	0.0296385	0.9764	0.9997	CTRL unique
AF127577.11	0	0.297315	0.161	4.0677	0.0395947	0.9684	0.9997	CTRL unique
AF131215.8	0	0.456669	-0.645	4.0397	-0.159751	0.8731	0.9997	CTRL unique
AF196972.9	0	0.124941	0.121	4.07427	0.0296385	0.9764	0.9997	CTRL unique
AF213884.2	0	0.124941	0.121	4.07427	0.0296385	0.9764	0.9997	CTRL unique
AF241725.6	0	0.124941	0.121	4.07427	0.0296385	0.9764	0.9997	CTRL unique
AFAP1-AS1	0	0.249883	-0.212	4.04047	-0.0524225	0.9582	0.9997	CTRL unique
AFP	0	0.59463	-0.243	4.04785	-0.0599676	0.9522	0.9997	CTRL unique
AGBL4	0	0.581611	-1.034	4.01783	-0.257243	0.797	0.9997	CTRL unique
AGGF1P1	0	0.331728	0.178	4.06458	0.0438172	0.9651	0.9997	CTRL unique
AGGF1P2	0	0.331728	0.178	4.06458	0.0438172	0.9651	0.9997	CTRL unique
AJAP1	0	3.67102	-2.41	2.73849	-0.880045	0.3788	0.9997	CTRL unique
AKAP14	0	0.124941	0.121	4.07427	0.0296385	0.9764	0.9997	CTRL unique
AKR7A2P1	0	0.331728	0.178	4.06458	0.0438172	0.9651	0.9997	CTRL unique
AL035610.1	0	0.249883	-0.212	4.04047	-0.0524225	0.9582	0.9997	CTRL unique
AL121578.2	0	0.124941	0.121	4.07427	0.0296385	0.9764	0.9997	CTRL unique
AL133243.3	0	0.331728	0.178	4.06458	0.0438172	0.9651	0.9997	CTRL unique
AL133243.4	0	1.08571	-1.744	3.97844	-0.438447	0.6611	0.9997	CTRL unique
AL355480.1	0	1.21934	-1.996	3.97559	-0.502006	0.6157	0.9997	CTRL unique
AL590763.16	0	0.331728	0.178	4.06458	0.0438172	0.9651	0.9997	CTRL unique
AL591893.1	0	0.297315	0.161	4.0677	0.0395947	0.9684	0.9997	CTRL unique
AL773572.8	0	0.297315	0.161	4.0677	0.0395947	0.9684	0.9997	CTRL unique
AL773604.8	0	0.624707	-0.341	3.99141	-0.0853479	0.932	0.9997	CTRL unique
ALDOAP1	0	0.124941	0.121	4.07427	0.0296385	0.9764	0.9997	CTRL unique
ALG1L6P	0	0.124941	0.121	4.07427	0.0296385	0.9764	0.9997	CTRL unique
ALOXE3	0	0.124941	0.121	4.07427	0.0296385	0.9764	0.9997	CTRL unique
AMY2A	0	0.331728	0.178	4.06458	0.0438172	0.9651	0.9997	CTRL unique
ANG	0	0.422257	-0.654	4.04244	-0.161901	0.8714	0.9997	CTRL unique
ANGPT2	0	0.753985	-1.41	3.99462	-0.352979	0.7241	0.9997	CTRL unique
ANKFN1	0	0.547198	-1.039	4.02048	-0.258323	0.7962	0.9997	CTRL unique
ANKRD20A1	0	0.297315	0.161	4.0677	0.0395947	0.9684	0.9997	CTRL unique
ANKRD20A19P	0	0.624707	-0.341	3.99141	-0.0853479	0.932	0.9997	CTRL unique
ANKRD20A4	0	0.331728	0.178	4.06458	0.0438172	0.9651	0.9997	CTRL unique
ANKRD33	0	0.891946	-0.461	4.03702	-0.114123	0.9091	0.9997	CTRL unique
ANKRD62	0	0.331728	0.178	4.06458	0.0438172	0.9651	0.9997	CTRL unique
ANKRD7	0	0.124941	0.121	4.07427	0.0296385	0.9764	0.9997	CTRL unique
ANKUB1	0	0.124941	0.121	4.07427	0.0296385	0.9764	0.9997	CTRL unique
ANO9	0	1.72344	-2.707	3.36832	-0.803612	0.4216	0.9997	CTRL unique
ANXA13	0	0.422257	-0.654	4.04244	-0.161901	0.8714	0.9997	CTRL unique
ANXA8L1	0	0.124941	0.121	4.07427	0.0296385	0.9764	0.9997	CTRL unique
AP000146.2	0	0.297315	0.161	4.0677	0.0395947	0.9684	0.9997	CTRL unique
AP000230.1	0	0.749649	-0.358	3.98521	-0.0898609	0.9284	0.9997	CTRL unique
AP000240.7	0	0.663456	-0.218	4.04626	-0.0539203	0.957	0.9997	CTRL unique
AP000265.1	0	0.249883	-0.212	4.04047	-0.0524225	0.9582	0.9997	CTRL unique
AP000271.1	0	0.124941	0.121	4.07427	0.0296385	0.9764	0.9997	CTRL unique
AP000303.1	0	0.297315	0.161	4.0677	0.0395947	0.9684	0.9997	CTRL unique
AP000304.12	0	0.331728	0.178	4.06458	0.0438172	0.9651	0.9997	CTRL unique
AP000336.1	0	0.456669	-0.645	4.0397	-0.159751	0.8731	0.9997	CTRL unique
AP000350.6	0	0.124941	0.121	4.07427	0.0296385	0.9764	0.9997	CTRL unique
AP000351.3	0	0.124941	0.121	4.07427	0.0296385	0.9764	0.9997	CTRL unique
AP000436.4	0	0.124941	0.121	4.07427	0.0296385	0.9764	0.9997	CTRL unique
AP000437.3	0	2.88231	-2.141	3.0021	-0.71311	0.4758	0.9997	CTRL unique
AP000442.4	0	0.59463	-0.243	4.04785	-0.0599676	0.9522	0.9997	CTRL unique
AP000487.4	0	0.297315	0.161	4.0677	0.0395947	0.9684	0.9997	CTRL unique
AP000593.7	0	0.297315	0.161	4.0677	0.0395947	0.9684	0.9997	CTRL unique
AP000708.1	0	0.663456	-0.218	4.04626	-0.0539203	0.957	0.9997	CTRL unique
AP000963.2	0	0.124941	0.121	4.07427	0.0296385	0.9764	0.9997	CTRL unique
AP001053.11	0	0.331728	0.178	4.06458	0.0438172	0.9651	0.9997	CTRL unique
AP001053.13	0	0.331728	0.178	4.06458	0.0438172	0.9651	0.9997	CTRL unique
AP001059.6	0	0.124941	0.121	4.07427	0.0296385	0.9764	0.9997	CTRL unique
AP001092.4	0	0.331728	0.178	4.06458	0.0438172	0.9651	0.9997	CTRL unique
AP001331.1	0	0.124941	0.121	4.07427	0.0296385	0.9764	0.9997	CTRL unique
AP001468.58	0	0.124941	0.121	4.07427	0.0296385	0.9764	0.9997	CTRL unique
AP001605.4	0	0.663456	-0.218	4.04626	-0.0539203	0.957	0.9997	CTRL unique
AP001627.1	0	0.297315	0.161	4.0677	0.0395947	0.9684	0.9997	CTRL unique
AP002954.6	0	0.124941	0.121	4.07427	0.0296385	0.9764	0.9997	CTRL unique
APOBEC3A	0	0.59463	-0.243	4.04785	-0.0599676	0.9522	0.9997	CTRL unique
APOBEC3D	0	0.124941	0.121	4.07427	0.0296385	0.9764	0.9997	CTRL unique
APOBR	0	1.0944	-1.834	3.98282	-0.460449	0.6452	0.9997	CTRL unique
APOC1P1	0	0.124941	0.121	4.07427	0.0296385	0.9764	0.9997	CTRL unique
AQP12B	0	0.124941	0.121	4.07427	0.0296385	0.9764	0.9997	CTRL unique
AQP7	0	4.31278	-4.094	2.34703	-1.74453	0.08107	0.9997	CTRL unique
AQP7P1	0	0.124941	0.121	4.07427	0.0296385	0.9764	0.9997	CTRL unique
AREG	0	0.124941	0.121	4.07427	0.0296385	0.9764	0.9997	CTRL unique
ARHGAP19-SLIT1	0	1.0513	-1.759	3.97717	-0.442202	0.6583	0.9997	CTRL unique
ARHGEF35	0	1.17624	-2.116	3.95187	-0.535544	0.5923	0.9997	CTRL unique
ARHGEF38	0	0.456669	-0.645	4.0397	-0.159751	0.8731	0.9997	CTRL unique
ARL14EPL	0	0.672139	-1.272	4.01106	-0.317181	0.7511	0.9997	CTRL unique
ARL5C	0	1.25375	-2.336	3.85777	-0.60542	0.5449	0.9997	CTRL unique
ARMC3	0	0.374824	-0.278	4.01452	-0.0692411	0.9448	0.9997	CTRL unique
ARRDC5	0	0.124941	0.121	4.07427	0.0296385	0.9764	0.9997	CTRL unique
AS3MT	0	0.672139	-1.272	4.01106	-0.317181	0.7511	0.9997	CTRL unique
ASTL	0	0.581611	-1.034	4.01783	-0.257243	0.797	0.9997	CTRL unique
ATP12A	0	1.18926	-0.513	4.01918	-0.127524	0.8985	0.9997	CTRL unique
ATP1A3	0	0.249883	-0.212	4.04047	-0.0524225	0.9582	0.9997	CTRL unique
ATP5A1P1	0	0.249883	-0.212	4.04047	-0.0524225	0.9582	0.9997	CTRL unique
ATP5A1P3	0	0.422257	-0.654	4.04244	-0.161901	0.8714	0.9997	CTRL unique
ATP5EP2	0	0.422257	-0.654	4.04244	-0.161901	0.8714	0.9997	CTRL unique
ATP6V1B1	0	0.969455	-1.63	3.9932	-0.408105	0.6832	0.9997	CTRL unique
B3GALT5-AS1	0	1.0513	-1.759	3.97717	-0.442202	0.6583	0.9997	CTRL unique
B3GNT6	0	0.124941	0.121	4.07427	0.0296385	0.9764	0.9997	CTRL unique
BAATP1	0	0.124941	0.121	4.07427	0.0296385	0.9764	0.9997	CTRL unique
BARHL2	0	0.331728	0.178	4.06458	0.0438172	0.9651	0.9997	CTRL unique
BCAR4	0	0.995184	-0.456	4.03903	-0.112949	0.9101	0.9997	CTRL unique
BCKDHA	0	0.547198	-1.039	4.02048	-0.258323	0.7962	0.9997	CTRL unique
BCL2L10	0	0.547198	-1.039	4.02048	-0.258323	0.7962	0.9997	CTRL unique
BCORP1	0	0.124941	0.121	4.07427	0.0296385	0.9764	0.9997	CTRL unique
BFSP2	0	0.249883	-0.212	4.04047	-0.0524225	0.9582	0.9997	CTRL unique
BHLHE23	0	0.422257	-0.654	4.04244	-0.161901	0.8714	0.9997	CTRL unique
BISPR	0	0.297315	0.161	4.0677	0.0395947	0.9684	0.9997	CTRL unique
BLNK	0	0.59463	-0.243	4.04785	-0.0599676	0.9522	0.9997	CTRL unique
BMX	0	0.331728	0.178	4.06458	0.0438172	0.9651	0.9997	CTRL unique
BORCS8-MEF2B	0	0.995184	-0.456	4.03903	-0.112949	0.9101	0.9997	CTRL unique
bP-21201H5.1	0	0.663456	-0.218	4.04626	-0.0539203	0.957	0.9997	CTRL unique
BPIFA2	0	0.124941	0.121	4.07427	0.0296385	0.9764	0.9997	CTRL unique
BPIFB3	0	0.331728	0.178	4.06458	0.0438172	0.9651	0.9997	CTRL unique
BTBD16	0	0.297315	0.161	4.0677	0.0395947	0.9684	0.9997	CTRL unique
BTBD17	0	1.96899	-2.301	3.4958	-0.658175	0.5104	0.9997	CTRL unique
BTF3P2	0	0.124941	0.121	4.07427	0.0296385	0.9764	0.9997	CTRL unique
BTNL8	0	0.124941	0.121	4.07427	0.0296385	0.9764	0.9997	CTRL unique
BXDC1P	0	0.124941	0.121	4.07427	0.0296385	0.9764	0.9997	CTRL unique
C10orf128	0	0.624707	-0.341	3.99141	-0.0853479	0.932	0.9997	CTRL unique
C10orf95	0	0.629043	-0.618	4.034	-0.153263	0.8782	0.9997	CTRL unique
C11orf44	0	0.663456	-0.218	4.04626	-0.0539203	0.957	0.9997	CTRL unique
C11orf52	0	0.456669	-0.645	4.0397	-0.159751	0.8731	0.9997	CTRL unique
C11orf53	0	0.124941	0.121	4.07427	0.0296385	0.9764	0.9997	CTRL unique
C11orf91	0	0.249883	-0.212	4.04047	-0.0524225	0.9582	0.9997	CTRL unique
C11orf98	0	0.456669	-0.645	4.0397	-0.159751	0.8731	0.9997	CTRL unique
C12orf54	0	0.663456	-0.218	4.04626	-0.0539203	0.957	0.9997	CTRL unique
C14orf105	0	1.18926	-0.513	4.01918	-0.127524	0.8985	0.9997	CTRL unique
C14orf178	0	0.331728	0.178	4.06458	0.0438172	0.9651	0.9997	CTRL unique
C14orf64	0	2.9127	-3.155	2.74414	-1.14955	0.2503	0.9997	CTRL unique
C15orf56	0	1.20632	-1.5	3.96961	-0.377749	0.7056	0.9997	CTRL unique
C16orf46	0	0.124941	0.121	4.07427	0.0296385	0.9764	0.9997	CTRL unique
C17orf98	0	0.124941	0.121	4.07427	0.0296385	0.9764	0.9997	CTRL unique
C17orf99	0	0.297315	0.161	4.0677	0.0395947	0.9684	0.9997	CTRL unique
C19orf35	0	0.663456	-0.218	4.04626	-0.0539203	0.957	0.9997	CTRL unique
C1orf146	0	0.331728	0.178	4.06458	0.0438172	0.9651	0.9997	CTRL unique
C1orf147	0	0.297315	0.161	4.0677	0.0395947	0.9684	0.9997	CTRL unique
C1orf168	0	0.249883	-0.212	4.04047	-0.0524225	0.9582	0.9997	CTRL unique
C1orf210	0	0.297315	0.161	4.0677	0.0395947	0.9684	0.9997	CTRL unique
C1orf64	0	0.124941	0.121	4.07427	0.0296385	0.9764	0.9997	CTRL unique
C1orf94	0	0.124941	0.121	4.07427	0.0296385	0.9764	0.9997	CTRL unique
C1QA	0	0.719572	-1.015	4.02342	-0.252241	0.8009	0.9997	CTRL unique
C20orf144	0	0.878926	-1.787	3.97443	-0.449537	0.653	0.9997	CTRL unique
C20orf197	0	1.00387	-2.023	3.96501	-0.510185	0.6099	0.9997	CTRL unique
C20orf202	0	0.249883	-0.212	4.04047	-0.0524225	0.9582	0.9997	CTRL unique
C21orf131	0	0.374824	-0.278	4.01452	-0.0692411	0.9448	0.9997	CTRL unique
C2CD4D	0	0.331728	0.178	4.06458	0.0438172	0.9651	0.9997	CTRL unique
C2orf27B	0	0.331728	0.178	4.06458	0.0438172	0.9651	0.9997	CTRL unique
C2orf73	0	0.581611	-1.034	4.01783	-0.257243	0.797	0.9997	CTRL unique
C2orf81	0	0.456669	-0.645	4.0397	-0.159751	0.8731	0.9997	CTRL unique
C4BPA	0	0.297315	0.161	4.0677	0.0395947	0.9684	0.9997	CTRL unique
C4orf26	0	0.124941	0.121	4.07427	0.0296385	0.9764	0.9997	CTRL unique
C4orf45	0	0.124941	0.121	4.07427	0.0296385	0.9764	0.9997	CTRL unique
C4orf50	0	0.331728	0.178	4.06458	0.0438172	0.9651	0.9997	CTRL unique
C5orf17	0	2.24025	-1.999	3.32485	-0.60131	0.5476	0.9997	CTRL unique
C5orf47	0	0.422257	-0.654	4.04244	-0.161901	0.8714	0.9997	CTRL unique
C5orf49	0	0.59463	-0.243	4.04785	-0.0599676	0.9522	0.9997	CTRL unique
C5orf60	0	0.331728	0.178	4.06458	0.0438172	0.9651	0.9997	CTRL unique
C6orf54	0	0.297315	0.161	4.0677	0.0395947	0.9684	0.9997	CTRL unique
C8orf17	0	0.331728	0.178	4.06458	0.0438172	0.9651	0.9997	CTRL unique
C9orf70	0	0.124941	0.121	4.07427	0.0296385	0.9764	0.9997	CTRL unique
C9orf84	0	0.124941	0.121	4.07427	0.0296385	0.9764	0.9997	CTRL unique
CACNA1F	0	0.297315	0.161	4.0677	0.0395947	0.9684	0.9997	CTRL unique
CADM3	0	0.422257	-0.654	4.04244	-0.161901	0.8714	0.9997	CTRL unique
CALCA	0	0.297315	0.161	4.0677	0.0395947	0.9684	0.9997	CTRL unique
CALHM3	0	0.124941	0.121	4.07427	0.0296385	0.9764	0.9997	CTRL unique
CALM1P2	0	0.124941	0.121	4.07427	0.0296385	0.9764	0.9997	CTRL unique
CALY	0	0.926358	-0.99	4.01517	-0.246563	0.8052	0.9997	CTRL unique
CAPN11	0	1.12881	-2.197	3.95921	-0.554954	0.5789	0.9997	CTRL unique
CASR	0	1.78389	-0.573	3.99943	-0.143272	0.8861	0.9997	CTRL unique
CBLN4	0	0.456669	-0.645	4.0397	-0.159751	0.8731	0.9997	CTRL unique
CBY3	0	0.891946	-0.461	4.03702	-0.114123	0.9091	0.9997	CTRL unique
CCDC103	0	0.124941	0.121	4.07427	0.0296385	0.9764	0.9997	CTRL unique
CCDC144NL	0	0.926358	-0.99	4.01517	-0.246563	0.8052	0.9997	CTRL unique
CCDC155	0	1.52099	-1.386	3.91589	-0.353899	0.7234	0.9997	CTRL unique
CCDC36	0	0.124941	0.121	4.07427	0.0296385	0.9764	0.9997	CTRL unique
CCDC39	0	0.331728	0.178	4.06458	0.0438172	0.9651	0.9997	CTRL unique
CCDC42	0	0.331728	0.178	4.06458	0.0438172	0.9651	0.9997	CTRL unique
CCDC64B	0	0.124941	0.121	4.07427	0.0296385	0.9764	0.9997	CTRL unique
CCDC83	0	0.499766	-0.316	4.00036	-0.0789698	0.9371	0.9997	CTRL unique
CCL25	0	0.629043	-0.618	4.034	-0.153263	0.8782	0.9997	CTRL unique
CCM2L	0	0.124941	0.121	4.07427	0.0296385	0.9764	0.9997	CTRL unique
CCR2	0	0.749649	-0.358	3.98521	-0.0898609	0.9284	0.9997	CTRL unique
CCR7	0	0.249883	-0.212	4.04047	-0.0524225	0.9582	0.9997	CTRL unique
CD160	0	0.124941	0.121	4.07427	0.0296385	0.9764	0.9997	CTRL unique
CD164L2	0	1.22367	-1.218	4.00689	-0.304066	0.7611	0.9997	CTRL unique
CD1D	0	0.960771	-0.977	4.01652	-0.24336	0.8077	0.9997	CTRL unique
CD300C	0	0.331728	0.178	4.06458	0.0438172	0.9651	0.9997	CTRL unique
CD38	0	0.124941	0.121	4.07427	0.0296385	0.9764	0.9997	CTRL unique
CD3D	0	0.331728	0.178	4.06458	0.0438172	0.9651	0.9997	CTRL unique
CD4	0	0.456669	-0.645	4.0397	-0.159751	0.8731	0.9997	CTRL unique
CD69	0	0.960771	-0.977	4.01652	-0.24336	0.8077	0.9997	CTRL unique
CD7	0	0.672139	-1.272	4.01106	-0.317181	0.7511	0.9997	CTRL unique
CD70	0	0.788397	-0.997	4.02212	-0.247949	0.8042	0.9997	CTRL unique
CD93	0	0.297315	0.161	4.0677	0.0395947	0.9684	0.9997	CTRL unique
CD96	0	1.28816	-1.91	3.98449	-0.479418	0.6316	0.9997	CTRL unique
CDC20B	0	0.297315	0.161	4.0677	0.0395947	0.9684	0.9997	CTRL unique
CDC27P3	0	0.297315	0.161	4.0677	0.0395947	0.9684	0.9997	CTRL unique
CDH16	0	3.09809	-1.909	2.94248	-0.648717	0.5165	0.9997	CTRL unique
CEACAMP5	0	0.331728	0.178	4.06458	0.0438172	0.9651	0.9997	CTRL unique
CELF3	0	0.547198	-1.039	4.02048	-0.258323	0.7962	0.9997	CTRL unique
CELP	0	0.124941	0.121	4.07427	0.0296385	0.9764	0.9997	CTRL unique
CENPC2	0	0.422257	-0.654	4.04244	-0.161901	0.8714	0.9997	CTRL unique
CERS3	0	0.581611	-1.034	4.01783	-0.257243	0.797	0.9997	CTRL unique
CFAP126	0	0.422257	-0.654	4.04244	-0.161901	0.8714	0.9997	CTRL unique
CGB2	0	0.124941	0.121	4.07427	0.0296385	0.9764	0.9997	CTRL unique
CH17-112A12.2	0	0.124941	0.121	4.07427	0.0296385	0.9764	0.9997	CTRL unique
CH17-132F21.5	0	0.124941	0.121	4.07427	0.0296385	0.9764	0.9997	CTRL unique
CH17-140K24.2	0	0.124941	0.121	4.07427	0.0296385	0.9764	0.9997	CTRL unique
CH17-140K24.3	0	0.672139	-1.272	4.01106	-0.317181	0.7511	0.9997	CTRL unique
CH17-174L20.1	0	0.124941	0.121	4.07427	0.0296385	0.9764	0.9997	CTRL unique
CH17-78J1.1	0	0.331728	0.178	4.06458	0.0438172	0.9651	0.9997	CTRL unique
CH507-154B10.2	0	2.13701	-2.793	3.08341	-0.9058	0.365	0.9997	CTRL unique
CH507-216K13.1	0	0.331728	0.178	4.06458	0.0438172	0.9651	0.9997	CTRL unique
CH507-254M2.1	0	0.124941	0.121	4.07427	0.0296385	0.9764	0.9997	CTRL unique
CH507-338C24.2	0	0.878926	-1.787	3.97443	-0.449537	0.653	0.9997	CTRL unique
CH507-42P11.3	0	0.297315	0.161	4.0677	0.0395947	0.9684	0.9997	CTRL unique
CH507-42P11.5	0	0.297315	0.161	4.0677	0.0395947	0.9684	0.9997	CTRL unique
CH507-528H12.1	0	0.297315	0.161	4.0677	0.0395947	0.9684	0.9997	CTRL unique
CHGA	0	0.331728	0.178	4.06458	0.0438172	0.9651	0.9997	CTRL unique
CHKB-CPT1B	0	0.891946	-0.461	4.03702	-0.114123	0.9091	0.9997	CTRL unique
CHL1	0	0.59463	-0.243	4.04785	-0.0599676	0.9522	0.9997	CTRL unique
CHRFAM7A	0	0.629043	-0.618	4.034	-0.153263	0.8782	0.9997	CTRL unique
CHRM1	0	0.719572	-1.015	4.02342	-0.252241	0.8009	0.9997	CTRL unique
CHRM2	0	3.62359	-3.301	2.51972	-1.31021	0.1901	0.9997	CTRL unique
CHRNA3	0	0.581611	-1.034	4.01783	-0.257243	0.797	0.9997	CTRL unique
CIAPIN1P	0	0.969455	-1.63	3.9932	-0.408105	0.6832	0.9997	CTRL unique
CITF22-24E5.1	0	0.124941	0.121	4.07427	0.0296385	0.9764	0.9997	CTRL unique
CKMT1A	0	0.124941	0.121	4.07427	0.0296385	0.9764	0.9997	CTRL unique
CLDN20	0	0.331728	0.178	4.06458	0.0438172	0.9651	0.9997	CTRL unique
CLDN23	0	0.297315	0.161	4.0677	0.0395947	0.9684	0.9997	CTRL unique
CLDN6	0	1.24507	-1.568	3.99828	-0.39206	0.695	0.9997	CTRL unique
CLEC10A	0	0.297315	0.161	4.0677	0.0395947	0.9684	0.9997	CTRL unique
CLEC2A	0	0.547198	-1.039	4.02048	-0.258323	0.7962	0.9997	CTRL unique
CLEC7A	0	0.891946	-0.461	4.03702	-0.114123	0.9091	0.9997	CTRL unique
CLIC1P1	0	0.124941	0.121	4.07427	0.0296385	0.9764	0.9997	CTRL unique
CLRN1OS	0	0.124941	0.121	4.07427	0.0296385	0.9764	0.9997	CTRL unique
CLVS2	0	0.297315	0.161	4.0677	0.0395947	0.9684	0.9997	CTRL unique
CMB9-44E22.1	0	0.124941	0.121	4.07427	0.0296385	0.9764	0.9997	CTRL unique
CMB9-52H4.1	0	0.124941	0.121	4.07427	0.0296385	0.9764	0.9997	CTRL unique
CMB9-55A18.1	0	0.124941	0.121	4.07427	0.0296385	0.9764	0.9997	CTRL unique
CMB9-94B1.2	0	0.422257	-0.654	4.04244	-0.161901	0.8714	0.9997	CTRL unique
CMP21-T1230.1	0	0.456669	-0.645	4.0397	-0.159751	0.8731	0.9997	CTRL unique
CMTM2	0	0.124941	0.121	4.07427	0.0296385	0.9764	0.9997	CTRL unique
CNNM1	0	0.456669	-0.645	4.0397	-0.159751	0.8731	0.9997	CTRL unique
CNR2	0	0.331728	0.178	4.06458	0.0438172	0.9651	0.9997	CTRL unique
CNTN4	0	1.73646	-1.964	3.6861	-0.532763	0.5942	0.9997	CTRL unique
CNTN6	0	1.80095	-2.843	3.31773	-0.856898	0.3915	0.9997	CTRL unique
CNTNAP4	0	4.26534	-3.255	2.39405	-1.35949	0.174	0.9997	CTRL unique
COX6B2	0	0.297315	0.161	4.0677	0.0395947	0.9684	0.9997	CTRL unique
CP	0	3.10647	-3.505	2.65447	-1.32028	0.1867	0.9997	CTRL unique
CPA3	0	0.124941	0.121	4.07427	0.0296385	0.9764	0.9997	CTRL unique
CR1	0	0.331728	0.178	4.06458	0.0438172	0.9651	0.9997	CTRL unique
CRHBP	0	0.249883	-0.212	4.04047	-0.0524225	0.9582	0.9997	CTRL unique
CRIP3	0	2.76606	-3.072	2.78612	-1.10274	0.2701	0.9997	CTRL unique
CRYBA2	0	0.999531	-0.381	3.9772	-0.0958388	0.9236	0.9997	CTRL unique
CSF3	0	0.331728	0.178	4.06458	0.0438172	0.9651	0.9997	CTRL unique
CST6	0	0.249883	-0.212	4.04047	-0.0524225	0.9582	0.9997	CTRL unique
CTA-215D11.4	0	0.124941	0.121	4.07427	0.0296385	0.9764	0.9997	CTRL unique
CTA-221G9.10	0	0.297315	0.161	4.0677	0.0395947	0.9684	0.9997	CTRL unique
CTA-221G9.7	0	0.124941	0.121	4.07427	0.0296385	0.9764	0.9997	CTRL unique
CTA-228A9.4	0	0.249883	-0.212	4.04047	-0.0524225	0.9582	0.9997	CTRL unique
CTA-229A8.6	0	0.960771	-0.977	4.01652	-0.24336	0.8077	0.9997	CTRL unique
CTA-243E7.4	0	0.124941	0.121	4.07427	0.0296385	0.9764	0.9997	CTRL unique
CTA-246H3.12	0	0.249883	-0.212	4.04047	-0.0524225	0.9582	0.9997	CTRL unique
CTA-305I2.1	0	0.331728	0.178	4.06458	0.0438172	0.9651	0.9997	CTRL unique
CTA-363E6.6	0	0.297315	0.161	4.0677	0.0395947	0.9684	0.9997	CTRL unique
CTA-373H7.5	0	0.124941	0.121	4.07427	0.0296385	0.9764	0.9997	CTRL unique
CTA-38K21.2	0	0.547198	-1.039	4.02048	-0.258323	0.7962	0.9997	CTRL unique
CTA-392C11.1	0	0.456669	-0.645	4.0397	-0.159751	0.8731	0.9997	CTRL unique
CTA-397H3.1	0	0.249883	-0.212	4.04047	-0.0524225	0.9582	0.9997	CTRL unique
CTA-414D7.1	0	0.249883	-0.212	4.04047	-0.0524225	0.9582	0.9997	CTRL unique
CTA-444M12.3	0	0.59463	-0.243	4.04785	-0.0599676	0.9522	0.9997	CTRL unique
CTA-481E9.4	0	0.297315	0.161	4.0677	0.0395947	0.9684	0.9997	CTRL unique
CTA-992D9.7	0	0.960771	-0.977	4.01652	-0.24336	0.8077	0.9997	CTRL unique
CTAGE4	0	0.663456	-0.218	4.04626	-0.0539203	0.957	0.9997	CTRL unique
CTB-113P19.3	0	0.331728	0.178	4.06458	0.0438172	0.9651	0.9997	CTRL unique
CTB-113P19.5	0	0.124941	0.121	4.07427	0.0296385	0.9764	0.9997	CTRL unique
CTB-151G24.1	0	0.297315	0.161	4.0677	0.0395947	0.9684	0.9997	CTRL unique
CTB-174O21.2	0	0.297315	0.161	4.0677	0.0395947	0.9684	0.9997	CTRL unique
CTB-175P5.4	0	1.49495	-1.994	3.92096	-0.508524	0.6111	0.9997	CTRL unique
CTB-178M22.2	0	0.124941	0.121	4.07427	0.0296385	0.9764	0.9997	CTRL unique
CTB-180A7.6	0	1.52099	-1.386	3.91589	-0.353899	0.7234	0.9997	CTRL unique
CTB-181H17.1	0	0.331728	0.178	4.06458	0.0438172	0.9651	0.9997	CTRL unique
CTB-191K22.6	0	2.11531	-1.616	3.42888	-0.471334	0.6374	0.9997	CTRL unique
CTB-193M12.1	0	0.331728	0.178	4.06458	0.0438172	0.9651	0.9997	CTRL unique
CTB-31O20.3	0	0.374824	-0.278	4.01452	-0.0692411	0.9448	0.9997	CTRL unique
CTB-31O20.4	0	0.297315	0.161	4.0677	0.0395947	0.9684	0.9997	CTRL unique
CTB-31O20.8	0	0.124941	0.121	4.07427	0.0296385	0.9764	0.9997	CTRL unique
CTB-33G10.6	0	0.663456	-0.218	4.04626	-0.0539203	0.957	0.9997	CTRL unique
CTB-35F21.1	0	0.456669	-0.645	4.0397	-0.159751	0.8731	0.9997	CTRL unique
CTB-36O1.7	0	0.331728	0.178	4.06458	0.0438172	0.9651	0.9997	CTRL unique
CTB-40H15.4	0	0.124941	0.121	4.07427	0.0296385	0.9764	0.9997	CTRL unique
CTB-43E15.3	0	0.249883	-0.212	4.04047	-0.0524225	0.9582	0.9997	CTRL unique
CTB-46B19.1	0	1.73646	-1.964	3.6861	-0.532763	0.5942	0.9997	CTRL unique
CTB-54I1.1	0	0.297315	0.161	4.0677	0.0395947	0.9684	0.9997	CTRL unique
CTB-55B8.1	0	0.753985	-1.41	3.99462	-0.352979	0.7241	0.9997	CTRL unique
CTB-57H20.1	0	0.249883	-0.212	4.04047	-0.0524225	0.9582	0.9997	CTRL unique
CTB-58E17.10	0	0.124941	0.121	4.07427	0.0296385	0.9764	0.9997	CTRL unique
CTB-5E10.3	0	0.124941	0.121	4.07427	0.0296385	0.9764	0.9997	CTRL unique
CTB-60E11.9	0	0.124941	0.121	4.07427	0.0296385	0.9764	0.9997	CTRL unique
CTB-67I13.1	0	0.331728	0.178	4.06458	0.0438172	0.9651	0.9997	CTRL unique
CTB-70D19.1	0	0.331728	0.178	4.06458	0.0438172	0.9651	0.9997	CTRL unique
CTB-75G16.3	0	0.913339	-1.363	4.00433	-0.340314	0.7336	0.9997	CTRL unique
CTB-78O21.1	0	0.456669	-0.645	4.0397	-0.159751	0.8731	0.9997	CTRL unique
CTB-83J4.1	0	0.629043	-0.618	4.034	-0.153263	0.8782	0.9997	CTRL unique
CTB-88F18.4	0	0.124941	0.121	4.07427	0.0296385	0.9764	0.9997	CTRL unique
CTB-89H12.1	0	0.249883	-0.212	4.04047	-0.0524225	0.9582	0.9997	CTRL unique
CTB-95D12.1	0	0.124941	0.121	4.07427	0.0296385	0.9764	0.9997	CTRL unique
CTC-209L16.1	0	0.124941	0.121	4.07427	0.0296385	0.9764	0.9997	CTRL unique
CTC-222D7.1	0	0.331728	0.178	4.06458	0.0438172	0.9651	0.9997	CTRL unique
CTC-228N24.2	0	0.124941	0.121	4.07427	0.0296385	0.9764	0.9997	CTRL unique
CTC-242N15.1	0	0.124941	0.121	4.07427	0.0296385	0.9764	0.9997	CTRL unique
CTC-246B18.10	0	0.124941	0.121	4.07427	0.0296385	0.9764	0.9997	CTRL unique
CTC-258N23.3	0	0.297315	0.161	4.0677	0.0395947	0.9684	0.9997	CTRL unique
CTC-260E6.3	0	0.788397	-0.997	4.02212	-0.247949	0.8042	0.9997	CTRL unique
CTC-270D5.1	0	0.124941	0.121	4.07427	0.0296385	0.9764	0.9997	CTRL unique
CTC-273B12.5	0	0.960771	-0.977	4.01652	-0.24336	0.8077	0.9997	CTRL unique
CTC-276P9.4	0	0.456669	-0.645	4.0397	-0.159751	0.8731	0.9997	CTRL unique
CTC-297N7.9	0	0.297315	0.161	4.0677	0.0395947	0.9684	0.9997	CTRL unique
CTC-298B17.1	0	0.297315	0.161	4.0677	0.0395947	0.9684	0.9997	CTRL unique
CTC-303L1.2	0	0.249883	-0.212	4.04047	-0.0524225	0.9582	0.9997	CTRL unique
CTC-308K20.3	0	0.499766	-0.316	4.00036	-0.0789698	0.9371	0.9997	CTRL unique
CTC-311G1.1	0	0.124941	0.121	4.07427	0.0296385	0.9764	0.9997	CTRL unique
CTC-325H20.7	0	0.331728	0.178	4.06458	0.0438172	0.9651	0.9997	CTRL unique
CTC-329D1.3	0	0.331728	0.178	4.06458	0.0438172	0.9651	0.9997	CTRL unique
CTC-336P14.1	0	0.456669	-0.645	4.0397	-0.159751	0.8731	0.9997	CTRL unique
CTC-338M12.6	0	0.878926	-1.787	3.97443	-0.449537	0.653	0.9997	CTRL unique
CTC-338M12.7	0	0.297315	0.161	4.0677	0.0395947	0.9684	0.9997	CTRL unique
CTC-344H19.4	0	3.67939	-3.6	2.49284	-1.44411	0.1487	0.9997	CTRL unique
CTC-349J22.1	0	0.663456	-0.218	4.04626	-0.0539203	0.957	0.9997	CTRL unique
CTC-359D24.1	0	0.331728	0.178	4.06458	0.0438172	0.9651	0.9997	CTRL unique
CTC-360P9.4	0	0.249883	-0.212	4.04047	-0.0524225	0.9582	0.9997	CTRL unique
CTC-367J11.1	0	0.249883	-0.212	4.04047	-0.0524225	0.9582	0.9997	CTRL unique
CTC-412M14.6	0	0.672139	-1.272	4.01106	-0.317181	0.7511	0.9997	CTRL unique
CTC-420A11.2	0	0.124941	0.121	4.07427	0.0296385	0.9764	0.9997	CTRL unique
CTC-421K24.1	0	0.124941	0.121	4.07427	0.0296385	0.9764	0.9997	CTRL unique
CTC-425F1.2	0	0.249883	-0.212	4.04047	-0.0524225	0.9582	0.9997	CTRL unique
CTC-428G20.1	0	0.124941	0.121	4.07427	0.0296385	0.9764	0.9997	CTRL unique
CTC-429C10.2	0	0.629043	-0.618	4.034	-0.153263	0.8782	0.9997	CTRL unique
CTC-429P9.1	0	0.297315	0.161	4.0677	0.0395947	0.9684	0.9997	CTRL unique
CTC-431G16.2	0	0.124941	0.121	4.07427	0.0296385	0.9764	0.9997	CTRL unique
CTC-436K13.1	0	0.124941	0.121	4.07427	0.0296385	0.9764	0.9997	CTRL unique
CTC-436K13.2	0	0.456669	-0.645	4.0397	-0.159751	0.8731	0.9997	CTRL unique
CTC-445B21.1	0	0.297315	0.161	4.0677	0.0395947	0.9684	0.9997	CTRL unique
CTC-448D22.1	0	0.331728	0.178	4.06458	0.0438172	0.9651	0.9997	CTRL unique
CTC-455F18.3	0	0.297315	0.161	4.0677	0.0395947	0.9684	0.9997	CTRL unique
CTC-459M5.2	0	0.331728	0.178	4.06458	0.0438172	0.9651	0.9997	CTRL unique
CTC-484M2.1	0	0.124941	0.121	4.07427	0.0296385	0.9764	0.9997	CTRL unique
CTC-499B15.5	0	2.03377	-2.092	3.45172	-0.606079	0.5445	0.9997	CTRL unique
CTC-510F12.7	0	0.124941	0.121	4.07427	0.0296385	0.9764	0.9997	CTRL unique
CTC-513N18.7	0	0.124941	0.121	4.07427	0.0296385	0.9764	0.9997	CTRL unique
CTC-518P12.6	0	0.456669	-0.645	4.0397	-0.159751	0.8731	0.9997	CTRL unique
CTC-523E23.1	0	0.124941	0.121	4.07427	0.0296385	0.9764	0.9997	CTRL unique
CTC-523E23.4	0	0.124941	0.121	4.07427	0.0296385	0.9764	0.9997	CTRL unique
CTC-526N19.1	0	0.331728	0.178	4.06458	0.0438172	0.9651	0.9997	CTRL unique
CTC-529I10.2	0	1.00387	-2.023	3.96501	-0.510185	0.6099	0.9997	CTRL unique
CTC-535M15.1	0	0.331728	0.178	4.06458	0.0438172	0.9651	0.9997	CTRL unique
CTC-542B22.2	0	0.331728	0.178	4.06458	0.0438172	0.9651	0.9997	CTRL unique
CTC-548H10.2	0	0.124941	0.121	4.07427	0.0296385	0.9764	0.9997	CTRL unique
CTC-548K16.2	0	0.124941	0.121	4.07427	0.0296385	0.9764	0.9997	CTRL unique
CTC-548K16.6	0	0.706552	-1.27	4.00848	-0.31678	0.7514	0.9997	CTRL unique
CTC-552D5.1	0	0.297315	0.161	4.0677	0.0395947	0.9684	0.9997	CTRL unique
CTC-564N23.2	0	0.124941	0.121	4.07427	0.0296385	0.9764	0.9997	CTRL unique
CTC-573M9.1	0	0.297315	0.161	4.0677	0.0395947	0.9684	0.9997	CTRL unique
CTC-575I10.1	0	0.124941	0.121	4.07427	0.0296385	0.9764	0.9997	CTRL unique
CTC-774J1.2	0	0.297315	0.161	4.0677	0.0395947	0.9684	0.9997	CTRL unique
CTCFL	0	0.124941	0.121	4.07427	0.0296385	0.9764	0.9997	CTRL unique
CTD-2001C12.1	0	0.629043	-0.618	4.034	-0.153263	0.8782	0.9997	CTRL unique
CTD-2002J20.1	0	0.331728	0.178	4.06458	0.0438172	0.9651	0.9997	CTRL unique
CTD-2005H7.2	0	0.629043	-0.618	4.034	-0.153263	0.8782	0.9997	CTRL unique
CTD-2008L17.1	0	0.706552	-1.27	4.00848	-0.31678	0.7514	0.9997	CTRL unique
CTD-2008P7.1	0	0.249883	-0.212	4.04047	-0.0524225	0.9582	0.9997	CTRL unique
CTD-2008P7.8	0	0.249883	-0.212	4.04047	-0.0524225	0.9582	0.9997	CTRL unique
CTD-2012K14.3	0	0.331728	0.178	4.06458	0.0438172	0.9651	0.9997	CTRL unique
CTD-2023M8.1	0	0.124941	0.121	4.07427	0.0296385	0.9764	0.9997	CTRL unique
CTD-2024P10.2	0	0.124941	0.121	4.07427	0.0296385	0.9764	0.9997	CTRL unique
CTD-2033D15.3	0	0.249883	-0.212	4.04047	-0.0524225	0.9582	0.9997	CTRL unique
CTD-2034I4.1	0	0.124941	0.121	4.07427	0.0296385	0.9764	0.9997	CTRL unique
CTD-2062F14.2	0	0.297315	0.161	4.0677	0.0395947	0.9684	0.9997	CTRL unique
CTD-2073O6.1	0	0.331728	0.178	4.06458	0.0438172	0.9651	0.9997	CTRL unique
CTD-2081C10.2	0	0.124941	0.121	4.07427	0.0296385	0.9764	0.9997	CTRL unique
CTD-2081C10.5	0	0.297315	0.161	4.0677	0.0395947	0.9684	0.9997	CTRL unique
CTD-2090I13.4	0	0.331728	0.178	4.06458	0.0438172	0.9651	0.9997	CTRL unique
CTD-2095E4.5	0	0.456669	-0.645	4.0397	-0.159751	0.8731	0.9997	CTRL unique
CTD-2105E13.14	0	0.331728	0.178	4.06458	0.0438172	0.9651	0.9997	CTRL unique
CTD-2105E13.16	0	0.124941	0.121	4.07427	0.0296385	0.9764	0.9997	CTRL unique
CTD-2108O9.1	0	0.124941	0.121	4.07427	0.0296385	0.9764	0.9997	CTRL unique
CTD-2116F7.1	0	0.297315	0.161	4.0677	0.0395947	0.9684	0.9997	CTRL unique
CTD-2116N17.1	0	0.753985	-1.41	3.99462	-0.352979	0.7241	0.9997	CTRL unique
CTD-2125J1.1	0	0.663456	-0.218	4.04626	-0.0539203	0.957	0.9997	CTRL unique
CTD-2135J3.3	0	0.297315	0.161	4.0677	0.0395947	0.9684	0.9997	CTRL unique
CTD-2140B24.6	0	0.456669	-0.645	4.0397	-0.159751	0.8731	0.9997	CTRL unique
CTD-2140G10.1	0	0.249883	-0.212	4.04047	-0.0524225	0.9582	0.9997	CTRL unique
CTD-2145A24.5	0	0.547198	-1.039	4.02048	-0.258323	0.7962	0.9997	CTRL unique
CTD-2147F2.1	0	0.331728	0.178	4.06458	0.0438172	0.9651	0.9997	CTRL unique
CTD-2169H9.1	0	0.581611	-1.034	4.01783	-0.257243	0.797	0.9997	CTRL unique
CTD-2184D3.7	0	0.297315	0.161	4.0677	0.0395947	0.9684	0.9997	CTRL unique
CTD-2189E23.1	0	0.788397	-0.997	4.02212	-0.247949	0.8042	0.9997	CTRL unique
CTD-2189E23.2	0	1.01689	-1.236	4.01496	-0.307874	0.7582	0.9997	CTRL unique
CTD-2194L12.3	0	0.331728	0.178	4.06458	0.0438172	0.9651	0.9997	CTRL unique
CTD-2195M15.3	0	0.878926	-1.787	3.97443	-0.449537	0.653	0.9997	CTRL unique
CTD-2195M18.1	0	0.124941	0.121	4.07427	0.0296385	0.9764	0.9997	CTRL unique
CTD-2201E9.2	0	0.297315	0.161	4.0677	0.0395947	0.9684	0.9997	CTRL unique
CTD-2207P18.1	0	0.719572	-1.015	4.02342	-0.252241	0.8009	0.9997	CTRL unique
CTD-2207P18.2	0	0.124941	0.121	4.07427	0.0296385	0.9764	0.9997	CTRL unique
CTD-2218K11.1	0	0.663456	-0.218	4.04626	-0.0539203	0.957	0.9997	CTRL unique
CTD-2223O18.1	0	0.124941	0.121	4.07427	0.0296385	0.9764	0.9997	CTRL unique
CTD-2227C6.1	0	0.374824	-0.278	4.01452	-0.0692411	0.9448	0.9997	CTRL unique
CTD-2228K2.2	0	0.249883	-0.212	4.04047	-0.0524225	0.9582	0.9997	CTRL unique
CTD-2233K9.1	0	1.39171	-2.086	3.97114	-0.5253	0.5994	0.9997	CTRL unique
CTD-2240E14.4	0	0.59463	-0.243	4.04785	-0.0599676	0.9522	0.9997	CTRL unique
CTD-2240G15.1	0	0.249883	-0.212	4.04047	-0.0524225	0.9582	0.9997	CTRL unique
CTD-2245F17.9	0	0.331728	0.178	4.06458	0.0438172	0.9651	0.9997	CTRL unique
CTD-2249K22.1	0	0.124941	0.121	4.07427	0.0296385	0.9764	0.9997	CTRL unique
CTD-2251F13.1	0	0.331728	0.178	4.06458	0.0438172	0.9651	0.9997	CTRL unique
CTD-2256P15.4	0	0.706552	-1.27	4.00848	-0.31678	0.7514	0.9997	CTRL unique
CTD-2256P15.5	0	0.249883	-0.212	4.04047	-0.0524225	0.9582	0.9997	CTRL unique
CTD-2265O21.3	0	0.249883	-0.212	4.04047	-0.0524225	0.9582	0.9997	CTRL unique
CTD-2267D19.7	0	0.124941	0.121	4.07427	0.0296385	0.9764	0.9997	CTRL unique
CTD-2270L9.3	0	0.297315	0.161	4.0677	0.0395947	0.9684	0.9997	CTRL unique
CTD-2272G21.2	0	0.331728	0.178	4.06458	0.0438172	0.9651	0.9997	CTRL unique
CTD-2278B20.1	0	0.124941	0.121	4.07427	0.0296385	0.9764	0.9997	CTRL unique
CTD-2281D19.1	0	1.00387	-2.023	3.96501	-0.510185	0.6099	0.9997	CTRL unique
CTD-2284O10.1	0	0.422257	-0.654	4.04244	-0.161901	0.8714	0.9997	CTRL unique
CTD-2301A4.3	0	0.331728	0.178	4.06458	0.0438172	0.9651	0.9997	CTRL unique
CTD-2302M15.1	0	0.422257	-0.654	4.04244	-0.161901	0.8714	0.9997	CTRL unique
CTD-2308N23.3	0	1.22367	-1.218	4.00689	-0.304066	0.7611	0.9997	CTRL unique
CTD-2308N23.4	0	0.547198	-1.039	4.02048	-0.258323	0.7962	0.9997	CTRL unique
CTD-2311B13.1	0	0.297315	0.161	4.0677	0.0395947	0.9684	0.9997	CTRL unique
CTD-2311M21.3	0	0.422257	-0.654	4.04244	-0.161901	0.8714	0.9997	CTRL unique
CTD-2313I10.1	0	0.297315	0.161	4.0677	0.0395947	0.9684	0.9997	CTRL unique
CTD-2313J17.7	0	0.422257	-0.654	4.04244	-0.161901	0.8714	0.9997	CTRL unique
CTD-2313N18.4	0	0.59463	-0.243	4.04785	-0.0599676	0.9522	0.9997	CTRL unique
CTD-2315M5.2	0	0.297315	0.161	4.0677	0.0395947	0.9684	0.9997	CTRL unique
CTD-2323K18.3	0	0.297315	0.161	4.0677	0.0395947	0.9684	0.9997	CTRL unique
CTD-2324F15.2	0	0.926358	-0.99	4.01517	-0.246563	0.8052	0.9997	CTRL unique
CTD-2325P2.2	0	0.995184	-0.456	4.03903	-0.112949	0.9101	0.9997	CTRL unique
CTD-2339L15.3	0	0.297315	0.161	4.0677	0.0395947	0.9684	0.9997	CTRL unique
CTD-2340D6.1	0	0.297315	0.161	4.0677	0.0395947	0.9684	0.9997	CTRL unique
CTD-2340E1.3	0	0.456669	-0.645	4.0397	-0.159751	0.8731	0.9997	CTRL unique
CTD-2343L8.1	0	0.456669	-0.645	4.0397	-0.159751	0.8731	0.9997	CTRL unique
CTD-2349P21.3	0	0.891946	-0.461	4.03702	-0.114123	0.9091	0.9997	CTRL unique
CTD-2350C19.2	0	0.456669	-0.645	4.0397	-0.159751	0.8731	0.9997	CTRL unique
CTD-2358C21.5	0	0.124941	0.121	4.07427	0.0296385	0.9764	0.9997	CTRL unique
CTD-2369P2.5	0	0.124941	0.121	4.07427	0.0296385	0.9764	0.9997	CTRL unique
CTD-2373H9.5	0	0.297315	0.161	4.0677	0.0395947	0.9684	0.9997	CTRL unique
CTD-2380F24.1	0	0.297315	0.161	4.0677	0.0395947	0.9684	0.9997	CTRL unique
CTD-2382E5.6	0	0.124941	0.121	4.07427	0.0296385	0.9764	0.9997	CTRL unique
CTD-2384B11.2	0	0.124941	0.121	4.07427	0.0296385	0.9764	0.9997	CTRL unique
CTD-2501E16.1	0	0.331728	0.178	4.06458	0.0438172	0.9651	0.9997	CTRL unique
CTD-2501M5.1	0	0.456669	-0.645	4.0397	-0.159751	0.8731	0.9997	CTRL unique
CTD-2506P8.5	0	0.124941	0.121	4.07427	0.0296385	0.9764	0.9997	CTRL unique
CTD-2514K5.4	0	0.124941	0.121	4.07427	0.0296385	0.9764	0.9997	CTRL unique
CTD-2515H24.2	0	0.331728	0.178	4.06458	0.0438172	0.9651	0.9997	CTRL unique
CTD-2516K3.3	0	0.124941	0.121	4.07427	0.0296385	0.9764	0.9997	CTRL unique
CTD-2521M24.13	0	0.297315	0.161	4.0677	0.0395947	0.9684	0.9997	CTRL unique
CTD-2521M24.6	0	0.249883	-0.212	4.04047	-0.0524225	0.9582	0.9997	CTRL unique
CTD-2521M24.8	0	0.547198	-1.039	4.02048	-0.258323	0.7962	0.9997	CTRL unique
CTD-2524L6.3	0	1.74917	-2.116	3.37856	-0.626163	0.5312	0.9997	CTRL unique
CTD-2525I3.3	0	0.456669	-0.645	4.0397	-0.159751	0.8731	0.9997	CTRL unique
CTD-2530H12.8	0	1.54238	-2.303	3.53413	-0.65171	0.5146	0.9997	CTRL unique
CTD-2534I21.8	0	0.124941	0.121	4.07427	0.0296385	0.9764	0.9997	CTRL unique
CTD-2540B15.7	0	0.124941	0.121	4.07427	0.0296385	0.9764	0.9997	CTRL unique
CTD-2541J13.2	0	0.456669	-0.645	4.0397	-0.159751	0.8731	0.9997	CTRL unique
CTD-2542L18.1	0	1.58981	-1.538	3.83049	-0.401483	0.6881	0.9997	CTRL unique
CTD-2544D21.1	0	0.124941	0.121	4.07427	0.0296385	0.9764	0.9997	CTRL unique
CTD-2544M6.2	0	0.456669	-0.645	4.0397	-0.159751	0.8731	0.9997	CTRL unique
CTD-2547E10.6	0	0.456669	-0.645	4.0397	-0.159751	0.8731	0.9997	CTRL unique
CTD-2547L16.3	0	0.297315	0.161	4.0677	0.0395947	0.9684	0.9997	CTRL unique
CTD-2550O8.5	0	0.124941	0.121	4.07427	0.0296385	0.9764	0.9997	CTRL unique
CTD-2553L13.4	0	0.960771	-0.977	4.01652	-0.24336	0.8077	0.9997	CTRL unique
CTD-2562J15.6	0	0.422257	-0.654	4.04244	-0.161901	0.8714	0.9997	CTRL unique
CTD-2568P8.1	0	0.297315	0.161	4.0677	0.0395947	0.9684	0.9997	CTRL unique
CTD-2574D22.7	0	0.499766	-0.316	4.00036	-0.0789698	0.9371	0.9997	CTRL unique
CTD-2583A14.8	0	1.03828	-1.586	3.99679	-0.396933	0.6914	0.9997	CTRL unique
CTD-2587H19.3	0	1.34862	-1.979	3.74982	-0.527829	0.5976	0.9997	CTRL unique
CTD-2595P9.1	0	0.124941	0.121	4.07427	0.0296385	0.9764	0.9997	CTRL unique
CTD-2609K8.3	0	0.374824	-0.278	4.01452	-0.0692411	0.9448	0.9997	CTRL unique
CTD-2616J11.10	0	1.47356	-2.326	3.59865	-0.646331	0.5181	0.9997	CTRL unique
CTD-2616J11.14	0	0.124941	0.121	4.07427	0.0296385	0.9764	0.9997	CTRL unique
CTD-2616J11.3	0	0.422257	-0.654	4.04244	-0.161901	0.8714	0.9997	CTRL unique
CTD-2616J11.9	0	0.422257	-0.654	4.04244	-0.161901	0.8714	0.9997	CTRL unique
CTD-2619J13.23	0	2.02075	-2.855	3.16005	-0.903386	0.3663	0.9997	CTRL unique
CTD-2636A23.2	0	0.663456	-0.218	4.04626	-0.0539203	0.957	0.9997	CTRL unique
CTD-2639E6.9	0	0.124941	0.121	4.07427	0.0296385	0.9764	0.9997	CTRL unique
CTD-2647E9.3	0	0.124941	0.121	4.07427	0.0296385	0.9764	0.9997	CTRL unique
CTD-2649C14.1	0	0.374824	-0.278	4.01452	-0.0692411	0.9448	0.9997	CTRL unique
CTD-2650P22.1	0	0.995184	-0.456	4.03903	-0.112949	0.9101	0.9997	CTRL unique
CTD-2651B20.4	0	0.749649	-0.358	3.98521	-0.0898609	0.9284	0.9997	CTRL unique
CTD-2651B20.6	0	0.422257	-0.654	4.04244	-0.161901	0.8714	0.9997	CTRL unique
CTD-2653M23.1	0	0.624707	-0.341	3.99141	-0.0853479	0.932	0.9997	CTRL unique
CTD-2653M23.3	0	0.59463	-0.243	4.04785	-0.0599676	0.9522	0.9997	CTRL unique
CTD-2659N19.9	0	0.297315	0.161	4.0677	0.0395947	0.9684	0.9997	CTRL unique
CTD-3014M21.1	0	0.956435	-1.447	3.98594	-0.363002	0.7166	0.9997	CTRL unique
CTD-3023L14.1	0	0.331728	0.178	4.06458	0.0438172	0.9651	0.9997	CTRL unique
CTD-3028N15.3	0	0.59463	-0.243	4.04785	-0.0599676	0.9522	0.9997	CTRL unique
CTD-3030D20.1	0	0.249883	-0.212	4.04047	-0.0524225	0.9582	0.9997	CTRL unique
CTD-3032H12.2	0	0.456669	-0.645	4.0397	-0.159751	0.8731	0.9997	CTRL unique
CTD-3032J10.3	0	0.124941	0.121	4.07427	0.0296385	0.9764	0.9997	CTRL unique
CTD-3046C4.1	0	0.297315	0.161	4.0677	0.0395947	0.9684	0.9997	CTRL unique
CTD-3065B20.2	0	0.249883	-0.212	4.04047	-0.0524225	0.9582	0.9997	CTRL unique
CTD-3074O7.2	0	0.331728	0.178	4.06458	0.0438172	0.9651	0.9997	CTRL unique
CTD-3083F21.5	0	0.249883	-0.212	4.04047	-0.0524225	0.9582	0.9997	CTRL unique
CTD-3092A11.3	0	1.25809	-1.326	4.00154	-0.331361	0.7404	0.9997	CTRL unique
CTD-3099C6.7	0	0.124941	0.121	4.07427	0.0296385	0.9764	0.9997	CTRL unique
CTD-3126B10.5	0	1.22367	-1.218	4.00689	-0.304066	0.7611	0.9997	CTRL unique
CTD-3137H5.4	0	0.59463	-0.243	4.04785	-0.0599676	0.9522	0.9997	CTRL unique
CTD-3138B18.1	0	0.629043	-0.618	4.034	-0.153263	0.8782	0.9997	CTRL unique
CTD-3149D2.4	0	0.663456	-0.218	4.04626	-0.0539203	0.957	0.9997	CTRL unique
CTD-3154N5.1	0	0.59463	-0.243	4.04785	-0.0599676	0.9522	0.9997	CTRL unique
CTD-3154N5.2	0	0.331728	0.178	4.06458	0.0438172	0.9651	0.9997	CTRL unique
CTD-3157E16.1	0	0.124941	0.121	4.07427	0.0296385	0.9764	0.9997	CTRL unique
CTD-3179P9.2	0	0.297315	0.161	4.0677	0.0395947	0.9684	0.9997	CTRL unique
CTD-3193K9.11	0	0.913339	-1.363	4.00433	-0.340314	0.7336	0.9997	CTRL unique
CTD-3195I5.4	0	0.124941	0.121	4.07427	0.0296385	0.9764	0.9997	CTRL unique
CTD-3222D19.4	0	0.124941	0.121	4.07427	0.0296385	0.9764	0.9997	CTRL unique
CTD-3224K15.3	0	0.547198	-1.039	4.02048	-0.258323	0.7962	0.9997	CTRL unique
CTF2P	0	0.422257	-0.654	4.04244	-0.161901	0.8714	0.9997	CTRL unique
CTNNAP1	0	0.422257	-0.654	4.04244	-0.161901	0.8714	0.9997	CTRL unique
CTRB1	0	0.331728	0.178	4.06458	0.0438172	0.9651	0.9997	CTRL unique
CTSLP2	0	0.297315	0.161	4.0677	0.0395947	0.9684	0.9997	CTRL unique
CXCL14	0	1.78389	-0.573	3.99943	-0.143272	0.8861	0.9997	CTRL unique
CXCL2	0	0.374824	-0.278	4.01452	-0.0692411	0.9448	0.9997	CTRL unique
CXCR6	0	0.297315	0.161	4.0677	0.0395947	0.9684	0.9997	CTRL unique
CYP17A1OS	0	1.38303	-2.073	3.7014	-0.560036	0.5755	0.9997	CTRL unique
CYP2C9	0	0.124941	0.121	4.07427	0.0296385	0.9764	0.9997	CTRL unique
CYP2G1P	0	1.25809	-1.326	4.00154	-0.331361	0.7404	0.9997	CTRL unique
CYP4F3LP	0	1.8183	-1.522	3.64284	-0.417829	0.6761	0.9997	CTRL unique
DACH2	0	2.11562	-1.636	3.43004	-0.476936	0.6334	0.9997	CTRL unique
DCAF12L2	0	0.297315	0.161	4.0677	0.0395947	0.9684	0.9997	CTRL unique
DCAF4L2	0	0.331728	0.178	4.06458	0.0438172	0.9651	0.9997	CTRL unique
DCDC2B	0	0.297315	0.161	4.0677	0.0395947	0.9684	0.9997	CTRL unique
DCSTAMP	0	0.59463	-0.243	4.04785	-0.0599676	0.9522	0.9997	CTRL unique
DCT	0	1.3142	-1.397	4.00991	-0.348369	0.7276	0.9997	CTRL unique
DDC	0	0.422257	-0.654	4.04244	-0.161901	0.8714	0.9997	CTRL unique
DDX18P1	0	0.297315	0.161	4.0677	0.0395947	0.9684	0.9997	CTRL unique
DENND6A-AS1	0	0.124941	0.121	4.07427	0.0296385	0.9764	0.9997	CTRL unique
DHRS9	0	0.124941	0.121	4.07427	0.0296385	0.9764	0.9997	CTRL unique
DHRSX	0	0.297315	0.161	4.0677	0.0395947	0.9684	0.9997	CTRL unique
DMBT1P1	0	0.124941	0.121	4.07427	0.0296385	0.9764	0.9997	CTRL unique
DMKN	0	1.22367	-1.218	4.00689	-0.304066	0.7611	0.9997	CTRL unique
DMRT1	0	0.297315	0.161	4.0677	0.0395947	0.9684	0.9997	CTRL unique
DNAJC5G	0	0.124941	0.121	4.07427	0.0296385	0.9764	0.9997	CTRL unique
DNASE2B	0	0.499766	-0.316	4.00036	-0.0789698	0.9371	0.9997	CTRL unique
DNM1P32	0	0.331728	0.178	4.06458	0.0438172	0.9651	0.9997	CTRL unique
DNM1P38	0	0.124941	0.121	4.07427	0.0296385	0.9764	0.9997	CTRL unique
DNM1P51	0	1.25809	-1.326	4.00154	-0.331361	0.7404	0.9997	CTRL unique
DNTT	0	0.331728	0.178	4.06458	0.0438172	0.9651	0.9997	CTRL unique
DOCK2	0	0.581611	-1.034	4.01783	-0.257243	0.797	0.9997	CTRL unique
DPEP1	0	0.926358	-0.99	4.01517	-0.246563	0.8052	0.9997	CTRL unique
DPEP3	0	0.249883	-0.212	4.04047	-0.0524225	0.9582	0.9997	CTRL unique
DPPA2	0	0.124941	0.121	4.07427	0.0296385	0.9764	0.9997	CTRL unique
DPRX	0	0.124941	0.121	4.07427	0.0296385	0.9764	0.9997	CTRL unique
DPRXP2	0	0.297315	0.161	4.0677	0.0395947	0.9684	0.9997	CTRL unique
DPY19L2P1	0	0.249883	-0.212	4.04047	-0.0524225	0.9582	0.9997	CTRL unique
DQX1	0	1.25809	-1.326	4.00154	-0.331361	0.7404	0.9997	CTRL unique
DRC7	0	0.124941	0.121	4.07427	0.0296385	0.9764	0.9997	CTRL unique
DSC3	0	0.297315	0.161	4.0677	0.0395947	0.9684	0.9997	CTRL unique
DSCAM	0	0.547198	-1.039	4.02048	-0.258323	0.7962	0.9997	CTRL unique
DSPP	0	0.663456	-0.218	4.04626	-0.0539203	0.957	0.9997	CTRL unique
DTX2P1	0	0.124941	0.121	4.07427	0.0296385	0.9764	0.9997	CTRL unique
DUOXA1	0	0.331728	0.178	4.06458	0.0438172	0.9651	0.9997	CTRL unique
DUX4L26	0	0.331728	0.178	4.06458	0.0438172	0.9651	0.9997	CTRL unique
DUX4L50	0	0.124941	0.121	4.07427	0.0296385	0.9764	0.9997	CTRL unique
DYX1C1	0	1.03828	-1.586	3.99679	-0.396933	0.6914	0.9997	CTRL unique
EBLN1	0	0.331728	0.178	4.06458	0.0438172	0.9651	0.9997	CTRL unique
EDARADD	0	0.124941	0.121	4.07427	0.0296385	0.9764	0.9997	CTRL unique
EEF1A1P30	0	0.249883	-0.212	4.04047	-0.0524225	0.9582	0.9997	CTRL unique
EEF1A1P38	0	0.249883	-0.212	4.04047	-0.0524225	0.9582	0.9997	CTRL unique
EFCAB1	0	1.42612	-2.508	3.64091	-0.688736	0.491	0.9997	CTRL unique
EFCAB12	0	3.71381	-3.546	2.48704	-1.42593	0.1539	0.9997	CTRL unique
EFCAB9	0	0.124941	0.121	4.07427	0.0296385	0.9764	0.9997	CTRL unique
EGOT	0	0.331728	0.178	4.06458	0.0438172	0.9651	0.9997	CTRL unique
EID3	0	1.8614	-2.226	3.57144	-0.623219	0.5331	0.9997	CTRL unique
ELANE	0	1.78358	-1.505	3.66986	-0.41013	0.6817	0.9997	CTRL unique
ELOA3D	0	0.59463	-0.243	4.04785	-0.0599676	0.9522	0.9997	CTRL unique
ELOVL7	0	0.719572	-1.015	4.02342	-0.252241	0.8009	0.9997	CTRL unique
ELSPBP1	0	0.331728	0.178	4.06458	0.0438172	0.9651	0.9997	CTRL unique
EMBP1	0	1.38303	-2.073	3.7014	-0.560036	0.5755	0.9997	CTRL unique
ENTPD2	0	0.891946	-0.461	4.03702	-0.114123	0.9091	0.9997	CTRL unique
EPGN	0	0.124941	0.121	4.07427	0.0296385	0.9764	0.9997	CTRL unique
EPHA8	0	1.08571	-1.744	3.97844	-0.438447	0.6611	0.9997	CTRL unique
EPHX4	0	0.891946	-0.461	4.03702	-0.114123	0.9091	0.9997	CTRL unique
EPPIN	0	0.297315	0.161	4.0677	0.0395947	0.9684	0.9997	CTRL unique
EQTN	0	0.124941	0.121	4.07427	0.0296385	0.9764	0.9997	CTRL unique
ERAS	0	0.331728	0.178	4.06458	0.0438172	0.9651	0.9997	CTRL unique
EREG	0	0.422257	-0.654	4.04244	-0.161901	0.8714	0.9997	CTRL unique
ERICH4	0	0.297315	0.161	4.0677	0.0395947	0.9684	0.9997	CTRL unique
ERN2	0	0.297315	0.161	4.0677	0.0395947	0.9684	0.9997	CTRL unique
ERVW-1	0	0.456669	-0.645	4.0397	-0.159751	0.8731	0.9997	CTRL unique
ESRG	0	0.331728	0.178	4.06458	0.0438172	0.9651	0.9997	CTRL unique
EVPL	0	0.719572	-1.015	4.02342	-0.252241	0.8009	0.9997	CTRL unique
F11	0	0.456669	-0.645	4.0397	-0.159751	0.8731	0.9997	CTRL unique
F2RL3	0	0.124941	0.121	4.07427	0.0296385	0.9764	0.9997	CTRL unique
FABP6	0	0.788397	-0.997	4.02212	-0.247949	0.8042	0.9997	CTRL unique
FAM138E	0	0.297315	0.161	4.0677	0.0395947	0.9684	0.9997	CTRL unique
FAM159A	0	0.706552	-1.27	4.00848	-0.31678	0.7514	0.9997	CTRL unique
FAM166AP4	0	0.124941	0.121	4.07427	0.0296385	0.9764	0.9997	CTRL unique
FAM167A-AS1	0	0.124941	0.121	4.07427	0.0296385	0.9764	0.9997	CTRL unique
FAM170A	0	0.124941	0.121	4.07427	0.0296385	0.9764	0.9997	CTRL unique
FAM182B	0	0.422257	-0.654	4.04244	-0.161901	0.8714	0.9997	CTRL unique
FAM230B	0	0.124941	0.121	4.07427	0.0296385	0.9764	0.9997	CTRL unique
FAM24B	0	0.249883	-0.212	4.04047	-0.0524225	0.9582	0.9997	CTRL unique
FAM27B	0	0.663456	-0.218	4.04626	-0.0539203	0.957	0.9997	CTRL unique
FAM27C	0	0.124941	0.121	4.07427	0.0296385	0.9764	0.9997	CTRL unique
FAM3B	0	0.249883	-0.212	4.04047	-0.0524225	0.9582	0.9997	CTRL unique
FAM41C	0	0.124941	0.121	4.07427	0.0296385	0.9764	0.9997	CTRL unique
FAM71B	0	0.124941	0.121	4.07427	0.0296385	0.9764	0.9997	CTRL unique
FAM83A	0	0.124941	0.121	4.07427	0.0296385	0.9764	0.9997	CTRL unique
FAM83C	0	0.124941	0.121	4.07427	0.0296385	0.9764	0.9997	CTRL unique
FAM86KP	0	0.844513	-1.377	4.00567	-0.343664	0.7311	0.9997	CTRL unique
FAM90A25P	0	0.124941	0.121	4.07427	0.0296385	0.9764	0.9997	CTRL unique
FAM91A3P	0	0.297315	0.161	4.0677	0.0395947	0.9684	0.9997	CTRL unique
FAM9A	0	0.331728	0.178	4.06458	0.0438172	0.9651	0.9997	CTRL unique
FAT2	0	0.499766	-0.316	4.00036	-0.0789698	0.9371	0.9997	CTRL unique
FBP1	0	0.753985	-1.41	3.99462	-0.352979	0.7241	0.9997	CTRL unique
FCMR	0	0.124941	0.121	4.07427	0.0296385	0.9764	0.9997	CTRL unique
FCN3	0	0.297315	0.161	4.0677	0.0395947	0.9684	0.9997	CTRL unique
FDX1L	0	0.124941	0.121	4.07427	0.0296385	0.9764	0.9997	CTRL unique
FEM1DP	0	0.124941	0.121	4.07427	0.0296385	0.9764	0.9997	CTRL unique
FGB	0	0.331728	0.178	4.06458	0.0438172	0.9651	0.9997	CTRL unique
FGF13-AS1	0	0.749649	-0.358	3.98521	-0.0898609	0.9284	0.9997	CTRL unique
FGF21	0	0.59463	-0.243	4.04785	-0.0599676	0.9522	0.9997	CTRL unique
FKBP6	0	0.249883	-0.212	4.04047	-0.0524225	0.9582	0.9997	CTRL unique
FLT3	0	0.663456	-0.218	4.04626	-0.0539203	0.957	0.9997	CTRL unique
FLT3LG	0	0.422257	-0.654	4.04244	-0.161901	0.8714	0.9997	CTRL unique
FMO6P	0	0.719572	-1.015	4.02342	-0.252241	0.8009	0.9997	CTRL unique
FOXD2-AS1	0	0.672139	-1.272	4.01106	-0.317181	0.7511	0.9997	CTRL unique
FOXF2	0	0.331728	0.178	4.06458	0.0438172	0.9651	0.9997	CTRL unique
FOXI1	0	0.663456	-0.218	4.04626	-0.0539203	0.957	0.9997	CTRL unique
FOXN4	0	0.331728	0.178	4.06458	0.0438172	0.9651	0.9997	CTRL unique
FOXQ1	0	0.663456	-0.218	4.04626	-0.0539203	0.957	0.9997	CTRL unique
FRG1DP	0	0.629043	-0.618	4.034	-0.153263	0.8782	0.9997	CTRL unique
FRMPD2L2	0	0.297315	0.161	4.0677	0.0395947	0.9684	0.9997	CTRL unique
FSCN3	0	0.124941	0.121	4.07427	0.0296385	0.9764	0.9997	CTRL unique
FXYD7	0	0.331728	0.178	4.06458	0.0438172	0.9651	0.9997	CTRL unique
GABRA2	0	0.124941	0.121	4.07427	0.0296385	0.9764	0.9997	CTRL unique
GALNTL5	0	0.124941	0.121	4.07427	0.0296385	0.9764	0.9997	CTRL unique
GALR2	0	0.374824	-0.278	4.01452	-0.0692411	0.9448	0.9997	CTRL unique
GAPDHP72	0	0.124941	0.121	4.07427	0.0296385	0.9764	0.9997	CTRL unique
GATM-AS1	0	0.249883	-0.212	4.04047	-0.0524225	0.9582	0.9997	CTRL unique
GBP5	0	0.624707	-0.341	3.99141	-0.0853479	0.932	0.9997	CTRL unique
GCNT1P4	0	0.422257	-0.654	4.04244	-0.161901	0.8714	0.9997	CTRL unique
GCNT4	0	0.629043	-0.618	4.034	-0.153263	0.8782	0.9997	CTRL unique
GCOM1	0	0.499766	-0.316	4.00036	-0.0789698	0.9371	0.9997	CTRL unique
GDPD2	0	1.0513	-1.759	3.97717	-0.442202	0.6583	0.9997	CTRL unique
GFRA2	0	2.51184	-3.263	2.88245	-1.13186	0.2577	0.9997	CTRL unique
GFRA4	0	0.249883	-0.212	4.04047	-0.0524225	0.9582	0.9997	CTRL unique
GHRH	0	0.297315	0.161	4.0677	0.0395947	0.9684	0.9997	CTRL unique
GHRHR	0	1.68034	-2.283	3.41662	-0.668064	0.5041	0.9997	CTRL unique
GIMAP2	0	0.629043	-0.618	4.034	-0.153263	0.8782	0.9997	CTRL unique
GIMAP6	0	0.124941	0.121	4.07427	0.0296385	0.9764	0.9997	CTRL unique
GIMD1	0	0.249883	-0.212	4.04047	-0.0524225	0.9582	0.9997	CTRL unique
GJA8	0	0.124941	0.121	4.07427	0.0296385	0.9764	0.9997	CTRL unique
GK2	0	0.124941	0.121	4.07427	0.0296385	0.9764	0.9997	CTRL unique
GLDCP1	0	0.331728	0.178	4.06458	0.0438172	0.9651	0.9997	CTRL unique
GLTSCR2-AS1	0	0.124941	0.121	4.07427	0.0296385	0.9764	0.9997	CTRL unique
GLUDP8	0	0.706552	-1.27	4.00848	-0.31678	0.7514	0.9997	CTRL unique
GNAT3	0	1.16322	-1.749	3.99245	-0.438059	0.6613	0.9997	CTRL unique
GOLGA8M	0	0.753985	-1.41	3.99462	-0.352979	0.7241	0.9997	CTRL unique
GOLT1A	0	0.753985	-1.41	3.99462	-0.352979	0.7241	0.9997	CTRL unique
GPA33	0	0.124941	0.121	4.07427	0.0296385	0.9764	0.9997	CTRL unique
GPHA2	0	0.297315	0.161	4.0677	0.0395947	0.9684	0.9997	CTRL unique
GPR109B	0	0.297315	0.161	4.0677	0.0395947	0.9684	0.9997	CTRL unique
GPR174	0	0.124941	0.121	4.07427	0.0296385	0.9764	0.9997	CTRL unique
GPR21	0	0.124941	0.121	4.07427	0.0296385	0.9764	0.9997	CTRL unique
GPR34	0	2.03377	-2.092	3.45172	-0.606079	0.5445	0.9997	CTRL unique
GPR75-ASB3	0	1.14183	-1.614	3.99471	-0.404026	0.6862	0.9997	CTRL unique
GPR84	0	0.124941	0.121	4.07427	0.0296385	0.9764	0.9997	CTRL unique
GPRC6A	0	0.331728	0.178	4.06458	0.0438172	0.9651	0.9997	CTRL unique
GPX2	0	0.995184	-0.456	4.03903	-0.112949	0.9101	0.9997	CTRL unique
GRHL3	0	1.71476	-2.275	3.38973	-0.671153	0.5021	0.9997	CTRL unique
GRID2IP	0	1.08571	-1.744	3.97844	-0.438447	0.6611	0.9997	CTRL unique
GRIN2B	0	2.75335	-2.542	3.04321	-0.83521	0.4036	0.9997	CTRL unique
GRM7	0	0.547198	-1.039	4.02048	-0.258323	0.7962	0.9997	CTRL unique
GS1-114I9.3	0	0.331728	0.178	4.06458	0.0438172	0.9651	0.9997	CTRL unique
GS1-122H1.2	0	0.297315	0.161	4.0677	0.0395947	0.9684	0.9997	CTRL unique
GS1-124K5.13	0	0.374824	-0.278	4.01452	-0.0692411	0.9448	0.9997	CTRL unique
GS1-164F24.1	0	0.422257	-0.654	4.04244	-0.161901	0.8714	0.9997	CTRL unique
GS1-304P7.3	0	0.331728	0.178	4.06458	0.0438172	0.9651	0.9997	CTRL unique
GS1-309P15.4	0	0.297315	0.161	4.0677	0.0395947	0.9684	0.9997	CTRL unique
GS1-324M7.6	0	0.844513	-1.377	4.00567	-0.343664	0.7311	0.9997	CTRL unique
GS1-388B5.1	0	0.124941	0.121	4.07427	0.0296385	0.9764	0.9997	CTRL unique
GS1-393G12.14	0	0.249883	-0.212	4.04047	-0.0524225	0.9582	0.9997	CTRL unique
GS1-600G8.3	0	0.59463	-0.243	4.04785	-0.0599676	0.9522	0.9997	CTRL unique
GSC2	0	0.629043	-0.618	4.034	-0.153263	0.8782	0.9997	CTRL unique
GSTM5	0	0.249883	-0.212	4.04047	-0.0524225	0.9582	0.9997	CTRL unique
GUCY1B2	0	0.456669	-0.645	4.0397	-0.159751	0.8731	0.9997	CTRL unique
GUCY2C	0	0.629043	-0.618	4.034	-0.153263	0.8782	0.9997	CTRL unique
GUSBP3	0	1.95595	-1.498	3.53123	-0.424207	0.6714	0.9997	CTRL unique
GUSBP4	0	0.297315	0.161	4.0677	0.0395947	0.9684	0.9997	CTRL unique
GXYLT1P5	0	0.249883	-0.212	4.04047	-0.0524225	0.9582	0.9997	CTRL unique
GYLTL1B	0	0.547198	-1.039	4.02048	-0.258323	0.7962	0.9997	CTRL unique
GZMK	0	0.249883	-0.212	4.04047	-0.0524225	0.9582	0.9997	CTRL unique
H2AFB3	0	0.331728	0.178	4.06458	0.0438172	0.9651	0.9997	CTRL unique
HAL	0	0.297315	0.161	4.0677	0.0395947	0.9684	0.9997	CTRL unique
HAMP	0	0.124941	0.121	4.07427	0.0296385	0.9764	0.9997	CTRL unique
HAPLN1	0	0.331728	0.178	4.06458	0.0438172	0.9651	0.9997	CTRL unique
HAR1A	0	0.297315	0.161	4.0677	0.0395947	0.9684	0.9997	CTRL unique
HBBP1	0	0.124941	0.121	4.07427	0.0296385	0.9764	0.9997	CTRL unique
HBZ	0	0.331728	0.178	4.06458	0.0438172	0.9651	0.9997	CTRL unique
HCAR2	0	0.297315	0.161	4.0677	0.0395947	0.9684	0.9997	CTRL unique
HCG4P7	0	0.456669	-0.645	4.0397	-0.159751	0.8731	0.9997	CTRL unique
HCN4	0	0.331728	0.178	4.06458	0.0438172	0.9651	0.9997	CTRL unique
HCP5B	0	0.124941	0.121	4.07427	0.0296385	0.9764	0.9997	CTRL unique
HHIPL2	0	0.581611	-1.034	4.01783	-0.257243	0.797	0.9997	CTRL unique
HIGD1B	0	0.331728	0.178	4.06458	0.0438172	0.9651	0.9997	CTRL unique
HIST1H1A	0	0.629043	-0.618	4.034	-0.153263	0.8782	0.9997	CTRL unique
HIST1H2AJ	0	0.124941	0.121	4.07427	0.0296385	0.9764	0.9997	CTRL unique
HIST1H2AM	0	0.124941	0.121	4.07427	0.0296385	0.9764	0.9997	CTRL unique
HIST1H2BL	0	0.844513	-1.377	4.00567	-0.343664	0.7311	0.9997	CTRL unique
HIST1H2BPS2	0	0.331728	0.178	4.06458	0.0438172	0.9651	0.9997	CTRL unique
HIST1H3B	0	0.124941	0.121	4.07427	0.0296385	0.9764	0.9997	CTRL unique
HIST1H3C	0	0.59463	-0.243	4.04785	-0.0599676	0.9522	0.9997	CTRL unique
HIST1H3F	0	0.249883	-0.212	4.04047	-0.0524225	0.9582	0.9997	CTRL unique
HIST1H4B	0	0.672139	-1.272	4.01106	-0.317181	0.7511	0.9997	CTRL unique
HIST2H2AC	0	0.719572	-1.015	4.02342	-0.252241	0.8009	0.9997	CTRL unique
HIST2H2BB	0	0.297315	0.161	4.0677	0.0395947	0.9684	0.9997	CTRL unique
HIST3H3	0	0.124941	0.121	4.07427	0.0296385	0.9764	0.9997	CTRL unique
HLA-DPA1	0	0.124941	0.121	4.07427	0.0296385	0.9764	0.9997	CTRL unique
HLA-DRB1	0	1.65864	-0.64	4.01833	-0.159229	0.8735	0.9997	CTRL unique
HMGA1P3	0	0.672139	-1.272	4.01106	-0.317181	0.7511	0.9997	CTRL unique
HMHB1	0	0.249883	-0.212	4.04047	-0.0524225	0.9582	0.9997	CTRL unique
HMSD	0	0.59463	-0.243	4.04785	-0.0599676	0.9522	0.9997	CTRL unique
HNF1B	0	4.00275	-2.579	2.64037	-0.976912	0.3286	0.9997	CTRL unique
HNF4A	0	0.297315	0.161	4.0677	0.0395947	0.9684	0.9997	CTRL unique
HNRPA1P2	0	0.124941	0.121	4.07427	0.0296385	0.9764	0.9997	CTRL unique
HNRPA3P2	0	0.249883	-0.212	4.04047	-0.0524225	0.9582	0.9997	CTRL unique
HOXC13	0	0.124941	0.121	4.07427	0.0296385	0.9764	0.9997	CTRL unique
HP	0	0.124941	0.121	4.07427	0.0296385	0.9764	0.9997	CTRL unique
HPGDS	0	0.124941	0.121	4.07427	0.0296385	0.9764	0.9997	CTRL unique
HSD17B3	0	0.249883	-0.212	4.04047	-0.0524225	0.9582	0.9997	CTRL unique
HSPB9	0	0.624707	-0.341	3.99141	-0.0853479	0.932	0.9997	CTRL unique
HTR2C	0	0.331728	0.178	4.06458	0.0438172	0.9651	0.9997	CTRL unique
HTR4	0	0.297315	0.161	4.0677	0.0395947	0.9684	0.9997	CTRL unique
HTR6	0	0.788397	-0.997	4.02212	-0.247949	0.8042	0.9997	CTRL unique
HYDIN	0	2.19313	-2.816	3.06314	-0.919383	0.3579	0.9997	CTRL unique
IBA57-AS1	0	0.878926	-1.787	3.97443	-0.449537	0.653	0.9997	CTRL unique
ICAM2	0	0.878926	-1.787	3.97443	-0.449537	0.653	0.9997	CTRL unique
ICOS	0	0.124941	0.121	4.07427	0.0296385	0.9764	0.9997	CTRL unique
IDO2	0	0.331728	0.178	4.06458	0.0438172	0.9651	0.9997	CTRL unique
IDSP1	0	0.629043	-0.618	4.034	-0.153263	0.8782	0.9997	CTRL unique
IFNA5	0	0.331728	0.178	4.06458	0.0438172	0.9651	0.9997	CTRL unique
IGFL2	0	0.297315	0.161	4.0677	0.0395947	0.9684	0.9997	CTRL unique
IGFLR1	0	0.422257	-0.654	4.04244	-0.161901	0.8714	0.9997	CTRL unique
IGHD	0	0.297315	0.161	4.0677	0.0395947	0.9684	0.9997	CTRL unique
IGLJ2	0	0.124941	0.121	4.07427	0.0296385	0.9764	0.9997	CTRL unique
IGLV1-44	0	0.374824	-0.278	4.01452	-0.0692411	0.9448	0.9997	CTRL unique
IGLV7-43	0	0.374824	-0.278	4.01452	-0.0692411	0.9448	0.9997	CTRL unique
IGLV7-46	0	0.124941	0.121	4.07427	0.0296385	0.9764	0.9997	CTRL unique
IGLVIVOR22-1	0	0.331728	0.178	4.06458	0.0438172	0.9651	0.9997	CTRL unique
IGSF21	0	0.124941	0.121	4.07427	0.0296385	0.9764	0.9997	CTRL unique
IGSF23	0	0.124941	0.121	4.07427	0.0296385	0.9764	0.9997	CTRL unique
IL17C	0	0.124941	0.121	4.07427	0.0296385	0.9764	0.9997	CTRL unique
IL1RL2	0	0.124941	0.121	4.07427	0.0296385	0.9764	0.9997	CTRL unique
IL25	0	0.124941	0.121	4.07427	0.0296385	0.9764	0.9997	CTRL unique
IL36G	0	0.422257	-0.654	4.04244	-0.161901	0.8714	0.9997	CTRL unique
IL5RA	0	0.331728	0.178	4.06458	0.0438172	0.9651	0.9997	CTRL unique
IL6	0	0.788397	-0.997	4.02212	-0.247949	0.8042	0.9997	CTRL unique
IL7	0	0.995184	-0.456	4.03903	-0.112949	0.9101	0.9997	CTRL unique
IMPA1P	0	0.926358	-0.99	4.01517	-0.246563	0.8052	0.9997	CTRL unique
INHBB	0	0.331728	0.178	4.06458	0.0438172	0.9651	0.9997	CTRL unique
INSL4	0	0.297315	0.161	4.0677	0.0395947	0.9684	0.9997	CTRL unique
INSL6	0	0.422257	-0.654	4.04244	-0.161901	0.8714	0.9997	CTRL unique
ITGAL	0	0.913339	-1.363	4.00433	-0.340314	0.7336	0.9997	CTRL unique
IZUMO1	0	0.297315	0.161	4.0677	0.0395947	0.9684	0.9997	CTRL unique
KB-1000E4.2	0	0.331728	0.178	4.06458	0.0438172	0.9651	0.9997	CTRL unique
KB-1107E3.1	0	0.124941	0.121	4.07427	0.0296385	0.9764	0.9997	CTRL unique
KB-1296F8.1	0	0.331728	0.178	4.06458	0.0438172	0.9651	0.9997	CTRL unique
KB-1396H2.2	0	0.499766	-0.316	4.00036	-0.0789698	0.9371	0.9997	CTRL unique
KB-1410C5.3	0	0.331728	0.178	4.06458	0.0438172	0.9651	0.9997	CTRL unique
KB-1460A1.3	0	0.59463	-0.243	4.04785	-0.0599676	0.9522	0.9997	CTRL unique
KB-1572G7.2	0	0.297315	0.161	4.0677	0.0395947	0.9684	0.9997	CTRL unique
KB-1639H6.3	0	0.422257	-0.654	4.04244	-0.161901	0.8714	0.9997	CTRL unique
KB-1980E6.2	0	1.48658	-0.548	4.00759	-0.136639	0.8913	0.9997	CTRL unique
KB-1980E6.4	0	0.663456	-0.218	4.04626	-0.0539203	0.957	0.9997	CTRL unique
KCNA10	0	0.59463	-0.243	4.04785	-0.0599676	0.9522	0.9997	CTRL unique
KCNA2	0	0.499766	-0.316	4.00036	-0.0789698	0.9371	0.9997	CTRL unique
KCNE3	0	1.17624	-2.116	3.95187	-0.535544	0.5923	0.9997	CTRL unique
KCNIP4	0	2.19313	-2.816	3.06314	-0.919383	0.3579	0.9997	CTRL unique
KCNIP4-IT1	0	0.331728	0.178	4.06458	0.0438172	0.9651	0.9997	CTRL unique
KCNJ1	0	1.5985	-2.545	3.47544	-0.732307	0.464	0.9997	CTRL unique
KCNJ10	0	1.25809	-1.326	4.00154	-0.331361	0.7404	0.9997	CTRL unique
KCNJ3	0	0.124941	0.121	4.07427	0.0296385	0.9764	0.9997	CTRL unique
KCNK15	0	0.629043	-0.618	4.034	-0.153263	0.8782	0.9997	CTRL unique
KCNK4	0	0.297315	0.161	4.0677	0.0395947	0.9684	0.9997	CTRL unique
KCNMB1	0	0.124941	0.121	4.07427	0.0296385	0.9764	0.9997	CTRL unique
KCNS2	0	0.124941	0.121	4.07427	0.0296385	0.9764	0.9997	CTRL unique
KCTD8	0	1.96464	-2.808	3.18578	-0.8814	0.3781	0.9997	CTRL unique
KDF1	0	0.297315	0.161	4.0677	0.0395947	0.9684	0.9997	CTRL unique
KDR	0	0.422257	-0.654	4.04244	-0.161901	0.8714	0.9997	CTRL unique
KIF4B	0	0.297315	0.161	4.0677	0.0395947	0.9684	0.9997	CTRL unique
KLHDC7A	0	0.960771	-0.977	4.01652	-0.24336	0.8077	0.9997	CTRL unique
KLHL10	0	0.719572	-1.015	4.02342	-0.252241	0.8009	0.9997	CTRL unique
KLK2	0	0.331728	0.178	4.06458	0.0438172	0.9651	0.9997	CTRL unique
KLRC1	0	0.331728	0.178	4.06458	0.0438172	0.9651	0.9997	CTRL unique
KLRC3	0	0.297315	0.161	4.0677	0.0395947	0.9684	0.9997	CTRL unique
KLRC4-KLRK1	0	0.297315	0.161	4.0677	0.0395947	0.9684	0.9997	CTRL unique
KRT123P	0	0.922022	-1.448	3.98844	-0.362925	0.7167	0.9997	CTRL unique
KRT18P3	0	0.124941	0.121	4.07427	0.0296385	0.9764	0.9997	CTRL unique
KRT36	0	0.547198	-1.039	4.02048	-0.258323	0.7962	0.9997	CTRL unique
KRT42P	0	0.926358	-0.99	4.01517	-0.246563	0.8052	0.9997	CTRL unique
KRTAP10-6	0	0.124941	0.121	4.07427	0.0296385	0.9764	0.9997	CTRL unique
KRTAP13-2	0	0.331728	0.178	4.06458	0.0438172	0.9651	0.9997	CTRL unique
KRTAP3-1	0	0.124941	0.121	4.07427	0.0296385	0.9764	0.9997	CTRL unique
KRTAP5-7	0	0.753985	-1.41	3.99462	-0.352979	0.7241	0.9997	CTRL unique
KSR2	0	0.297315	0.161	4.0677	0.0395947	0.9684	0.9997	CTRL unique
L34079.4	0	0.124941	0.121	4.07427	0.0296385	0.9764	0.9997	CTRL unique
LA16c-312E8.4	0	0.297315	0.161	4.0677	0.0395947	0.9684	0.9997	CTRL unique
LA16c-313F4.1	0	0.297315	0.161	4.0677	0.0395947	0.9684	0.9997	CTRL unique
LA16c-321D4.2	0	0.753985	-1.41	3.99462	-0.352979	0.7241	0.9997	CTRL unique
LA16c-329F2.2	0	0.124941	0.121	4.07427	0.0296385	0.9764	0.9997	CTRL unique
LA16c-352F7.1	0	1.38303	-2.073	3.7014	-0.560036	0.5755	0.9997	CTRL unique
LA16c-380F5.1	0	0.331728	0.178	4.06458	0.0438172	0.9651	0.9997	CTRL unique
LA16c-380F5.3	0	1.2925	-1.199	4.00869	-0.299144	0.7648	0.9997	CTRL unique
LA16c-385E7.1	0	0.753985	-1.41	3.99462	-0.352979	0.7241	0.9997	CTRL unique
LA16c-444G7.1	0	1.80528	-2.608	3.30149	-0.790039	0.4295	0.9997	CTRL unique
LA16c-444G7.2	0	0.706552	-1.27	4.00848	-0.31678	0.7514	0.9997	CTRL unique
LA16c-60D12.1	0	0.297315	0.161	4.0677	0.0395947	0.9684	0.9997	CTRL unique
LAMB4	0	1.0944	-1.834	3.98282	-0.460449	0.6452	0.9997	CTRL unique
LAMP3	0	0.581611	-1.034	4.01783	-0.257243	0.797	0.9997	CTRL unique
LARP4P	0	0.59463	-0.243	4.04785	-0.0599676	0.9522	0.9997	CTRL unique
LAT	0	0.969455	-1.63	3.9932	-0.408105	0.6832	0.9997	CTRL unique
LAX1	0	0.456669	-0.645	4.0397	-0.159751	0.8731	0.9997	CTRL unique
LCK	0	0.59463	-0.243	4.04785	-0.0599676	0.9522	0.9997	CTRL unique
LCP1	0	0.456669	-0.645	4.0397	-0.159751	0.8731	0.9997	CTRL unique
LCP2	0	0.297315	0.161	4.0677	0.0395947	0.9684	0.9997	CTRL unique
LDHAL6B	0	0.124941	0.121	4.07427	0.0296385	0.9764	0.9997	CTRL unique
LDHC	0	0.331728	0.178	4.06458	0.0438172	0.9651	0.9997	CTRL unique
LENEP	0	0.297315	0.161	4.0677	0.0395947	0.9684	0.9997	CTRL unique
LGALS12	0	0.422257	-0.654	4.04244	-0.161901	0.8714	0.9997	CTRL unique
LHX2	0	0.374824	-0.278	4.01452	-0.0692411	0.9448	0.9997	CTRL unique
LHX9	0	0.331728	0.178	4.06458	0.0438172	0.9651	0.9997	CTRL unique
LINC-ROR	0	0.297315	0.161	4.0677	0.0395947	0.9684	0.9997	CTRL unique
LINC00092	0	0.249883	-0.212	4.04047	-0.0524225	0.9582	0.9997	CTRL unique
LINC00189	0	0.331728	0.178	4.06458	0.0438172	0.9651	0.9997	CTRL unique
LINC00266-1	0	1.41744	-1.957	3.67615	-0.532431	0.5944	0.9997	CTRL unique
LINC00334	0	0.331728	0.178	4.06458	0.0438172	0.9651	0.9997	CTRL unique
LINC00344	0	0.331728	0.178	4.06458	0.0438172	0.9651	0.9997	CTRL unique
LINC00461	0	0.124941	0.121	4.07427	0.0296385	0.9764	0.9997	CTRL unique
LINC00470	0	0.753985	-1.41	3.99462	-0.352979	0.7241	0.9997	CTRL unique
LINC00506	0	0.663456	-0.218	4.04626	-0.0539203	0.957	0.9997	CTRL unique
LINC00550	0	0.331728	0.178	4.06458	0.0438172	0.9651	0.9997	CTRL unique
LINC00602	0	0.422257	-0.654	4.04244	-0.161901	0.8714	0.9997	CTRL unique
LINC00637	0	0.59463	-0.243	4.04785	-0.0599676	0.9522	0.9997	CTRL unique
LINC00710	0	0.331728	0.178	4.06458	0.0438172	0.9651	0.9997	CTRL unique
LINC01132	0	0.374824	-0.278	4.01452	-0.0692411	0.9448	0.9997	CTRL unique
LINC01338	0	0.456669	-0.645	4.0397	-0.159751	0.8731	0.9997	CTRL unique
LINC01402	0	0.124941	0.121	4.07427	0.0296385	0.9764	0.9997	CTRL unique
LINC01451	0	0.249883	-0.212	4.04047	-0.0524225	0.9582	0.9997	CTRL unique
LINC01452	0	1.03828	-1.586	3.99679	-0.396933	0.6914	0.9997	CTRL unique
LINC01593	0	0.422257	-0.654	4.04244	-0.161901	0.8714	0.9997	CTRL unique
LIPC	0	0.706552	-1.27	4.00848	-0.31678	0.7514	0.9997	CTRL unique
LIPF	0	0.297315	0.161	4.0677	0.0395947	0.9684	0.9997	CTRL unique
LKAAEAR1	0	0.374824	-0.278	4.01452	-0.0692411	0.9448	0.9997	CTRL unique
LL0XNC01-116E7.1	0	0.831494	-1.407	3.99904	-0.351726	0.725	0.9997	CTRL unique
LL0XNC01-116E7.4	0	0.547198	-1.039	4.02048	-0.258323	0.7962	0.9997	CTRL unique
LL21NC02-1C16.1	0	0.547198	-1.039	4.02048	-0.258323	0.7962	0.9997	CTRL unique
LLNLF-173C4.2	0	2.25327	-1.826	3.31649	-0.550678	0.5819	0.9997	CTRL unique
LLNLR-271C9.1	0	1.52099	-1.386	3.91589	-0.353899	0.7234	0.9997	CTRL unique
LLNLR-285B5.1	0	0.124941	0.121	4.07427	0.0296385	0.9764	0.9997	CTRL unique
LMAN1L	0	0.297315	0.161	4.0677	0.0395947	0.9684	0.9997	CTRL unique
LNCPRESS1	0	0.456669	-0.645	4.0397	-0.159751	0.8731	0.9997	CTRL unique
LPA	0	0.753985	-1.41	3.99462	-0.352979	0.7241	0.9997	CTRL unique
LPAR5	0	0.124941	0.121	4.07427	0.0296385	0.9764	0.9997	CTRL unique
LPL	0	0.124941	0.121	4.07427	0.0296385	0.9764	0.9997	CTRL unique
LRIT1	0	0.331728	0.178	4.06458	0.0438172	0.9651	0.9997	CTRL unique
LRRC10	0	0.59463	-0.243	4.04785	-0.0599676	0.9522	0.9997	CTRL unique
LRRC18	0	0.422257	-0.654	4.04244	-0.161901	0.8714	0.9997	CTRL unique
LRRC37A16P	0	0.663456	-0.218	4.04626	-0.0539203	0.957	0.9997	CTRL unique
LRRC71	0	2.88231	-2.141	3.0021	-0.71311	0.4758	0.9997	CTRL unique
LRRIQ4	0	0.124941	0.121	4.07427	0.0296385	0.9764	0.9997	CTRL unique
LRRN4	0	0.59463	-0.243	4.04785	-0.0599676	0.9522	0.9997	CTRL unique
LY6K	0	0.422257	-0.654	4.04244	-0.161901	0.8714	0.9997	CTRL unique
LYL1	0	0.249883	-0.212	4.04047	-0.0524225	0.9582	0.9997	CTRL unique
LYPD8	0	0.663456	-0.218	4.04626	-0.0539203	0.957	0.9997	CTRL unique
LYZL4	0	0.249883	-0.212	4.04047	-0.0524225	0.9582	0.9997	CTRL unique
MACROD2-IT1	0	0.663456	-0.218	4.04626	-0.0539203	0.957	0.9997	CTRL unique
MAG	0	0.297315	0.161	4.0677	0.0395947	0.9684	0.9997	CTRL unique
MAGEB17	0	0.331728	0.178	4.06458	0.0438172	0.9651	0.9997	CTRL unique
MAGEB2	0	0.331728	0.178	4.06458	0.0438172	0.9651	0.9997	CTRL unique
MAP3K20-AS1	0	0.124941	0.121	4.07427	0.0296385	0.9764	0.9997	CTRL unique
MARCH10	0	0.59463	-0.243	4.04785	-0.0599676	0.9522	0.9997	CTRL unique
MATN4	0	0.297315	0.161	4.0677	0.0395947	0.9684	0.9997	CTRL unique
MBL2	0	0.249883	-0.212	4.04047	-0.0524225	0.9582	0.9997	CTRL unique
MC5R	0	0.124941	0.121	4.07427	0.0296385	0.9764	0.9997	CTRL unique
MCCD1P1	0	0.331728	0.178	4.06458	0.0438172	0.9651	0.9997	CTRL unique
MCF2	0	1.45185	-1.373	3.99596	-0.343582	0.7312	0.9997	CTRL unique
MDP1	0	0.331728	0.178	4.06458	0.0438172	0.9651	0.9997	CTRL unique
MDS2	0	0.663456	-0.218	4.04626	-0.0539203	0.957	0.9997	CTRL unique
MEGF11	0	0.249883	-0.212	4.04047	-0.0524225	0.9582	0.9997	CTRL unique
MEIS1-AS3	0	0.331728	0.178	4.06458	0.0438172	0.9651	0.9997	CTRL unique
MEP1B	0	0.331728	0.178	4.06458	0.0438172	0.9651	0.9997	CTRL unique
MESP2	0	0.124941	0.121	4.07427	0.0296385	0.9764	0.9997	CTRL unique
MFNG	0	0.374824	-0.278	4.01452	-0.0692411	0.9448	0.9997	CTRL unique
MFRP	0	0.249883	-0.212	4.04047	-0.0524225	0.9582	0.9997	CTRL unique
MFSD6L	0	0.422257	-0.654	4.04244	-0.161901	0.8714	0.9997	CTRL unique
MFSD7	0	6.46715	-4.434	2.04445	-2.16901	0.03008	0.9997	CTRL unique
MICD	0	0.629043	-0.618	4.034	-0.153263	0.8782	0.9997	CTRL unique
MICE	0	0.297315	0.161	4.0677	0.0395947	0.9684	0.9997	CTRL unique
MIR101-1	0	0.249883	-0.212	4.04047	-0.0524225	0.9582	0.9997	CTRL unique
MIR1183	0	0.124941	0.121	4.07427	0.0296385	0.9764	0.9997	CTRL unique
MIR1249	0	0.926358	-0.99	4.01517	-0.246563	0.8052	0.9997	CTRL unique
MIR1262	0	0.297315	0.161	4.0677	0.0395947	0.9684	0.9997	CTRL unique
MIR1273C	0	0.331728	0.178	4.06458	0.0438172	0.9651	0.9997	CTRL unique
MIR1273F	0	0.124941	0.121	4.07427	0.0296385	0.9764	0.9997	CTRL unique
MIR1276	0	1.25809	-1.326	4.00154	-0.331361	0.7404	0.9997	CTRL unique
MIR1278	0	0.124941	0.121	4.07427	0.0296385	0.9764	0.9997	CTRL unique
MIR1288	0	0.297315	0.161	4.0677	0.0395947	0.9684	0.9997	CTRL unique
MIR1293	0	0.422257	-0.654	4.04244	-0.161901	0.8714	0.9997	CTRL unique
MIR1295A	0	0.124941	0.121	4.07427	0.0296385	0.9764	0.9997	CTRL unique
MIR1295B	0	0.297315	0.161	4.0677	0.0395947	0.9684	0.9997	CTRL unique
MIR1299	0	0.124941	0.121	4.07427	0.0296385	0.9764	0.9997	CTRL unique
MIR1301	0	0.331728	0.178	4.06458	0.0438172	0.9651	0.9997	CTRL unique
MIR132	0	0.297315	0.161	4.0677	0.0395947	0.9684	0.9997	CTRL unique
MIR134	0	0.124941	0.121	4.07427	0.0296385	0.9764	0.9997	CTRL unique
MIR146B	0	0.59463	-0.243	4.04785	-0.0599676	0.9522	0.9997	CTRL unique
MIR148B	0	0.249883	-0.212	4.04047	-0.0524225	0.9582	0.9997	CTRL unique
MIR152	0	0.124941	0.121	4.07427	0.0296385	0.9764	0.9997	CTRL unique
MIR154	0	0.124941	0.121	4.07427	0.0296385	0.9764	0.9997	CTRL unique
MIR155HG	0	0.124941	0.121	4.07427	0.0296385	0.9764	0.9997	CTRL unique
MIR181A1	0	0.331728	0.178	4.06458	0.0438172	0.9651	0.9997	CTRL unique
MIR1915	0	0.124941	0.121	4.07427	0.0296385	0.9764	0.9997	CTRL unique
MIR1972-1	0	0.788397	-0.997	4.02212	-0.247949	0.8042	0.9997	CTRL unique
MIR199A2	0	1.08571	-1.744	3.97844	-0.438447	0.6611	0.9997	CTRL unique
MIR202	0	0.124941	0.121	4.07427	0.0296385	0.9764	0.9997	CTRL unique
MIR219A1	0	0.331728	0.178	4.06458	0.0438172	0.9651	0.9997	CTRL unique
MIR221	0	0.297315	0.161	4.0677	0.0395947	0.9684	0.9997	CTRL unique
MIR23B	0	0.249883	-0.212	4.04047	-0.0524225	0.9582	0.9997	CTRL unique
MIR25	0	0.706552	-1.27	4.00848	-0.31678	0.7514	0.9997	CTRL unique
MIR26B	0	0.331728	0.178	4.06458	0.0438172	0.9651	0.9997	CTRL unique
MIR27B	0	0.913339	-1.363	4.00433	-0.340314	0.7336	0.9997	CTRL unique
MIR300	0	0.124941	0.121	4.07427	0.0296385	0.9764	0.9997	CTRL unique
MIR3132	0	0.124941	0.121	4.07427	0.0296385	0.9764	0.9997	CTRL unique
MIR3136	0	0.297315	0.161	4.0677	0.0395947	0.9684	0.9997	CTRL unique
MIR3153	0	0.297315	0.161	4.0677	0.0395947	0.9684	0.9997	CTRL unique
MIR3155A	0	0.124941	0.121	4.07427	0.0296385	0.9764	0.9997	CTRL unique
MIR3161	0	0.331728	0.178	4.06458	0.0438172	0.9651	0.9997	CTRL unique
MIR3162	0	0.124941	0.121	4.07427	0.0296385	0.9764	0.9997	CTRL unique
MIR3163	0	0.422257	-0.654	4.04244	-0.161901	0.8714	0.9997	CTRL unique
MIR3179-1	0	0.719572	-1.015	4.02342	-0.252241	0.8009	0.9997	CTRL unique
MIR3180-1	0	0.59463	-0.243	4.04785	-0.0599676	0.9522	0.9997	CTRL unique
MIR3188	0	0.124941	0.121	4.07427	0.0296385	0.9764	0.9997	CTRL unique
MIR3192	0	0.629043	-0.618	4.034	-0.153263	0.8782	0.9997	CTRL unique
MIR320E	0	1.82668	-2.179	3.60144	-0.604944	0.5452	0.9997	CTRL unique
MIR339	0	1.63291	-2.624	3.4354	-0.763694	0.445	0.9997	CTRL unique
MIR345	0	0.878926	-1.787	3.97443	-0.449537	0.653	0.9997	CTRL unique
MIR3609	0	0.124941	0.121	4.07427	0.0296385	0.9764	0.9997	CTRL unique
MIR365A	0	0.331728	0.178	4.06458	0.0438172	0.9651	0.9997	CTRL unique
MIR3684	0	0.331728	0.178	4.06458	0.0438172	0.9651	0.9997	CTRL unique
MIR374B	0	2.25762	-3.18	3.01629	-1.05414	0.2918	0.9997	CTRL unique
MIR376A1	0	0.499766	-0.316	4.00036	-0.0789698	0.9371	0.9997	CTRL unique
MIR379	0	0.297315	0.161	4.0677	0.0395947	0.9684	0.9997	CTRL unique
MIR380	0	0.249883	-0.212	4.04047	-0.0524225	0.9582	0.9997	CTRL unique
MIR4253	0	0.124941	0.121	4.07427	0.0296385	0.9764	0.9997	CTRL unique
MIR4254	0	0.331728	0.178	4.06458	0.0438172	0.9651	0.9997	CTRL unique
MIR4296	0	0.297315	0.161	4.0677	0.0395947	0.9684	0.9997	CTRL unique
MIR4301	0	0.331728	0.178	4.06458	0.0438172	0.9651	0.9997	CTRL unique
MIR4322	0	0.663456	-0.218	4.04626	-0.0539203	0.957	0.9997	CTRL unique
MIR4324	0	1.08571	-1.744	3.97844	-0.438447	0.6611	0.9997	CTRL unique
MIR4326	0	0.422257	-0.654	4.04244	-0.161901	0.8714	0.9997	CTRL unique
MIR4421	0	0.124941	0.121	4.07427	0.0296385	0.9764	0.9997	CTRL unique
MIR4440	0	0.995184	-0.456	4.03903	-0.112949	0.9101	0.9997	CTRL unique
MIR4454	0	0.297315	0.161	4.0677	0.0395947	0.9684	0.9997	CTRL unique
MIR4500	0	0.629043	-0.618	4.034	-0.153263	0.8782	0.9997	CTRL unique
MIR4502	0	0.960771	-0.977	4.01652	-0.24336	0.8077	0.9997	CTRL unique
MIR4504	0	0.629043	-0.618	4.034	-0.153263	0.8782	0.9997	CTRL unique
MIR450A1	0	0.249883	-0.212	4.04047	-0.0524225	0.9582	0.9997	CTRL unique
MIR450B	0	0.249883	-0.212	4.04047	-0.0524225	0.9582	0.9997	CTRL unique
MIR4512	0	1.64159	-2.375	3.76717	-0.630369	0.5285	0.9997	CTRL unique
MIR4515	0	0.124941	0.121	4.07427	0.0296385	0.9764	0.9997	CTRL unique
MIR4519	0	0.719572	-1.015	4.02342	-0.252241	0.8009	0.9997	CTRL unique
MIR4520-2	0	0.663456	-0.218	4.04626	-0.0539203	0.957	0.9997	CTRL unique
MIR4525	0	0.663456	-0.218	4.04626	-0.0539203	0.957	0.9997	CTRL unique
MIR4534	0	0.59463	-0.243	4.04785	-0.0599676	0.9522	0.9997	CTRL unique
MIR454	0	0.249883	-0.212	4.04047	-0.0524225	0.9582	0.9997	CTRL unique
MIR4639	0	0.331728	0.178	4.06458	0.0438172	0.9651	0.9997	CTRL unique
MIR4648	0	0.331728	0.178	4.06458	0.0438172	0.9651	0.9997	CTRL unique
MIR4666A	0	0.331728	0.178	4.06458	0.0438172	0.9651	0.9997	CTRL unique
MIR4674	0	0.124941	0.121	4.07427	0.0296385	0.9764	0.9997	CTRL unique
MIR4701	0	0.331728	0.178	4.06458	0.0438172	0.9651	0.9997	CTRL unique
MIR4730	0	0.331728	0.178	4.06458	0.0438172	0.9651	0.9997	CTRL unique
MIR4746	0	0.672139	-1.272	4.01106	-0.317181	0.7511	0.9997	CTRL unique
MIR4747	0	0.124941	0.121	4.07427	0.0296385	0.9764	0.9997	CTRL unique
MIR4766	0	0.124941	0.121	4.07427	0.0296385	0.9764	0.9997	CTRL unique
MIR4787	0	0.124941	0.121	4.07427	0.0296385	0.9764	0.9997	CTRL unique
MIR4794	0	0.297315	0.161	4.0677	0.0395947	0.9684	0.9997	CTRL unique
MIR487B	0	0.124941	0.121	4.07427	0.0296385	0.9764	0.9997	CTRL unique
MIR491	0	0.297315	0.161	4.0677	0.0395947	0.9684	0.9997	CTRL unique
MIR496	0	0.374824	-0.278	4.01452	-0.0692411	0.9448	0.9997	CTRL unique
MIR5089	0	0.331728	0.178	4.06458	0.0438172	0.9651	0.9997	CTRL unique
MIR5091	0	0.124941	0.121	4.07427	0.0296385	0.9764	0.9997	CTRL unique
MIR5094	0	0.249883	-0.212	4.04047	-0.0524225	0.9582	0.9997	CTRL unique
MIR541	0	0.249883	-0.212	4.04047	-0.0524225	0.9582	0.9997	CTRL unique
MIR545	0	0.331728	0.178	4.06458	0.0438172	0.9651	0.9997	CTRL unique
MIR548AR	0	0.331728	0.178	4.06458	0.0438172	0.9651	0.9997	CTRL unique
MIR548AT	0	0.960771	-0.977	4.01652	-0.24336	0.8077	0.9997	CTRL unique
MIR548F2	0	0.124941	0.121	4.07427	0.0296385	0.9764	0.9997	CTRL unique
MIR548L	0	0.331728	0.178	4.06458	0.0438172	0.9651	0.9997	CTRL unique
MIR550A1	0	0.331728	0.178	4.06458	0.0438172	0.9651	0.9997	CTRL unique
MIR551A	0	0.124941	0.121	4.07427	0.0296385	0.9764	0.9997	CTRL unique
MIR553	0	0.297315	0.161	4.0677	0.0395947	0.9684	0.9997	CTRL unique
MIR5582	0	0.331728	0.178	4.06458	0.0438172	0.9651	0.9997	CTRL unique
MIR5585	0	0.249883	-0.212	4.04047	-0.0524225	0.9582	0.9997	CTRL unique
MIR563	0	0.663456	-0.218	4.04626	-0.0539203	0.957	0.9997	CTRL unique
MIR567	0	0.331728	0.178	4.06458	0.0438172	0.9651	0.9997	CTRL unique
MIR578	0	0.124941	0.121	4.07427	0.0296385	0.9764	0.9997	CTRL unique
MIR579	0	0.297315	0.161	4.0677	0.0395947	0.9684	0.9997	CTRL unique
MIR588	0	0.124941	0.121	4.07427	0.0296385	0.9764	0.9997	CTRL unique
MIR593	0	0.331728	0.178	4.06458	0.0438172	0.9651	0.9997	CTRL unique
MIR608	0	0.297315	0.161	4.0677	0.0395947	0.9684	0.9997	CTRL unique
MIR6165	0	1.90852	-1.87	3.55178	-0.526559	0.5985	0.9997	CTRL unique
MIR617	0	0.124941	0.121	4.07427	0.0296385	0.9764	0.9997	CTRL unique
MIR620	0	0.663456	-0.218	4.04626	-0.0539203	0.957	0.9997	CTRL unique
MIR625	0	0.297315	0.161	4.0677	0.0395947	0.9684	0.9997	CTRL unique
MIR628	0	0.331728	0.178	4.06458	0.0438172	0.9651	0.9997	CTRL unique
MIR646	0	0.297315	0.161	4.0677	0.0395947	0.9684	0.9997	CTRL unique
MIR655	0	0.124941	0.121	4.07427	0.0296385	0.9764	0.9997	CTRL unique
MIR661	0	0.297315	0.161	4.0677	0.0395947	0.9684	0.9997	CTRL unique
MIR6739	0	0.499766	-0.316	4.00036	-0.0789698	0.9371	0.9997	CTRL unique
MIR6759	0	0.629043	-0.618	4.034	-0.153263	0.8782	0.9997	CTRL unique
MIR6761	0	0.331728	0.178	4.06458	0.0438172	0.9651	0.9997	CTRL unique
MIR6780A	0	0.663456	-0.218	4.04626	-0.0539203	0.957	0.9997	CTRL unique
MIR6780B	0	0.297315	0.161	4.0677	0.0395947	0.9684	0.9997	CTRL unique
MIR6793	0	0.374824	-0.278	4.01452	-0.0692411	0.9448	0.9997	CTRL unique
MIR6797	0	0.297315	0.161	4.0677	0.0395947	0.9684	0.9997	CTRL unique
MIR6828	0	0.297315	0.161	4.0677	0.0395947	0.9684	0.9997	CTRL unique
MIR6859-2	0	0.331728	0.178	4.06458	0.0438172	0.9651	0.9997	CTRL unique
MIR6859-3	0	0.331728	0.178	4.06458	0.0438172	0.9651	0.9997	CTRL unique
MIR7106	0	0.124941	0.121	4.07427	0.0296385	0.9764	0.9997	CTRL unique
MIR7111	0	0.297315	0.161	4.0677	0.0395947	0.9684	0.9997	CTRL unique
MIR7161	0	0.663456	-0.218	4.04626	-0.0539203	0.957	0.9997	CTRL unique
MIR7845	0	0.663456	-0.218	4.04626	-0.0539203	0.957	0.9997	CTRL unique
MIR7848	0	0.124941	0.121	4.07427	0.0296385	0.9764	0.9997	CTRL unique
MIR7851	0	0.59463	-0.243	4.04785	-0.0599676	0.9522	0.9997	CTRL unique
MIR7978	0	0.124941	0.121	4.07427	0.0296385	0.9764	0.9997	CTRL unique
MIR8058	0	0.249883	-0.212	4.04047	-0.0524225	0.9582	0.9997	CTRL unique
MIR8081	0	0.331728	0.178	4.06458	0.0438172	0.9651	0.9997	CTRL unique
MIR8082	0	0.456669	-0.645	4.0397	-0.159751	0.8731	0.9997	CTRL unique
MIR93	0	0.331728	0.178	4.06458	0.0438172	0.9651	0.9997	CTRL unique
MIRLET7C	0	0.249883	-0.212	4.04047	-0.0524225	0.9582	0.9997	CTRL unique
MIRLET7F1	0	0.913339	-1.363	4.00433	-0.340314	0.7336	0.9997	CTRL unique
MKRN2OS	0	0.297315	0.161	4.0677	0.0395947	0.9684	0.9997	CTRL unique
MMP21	0	1.37001	-1.793	3.99018	-0.449402	0.6531	0.9997	CTRL unique
MMP7	0	0.297315	0.161	4.0677	0.0395947	0.9684	0.9997	CTRL unique
MOG	0	0.249883	-0.212	4.04047	-0.0524225	0.9582	0.9997	CTRL unique
MPPED1	0	0.124941	0.121	4.07427	0.0296385	0.9764	0.9997	CTRL unique
MRO	0	0.297315	0.161	4.0677	0.0395947	0.9684	0.9997	CTRL unique
MROH5	0	0.297315	0.161	4.0677	0.0395947	0.9684	0.9997	CTRL unique
MROH7-TTC4	0	1.77087	-2.481	3.34062	-0.742696	0.4577	0.9997	CTRL unique
MRPL35P3	0	0.124941	0.121	4.07427	0.0296385	0.9764	0.9997	CTRL unique
MRPS24	0	1.56409	-2.076	3.843	-0.540193	0.5891	0.9997	CTRL unique
MS4A10	0	0.297315	0.161	4.0677	0.0395947	0.9684	0.9997	CTRL unique
MT-TI	0	0.124941	0.121	4.07427	0.0296385	0.9764	0.9997	CTRL unique
MT-TM	0	0.124941	0.121	4.07427	0.0296385	0.9764	0.9997	CTRL unique
MT1P1	0	0.249883	-0.212	4.04047	-0.0524225	0.9582	0.9997	CTRL unique
MTL5	0	0.249883	-0.212	4.04047	-0.0524225	0.9582	0.9997	CTRL unique
MTRNR2L2	0	0.629043	-0.618	4.034	-0.153263	0.8782	0.9997	CTRL unique
MTRNR2L4	0	0.297315	0.161	4.0677	0.0395947	0.9684	0.9997	CTRL unique
MUC13	0	0.331728	0.178	4.06458	0.0438172	0.9651	0.9997	CTRL unique
MX2	0	0.124941	0.121	4.07427	0.0296385	0.9764	0.9997	CTRL unique
MYBPC3	0	0.297315	0.161	4.0677	0.0395947	0.9684	0.9997	CTRL unique
MYCBP2-AS1	0	0.629043	-0.618	4.034	-0.153263	0.8782	0.9997	CTRL unique
MYEOV	0	0.547198	-1.039	4.02048	-0.258323	0.7962	0.9997	CTRL unique
MYO1A	0	1.0513	-1.759	3.97717	-0.442202	0.6583	0.9997	CTRL unique
MYO7B	0	1.34862	-1.979	3.74982	-0.527829	0.5976	0.9997	CTRL unique
MYOC	0	0.124941	0.121	4.07427	0.0296385	0.9764	0.9997	CTRL unique
NAP1L2	0	0.331728	0.178	4.06458	0.0438172	0.9651	0.9997	CTRL unique
NBPF13P	0	0.331728	0.178	4.06458	0.0438172	0.9651	0.9997	CTRL unique
NCBP2L	0	0.124941	0.121	4.07427	0.0296385	0.9764	0.9997	CTRL unique
NCCRP1	0	0.547198	-1.039	4.02048	-0.258323	0.7962	0.9997	CTRL unique
NCLP1	0	0.124941	0.121	4.07427	0.0296385	0.9764	0.9997	CTRL unique
NCMAP	0	0.124941	0.121	4.07427	0.0296385	0.9764	0.9997	CTRL unique
NCRNA00114	0	0.59463	-0.243	4.04785	-0.0599676	0.9522	0.9997	CTRL unique
NCRNA00161	0	0.331728	0.178	4.06458	0.0438172	0.9651	0.9997	CTRL unique
NCRNA00167	0	0.124941	0.121	4.07427	0.0296385	0.9764	0.9997	CTRL unique
NEU2	0	0.753985	-1.41	3.99462	-0.352979	0.7241	0.9997	CTRL unique
NEURL3	0	1.32691	-0.599	4.03148	-0.14868	0.8818	0.9997	CTRL unique
NFAM1	0	0.124941	0.121	4.07427	0.0296385	0.9764	0.9997	CTRL unique
NGF	0	1.86977	-2.397	3.57558	-0.670443	0.5026	0.9997	CTRL unique
NKX1-2	0	0.124941	0.121	4.07427	0.0296385	0.9764	0.9997	CTRL unique
NKX6-3	0	0.124941	0.121	4.07427	0.0296385	0.9764	0.9997	CTRL unique
NLRP12	0	0.297315	0.161	4.0677	0.0395947	0.9684	0.9997	CTRL unique
NLRP14	0	0.124941	0.121	4.07427	0.0296385	0.9764	0.9997	CTRL unique
NLRP9	0	0.124941	0.121	4.07427	0.0296385	0.9764	0.9997	CTRL unique
NOS2P1	0	0.249883	-0.212	4.04047	-0.0524225	0.9582	0.9997	CTRL unique
NOS3	0	0.663456	-0.218	4.04626	-0.0539203	0.957	0.9997	CTRL unique
NPFFR1	0	0.249883	-0.212	4.04047	-0.0524225	0.9582	0.9997	CTRL unique
NPFFR2	0	0.124941	0.121	4.07427	0.0296385	0.9764	0.9997	CTRL unique
NPHS1	0	4.22226	-4.043	2.36528	-1.70944	0.08737	0.9997	CTRL unique
NPIPA2	0	0.456669	-0.645	4.0397	-0.159751	0.8731	0.9997	CTRL unique
NPSR1	0	0.331728	0.178	4.06458	0.0438172	0.9651	0.9997	CTRL unique
NPY	0	0.999531	-0.381	3.9772	-0.0958388	0.9236	0.9997	CTRL unique
NPY2R	0	0.297315	0.161	4.0677	0.0395947	0.9684	0.9997	CTRL unique
NR0B1	0	0.249883	-0.212	4.04047	-0.0524225	0.9582	0.9997	CTRL unique
NRG3	0	0.124941	0.121	4.07427	0.0296385	0.9764	0.9997	CTRL unique
NRSN1	0	0.124941	0.121	4.07427	0.0296385	0.9764	0.9997	CTRL unique
NUGGC	0	1.38303	-2.073	3.7014	-0.560036	0.5755	0.9997	CTRL unique
NUTM1	0	0.124941	0.121	4.07427	0.0296385	0.9764	0.9997	CTRL unique
NUTM2G	0	0.249883	-0.212	4.04047	-0.0524225	0.9582	0.9997	CTRL unique
OASL	0	0.124941	0.121	4.07427	0.0296385	0.9764	0.9997	CTRL unique
ONECUT1	0	0.788397	-0.997	4.02212	-0.247949	0.8042	0.9997	CTRL unique
OPN1SW	0	0.124941	0.121	4.07427	0.0296385	0.9764	0.9997	CTRL unique
OR13C5	0	0.124941	0.121	4.07427	0.0296385	0.9764	0.9997	CTRL unique
OR1B1	0	0.124941	0.121	4.07427	0.0296385	0.9764	0.9997	CTRL unique
OR1L8	0	0.59463	-0.243	4.04785	-0.0599676	0.9522	0.9997	CTRL unique
OR2A1	0	0.422257	-0.654	4.04244	-0.161901	0.8714	0.9997	CTRL unique
OR2A42	0	1.64593	-2.142	3.45887	-0.619348	0.5357	0.9997	CTRL unique
OR2A7	0	0.297315	0.161	4.0677	0.0395947	0.9684	0.9997	CTRL unique
OR2B8P	0	0.331728	0.178	4.06458	0.0438172	0.9651	0.9997	CTRL unique
OR2F1	0	0.249883	-0.212	4.04047	-0.0524225	0.9582	0.9997	CTRL unique
OR2L2	0	0.297315	0.161	4.0677	0.0395947	0.9684	0.9997	CTRL unique
OR2S2	0	0.374824	-0.278	4.01452	-0.0692411	0.9448	0.9997	CTRL unique
OR2W6P	0	0.124941	0.121	4.07427	0.0296385	0.9764	0.9997	CTRL unique
OR51A10P	0	0.422257	-0.654	4.04244	-0.161901	0.8714	0.9997	CTRL unique
OR51AB1P	0	0.331728	0.178	4.06458	0.0438172	0.9651	0.9997	CTRL unique
OR51B2	0	0.297315	0.161	4.0677	0.0395947	0.9684	0.9997	CTRL unique
OR51G2	0	0.297315	0.161	4.0677	0.0395947	0.9684	0.9997	CTRL unique
OR51L1	0	0.663456	-0.218	4.04626	-0.0539203	0.957	0.9997	CTRL unique
OR52H1	0	0.297315	0.161	4.0677	0.0395947	0.9684	0.9997	CTRL unique
OR52N4	0	0.124941	0.121	4.07427	0.0296385	0.9764	0.9997	CTRL unique
OR52V1P	0	0.960771	-0.977	4.01652	-0.24336	0.8077	0.9997	CTRL unique
OR6J1	0	0.331728	0.178	4.06458	0.0438172	0.9651	0.9997	CTRL unique
OR7A5	0	0.663456	-0.218	4.04626	-0.0539203	0.957	0.9997	CTRL unique
OR7E11P	0	0.124941	0.121	4.07427	0.0296385	0.9764	0.9997	CTRL unique
OR7E122P	0	0.124941	0.121	4.07427	0.0296385	0.9764	0.9997	CTRL unique
OR7E14P	0	0.124941	0.121	4.07427	0.0296385	0.9764	0.9997	CTRL unique
OR7E19P	0	0.249883	-0.212	4.04047	-0.0524225	0.9582	0.9997	CTRL unique
OR7E29P	0	0.249883	-0.212	4.04047	-0.0524225	0.9582	0.9997	CTRL unique
OR7E2P	0	0.331728	0.178	4.06458	0.0438172	0.9651	0.9997	CTRL unique
OR7H1P	0	0.297315	0.161	4.0677	0.0395947	0.9684	0.9997	CTRL unique
OR7L1P	0	0.663456	-0.218	4.04626	-0.0539203	0.957	0.9997	CTRL unique
OR8F1P	0	0.124941	0.121	4.07427	0.0296385	0.9764	0.9997	CTRL unique
OTC	0	0.456669	-0.645	4.0397	-0.159751	0.8731	0.9997	CTRL unique
OTOA	0	1.21065	-2.101	3.90585	-0.538012	0.5906	0.9997	CTRL unique
OTX1	0	0.59463	-0.243	4.04785	-0.0599676	0.9522	0.9997	CTRL unique
OTX2	0	0.663456	-0.218	4.04626	-0.0539203	0.957	0.9997	CTRL unique
OVOS	0	1.01689	-1.236	4.01496	-0.307874	0.7582	0.9997	CTRL unique
OXT	0	0.331728	0.178	4.06458	0.0438172	0.9651	0.9997	CTRL unique
P2RX7	0	1.87411	-2.454	3.26809	-0.750758	0.4528	0.9997	CTRL unique
PA2G4P1	0	0.124941	0.121	4.07427	0.0296385	0.9764	0.9997	CTRL unique
PA2G4P3	0	0.124941	0.121	4.07427	0.0296385	0.9764	0.9997	CTRL unique
PADI4	0	0.331728	0.178	4.06458	0.0438172	0.9651	0.9997	CTRL unique
PAK6	0	0.124941	0.121	4.07427	0.0296385	0.9764	0.9997	CTRL unique
PARVG	0	0.331728	0.178	4.06458	0.0438172	0.9651	0.9997	CTRL unique
PCBP2-OT1	0	0.331728	0.178	4.06458	0.0438172	0.9651	0.9997	CTRL unique
PCDH11X	0	0.124941	0.121	4.07427	0.0296385	0.9764	0.9997	CTRL unique
PCDH11Y	0	0.297315	0.161	4.0677	0.0395947	0.9684	0.9997	CTRL unique
PCDH20	0	0.331728	0.178	4.06458	0.0438172	0.9651	0.9997	CTRL unique
PCDHA1	0	1.65864	-0.64	4.01833	-0.159229	0.8735	0.9997	CTRL unique
PCDHA9	0	1.2925	-1.199	4.00869	-0.299144	0.7648	0.9997	CTRL unique
PCDHGB3	0	2.24025	-1.999	3.32485	-0.60131	0.5476	0.9997	CTRL unique
PDE8B	0	0.547198	-1.039	4.02048	-0.258323	0.7962	0.9997	CTRL unique
PF4V1	0	0.297315	0.161	4.0677	0.0395947	0.9684	0.9997	CTRL unique
PFN1P3	0	0.124941	0.121	4.07427	0.0296385	0.9764	0.9997	CTRL unique
PGA3	0	0.663456	-0.218	4.04626	-0.0539203	0.957	0.9997	CTRL unique
PGA4	0	2.41293	-1.693	3.25143	-0.52081	0.6025	0.9997	CTRL unique
PGDP1	0	0.124941	0.121	4.07427	0.0296385	0.9764	0.9997	CTRL unique
PGLYRP2	0	0.124941	0.121	4.07427	0.0296385	0.9764	0.9997	CTRL unique
PHOX2A	0	0.124941	0.121	4.07427	0.0296385	0.9764	0.9997	CTRL unique
PI16	0	0.297315	0.161	4.0677	0.0395947	0.9684	0.9997	CTRL unique
PIK3R2	0	1.17624	-2.116	3.95187	-0.535544	0.5923	0.9997	CTRL unique
PKD1L3	0	0.547198	-1.039	4.02048	-0.258323	0.7962	0.9997	CTRL unique
PKDREJ	0	0.499766	-0.316	4.00036	-0.0789698	0.9371	0.9997	CTRL unique
PLA2G12B	0	0.124941	0.121	4.07427	0.0296385	0.9764	0.9997	CTRL unique
PLA2G2A	0	1.32691	-0.599	4.03148	-0.14868	0.8818	0.9997	CTRL unique
PLA2G4D	0	0.374824	-0.278	4.01452	-0.0692411	0.9448	0.9997	CTRL unique
PLA2G4F	0	0.891946	-0.461	4.03702	-0.114123	0.9091	0.9997	CTRL unique
PLD5	0	2.35248	-3.11	2.96173	-1.05005	0.2937	0.9997	CTRL unique
PLG	0	1.08571	-1.744	3.97844	-0.438447	0.6611	0.9997	CTRL unique
PLPP4	0	0.719572	-1.015	4.02342	-0.252241	0.8009	0.9997	CTRL unique
PMS2L2	0	0.374824	-0.278	4.01452	-0.0692411	0.9448	0.9997	CTRL unique
PNPLA1	0	0.422257	-0.654	4.04244	-0.161901	0.8714	0.9997	CTRL unique
POM121L9P	0	1.14183	-1.614	3.99471	-0.404026	0.6862	0.9997	CTRL unique
POMC	0	0.663456	-0.218	4.04626	-0.0539203	0.957	0.9997	CTRL unique
POU4F2	0	0.331728	0.178	4.06458	0.0438172	0.9651	0.9997	CTRL unique
PPIAL4C	0	0.124941	0.121	4.07427	0.0296385	0.9764	0.9997	CTRL unique
PPP1R16B	0	0.331728	0.178	4.06458	0.0438172	0.9651	0.9997	CTRL unique
PRC1	0	0.422257	-0.654	4.04244	-0.161901	0.8714	0.9997	CTRL unique
PRDM12	0	0.456669	-0.645	4.0397	-0.159751	0.8731	0.9997	CTRL unique
PRDM13	0	0.124941	0.121	4.07427	0.0296385	0.9764	0.9997	CTRL unique
PRICKLE4	0	0.331728	0.178	4.06458	0.0438172	0.9651	0.9997	CTRL unique
PRKCB	0	1.47356	-2.326	3.59865	-0.646331	0.5181	0.9997	CTRL unique
PROK2	0	1.25375	-2.336	3.85777	-0.60542	0.5449	0.9997	CTRL unique
PRPF19P	0	0.422257	-0.654	4.04244	-0.161901	0.8714	0.9997	CTRL unique
PRR15L	0	0.297315	0.161	4.0677	0.0395947	0.9684	0.9997	CTRL unique
PRR5-ARHGAP8	0	0.422257	-0.654	4.04244	-0.161901	0.8714	0.9997	CTRL unique
PRSS29P	0	0.753985	-1.41	3.99462	-0.352979	0.7241	0.9997	CTRL unique
PRSS3	0	0.124941	0.121	4.07427	0.0296385	0.9764	0.9997	CTRL unique
PRSS54	0	0.124941	0.121	4.07427	0.0296385	0.9764	0.9997	CTRL unique
PRSS55	0	0.297315	0.161	4.0677	0.0395947	0.9684	0.9997	CTRL unique
PRSS8	0	1.58981	-1.538	3.83049	-0.401483	0.6881	0.9997	CTRL unique
PSCA	0	0.753985	-1.41	3.99462	-0.352979	0.7241	0.9997	CTRL unique
PSG2	0	0.663456	-0.218	4.04626	-0.0539203	0.957	0.9997	CTRL unique
PSG6	0	0.59463	-0.243	4.04785	-0.0599676	0.9522	0.9997	CTRL unique
PSMD10P	0	0.124941	0.121	4.07427	0.0296385	0.9764	0.9997	CTRL unique
PSMD15	0	0.331728	0.178	4.06458	0.0438172	0.9651	0.9997	CTRL unique
PTH2R	0	0.59463	-0.243	4.04785	-0.0599676	0.9522	0.9997	CTRL unique
PWRN1	0	6.22161	-3.19	2.24316	-1.42226	0.155	0.9997	CTRL unique
PZP	0	0.719572	-1.015	4.02342	-0.252241	0.8009	0.9997	CTRL unique
RAB40AL	0	0.124941	0.121	4.07427	0.0296385	0.9764	0.9997	CTRL unique
RAD51	0	0.331728	0.178	4.06458	0.0438172	0.9651	0.9997	CTRL unique
RAET1G	0	0.629043	-0.618	4.034	-0.153263	0.8782	0.9997	CTRL unique
RAET1K	0	0.331728	0.178	4.06458	0.0438172	0.9651	0.9997	CTRL unique
RAET1L	0	0.297315	0.161	4.0677	0.0395947	0.9684	0.9997	CTRL unique
RAG2	0	0.331728	0.178	4.06458	0.0438172	0.9651	0.9997	CTRL unique
RASSF10	0	1.64593	-2.142	3.45887	-0.619348	0.5357	0.9997	CTRL unique
RBBP8NL	0	0.124941	0.121	4.07427	0.0296385	0.9764	0.9997	CTRL unique
RBP4	0	0.331728	0.178	4.06458	0.0438172	0.9651	0.9997	CTRL unique
RDH8	0	0.124941	0.121	4.07427	0.0296385	0.9764	0.9997	CTRL unique
RF00045	0	0.297315	0.161	4.0677	0.0395947	0.9684	0.9997	CTRL unique
RF00091	0	0.629043	-0.618	4.034	-0.153263	0.8782	0.9997	CTRL unique
RF00100	0	0.59463	-0.243	4.04785	-0.0599676	0.9522	0.9997	CTRL unique
RF00137	0	0.124941	0.121	4.07427	0.0296385	0.9764	0.9997	CTRL unique
RF00139	0	0.926358	-0.99	4.01517	-0.246563	0.8052	0.9997	CTRL unique
RF00157	0	0.663456	-0.218	4.04626	-0.0539203	0.957	0.9997	CTRL unique
RF00265	0	0.331728	0.178	4.06458	0.0438172	0.9651	0.9997	CTRL unique
RF00279	0	0.331728	0.178	4.06458	0.0438172	0.9651	0.9997	CTRL unique
RF00394	0	1.12013	-1.214	4.01418	-0.302538	0.7622	0.9997	CTRL unique
RF00409	0	0.297315	0.161	4.0677	0.0395947	0.9684	0.9997	CTRL unique
RF00416	0	0.331728	0.178	4.06458	0.0438172	0.9651	0.9997	CTRL unique
RF00494	0	0.297315	0.161	4.0677	0.0395947	0.9684	0.9997	CTRL unique
RF00537	0	1.22367	-1.218	4.00689	-0.304066	0.7611	0.9997	CTRL unique
RF00554	0	1.25809	-1.326	4.00154	-0.331361	0.7404	0.9997	CTRL unique
RF00561	0	0.59463	-0.243	4.04785	-0.0599676	0.9522	0.9997	CTRL unique
RF00564	0	0.59463	-0.243	4.04785	-0.0599676	0.9522	0.9997	CTRL unique
RF00573	0	1.00387	-2.023	3.96501	-0.510185	0.6099	0.9997	CTRL unique
RF00598	0	0.124941	0.121	4.07427	0.0296385	0.9764	0.9997	CTRL unique
RF01946	0	0.124941	0.121	4.07427	0.0296385	0.9764	0.9997	CTRL unique
RF01948	0	0.297315	0.161	4.0677	0.0395947	0.9684	0.9997	CTRL unique
RF01974	0	0.663456	-0.218	4.04626	-0.0539203	0.957	0.9997	CTRL unique
RF02122	0	0.331728	0.178	4.06458	0.0438172	0.9651	0.9997	CTRL unique
RF02130	0	0.663456	-0.218	4.04626	-0.0539203	0.957	0.9997	CTRL unique
RF02135	0	0.124941	0.121	4.07427	0.0296385	0.9764	0.9997	CTRL unique
RF02272	0	0.124941	0.121	4.07427	0.0296385	0.9764	0.9997	CTRL unique
RGL3	0	2.08121	-0.611	3.75881	-0.162424	0.871	0.9997	CTRL unique
RGL4	0	0.844513	-1.377	4.00567	-0.343664	0.7311	0.9997	CTRL unique
RGS18	0	0.124941	0.121	4.07427	0.0296385	0.9764	0.9997	CTRL unique
RGS21	0	0.297315	0.161	4.0677	0.0395947	0.9684	0.9997	CTRL unique
RHOH	0	0.124941	0.121	4.07427	0.0296385	0.9764	0.9997	CTRL unique
RHOXF1	0	1.47356	-2.326	3.59865	-0.646331	0.5181	0.9997	CTRL unique
RIC3	0	0.629043	-0.618	4.034	-0.153263	0.8782	0.9997	CTRL unique
RIMBP3C	0	0.672139	-1.272	4.01106	-0.317181	0.7511	0.9997	CTRL unique
RIMKLB2	0	0.297315	0.161	4.0677	0.0395947	0.9684	0.9997	CTRL unique
RIPPLY2	0	0.456669	-0.645	4.0397	-0.159751	0.8731	0.9997	CTRL unique
RIPPLY3	0	0.331728	0.178	4.06458	0.0438172	0.9651	0.9997	CTRL unique
RN7SKP150	0	0.297315	0.161	4.0677	0.0395947	0.9684	0.9997	CTRL unique
RN7SKP153	0	0.124941	0.121	4.07427	0.0296385	0.9764	0.9997	CTRL unique
RN7SKP160	0	0.719572	-1.015	4.02342	-0.252241	0.8009	0.9997	CTRL unique
RN7SKP169	0	0.331728	0.178	4.06458	0.0438172	0.9651	0.9997	CTRL unique
RN7SKP179	0	0.249883	-0.212	4.04047	-0.0524225	0.9582	0.9997	CTRL unique
RN7SKP213	0	1.18926	-0.513	4.01918	-0.127524	0.8985	0.9997	CTRL unique
RN7SKP240	0	0.719572	-1.015	4.02342	-0.252241	0.8009	0.9997	CTRL unique
RN7SKP249	0	0.456669	-0.645	4.0397	-0.159751	0.8731	0.9997	CTRL unique
RN7SKP266	0	0.124941	0.121	4.07427	0.0296385	0.9764	0.9997	CTRL unique
RN7SKP276	0	1.17624	-2.116	3.95187	-0.535544	0.5923	0.9997	CTRL unique
RN7SKP292	0	0.331728	0.178	4.06458	0.0438172	0.9651	0.9997	CTRL unique
RN7SKP296	0	2.47742	-3.23	2.90054	-1.11363	0.2654	0.9997	CTRL unique
RN7SKP30	0	0.629043	-0.618	4.034	-0.153263	0.8782	0.9997	CTRL unique
RN7SKP38	0	0.456669	-0.645	4.0397	-0.159751	0.8731	0.9997	CTRL unique
RN7SKP40	0	0.124941	0.121	4.07427	0.0296385	0.9764	0.9997	CTRL unique
RN7SKP51	0	0.331728	0.178	4.06458	0.0438172	0.9651	0.9997	CTRL unique
RN7SKP76	0	0.249883	-0.212	4.04047	-0.0524225	0.9582	0.9997	CTRL unique
RN7SKP77	0	0.124941	0.121	4.07427	0.0296385	0.9764	0.9997	CTRL unique
RN7SL105P	0	0.124941	0.121	4.07427	0.0296385	0.9764	0.9997	CTRL unique
RN7SL11P	0	0.249883	-0.212	4.04047	-0.0524225	0.9582	0.9997	CTRL unique
RN7SL124P	0	0.124941	0.121	4.07427	0.0296385	0.9764	0.9997	CTRL unique
RN7SL131P	0	0.331728	0.178	4.06458	0.0438172	0.9651	0.9997	CTRL unique
RN7SL141P	0	0.124941	0.121	4.07427	0.0296385	0.9764	0.9997	CTRL unique
RN7SL146P	0	0.331728	0.178	4.06458	0.0438172	0.9651	0.9997	CTRL unique
RN7SL219P	0	0.913339	-1.363	4.00433	-0.340314	0.7336	0.9997	CTRL unique
RN7SL251P	0	0.422257	-0.654	4.04244	-0.161901	0.8714	0.9997	CTRL unique
RN7SL308P	0	0.124941	0.121	4.07427	0.0296385	0.9764	0.9997	CTRL unique
RN7SL313P	0	0.663456	-0.218	4.04626	-0.0539203	0.957	0.9997	CTRL unique
RN7SL320P	0	0.663456	-0.218	4.04626	-0.0539203	0.957	0.9997	CTRL unique
RN7SL328P	0	0.719572	-1.015	4.02342	-0.252241	0.8009	0.9997	CTRL unique
RN7SL329P	0	0.297315	0.161	4.0677	0.0395947	0.9684	0.9997	CTRL unique
RN7SL342P	0	0.124941	0.121	4.07427	0.0296385	0.9764	0.9997	CTRL unique
RN7SL344P	0	0.249883	-0.212	4.04047	-0.0524225	0.9582	0.9997	CTRL unique
[truncated: 2,525 more rows]
