# Supplementary material for: Three-dimensional tissue engineered skeletal muscle modelling facioscapulohumeral muscular dystrophy
Source: Brain. 2024 Nov 18;148(5):1723–39. doi: 10.1093/brain/awae379 (PMC12074006; doi:10.1093/brain/awae379)
Supplement: awae379_Supplementary_Data [file awae379_supplementary_data.zip › brain-2024-01708-File013.xlsx]

## Sheet: Sheet1
SYMBOL	2399_FSHD_2D	2438_FSHD_2D	rfll5_FSHD_2D	2399_Control_2D	2438_Control_2D	rfll5_Control_2D	2399_FSHD_3D	2438_FSHD_3D	rfll5_FSHD_3D	2399_Control_3D	2438_Control_3D	rfll5_Control_3D
A1BG	0.880559	0.582344	0	2.98423	0	2.70449	2.13326	4.53044	0	2.29012	2.06911	3.08771
A1BG-AS1	46.6696	45.4228	49.1033	32.8265	28.0891	45.9764	39.2521	64.9364	39.2578	32.9205	51.7278	47.0876
A1CF	0	0	0	0	0	0	1.27996	0	0	0	0	0
A2M	1913.46	833.916	915.337	1677.13	302.37	993.902	10313.1	1312.32	1134.34	3076.5	2150.5	1671.99
A2ML1	0	0	0	0	0	0	0.426653	0	0	0	0	0
A3GALT2	0	0	0	5.96845	1.6523	0	0	0	0	0.286266	1.37941	0
A4GALT	140.009	111.81	85.6161	164.132	49.5689	58.1466	96.8502	73.9973	57.8536	94.7539	34.4852	47.0876
AAAS	154.098	179.362	190.118	131.306	102.442	150.099	199.674	157.055	165.296	198.096	211.05	203.789
AACS	91.5782	109.481	108.279	83.5583	115.661	100.066	110.93	141.954	99.1776	91.0324	161.391	121.193
AADAT	53.7141	55.905	35.2537	35.8107	76.0057	63.5556	40.1054	67.9567	64.0522	68.7037	62.0734	66.3857
AAED1	80.1309	54.158	39.0309	44.7634	41.3074	41.9197	31.1457	24.1624	47.5226	25.7639	28.9676	26.2455
AAGAB	208.693	227.696	211.522	190.99	156.968	204.189	210.767	134.403	123.972	184.641	146.907	152.842
AAK1	184.917	222.455	245.517	247.691	183.405	248.814	320.416	220.482	245.878	159.736	260.708	277.894
AAMDC	132.084	75.1223	60.4349	74.6056	79.3103	54.0899	59.7314	105.71	88.8466	62.9784	33.1058	34.7367
AAMP	909.618	816.446	765.508	701.293	746.839	685.589	609.26	643.323	590.933	497.53	484.862	528.77
AANAT	0.880559	0	0	0	0	0	1.27996	3.0203	0	0	0	0
AAR2	214.856	207.314	200.191	158.164	234.626	186.61	184.741	225.012	196.289	195.806	184.151	203.017
AARD	0.880559	0	1.25906	0	1.6523	1.35225	0	3.0203	8.2648	0.286266	1.37941	3.85964
AARS	771.37	798.393	596.794	793.804	745.186	632.852	880.185	676.546	630.191	688.469	581.421	561.191
AARS2	99.5032	98.9984	109.538	101.464	100.79	98.7141	113.49	166.116	117.773	109.926	131.044	132
AARSD1	1.76112	7.57047	7.55436	2.98423	4.95689	5.40899	3.83988	3.0203	6.1986	8.01544	11.0353	15.4385
AASDH	62.5197	57.652	51.6215	77.5899	47.9166	66.2601	49.0651	46.8146	43.3902	47.2338	62.0734	46.3156
AASDHPPT	324.046	281.854	283.288	241.722	277.586	235.291	249.165	235.583	214.885	266.227	288.296	273.262
AASS	123.278	182.856	169.973	208.896	143.75	189.315	77.6508	184.238	142.568	130.823	220.705	230.806
AATF	213.976	255.067	209.004	214.864	236.279	251.518	212.046	212.931	241.745	216.989	138.631	154.385
AATK	7.92503	11.6469	12.5906	14.9211	8.26149	1.35225	21.3326	46.8146	72.317	43.2261	75.1778	57.8945
AB015752.3	0	1.16469	0	0	0	2.70449	0.426653	0	0	0.572531	0.689704	0.771927
AB015752.4	0	0	0	0	0	0	0	0	0	0.572531	0	0
AB019441.29	17.6112	5.24109	7.55436	26.858	16.523	6.76124	2.13326	19.6319	12.3972	0.858797	1.37941	3.85964
ABALON	0	0.582344	0	0	0	6.76124	0.426653	0	0	0.286266	0	1.54385
ABAT	76.6087	73.3753	81.8389	56.7003	56.1781	35.1584	81.064	190.279	200.421	149.144	197.945	196.07
ABBA01000934.1	0.880559	0	0	0	1.6523	0	0.426653	3.0203	0	0	0	0
ABC12-49244600F4.3	5.28336	12.8116	13.8497	0	11.5661	10.818	11.093	24.1624	16.5296	8.87423	15.1735	13.8947
ABC12-49244600F4.4	0	0	0	0	0	0	0.426653	0	0	0	0	0
ABC13-47488600E17.1	0.880559	0	0	0	0	0	2.55992	0	2.0662	1.14506	2.06911	1.54385
ABC14-1080714F14.1	0	0	0	0	0	0	0	0	0	0	0	1.54385
ABC7-42389800N19.1	68.6836	78.0341	93.1704	122.353	82.6149	56.7944	112.636	149.505	142.568	134.259	128.975	135.087
ABC7-42404400C24.1	0.880559	0	0	0	0	0	0	0	0	0.286266	1.37941	0
ABC7-43041300I9.1	0.880559	0	0	0	0	0	0.426653	0	0	0	0	1.54385
ABC7-43046700E7.1	0	4.07641	0	0	0	1.35225	0.853306	0	2.0662	2.29012	2.06911	3.08771
ABCA1	102.145	84.4398	66.7302	62.6687	82.6149	100.066	131.836	87.5886	59.9198	156.301	100.697	121.193
ABCA10	3.52224	3.49406	0	0	0	0	13.6529	7.55074	43.3902	16.8897	43.4514	68.7015
ABCA11	2.64168	7.57047	2.51812	0	9.91379	1.35225	4.69318	0	8.2648	4.00772	13.7941	3.08771
ABCA12	0	0	0	0	0	0	0.426653	0	0	0	0.689704	1.54385
ABCA13	5.28336	0.582344	3.77718	0	1.6523	2.70449	5.97314	0	0	1.43133	1.37941	3.85964
ABCA17P	0.880559	0	0	0	1.6523	0	4.26653	1.51015	2.0662	5.15278	5.51763	7.71927
ABCA2	136.487	155.486	176.268	146.227	140.445	173.088	364.788	215.951	258.275	220.424	336.576	303.367
ABCA3	55.4752	82.6928	78.0617	56.7003	54.5258	58.1466	95.5702	70.977	109.509	152.293	95.8689	110.386
ABCA4	4.4028	8.15281	12.5906	11.9369	8.26149	6.76124	11.093	7.55074	24.7944	8.58797	8.96616	43.2279
ABCA5	32.5807	29.6995	28.9584	20.8896	24.7845	28.3972	44.7985	21.1421	8.2648	28.054	26.2088	22.3859
ABCA6	7.04447	10.4822	5.03624	14.9211	9.91379	2.70449	2.98657	19.6319	26.8606	6.29784	5.51763	12.3508
ABCA7	242.154	336.012	254.33	343.186	181.753	143.338	271.351	169.137	192.157	263.937	188.289	246.245
ABCA8	13.2084	4.65875	17.6268	2.98423	33.046	13.5225	48.2118	57.3856	103.31	42.9398	92.4204	138.947
ABCA9	22.8945	22.7114	17.6268	17.9054	44.612	44.6242	26.4525	25.6725	45.4564	28.054	35.8646	52.4911
ABCB1	0	0	0	0	0	0	6.39979	0	0	0.858797	0.689704	2.31578
ABCB10	62.5197	87.3516	89.3933	65.653	74.3534	75.7259	52.4783	81.548	43.3902	77.578	75.1778	54.8068
ABCB11	5.28336	4.07641	3.77718	5.96845	3.3046	4.05674	1.70661	0	0	0.572531	0.689704	3.08771
ABCB4	0	0	0	0	0	0	2.98657	1.51015	0	0.286266	0	1.54385
ABCB5	0	0.582344	0	0	1.6523	0	0	0	0	0	0.689704	0.771927
ABCB6	2.64168	10.4822	0	2.98423	6.60919	1.35225	5.97314	9.06089	10.331	4.58025	6.89704	13.1228
ABCB7	88.0559	77.4517	62.953	113.401	49.5689	64.9079	74.6642	48.3247	43.3902	70.7076	73.7984	55.5788
ABCB8	103.906	122.292	115.834	65.653	107.399	118.998	144.635	144.974	140.502	137.694	174.495	145.894
ABCB9	44.028	40.7641	45.3262	20.8896	38.0028	51.3854	104.957	73.9973	66.1184	115.365	105.525	76.4208
ABCC1	99.5032	120.545	142.274	116.385	190.014	163.622	93.437	58.8958	68.1846	51.2415	85.5233	55.5788
ABCC10	72.2059	103.657	103.243	134.29	104.095	109.532	97.7035	110.241	111.575	111.357	135.872	125.052
ABCC11	0	2.91172	0	0	1.6523	1.35225	3.83988	0	2.0662	1.14506	0	0.771927
ABCC12	0	1.16469	0	17.9054	0	4.05674	1.27996	1.51015	0	1.43133	0	0.771927
ABCC2	1.76112	1.74703	1.25906	0	9.91379	1.35225	3.41322	3.0203	6.1986	5.43905	2.75882	7.71927
ABCC3	1.76112	1.16469	0	0	0	2.70449	0	1.51015	0	0	2.06911	0
ABCC4	56.3558	88.5162	60.4349	62.6687	59.4827	35.1584	33.7056	25.6725	24.7944	28.6266	38.6234	31.649
ABCC5	114.473	164.803	164.937	143.243	135.488	177.144	267.511	259.745	351.254	241.322	304.849	303.367
ABCC6	5.28336	57.652	2.51812	2.98423	31.3937	9.46573	4.69318	36.2436	22.7282	5.72531	28.2779	13.1228
ABCC6P1	1.76112	1.16469	0	0	3.3046	0	2.55992	7.55074	0	3.14892	3.44852	2.31578
ABCC8	0.880559	0.582344	0	0	0	0	0	1.51015	0	0.572531	2.06911	0.771927
ABCC9	308.196	432.681	341.205	376.012	373.419	301.551	407.453	465.126	371.916	361.553	493.828	567.366
ABCD1	176.112	185.768	134.719	232.77	130.532	174.44	303.777	108.731	130.171	167.752	175.185	183.719
ABCD1P4	0	0	0	0	0	0	0	0	0	0	0.689704	0
ABCD2	7.04447	1.74703	0	5.96845	0	0	1.27996	0	4.1324	2.29012	0	0
ABCD3	144.412	132.774	137.238	125.337	153.664	118.998	131.409	108.731	146.7	136.262	135.872	140.491
ABCD4	118.876	114.722	80.5798	83.5583	115.661	101.419	129.702	138.934	194.223	142.56	187.6	162.105
ABCE1	447.324	458.305	381.495	444.65	480.819	453.003	319.563	320.151	241.745	363.271	344.162	320.35
ABCF1	853.262	899.721	757.954	826.63	898.85	855.973	823.867	865.315	966.981	846.774	671.772	734.875
ABCF2	47.5502	46.5875	40.2899	17.9054	39.6551	78.4303	35.4122	33.2233	26.8606	32.6343	28.9676	43.2279
ABCF3	309.957	337.177	312.247	256.643	242.888	271.802	314.017	350.354	260.341	308.308	264.846	281.753
ABCG1	31.7001	63.4755	59.1758	65.653	34.6983	63.5556	45.6519	108.731	134.303	143.133	129.664	76.4208
ABCG2	5.28336	2.32937	3.77718	5.96845	0	0	8.95971	4.53044	6.1986	3.14892	7.58675	7.71927
ABCG4	4.4028	2.32937	1.25906	5.96845	0	0	0.853306	0	0	2.00386	0	0.771927
ABCG8	0	0	0	0	0	0	0	0	0	0	0	0.771927
ABHD1	0.880559	0	0	0	0	0	0.853306	0	0	0.286266	0	0
ABHD10	113.592	111.228	95.6886	107.432	117.313	128.463	86.1839	96.6495	47.5226	69.8488	84.1439	76.4208
ABHD11	95.981	58.2344	78.0617	26.858	69.3965	39.2152	56.7448	30.203	35.1254	26.909	28.2779	34.7367
ABHD12	65.1614	36.6877	50.3624	26.858	42.9597	73.0214	50.345	45.3044	51.655	49.5239	41.3823	45.5437
ABHD13	103.025	119.963	90.6523	104.448	90.8764	85.1916	104.103	39.2638	55.7874	73.5702	86.213	81.0524
ABHD14A	1.76112	1.74703	3.77718	0	0	6.76124	4.26653	0	2.0662	1.14506	3.44852	3.85964
ABHD14B	13.2084	17.4703	20.145	17.9054	33.046	22.9882	14.0795	16.6116	20.662	20.6111	22.7602	13.1228
ABHD15	22.8945	21.5467	21.404	8.95268	26.4368	22.9882	23.4659	24.1624	14.4634	28.9128	16.5529	27.7894
ABHD16A	0.880559	1.74703	2.51812	2.98423	4.95689	1.35225	0.853306	0	0	3.14892	2.75882	3.85964
ABHD16B	0	0	1.25906	0	3.3046	0	0.426653	0	0	0	0	0
ABHD17A	404.177	377.941	418.008	307.375	351.939	415.14	312.31	294.479	305.797	278.25	296.573	314.174
ABHD17AP1	5.28336	2.32937	6.2953	8.95268	3.3046	12.1702	2.98657	7.55074	6.1986	2.00386	5.51763	6.94734
ABHD17B	76.6087	68.1342	107.02	86.5425	44.612	85.1916	74.2376	108.731	165.296	110.785	126.906	132
ABHD18	103.906	73.9577	69.2483	104.448	59.4827	71.6691	91.7304	84.5683	55.7874	69.8488	75.8675	88.7716
ABHD2	271.212	357.559	316.024	367.06	388.29	328.596	264.098	218.971	223.149	215.272	308.298	232.35
ABHD3	26.4168	20.382	18.8859	41.7792	9.91379	17.5792	15.3595	15.1015	6.1986	14.8858	15.8632	12.3508
ABHD4	115.353	77.4517	64.2121	65.653	125.575	73.0214	236.792	70.977	82.648	135.117	116.56	111.158
ABHD5	51.953	38.4347	36.5127	59.6845	49.5689	44.6242	59.7314	45.3044	51.655	52.9591	35.1749	33.9648
ABHD6	12.3278	5.82344	7.55436	8.95268	4.95689	9.46573	13.6529	1.51015	14.4634	12.0232	11.0353	12.3508
ABHD8	58.1169	50.6639	67.9892	29.8423	51.2212	58.1466	64.4246	75.5074	57.8536	74.1428	64.8322	52.4911
ABI1	168.187	157.815	166.196	128.322	171.839	151.452	183.887	215.951	148.766	179.775	153.114	174.456
ABI2	480.785	322.618	386.531	322.296	300.718	388.095	506.01	434.923	307.864	414.513	444.859	473.963
ABI3	6.16392	1.74703	2.51812	0	1.6523	1.35225	2.13326	0	0	0.858797	1.37941	4.63156
ABI3BP	29.939	108.316	57.9168	53.7161	28.0891	54.0899	715.497	385.088	165.296	342.946	229.672	268.631
ABL1	798.667	1031.91	984.585	1017.62	905.459	912.767	789.734	1073.72	880.201	1015.38	944.205	991.926
ABL2	316.121	484.51	581.686	361.091	508.908	682.885	259.405	249.174	250.01	187.218	266.916	235.438
ABLIM1	221.901	170.627	152.346	89.5268	183.405	202.837	238.499	181.218	235.547	265.368	320.023	304.911
ABLIM2	53.7141	16.3056	22.6631	35.8107	14.8707	4.05674	122.876	39.2638	47.5226	84.4483	43.4514	48.6314
ABLIM3	578.527	384.929	351.278	289.47	460.991	509.797	1459.58	1008.78	1312.04	938.951	1265.61	1279.86
ABR	434.996	362.218	381.495	405.855	361.853	396.208	430.066	397.169	398.776	409.073	394.511	307.999
ABRA	14.0889	23.8761	22.6631	2.98423	11.5661	32.4539	69.1178	24.1624	12.3972	9.1605	26.2088	4.63156
ABRACL	36.1029	23.8761	33.9946	29.8423	31.3937	40.5674	28.5857	19.6319	37.1916	29.1991	20.6911	21.614
ABT1	217.498	151.409	167.455	196.959	211.494	239.348	131.836	119.302	109.509	131.682	108.973	102.666
ABTB1	55.4752	73.3753	62.953	59.6845	54.5258	36.5107	127.569	111.751	121.906	126.243	111.732	101.122
ABTB2	72.2059	88.5162	94.4295	95.4952	76.0057	51.3854	241.912	101.18	146.7	122.235	105.525	145.894
AC000035.3	0	0	0	0	0	0	0.426653	0	0	0.286266	0.689704	0
AC000059.1	0	0	0	0	0	0	0	0	0	0.286266	0	0
AC000067.1	0	0	2.51812	0	0	0	0	0	0	0.286266	0	0
AC000068.10	0	0	0	0	0	0	0	0	0	0.858797	0	0
AC000068.5	3.52224	1.16469	2.51812	0	0	4.05674	1.27996	4.53044	0	1.71759	2.06911	0
AC000068.9	0	0	0	2.98423	0	0	0	0	0	0.572531	1.37941	1.54385
AC000078.5	0	0	0	0	0	0	0	0	0	0.286266	0	0
AC000081.2	0	0	0	0	0	0	0.426653	0	0	0.286266	1.37941	0
AC000089.3	1.76112	3.49406	1.25906	2.98423	1.6523	4.05674	0.426653	4.53044	6.1986	0.286266	1.37941	3.08771
AC000095.10	0	0	0	0	0	0	2.98657	0	0	0.286266	0.689704	0
AC000095.11	0	0	0	0	0	0	0	0	0	0	0	0.771927
AC000095.6	0	0.582344	0	0	0	0	1.70661	1.51015	0	1.71759	2.06911	0
AC000095.8	3.52224	1.74703	3.77718	0	0	4.05674	0.853306	4.53044	8.2648	0	6.20734	10.0351
AC000095.9	0	1.74703	3.77718	0	4.95689	2.70449	1.27996	3.0203	2.0662	1.14506	6.89704	6.94734
AC000120.7	0	1.74703	0	0	0	0	2.55992	3.0203	0	1.43133	3.44852	0.771927
AC000123.2	4.4028	3.49406	2.51812	2.98423	4.95689	14.8747	3.41322	1.51015	0	2.57639	4.13823	5.40349
AC000123.3	0	0.582344	0	0	0	1.35225	3.83988	1.51015	6.1986	3.14892	5.51763	3.08771
AC000367.1	0	0	0	0	0	0	0	0	0	0.286266	0	0
AC000374.1	0	0	0	0	0	0	2.98657	3.0203	2.0662	0.572531	2.75882	2.31578
AC000403.4	0	2.91172	0	14.9211	1.6523	0	2.98657	4.53044	12.3972	4.86651	3.44852	4.63156
AC001226.1	0	0	0	0	0	0	0	0	0	0.286266	0	0.771927
AC001226.7	1.76112	0	0	0	1.6523	0	0.426653	0	0	0.572531	0	0
AC002044.1	0	0	0	0	0	0	0	0	0	0	2.75882	0
AC002044.3	0	0	0	0	0	0	0	0	0	0	0	0.771927
AC002044.4	0	0	0	0	0	0	0	0	0	0.286266	0.689704	0
AC002055.4	88.9365	57.652	57.9168	74.6056	57.8304	77.0781	139.942	57.3856	55.7874	75.8604	64.8322	77.9646
AC002056.3	2.64168	1.74703	6.2953	2.98423	4.95689	5.40899	2.98657	3.0203	0	1.14506	4.82793	2.31578
AC002056.5	0	0	0	0	0	0	0.853306	0	0	0	0	0
AC002059.10	0	0	0	0	0	0	0.853306	0	2.0662	0.286266	0	0
AC002064.3	0	0	1.25906	0	0	0	0	0	0	0.572531	0	0
AC002064.5	0.880559	0	0	0	0	0	0	0	0	0	0	0
AC002066.1	0	0.582344	0	0	3.3046	0	0.426653	0	0	0	0	0
AC002069.6	0	0	0	0	0	0	1.70661	0	4.1324	0.572531	0	0.771927
AC002075.4	0	0	0	0	0	0	0	0	0	0	0	0.771927
AC002115.7	0	0	0	0	0	0	0.426653	0	0	0	0	0
AC002116.7	0	0	1.25906	2.98423	1.6523	0	0.426653	0	4.1324	0.572531	0	0
AC002117.1	2.64168	5.24109	3.77718	0	4.95689	1.35225	8.1064	10.571	0	6.87037	14.4838	13.1228
AC002127.4	0	0	0	0	0	0	0.426653	3.0203	2.0662	0.286266	0.689704	0.771927
AC002303.5	0	0.582344	0	0	3.3046	1.35225	0.426653	0	2.0662	0.572531	0	3.08771
AC002310.12	4.4028	1.16469	6.2953	0	1.6523	4.05674	4.69318	1.51015	4.1324	3.14892	4.82793	6.17542
AC002310.14	0.880559	2.32937	0	0	1.6523	1.35225	0.853306	0	12.3972	0.858797	2.06911	0.771927
AC002310.7	0	0	0	0	0	0	0	0	0	0.858797	0	1.54385
AC002366.3	0	0	0	0	0	0	0	0	2.0662	0	0	0.771927
AC002383.2	0	0	0	0	0	0	0	0	0	0.286266	0	0
AC002398.11	0.880559	0	0	0	0	0	0	0	4.1324	0	0	0
AC002398.12	0	0	0	0	0	1.35225	0	3.0203	0	0.572531	0	0
AC002398.5	0	0	0	0	0	0	0	0	0	0	0.689704	1.54385
AC002401.1	0	0	0	0	0	0	0.426653	0	0	0	0	0.771927
AC002407.1	0	0.582344	0	8.95268	0	0	0.426653	0	2.0662	0	0	0
AC002429.5	0	0	2.51812	2.98423	0	0	0.853306	4.53044	0	2.57639	1.37941	0.771927
AC002451.3	0	0	0	0	0	0	0.426653	3.0203	0	1.14506	2.75882	0.771927
AC002454.1	2.64168	7.57047	5.03624	0	11.5661	4.05674	2.55992	0	0	3.43519	0	1.54385
AC002456.2	1.76112	2.32937	6.2953	0	4.95689	4.05674	4.69318	7.55074	4.1324	9.73303	6.20734	12.3508
AC002458.1	0	0	0	0	0	0	0	0	0	0.286266	0	0
AC002463.3	0	0.582344	0	0	0	0	33.2789	0	16.5296	2.57639	3.44852	5.40349
AC002467.7	5.28336	3.49406	12.5906	2.98423	1.6523	2.70449	7.67975	10.571	0	8.01544	11.725	9.26313
AC002472.11	0	5.24109	1.25906	0	1.6523	0	1.70661	1.51015	0	2.86266	5.51763	2.31578
AC002472.14	0	0	0	0	0	0	0	0	0	0	0.689704	0
AC002472.15	2.64168	1.74703	7.55436	2.98423	9.91379	0	2.13326	3.0203	12.3972	2.86266	4.13823	0.771927
AC002472.16	0	0.582344	0	0	0	0	0	0	0	0	0	0
AC002472.8	0	0	0	0	0	1.35225	1.70661	4.53044	4.1324	1.14506	3.44852	1.54385
AC002480.3	0	0	0	0	0	0	0	0	0	0.286266	1.37941	0.771927
AC002480.4	0	0	0	0	0	0	0	0	0	0.286266	0	0
AC002480.5	0	0	0	0	0	0	0.853306	0	0	0.286266	0	0.771927
AC002480.6	919.304	620.196	1071.46	1554.78	1343.32	928.994	290.551	2328.65	411.174	367.851	764.192	786.594
AC002519.6	0.880559	0	1.25906	0	0	0	0.853306	0	0	0	0	0
AC002519.8	0	0.582344	0	0	0	0	2.55992	0	0	0.858797	2.75882	0
AC002550.6	0	2.32937	1.25906	0	0	0	2.13326	9.06089	0	0.572531	1.37941	0.771927
AC002984.2	0	0	0	0	0	0	0	0	4.1324	0	0	0
AC002992.2	0	0.582344	0	0	0	0	0	0	0	0	0.689704	0
AC003002.6	0	0	0	0	0	0	1.70661	0	0	0.286266	0	0
AC003005.2	1.76112	0	0	0	1.6523	0	0.426653	0	0	0.286266	0.689704	0.771927
AC003029.1	61.6392	56.4873	50.3624	77.5899	56.1781	44.6242	57.5981	25.6725	35.1254	55.2493	49.6587	50.1753
AC003029.4	0	0	0	0	0	0	0	0	0	0	0	1.54385
AC003051.1	0	0	0	0	0	0	0.426653	0	0	0	0	0
AC003075.4	6.16392	1.74703	1.25906	0	1.6523	0	2.55992	1.51015	0	2.00386	3.44852	1.54385
AC003088.1	0	0	0	0	0	0	0	1.51015	2.0662	0	0.689704	0.771927
AC003090.1	0.880559	2.32937	0	0	0	0	5.11983	0	18.5958	6.58411	1.37941	4.63156
AC003092.1	0.880559	0	0	0	0	0	2.98657	0	0	0.286266	2.06911	0.771927
AC003092.2	0	0	0	0	1.6523	0	0	0	0	0	0	0
AC003102.3	2.64168	3.49406	2.51812	0	3.3046	4.05674	1.27996	1.51015	10.331	2.00386	1.37941	3.85964
AC003104.1	0	0	0	0	0	0	0	0	0	0.286266	0	0.771927
AC003665.1	1.76112	6.98812	5.03624	2.98423	1.6523	4.05674	2.55992	1.51015	2.0662	0.858797	4.82793	5.40349
AC003682.16	3.52224	5.24109	3.77718	0	0	1.35225	2.13326	0	6.1986	1.71759	4.13823	3.08771
AC003682.17	0	0	2.51812	0	0	0	0	1.51015	0	0.286266	0	0
AC003984.1	0	0	0	0	0	0	0	0	0	0.286266	0	0
AC003986.6	0	0.582344	0	0	0	0	0.426653	0	0	0	0	0
AC003986.7	0	0.582344	0	0	0	0	0	0	0	0	0	0.771927
AC003991.3	0	0	0	0	0	0	0.426653	0	0	0.572531	0	0
AC004012.1	0	0	0	0	0	0	0.426653	0	0	0	0	0
AC004014.4	0	0	0	0	0	0	0.853306	0	0	0	0	0
AC004019.10	0	1.74703	0	0	0	0	0.426653	1.51015	0	0.572531	0.689704	1.54385
AC004019.13	0	0.582344	0	0	0	0	0	0	6.1986	0.286266	0	0.771927
AC004041.2	0	0	0	0	3.3046	0	0	0	0	0	0	0.771927
AC004049.2	0	0.582344	0	0	0	0	0	9.06089	0	1.14506	0.689704	0.771927
AC004049.3	0	0.582344	1.25906	0	0	0	0	1.51015	0	0	0	0
AC004051.1	0.880559	2.91172	2.51812	0	0	1.35225	0.426653	1.51015	0	1.43133	0	1.54385
AC004051.2	0	0	0	0	0	0	0	0	0	0.572531	0	0.771927
AC004053.1	0	0	0	0	0	0	0.853306	3.0203	0	0.286266	0	1.54385
AC004057.1	84.5337	78.0341	132.201	140.259	203.233	148.747	18.3461	194.809	76.4494	16.6034	49.6587	50.1753
AC004066.1	7.92503	8.73516	11.3315	53.7161	18.1753	20.2837	4.69318	30.203	14.4634	6.01158	13.1044	13.8947
AC004067.4	0	0	1.25906	0	0	1.35225	0	0	0	0	0	0
AC004067.5	0.880559	0.582344	0	0	0	0	0	0	0	1.14506	0	0
AC004069.2	0.880559	2.91172	0	0	1.6523	0	2.55992	0	0	0.858797	2.06911	1.54385
AC004069.3	18.4917	19.7997	20.145	11.9369	9.91379	5.40899	2.98657	4.53044	0	1.14506	1.37941	0.771927
AC004073.4	0	0	0	0	0	0	0	0	0	0.286266	0	0
AC004074.3	7.92503	4.07641	6.2953	20.8896	6.60919	4.05674	1.70661	4.53044	4.1324	1.43133	2.06911	1.54385
AC004076.5	0	2.91172	1.25906	0	1.6523	0	2.98657	9.06089	10.331	2.86266	4.13823	4.63156
AC004076.7	0	1.16469	0	0	0	0	0	1.51015	0	1.43133	1.37941	2.31578
AC004076.9	1.76112	0	0	0	0	1.35225	2.13326	0	0	0.572531	0.689704	1.54385
AC004112.4	0	0.582344	0	0	0	0	0.426653	0	0	0	0	0
AC004156.3	0.880559	2.32937	0	0	0	1.35225	4.26653	4.53044	2.0662	4.58025	3.44852	3.85964
AC004158.2	0.880559	2.32937	2.51812	0	1.6523	1.35225	2.13326	9.06089	0	2.29012	8.96616	1.54385
AC004158.3	1.76112	0	0	0	0	0	0	0	0	0.286266	0	0
AC004160.4	0	0	0	0	0	0	0	0	0	0	0	0.771927
AC004166.5	6.16392	5.24109	3.77718	8.95268	0	5.40899	3.41322	7.55074	2.0662	5.43905	4.13823	3.08771
AC004166.7	36.1029	44.8405	33.9946	23.8738	33.046	33.8062	48.6384	54.3653	53.7212	34.6381	71.0395	54.8068
AC004221.2	0	0.582344	0	0	0	0	0.426653	0	0	0	1.37941	0
AC004231.2	0	0	0	0	0	0	0	0	0	0.286266	0.689704	0
AC004257.1	0	0	0	0	0	0	0	0	0	0.286266	0	0
AC004381.6	5.28336	16.3056	11.3315	5.96845	28.0891	18.9315	15.3595	15.1015	2.0662	19.7523	16.5529	13.8947
AC004381.7	0	0.582344	0	0	0	0	0.426653	0	2.0662	0	0	0
AC004381.8	0	0	0	0	3.3046	0	0	0	0	0	0	0
AC004381.9	0	0	1.25906	0	0	0	0	0	0	0	0	0
AC004383.3	0	0.582344	0	0	0	0	1.27996	0	0	0	0	1.54385
AC004383.4	259.765	428.605	337.428	283.501	313.937	347.528	219.726	480.227	520.682	430.257	459.343	504.068
AC004383.5	18.4917	16.888	10.0725	5.96845	9.91379	8.11348	19.1994	33.2233	20.662	26.3364	19.3117	28.5613
AC004386.4	0	0	0	0	1.6523	0	0	0	0	0	0	0
AC004449.6	0	0	0	0	0	0	0	0	0	0.286266	0	0
AC004453.8	47.5502	26.7878	51.6215	113.401	74.3534	62.2034	16.2128	93.6292	35.1254	10.0193	20.0014	20.0701
AC004463.6	2.64168	6.40578	10.0725	0	11.5661	12.1702	3.83988	1.51015	8.2648	5.43905	6.89704	4.63156
AC004471.10	0	0.582344	0	0	0	1.35225	0.426653	1.51015	0	0.572531	0	0.771927
AC004471.9	0	0.582344	2.51812	0	0	0	1.27996	0	0	1.71759	0	0
AC004478.2	0	0	1.25906	0	0	0	0	0	0	0	0	0.771927
AC004485.3	0	1.16469	0	0	0	0	0	0	0	0.572531	0	0
AC004490.1	0.880559	0	0	0	0	6.76124	0	0	0	0.286266	0	0.771927
AC004538.3	0	0	0	0	0	0	1.70661	0	0	0.858797	0	1.54385
AC004540.4	0	0	0	0	0	0	0	1.51015	0	0	0	0.771927
AC004540.5	6.16392	11.6469	1.25906	2.98423	4.95689	0	3.83988	15.1015	10.331	2.57639	2.75882	5.40349
AC004549.6	0	0	0	0	0	0	0	0	0	0.286266	0	0.771927
AC004562.1	3.52224	6.40578	18.8859	0	9.91379	22.9882	7.67975	16.6116	33.0592	17.4622	22.0705	27.7894
AC004593.3	0	0	0	0	0	0	0.426653	0	0	0	0	0
AC004603.4	0	0	0	0	0	0	0	0	0	0	2.06911	0
AC004617.2	0	0	0	0	0	0	0	0	0	0.286266	0	0
AC004623.2	0	0	0	0	0	0	0.426653	0	0	0	0	0
AC004637.1	0	0	0	0	0	0	0	0	0	0.286266	0	0
AC004696.2	65.1614	31.4466	44.0671	62.6687	39.6551	50.0332	57.5981	34.7334	37.1916	48.9514	44.1411	52.4911
AC004754.3	0	0.582344	0	0	0	0	1.27996	0	0	0.572531	0.689704	0
AC004772.2	0	0	0	0	0	0	0.426653	1.51015	4.1324	0	0	0
AC004797.1	31.7001	16.888	30.2174	38.7949	33.046	37.8629	14.0795	42.2841	10.331	13.1682	22.0705	23.9297
AC004840.8	0	0	0	0	0	0	0.426653	0	0	0	1.37941	0.771927
AC004854.4	0	0	0	0	0	0	0	0	0	0.286266	0	0
AC004854.5	0	0	0	0	0	0	0	0	6.1986	0.572531	0.689704	0.771927
AC004870.4	0	0	0	0	0	0	0	1.51015	0	0	0	0
AC004870.5	0	0	0	0	0	0	0	3.0203	0	0	0	0
AC004893.10	0.880559	0	0	0	0	0	0	0	0	0	0	0.771927
AC004895.4	0	0.582344	0	0	0	1.35225	0	0	0	0	0	0
AC004901.1	0	0	0	0	0	0	0	1.51015	0	0	0	0
AC004938.5	0	0	0	0	0	0	0	0	0	0	0	0.771927
AC004941.3	0	0	0	0	0	0	0	0	0	0.286266	0	0
AC004941.4	0	0	0	5.96845	0	0	0	0	0	0	0	0
AC004945.2	79.2503	113.557	99.4657	122.353	84.2672	114.941	79.3574	126.852	173.561	91.3187	159.322	174.456
AC004947.2	0	0	0	0	0	0	0	0	0	0.858797	0	0.771927
AC004951.5	1.76112	2.91172	0	0	1.6523	1.35225	2.55992	3.0203	0	1.14506	4.82793	6.17542
AC004951.6	0	6.40578	1.25906	5.96845	3.3046	2.70449	5.97314	9.06089	4.1324	3.72145	12.4147	13.8947
AC004957.6	0.880559	0.582344	2.51812	0	0	0	0	4.53044	2.0662	0.286266	0.689704	0.771927
AC004967.7	7.92503	10.4822	6.2953	14.9211	1.6523	13.5225	4.26653	6.04059	6.1986	4.86651	6.89704	3.08771
AC004980.10	0	0	0	0	0	0	0	1.51015	0	0	0	0
AC004980.7	15.8501	15.7233	20.145	26.858	21.4799	24.3405	14.5062	16.6116	74.3832	17.1759	28.2779	29.3332
AC004985.12	0.880559	0	2.51812	0	0	0	0	3.0203	0	0.858797	0.689704	1.54385
AC004985.13	5.28336	7.57047	3.77718	2.98423	1.6523	12.1702	7.2531	19.6319	2.0662	8.3017	8.96616	9.26313
AC004987.7	4.4028	5.24109	12.5906	8.95268	6.60919	20.2837	23.0393	25.6725	28.9268	28.9128	35.1749	44.7718
AC004987.9	11.4473	12.8116	15.1087	8.95268	8.26149	20.2837	12.3729	19.6319	20.662	8.58797	13.7941	15.4385
AC004988.1	0	0	0	0	0	0	0	0	0	0	0.689704	0
AC004994.2	0	0	2.51812	0	0	0	0	0	0	0	0	0
AC005009.1	0.880559	0.582344	0	0	0	0	1.27996	3.0203	0	0.572531	0	1.54385
AC005009.2	0	1.74703	0	0	1.6523	0	1.70661	10.571	8.2648	1.14506	0.689704	1.54385
AC005013.5	0	0	0	0	0	0	0.853306	0	0	0.286266	0	1.54385
AC005014.5	0	0.582344	0	0	0	0	0	0	0	0	0.689704	0
AC005017.1	0.880559	0	0	0	1.6523	0	2.13326	3.0203	0	0.858797	0.689704	0.771927
AC005019.3	0	0	0	0	1.6523	0	0	0	0	0	0	0
AC005022.1	0	0	0	0	0	0	0	0	0	0.572531	0	0
AC005027.4	0	0.582344	1.25906	0	0	0	0	1.51015	0	0.286266	0.689704	1.54385
AC005037.3	0.880559	1.74703	1.25906	5.96845	4.95689	2.70449	0.853306	0	2.0662	0.286266	0	2.31578
AC005037.5	0	0.582344	0	0	0	0	0	0	0	0	0	0
AC005039.3	0	0	0	0	0	0	0	0	0	0	0	0.771927
AC005040.2	0	0	0	0	0	0	0.853306	0	0	0	0	0
AC005041.10	0	0	1.25906	0	0	0	0	0	0	0	0	0
AC005041.9	0	0.582344	0	0	0	0	0	0	0	0.572531	0	0
AC005042.2	0	0.582344	0	8.95268	0	0	1.70661	0	0	0.572531	0	0.771927
AC005042.4	0.880559	2.91172	6.2953	0	1.6523	4.05674	1.27996	0	6.1986	1.71759	9.65586	10.807
AC005062.2	0	0	0	0	0	0	0	0	4.1324	0	0	0
AC005062.3	50.1919	30.2819	52.8805	119.369	76.0057	66.2601	5.97314	102.69	41.324	10.5918	34.4852	20.842
AC005076.5	4.4028	4.07641	3.77718	0	1.6523	4.05674	5.11983	3.0203	4.1324	1.43133	2.06911	5.40349
AC005077.12	7.92503	9.89984	7.55436	11.9369	4.95689	0	5.54649	4.53044	0	1.14506	2.06911	3.08771
AC005077.14	10.5667	26.2055	12.5906	29.8423	9.91379	10.818	11.9463	6.04059	4.1324	5.72531	5.51763	3.08771
AC005077.7	0	1.74703	0	0	0	0	1.27996	0	0	0.572531	0	1.54385
AC005077.8	0	0	0	0	0	0	0.426653	0	0	0.286266	0	0
AC005082.12	0	0	0	0	0	0	0.426653	0	0	0.572531	0.689704	0
AC005083.1	0.880559	0	0	0	0	0	1.27996	4.53044	8.2648	0	0.689704	0
AC005104.3	0	0	0	0	0	0	0	0	0	0.286266	0	0
AC005150.1	0	0	0	0	0	0	0	0	0	0.572531	0	0
AC005154.6	51.953	83.8575	74.2845	68.6372	71.0488	71.6691	165.968	122.322	90.9128	122.808	155.183	135.859
AC005154.7	3.52224	1.74703	1.25906	5.96845	1.6523	0	3.41322	18.1218	2.0662	2.57639	3.44852	4.63156
AC005154.8	0.880559	0	0	0	0	0	0	0	0	0	0	0
AC005160.3	0	0	0	0	0	0	0.426653	0	0	0	0	0
AC005220.3	1.76112	0.582344	0	0	0	0	0.853306	0	0	0	0.689704	0
AC005224.2	0.880559	2.91172	2.51812	0	1.6523	12.1702	4.69318	3.0203	4.1324	2.00386	8.27645	5.40349
AC005235.1	0	0	0	0	0	0	1.70661	3.0203	2.0662	0	1.37941	6.17542
AC005237.4	0.880559	0	0	0	0	0	0.853306	0	0	0	0	0
AC005251.3	0	1.74703	1.25906	2.98423	1.6523	1.35225	0.853306	0	10.331	0	0	0
AC005253.2	0	0	0	0	0	2.70449	2.13326	0	0	0	2.06911	0
AC005255.3	3.52224	1.74703	1.25906	5.96845	6.60919	4.05674	0.853306	6.04059	2.0662	1.43133	2.06911	3.85964
AC005262.2	0	0.582344	0	0	1.6523	2.70449	0	0	0	0.286266	0	0
AC005262.3	0	0	0	0	1.6523	0	0	0	0	0	0	0
AC005262.4	0	0	0	0	0	0	0	0	0	0.286266	0	0
AC005281.1	0	0	0	0	0	0	0	0	0	0.286266	0	0
AC005300.5	0	0	0	0	0	0	0	0	2.0662	0	0	0
AC005301.5	0	0	1.25906	0	1.6523	1.35225	0	1.51015	2.0662	0	0.689704	0.771927
AC005306.3	2.64168	2.32937	3.77718	8.95268	0	5.40899	4.26653	3.0203	6.1986	3.43519	11.0353	13.1228
AC005307.1	0	0	0	0	0	0	0	0	0	0.572531	0	0
AC005324.6	0	0	0	0	0	0	0	0	4.1324	0	0	0
AC005329.7	16.7306	35.523	21.404	14.9211	13.2184	25.6927	29.8657	84.5683	68.1846	72.4252	64.8322	74.105
AC005332.1	23.7751	20.382	31.4765	26.858	26.4368	24.3405	23.8926	21.1421	35.1254	25.4776	34.4852	24.7017
AC005339.2	0	0	0	0	0	0	0	0	0	0	0.689704	0
AC005356.1	0	0	0	0	0	0	0.853306	0	0	0.286266	0	0
AC005363.11	0	0.582344	0	0	0	0	0	0	0	0.286266	0	0
AC005391.2	0	0	0	0	0	0	0.426653	0	0	0	0	0
AC005488.12	0	0	0	0	0	0	0.426653	0	0	0	0	0
AC005498.3	1.76112	0.582344	3.77718	5.96845	0	0	0	0	0	0.286266	0	0
AC005498.4	0	0	0	0	0	0	0.426653	0	0	0	0.689704	0
AC005510.1	0	0	0	0	0	0	0	0	0	0.286266	0	0.771927
AC005519.4	2.64168	2.32937	0	0	0	4.05674	1.70661	6.04059	6.1986	1.71759	1.37941	3.85964
AC005523.2	1.76112	0.582344	1.25906	0	0	2.70449	0.853306	0	8.2648	0.572531	1.37941	0.771927
AC005523.3	0	0.582344	0	0	0	0	0.426653	1.51015	0	0.858797	3.44852	0
AC005532.5	16.7306	5.24109	8.81342	8.95268	1.6523	13.5225	46.9318	0	14.4634	14.5995	5.51763	23.1578
AC005534.6	0	0.582344	3.77718	0	0	4.05674	0	0	0	0	0	0
AC005534.8	0	1.16469	0	0	0	0	0	0	2.0662	0	1.37941	1.54385
AC005538.2	1.76112	0.582344	1.25906	0	0	0	0.853306	1.51015	6.1986	0.572531	0.689704	1.54385
AC005539.4	0	1.74703	0	0	0	0	0	0	0	0	0	0
AC005540.3	2.64168	4.07641	1.25906	11.9369	1.6523	0	2.13326	0	0	3.43519	0.689704	2.31578
AC005546.2	0	0	0	0	0	0	0	4.53044	2.0662	0.286266	0.689704	0
AC005550.4	0.880559	0	0	0	0	0	0	1.51015	0	0	0.689704	0
AC005562.1	1.76112	0	1.25906	0	4.95689	0	1.70661	4.53044	4.1324	0.286266	2.75882	0
AC005578.3	0.880559	0	0	0	0	0	0	0	0	0	0	0
AC005592.1	0	0	0	0	1.6523	4.05674	1.70661	0	4.1324	0.858797	11.0353	7.71927
AC005592.2	0	1.16469	2.51812	0	3.3046	1.35225	2.98657	0	4.1324	1.14506	0	0.771927
AC005592.3	0	0.582344	0	0	0	0	0	0	0	0.286266	1.37941	1.54385
AC005593.2	0	0.582344	2.51812	0	0	0	1.27996	0	2.0662	0.286266	0.689704	1.54385
AC005606.14	0	0	0	0	0	0	0.426653	0	0	0.286266	0	0
AC005606.15	0	0.582344	1.25906	0	0	0	0	0	4.1324	0	0	0.771927
AC005609.16	1.76112	3.49406	0	14.9211	1.6523	12.1702	2.13326	0	0	1.14506	3.44852	2.31578
AC005609.18	0	0	0	0	0	0	0.426653	0	0	0.286266	0	0.771927
AC005609.19	0	0	0	0	0	0	0.426653	0	0	0	0	0
AC005609.20	0	0	0	0	0	0	0	0	0	0	0.689704	0
AC005614.3	0	0	0	0	0	0	0	0	0	0.286266	0.689704	0
AC005618.6	4.4028	5.82344	5.03624	0	1.6523	4.05674	8.1064	0	0	4.00772	3.44852	4.63156
AC005624.2	0	0	0	0	0	1.35225	0	0	0	0.572531	0	0
AC005625.1	0	0	1.25906	0	0	0	0	0	0	0	0	0
AC005682.5	10.5667	15.1409	2.51812	2.98423	4.95689	2.70449	2.98657	6.04059	8.2648	5.43905	8.96616	6.94734
AC005682.6	0	0	0	0	0	0	2.13326	6.04059	2.0662	1.71759	1.37941	0
AC005740.3	0	0	1.25906	0	0	1.35225	0.426653	0	0	0	0.689704	0
AC005740.6	0	0.582344	0	0	0	0	0.426653	0	4.1324	0	0	0.771927
AC005752.10	0	0	0	0	0	0	0	0	0	1.14506	0	0
AC005754.8	2.64168	4.07641	2.51812	5.96845	0	1.35225	5.54649	6.04059	2.0662	4.00772	6.20734	14.6666
AC005757.6	0	0	0	0	0	0	0	0	0	0	0	0.771927
AC005775.2	1.76112	0.582344	1.25906	0	0	0	1.27996	0	0	1.71759	4.13823	0.771927
AC005776.1	0	1.16469	0	0	0	0	2.13326	0	0	0.858797	1.37941	0
AC005785.2	0.880559	2.32937	0	0	0	0	0.426653	0	2.0662	0.286266	0	0
AC005785.5	1.76112	1.16469	3.77718	2.98423	8.26149	1.35225	9.81302	6.04059	0	5.15278	4.13823	5.40349
AC005786.3	0	0	0	0	3.3046	0	0	0	0	0	0	0
AC005786.5	0.880559	0	0	0	0	0	0	0	0	0	0	0
AC005786.7	2.64168	1.74703	0	0	0	0	2.13326	6.04059	0	0.858797	2.06911	1.54385
AC005787.5	0	0	0	0	0	0	0	0	0	0.286266	0	0
AC005789.9	0	0	0	0	0	0	0.853306	0	0	0.572531	0.689704	1.54385
AC005795.1	7.92503	5.24109	7.55436	11.9369	11.5661	8.11348	0.853306	7.55074	4.1324	3.14892	2.06911	1.54385
AC005795.2	0	0.582344	1.25906	0	0	0	0.426653	0	0	0.286266	0	0
AC005820.2	0	0	0	0	0	0	0.853306	0	0	0	0	0.771927
AC005822.1	12.3278	4.65875	2.51812	14.9211	13.2184	10.818	2.13326	33.2233	10.331	1.43133	8.96616	11.5789
AC005826.3	0	0	0	0	0	0	0	0	0	0	0.689704	0
AC005838.2	0	0	0	0	0	0	0	0	0	0	0.689704	0
AC005863.1	0	0.582344	0	0	0	0	0.426653	0	0	0.572531	0	0
AC005863.2	0	0	0	0	0	0	0.426653	0	0	0	0	0
AC005884.1	0.880559	2.91172	3.77718	5.96845	9.91379	6.76124	1.27996	10.571	4.1324	2.29012	0.689704	0.771927
AC005932.1	6.16392	4.65875	5.03624	17.9054	8.26149	2.70449	5.11983	4.53044	6.1986	6.87037	4.82793	0
AC005943.6	0	0	1.25906	0	0	0	0	0	0	0.286266	0	0
AC005944.2	2.64168	1.16469	0	0	3.3046	0	0.426653	0	6.1986	0.858797	0	0.771927
AC005954.3	0	0.582344	1.25906	0	1.6523	0	0.853306	0	2.0662	0.858797	0	2.31578
AC005954.4	0	0	0	0	0	0	0.426653	0	0	0	0	0
AC006014.6	12.3278	6.98812	13.8497	26.858	14.8707	16.227	10.2397	18.1218	10.331	5.43905	20.0014	23.1578
AC006024.4	0.880559	0.582344	1.25906	2.98423	0	2.70449	0.426653	1.51015	0	0	2.75882	0
AC006026.10	0.880559	0.582344	0	2.98423	0	0	0	0	0	0.286266	1.37941	0.771927
AC006030.1	0	0	0	0	0	0	0.426653	0	0	0	0	0
AC006039.4	4.4028	0.582344	1.25906	5.96845	0	1.35225	3.83988	0	2.0662	2.86266	0.689704	2.31578
AC006039.5	1.76112	1.16469	2.51812	0	3.3046	0	2.13326	0	0	2.57639	4.82793	0
AC006040.4	0	0	0	0	0	0	0	1.51015	0	0	0	0
AC006042.7	0	0	0	0	0	0	0	0	0	0.572531	0	0
AC006042.8	0	0	0	0	0	1.35225	1.27996	0	0	0.286266	0	0
AC006077.3	2.64168	0.582344	0	0	0	1.35225	0.853306	0	4.1324	1.14506	0.689704	0
AC006115.7	0	0	0	0	1.6523	0	0.853306	0	0	0.572531	0	0.771927
AC006116.12	0.880559	0	0	2.98423	0	0	0	0	0	0	0	0
AC006116.13	0	0	0	0	0	0	0	0	0	0	0	0.771927
AC006116.15	0	0	0	0	1.6523	0	0	0	0	0	0	0.771927
AC006116.17	0.880559	0.582344	1.25906	0	0	2.70449	0.426653	0	2.0662	1.14506	2.06911	3.85964
AC006116.19	0	0	0	0	0	0	0	0	0	0	1.37941	0
AC006116.21	0	0.582344	1.25906	0	0	0	0	0	0	0.286266	0	0
AC006116.22	0	0	0	0	0	0	11.5196	0	6.1986	2.57639	4.13823	3.08771
AC006116.24	0	0	0	0	1.6523	0	0	0	0	0.286266	0	0
AC006116.25	6.16392	2.32937	2.51812	0	1.6523	5.40899	6.82645	3.0203	4.1324	4.00772	3.44852	4.63156
AC006116.26	0.880559	0	0	0	0	0	0	0	0	0	0	0.771927
AC006116.27	0	0	0	0	0	0	0	0	2.0662	0.286266	0.689704	1.54385
AC006128.2	0	0	1.25906	0	0	0	0	4.53044	0	0.286266	0	0
AC006129.4	0	0	0	0	0	0	0.853306	0	0	0.286266	0	0
AC006130.3	0.880559	0	1.25906	0	0	0	0.426653	0	0	0	0	0
AC006132.1	0.880559	0.582344	0	0	9.91379	0	2.13326	1.51015	0	0	2.06911	0
AC006145.4	0.880559	1.16469	0	0	1.6523	4.05674	3.83988	0	0	0.858797	0.689704	0
AC006157.1	0	0.582344	0	0	0	0	1.27996	0	0	0	0	0.771927
AC006160.5	0.880559	0.582344	0	0	0	0	1.27996	0	0	0.858797	0	0
AC006195.2	0	1.16469	0	0	0	0	0	0	0	0	0	0
AC006196.1	0	0.582344	0	0	1.6523	0	0.426653	0	0	0.858797	0.689704	0.771927
AC006227.1	0	0	0	0	0	0	0	0	0	0.286266	0	0
AC006230.3	20.2529	14.5586	28.9584	26.858	42.9597	22.9882	8.95971	58.8958	16.5296	8.87423	24.1397	26.2455
AC006262.5	0	0.582344	0	0	0	4.05674	11.093	1.51015	0	0.858797	2.75882	0.771927
AC006262.6	0	0	0	0	0	0	0.426653	0	0	0	1.37941	0
AC006273.5	0.880559	1.16469	1.25906	0	1.6523	1.35225	0.426653	3.0203	0	0.858797	0	0
AC006277.2	0	4.65875	1.25906	5.96845	1.6523	1.35225	2.13326	0	2.0662	1.43133	2.06911	0
AC006296.3	0	0	0	0	0	0	0	3.0203	0	1.43133	0.689704	0.771927
AC006369.2	0	0	0	0	0	0	0	0	0	0	0	1.54385
AC006372.4	0	0.582344	0	0	0	0	1.27996	0	0	0.572531	2.06911	3.85964
AC006372.5	0	0.582344	0	0	0	0	1.70661	0	0	0.286266	2.75882	0
AC006372.6	0	0	1.25906	0	0	1.35225	0.853306	1.51015	0	0	0	0.771927
AC006373.1	0	0	0	0	0	0	0	0	0	0	2.75882	0
AC006382.1	0	0	0	0	0	0	0	0	4.1324	0	0	0
AC006385.4	0.880559	2.91172	3.77718	0	0	0	5.11983	52.8552	37.1916	0	0	0
AC006445.8	0.880559	3.49406	5.03624	5.96845	0	1.35225	2.55992	0	6.1986	8.87423	1.37941	2.31578
AC006460.2	0	2.32937	0	0	1.6523	0	0.426653	0	0	2.86266	0	0.771927
AC006483.7	0	0	1.25906	0	0	0	0.426653	0	0	0	0	1.54385
AC006486.10	1.76112	0	0	0	0	1.35225	0	0	0	0.572531	4.13823	0.771927
AC006509.8	0	0.582344	0	0	0	2.70449	1.27996	0	4.1324	0.572531	2.06911	3.08771
AC006538.1	0.880559	6.40578	1.25906	2.98423	3.3046	1.35225	8.1064	0	6.1986	4.86651	8.27645	6.17542
AC006538.8	0	0	0	0	0	0	0	0	0	0	0.689704	0
AC006547.13	0	0.582344	0	0	0	0	0	0	0	0	0	0
AC006547.15	0	0	0	0	0	0	0	0	0	0.286266	0	0
AC006547.8	0	0	0	2.98423	0	1.35225	0	0	0	0	0	0
AC006552.1	0	0	0	0	0	0	0.426653	0	0	0	0	1.54385
AC006840.1	0	0	0	0	0	0	0	0	0	0	0	1.54385
AC006942.4	0.880559	1.16469	0	0	1.6523	0	0.853306	0	2.0662	0.286266	0	0
AC006946.15	0	0.582344	1.25906	14.9211	3.3046	0	0	1.51015	0	0.858797	0.689704	0
AC006947.1	0	0	0	0	0	0	0.426653	0	0	0	0	0
AC006960.5	0.880559	0	0	0	1.6523	0	0	0	0	0	0	0
AC006978.6	20.2529	18.0527	11.3315	2.98423	26.4368	9.46573	29.0124	12.0812	37.1916	30.9167	44.1411	31.649
AC006983.2	0	0	0	0	0	0	0	0	0	0	0	0.771927
AC006988.3	0	0	0	0	0	0	0	1.51015	0	0.286266	0	0
AC006994.2	0	0	0	0	0	0	0.853306	0	0	1.14506	0	0
AC007000.10	0	0.582344	0	0	0	0	1.27996	0	0	0	0.689704	0
AC007000.12	0	2.91172	0	0	0	0	3.41322	7.55074	0	3.43519	5.51763	2.31578
AC007000.7	5.28336	3.49406	1.25906	2.98423	3.3046	5.40899	0.853306	1.51015	6.1986	5.15278	3.44852	4.63156
AC007014.1	2.64168	0	0	0	0	0	0.426653	1.51015	0	0	0.689704	0
AC007036.4	0	0	0	0	0	0	0	0	0	0	0	2.31578
AC007038.7	2.64168	1.74703	0	0	0	0	3.41322	0	2.0662	1.71759	0	3.85964
AC007040.11	0	0	0	0	0	0	0.426653	0	0	0	0	0
AC007040.5	0	0	0	0	0	0	0.426653	0	0	0	0	0
AC007040.8	0	0	0	0	0	0	0	3.0203	0	0	0	0
AC007041.2	1.76112	0.582344	1.25906	0	0	0	0	1.51015	2.0662	0.286266	0	0.771927
AC007050.14	0	0	0	0	0	0	0.426653	0	0	0	0	0
AC007091.1	0	0	1.25906	0	0	0	0	0	0	0.286266	0	0
AC007092.1	0.880559	1.16469	0	0	0	1.35225	1.27996	0	0	2.00386	0	2.31578
AC007106.1	0	0	0	0	0	0	0.426653	0	0	0	0	0
AC007163.6	0	0	1.25906	0	0	0	0	0	0	0	0	0
AC007182.6	0	0	0	0	0	0	0.853306	1.51015	4.1324	0.286266	0	0
AC007191.4	14.0889	13.9762	3.77718	2.98423	8.26149	8.11348	12.7996	7.55074	22.7282	17.4622	15.1735	23.9297
AC007192.6	0	0	0	0	0	0	0	0	0	0.286266	0	0
AC007193.8	0.880559	1.16469	0	0	0	1.35225	5.54649	0	10.331	1.71759	2.06911	9.26313
AC007193.9	0	0	0	0	0	0	0.426653	0	0	0.572531	0	0.771927
AC007228.11	0.880559	1.74703	1.25906	0	1.6523	1.35225	3.83988	0	2.0662	1.43133	0	1.54385
AC007228.9	0	0	0	0	0	0	0.426653	1.51015	2.0662	1.43133	0.689704	1.54385
AC007229.3	0.880559	0	5.03624	2.98423	3.3046	1.35225	0	1.51015	0	0.286266	0	0
AC007238.1	17.6112	12.8116	28.9584	35.8107	18.1753	27.0449	6.82645	37.7537	12.3972	6.01158	9.65586	14.6666
AC007240.1	0	0.582344	0	0	0	0	0.426653	0	0	2.86266	2.06911	0
AC007241.4	0	0	1.25906	0	0	0	0	1.51015	0	0.286266	0	0
AC007246.3	20.2529	16.3056	18.8859	11.9369	18.1753	13.5225	29.439	24.1624	8.2648	15.7446	17.9323	23.1578
AC007249.3	0	0	0	0	1.6523	0	0.853306	0	0	0.858797	0	0
AC007250.3	51.0724	32.0289	74.2845	65.653	87.5718	63.5556	22.6126	104.2	64.0522	25.4776	50.3484	64.07
AC007250.4	0	0	0	0	0	0	0.426653	0	0	0	0	0
AC007254.3	0	1.74703	3.77718	0	0	1.35225	0.426653	0	4.1324	3.43519	0.689704	0.771927
AC007255.8	1.76112	0.582344	0	0	0	0	0.426653	1.51015	2.0662	0.858797	1.37941	0.771927
AC007256.5	0.880559	0	0	0	1.6523	0	0	1.51015	0	0.572531	0.689704	0
AC007271.3	0.880559	0.582344	0	0	0	0	0	4.53044	0	0	0	0
AC007272.2	11.4473	8.73516	7.55436	17.9054	16.523	10.818	5.11983	30.203	8.2648	7.15664	11.725	20.842
AC007272.3	0	0	0	0	0	0	0	0	0	0.286266	0	0
AC007274.4	0	0	0	0	1.6523	0	0	0	0	0.286266	0	0
AC007275.1	0.880559	0.582344	0	0	4.95689	6.76124	0.853306	7.55074	0	2.29012	0	0.771927
AC007276.2	0	0.582344	1.25906	0	0	0	0	0	0	0	0	0
AC007276.5	2.64168	0.582344	0	0	0	0	8.1064	16.6116	0	6.58411	2.06911	1.54385
AC007276.6	6.16392	2.32937	1.25906	2.98423	6.60919	4.05674	11.9463	4.53044	2.0662	7.15664	10.3456	3.85964
AC007277.3	0	0	0	0	0	0	0	0	0	0.286266	0	2.31578
AC007285.6	0	0.582344	0	0	1.6523	1.35225	0.853306	0	0	0.286266	1.37941	0
AC007292.1	1.76112	1.16469	3.77718	0	0	0	1.27996	7.55074	4.1324	3.43519	4.13823	2.31578
AC007292.3	1.76112	2.32937	10.0725	0	4.95689	0	0	3.0203	0	2.57639	6.89704	8.4912
AC007292.4	0	0.582344	2.51812	0	0	0	0.853306	1.51015	0	1.14506	0	0
AC007292.6	1.76112	1.74703	2.51812	0	3.3046	6.76124	5.11983	0	2.0662	3.43519	6.20734	0
AC007292.7	1.76112	0.582344	0	0	0	0	0	4.53044	0	1.14506	0	0
AC007317.1	0	0	0	0	0	0	0.426653	0	0	0	0	0
AC007318.5	231.587	124.622	168.714	238.738	203.233	150.099	116.903	212.931	88.8466	72.4252	95.1792	114.245
AC007319.1	0	1.16469	1.25906	2.98423	4.95689	1.35225	2.13326	0	10.331	6.29784	6.20734	3.08771
AC007349.4	0	0	0	0	0	0	0	0	0	0.286266	0	0
AC007349.6	0	0	0	0	0	0	0	0	0	0	0.689704	0
AC007364.1	0	0.582344	0	0	0	0	0	0	0	0	1.37941	0
AC007365.1	0.880559	0	0	0	0	0	0	0	0	0	0	0
AC007365.3	0	1.16469	0	0	0	0	0	1.51015	4.1324	2.00386	1.37941	0.771927
AC007383.3	36.9835	39.5994	36.5127	53.7161	39.6551	41.9197	21.7593	48.3247	33.0592	30.6304	20.6911	36.2806
AC007383.4	0	0.582344	0	0	1.6523	2.70449	0	0	0	0	0	0
AC007386.3	0	0	0	0	0	0	0.853306	0	6.1986	1.43133	1.37941	1.54385
AC007386.4	0	0	0	0	0	0	0.426653	4.53044	0	0	0	0
AC007392.3	0	0	0	0	0	0	0	0	0	0.286266	0	0.771927
AC007395.4	0	0	0	0	0	0	0.426653	0	0	0	0	0
AC007395.5	0	0	1.25906	0	0	0	0	1.51015	0	0	0.689704	0
AC007405.2	0	0	0	0	0	0	0.426653	0	2.0662	0.572531	0	0.771927
AC007405.4	0	0.582344	1.25906	0	0	1.35225	1.70661	0	0	0.286266	0.689704	2.31578
AC007405.5	101.264	40.1817	74.2845	104.448	107.399	96.0096	37.9721	110.241	86.7804	31.7755	42.7617	57.1226
AC007405.6	2.64168	1.16469	1.25906	0	1.6523	0	7.2531	1.51015	4.1324	0.286266	0.689704	3.08771
AC007464.1	0.880559	0	0	0	0	0	0	3.0203	0	0.286266	2.06911	0
AC007551.2	0	0	0	0	0	0	0.426653	0	0	0	0	0
AC007551.3	10.5667	9.3175	5.03624	8.95268	11.5661	2.70449	8.53306	13.5913	4.1324	12.5957	10.3456	6.94734
AC007560.1	0.880559	0.582344	0	0	0	4.05674	0.853306	0	0	2.00386	1.37941	0.771927
AC007563.2	0.880559	0	0	0	0	0	0	0	0	0	0	0
AC007563.3	0	0	0	0	0	0	0	0	0	0.286266	0	0
AC007563.4	0	0	0	0	0	0	0	0	0	0.572531	0	0
AC007563.5	1.76112	1.16469	3.77718	11.9369	1.6523	6.76124	2.55992	0	2.0662	2.86266	0.689704	0.771927
AC007566.10	3.52224	8.15281	8.81342	23.8738	8.26149	4.05674	11.9463	24.1624	12.3972	16.3171	17.9323	28.5613
AC007566.11	0	0.582344	0	0	0	0	0	0	0	0	0	0
AC007568.1	0	0.582344	0	0	0	0	0	0	0	0	0	0
AC007618.3	0	0	0	0	0	0	0	0	0	0	0	0.771927
AC007620.3	0.880559	1.16469	2.51812	0	0	0	0.426653	1.51015	0	1.43133	1.37941	3.85964
AC007742.7	0	0	0	0	0	0	0	1.51015	0	0	0	0
AC007743.1	0	0	0	0	0	0	0.426653	0	0	1.14506	0	2.31578
AC007750.5	0	0	0	0	0	0	0	0	0	0	0.689704	0
AC007773.2	3.52224	4.07641	0	2.98423	11.5661	1.35225	2.55992	0	4.1324	0.858797	3.44852	3.08771
AC007787.3	0	0.582344	0	0	0	0	0	0	0	0.286266	1.37941	0.771927
AC007792.1	0	0.582344	0	0	0	2.70449	0	0	0	0.572531	0	0.771927
AC007796.1	0.880559	0	0	0	1.6523	4.05674	2.13326	3.0203	0	0	1.37941	3.08771
AC007879.2	0	0	0	0	0	0	0.426653	0	0	0	0	0
AC007879.4	0	0	0	0	0	0	0	1.51015	0	0	0	0
AC007879.5	0	0	1.25906	0	1.6523	0	0.853306	0	2.0662	0.572531	1.37941	0
AC007879.7	0	0	0	0	0	0	0	0	0	0	0.689704	0
AC007899.3	0	0	3.77718	0	0	0	0	0	0	0	0	0
AC007950.2	0.880559	2.32937	3.77718	0	0	6.76124	1.70661	0	4.1324	1.43133	2.06911	2.31578
AC007966.1	0	1.16469	0	0	0	0	0.853306	0	0	0.286266	1.37941	0.771927
AC007969.3	0	0	0	2.98423	0	0	0	0	0	1.14506	0.689704	3.85964
AC007969.5	258.884	153.156	215.299	268.58	216.451	181.201	71.6777	268.806	45.4564	72.9977	87.5925	98.0348
AC007970.1	50.1919	28.5348	12.5906	35.8107	21.4799	10.818	182.607	58.8958	47.5226	152.007	52.4175	78.7366
AC008060.7	0	0	0	0	0	0	0.853306	0	0	0	0	0
AC008060.8	0	0	0	0	0	0	0	0	0	0	2.06911	0
AC008062.1	5.28336	0	2.51812	0	0	0	0	0	0	0.572531	0.689704	0
AC008063.2	3.52224	1.74703	0	0	0	0	0	3.0203	0	2.00386	0	0
AC008063.3	0.880559	0	0	0	0	0	1.70661	0	0	1.14506	0.689704	0
AC008069.2	0	0	0	0	0	0	0	0	0	0.572531	0	0
AC008073.9	0.880559	0	0	0	0	0	0	0	0	0	0	0
AC008074.3	0.880559	0.582344	0	0	0	0	1.27996	0	0	0	0.689704	0
AC008079.10	0.880559	0	0	0	0	1.35225	1.70661	0	0	0	0	0.771927
AC008079.9	0	0	0	0	0	0	0	0	0	0.286266	0	0
AC008088.4	0	1.16469	0	0	0	0	0	3.0203	2.0662	1.71759	0	1.54385
AC008103.2	0	0	0	0	0	0	0.426653	0	0	0	0	0
AC008132.10	0	0	0	0	0	0	0	1.51015	0	0.286266	0	0
AC008132.12	0	0	2.51812	11.9369	0	1.35225	0	1.51015	0	0	0.689704	0
AC008174.3	0	0.582344	0	5.96845	0	2.70449	2.13326	3.0203	2.0662	0.858797	2.75882	0.771927
AC008268.2	0.880559	0	0	0	0	0	0	0	0	0	0	0
AC008268.3	448.205	617.284	580.427	841.552	333.764	511.149	252.578	499.859	588.867	314.033	584.869	871.506
AC008269.2	0	0	0	0	0	0	0	0	0	0.286266	0	0
AC008277.1	0	0	1.25906	0	0	0	0	0	0	0.286266	0	0
AC008278.2	0	0	0	0	0	0	0	0	0	0.286266	0	0
AC008280.2	0.880559	0	5.03624	0	0	2.70449	1.27996	3.0203	0	2.29012	0.689704	3.08771
AC008440.5	0	0	0	0	1.6523	2.70449	0	1.51015	0	0	0	0
AC008592.3	0	0	0	0	0	0	0.426653	0	0	0.286266	0	0.771927
AC008592.5	0	0	0	0	4.95689	0	0	0	0	0	0	0
AC008592.8	0	0	0	0	0	0	0	0	0	0	0	0.771927
AC008691.1	8.80559	6.98812	3.77718	2.98423	1.6523	0	0.426653	10.571	2.0662	3.43519	1.37941	0
AC008694.3	0	0	0	0	0	0	0.426653	0	0	0	0	0
AC008697.1	0	0.582344	0	14.9211	1.6523	0	1.27996	0	0	0.858797	0	0
AC008746.11	13.2084	7.57047	12.5906	11.9369	9.91379	9.46573	18.7727	25.6725	10.331	12.882	17.9323	21.614
AC008746.12	0	2.91172	3.77718	0	0	1.35225	2.55992	6.04059	8.2648	3.14892	6.89704	7.71927
AC008746.3	0.880559	2.91172	1.25906	0	0	2.70449	4.26653	6.04059	6.1986	2.86266	6.89704	6.94734
AC008753.2	0	0.582344	0	0	0	0	0	0	0	0	0	0
AC008753.3	0	0	0	0	0	0	0	0	2.0662	0	0	0
AC008753.4	0	0	0	0	0	0	0.426653	0	0	0	0	0
AC008753.6	0	0.582344	0	0	0	2.70449	0.426653	0	2.0662	0.286266	0	1.54385
AC008781.7	0	0	0	0	1.6523	0	0	0	0	0	0	0
AC008834.1	0	0	0	0	0	0	0	0	0	0.286266	0	0
AC008850.3	0	0	0	0	0	0	0	0	0	0.572531	0.689704	0
AC008872.1	1.76112	0.582344	1.25906	0	0	2.70449	2.55992	0	6.1986	1.14506	2.06911	0.771927
AC008888.7	1.76112	1.74703	0	14.9211	0	0	0.853306	1.51015	0	0.572531	1.37941	0.771927
AC008982.2	1.76112	3.49406	6.2953	0	0	5.40899	1.27996	13.5913	6.1986	5.15278	6.20734	1.54385
AC008992.1	0	0	0	0	0	0	0	1.51015	0	1.14506	0.689704	2.31578
AC009005.2	0.880559	2.32937	0	0	0	1.35225	2.13326	0	8.2648	2.86266	3.44852	0.771927
AC009014.3	0	0	0	0	0	0	2.98657	0	0	0.858797	0	0.771927
AC009120.11	0.880559	0.582344	0	5.96845	0	0	0.426653	4.53044	6.1986	0.858797	0	0.771927
AC009120.3	9.68615	6.40578	11.3315	2.98423	14.8707	2.70449	9.81302	9.06089	4.1324	6.87037	14.4838	14.6666
AC009120.4	0	1.16469	0	0	0	0	0.853306	0	0	0.858797	0.689704	0.771927
AC009120.6	11.4473	22.7114	15.1087	8.95268	18.1753	9.46573	25.5992	28.6928	16.5296	22.3287	39.3131	25.4736
AC009133.12	13.2084	11.6469	13.8497	14.9211	8.26149	21.636	6.82645	1.51015	6.1986	7.72917	1.37941	3.85964
AC009133.15	0	2.32937	1.25906	0	0	9.46573	2.55992	0	0	2.29012	0.689704	0
AC009133.21	0.880559	0.582344	2.51812	0	0	0	0.853306	0	0	0.572531	1.37941	0
AC009166.5	0	0	1.25906	0	0	1.35225	0	0	2.0662	0.286266	0	0
AC009166.7	0.880559	0	0	0	1.6523	0	0	0	0	0	1.37941	1.54385
AC009196.1	0	0	0	0	0	0	0	0	0	0.286266	0	0
AC009223.1	0	0	0	0	0	0	0	1.51015	0	0.286266	0	0
AC009228.1	0	0.582344	0	0	0	0	0.853306	0	0	0	0	1.54385
AC009229.4	0	0	0	0	0	0	0	0	0	0	0	1.54385
AC009229.6	0	0	0	0	4.95689	0	0.426653	0	0	0	0	0
AC009236.1	4.4028	3.49406	2.51812	2.98423	1.6523	2.70449	5.54649	7.55074	4.1324	3.72145	7.58675	1.54385
AC009236.2	0	0	0	0	1.6523	0	0	0	0	0	2.06911	0
AC009237.12	6.16392	1.74703	1.25906	11.9369	11.5661	4.05674	5.97314	3.0203	2.0662	6.58411	3.44852	6.94734
AC009237.5	0	0	0	0	1.6523	0	0	0	0	0	0	0
AC009237.7	0	0	0	0	0	0	0.426653	0	0	0	0	0
AC009237.8	0	0	0	0	0	0	0	0	0	0.286266	0	0
AC009245.3	71.3253	30.8642	73.0255	119.369	85.9195	77.0781	17.4928	117.792	43.3902	15.1721	37.244	31.649
AC009263.2	0	0.582344	0	0	0	0	0.853306	0	0	0	0	0
AC009264.1	0	0	0	0	0	0	0	0	0	0.286266	0	0
AC009274.6	0	0	0	0	0	0	0.426653	0	0	0	0	0
AC009299.2	0.880559	0	0	0	0	0	0	0	0	0	0	0
AC009299.3	0	0	0	0	0	2.70449	0	0	0	0	0	0
AC009299.4	6.16392	0	0	2.98423	3.3046	0	2.98657	0	0	1.71759	0	0
AC009299.5	5.28336	5.24109	7.55436	26.858	9.91379	9.46573	5.54649	21.1421	0	3.72145	2.75882	6.17542
AC009302.2	6.16392	1.74703	0	0	1.6523	5.40899	0	10.571	2.0662	0.572531	0.689704	3.85964
AC009302.3	0	0.582344	1.25906	5.96845	0	1.35225	0	3.0203	2.0662	0.286266	0	0
AC009303.1	0.880559	0	0	0	0	0	0	0	0	0	0	0
AC009303.2	4.4028	2.91172	1.25906	0	4.95689	1.35225	4.69318	4.53044	2.0662	3.43519	4.82793	1.54385
AC009303.3	0	0.582344	0	0	0	0	0	0	0	0.286266	0	0
AC009312.1	0	0	0	0	0	0	0	0	0	0	0	0.771927
AC009336.19	2.64168	1.16469	0	0	13.2184	5.40899	3.41322	1.51015	2.0662	8.58797	26.2088	14.6666
AC009336.24	0	0	1.25906	0	0	1.35225	2.13326	0	2.0662	0.572531	0.689704	1.54385
AC009403.2	5.28336	3.49406	7.55436	0	4.95689	4.05674	9.38636	9.06089	10.331	8.87423	8.96616	9.26313
AC009404.2	3.52224	11.0645	15.1087	14.9211	8.26149	13.5225	12.7996	18.1218	20.662	12.5957	28.2779	15.4385
AC009473.1	0	0	1.25906	0	0	5.40899	0	0	4.1324	0.286266	0	0
AC009477.6	0	1.16469	0	0	3.3046	0	0	0	0	0	2.75882	0
AC009477.7	0	0.582344	0	0	0	0	0	3.0203	0	0	0	0
AC009480.3	0	0	0	0	0	0	0.426653	0	0	0.286266	0	0
AC009487.6	17.6112	16.3056	27.6993	11.9369	13.2184	33.8062	10.6663	55.8755	4.1324	11.1644	23.4499	24.7017
AC009492.1	0	0	0	5.96845	0	1.35225	2.98657	0	0	2.00386	0.689704	0.771927
AC009495.3	0	0	0	0	0	0	0.853306	0	0	0	0	0.771927
AC009495.4	0	0	0	0	0	0	0	0	0	0	0.689704	0
AC009498.1	0	0	0	0	0	0	0.426653	0	0	0	0	0
AC009501.4	0	0	0	0	0	0	0	3.0203	0	0.572531	0	0
AC009501.5	0	0	0	0	0	0	0.853306	1.51015	4.1324	2.57639	2.75882	3.08771
AC009505.2	0	0.582344	0	0	0	1.35225	0.853306	0	6.1986	0.858797	0	0
AC009506.1	22.014	19.2173	10.0725	11.9369	33.046	16.227	15.3595	9.06089	12.3972	20.0386	19.3117	26.2455
AC009541.1	0	0	0	0	0	0	0.426653	0	0	0	0	0
AC009784.3	0	0	0	0	0	0	0	0	0	0.858797	0	0
AC009945.3	0	0.582344	0	2.98423	1.6523	0	0	0	2.0662	0	0.689704	0.771927
AC009948.3	14.0889	17.4703	17.6268	2.98423	21.4799	29.7494	14.0795	15.1015	24.7944	10.5918	40.6926	43.9999
AC009948.5	27.2973	20.9644	23.9221	8.95268	51.2212	25.6927	38.8254	16.6116	30.993	51.5278	60.694	40.9121
AC009948.7	2.64168	1.74703	1.25906	0	9.91379	2.70449	3.41322	3.0203	2.0662	3.72145	4.82793	1.54385
AC009950.2	0	0	0	0	0	0	0	0	2.0662	0	0.689704	0.771927
AC009955.8	0.880559	0	0	0	0	0	0	0	0	0	0	0
AC009961.2	0	0.582344	0	0	1.6523	0	1.27996	0	2.0662	0.286266	0.689704	0.771927
AC009961.3	0.880559	1.74703	0	0	4.95689	1.35225	2.13326	6.04059	0	3.14892	3.44852	3.08771
AC009967.3	0	1.16469	0	0	0	0	0.853306	0	0	1.14506	1.37941	0.771927
AC010091.1	0	0	1.25906	0	0	0	3.83988	0	0	0.858797	0	1.54385
AC010091.4	0	0	0	0	0	0	0.426653	0	0	0	0	0
AC010093.1	12.3278	10.4822	18.8859	41.7792	24.7845	17.5792	7.67975	43.7943	14.4634	4.86651	8.27645	6.94734
AC010105.1	0	0	0	0	0	0	0	0	0	0.572531	0	0
AC010127.3	0	0	0	0	0	0	0.426653	0	0	0	0	0
AC010129.1	5.28336	0.582344	3.77718	5.96845	9.91379	1.35225	0.853306	6.04059	0	1.43133	4.82793	3.85964
AC010132.9	0	0	1.25906	0	0	0	0	0	0	0	0	0
AC010136.2	0.880559	0	2.51812	0	0	0	2.13326	0	2.0662	1.14506	0.689704	1.54385
AC010149.2	0	0	0	0	0	0	0.426653	0	0	0	0	0
AC010149.3	0.880559	0	1.25906	0	0	1.35225	0.853306	6.04059	0	0	0	0.771927
AC010149.4	0	0	1.25906	0	0	0	0	0	0	0	0	0
AC010150.1	0	0.582344	0	0	0	0	0.426653	0	0	0	0	0
AC010226.4	0.880559	0.582344	1.25906	0	0	0	0.426653	0	0	0.286266	0.689704	0
AC010423.1	0	0	0	0	0	0	0.853306	0	0	0	0	0.771927
AC010468.1	29.0585	13.9762	23.9221	56.7003	34.6983	24.3405	3.83988	63.4262	2.0662	3.43519	7.58675	11.5789
AC010492.2	0	1.74703	5.03624	0	0	4.05674	0.853306	0	6.1986	0.858797	0.689704	3.08771
AC010504.2	0.880559	1.16469	0	0	0	0	3.41322	0	0	2.57639	2.06911	1.54385
AC010642.1	0.880559	0.582344	2.51812	8.95268	0	5.40899	2.55992	3.0203	2.0662	3.14892	6.89704	6.17542
AC010677.5	0	0	0	0	0	0	0.426653	0	0	0	0	0
AC010685.1	1.76112	0	0	0	0	0	0	1.51015	0	0	2.06911	0
AC010729.1	1.76112	1.74703	2.51812	0	1.6523	0	1.27996	0	4.1324	3.14892	4.13823	0
AC010729.2	0	0	0	0	0	0	0	7.55074	0	0	0.689704	0.771927
AC010733.4	0.880559	0.582344	0	0	0	0	0.426653	0	0	0	0	0.771927
AC010733.8	3.52224	0	2.51812	0	3.3046	0	4.26653	4.53044	2.0662	2.29012	3.44852	4.63156
AC010746.2	0	0	0	0	0	0	1.70661	0	4.1324	0.572531	2.75882	3.85964
AC010746.3	0	0	0	0	0	0	0	1.51015	0	0.286266	2.75882	0
AC010746.4	0.880559	0.582344	2.51812	0	0	2.70449	0.426653	3.0203	0	0.572531	0	0
AC010761.10	0	0	0	0	0	0	0	3.0203	0	0.286266	0	0
AC010761.6	0	0.582344	0	0	0	0	0.426653	0	0	0	3.44852	1.54385
AC010761.8	1.76112	0.582344	0	0	1.6523	1.35225	0.853306	6.04059	6.1986	0.572531	0	0
AC010761.9	0	0.582344	0	0	6.60919	0	0	0	0	0.572531	0	1.54385
AC010872.1	0	0	0	0	0	0	0.426653	0	0	0	0	0
AC010877.1	11.4473	6.98812	13.8497	8.95268	16.523	8.11348	1.70661	24.1624	4.1324	4.00772	6.89704	3.85964
AC010878.3	0	0	0	0	3.3046	0	3.41322	1.51015	0	0.286266	0.689704	0
AC010879.1	0	0	0	0	0	0	0	0	0	0	0.689704	0
AC010880.1	0	0	0	0	0	0	0.426653	0	0	0	0	0
AC010883.5	1.76112	2.32937	0	0	1.6523	0	2.13326	0	4.1324	1.43133	2.06911	1.54385
AC010884.1	0	0	0	0	0	0	0	0	0	0.286266	0	0
AC010886.1	0	0	0	0	0	0	0.426653	0	0	0	1.37941	0
AC010894.3	2.64168	4.07641	1.25906	0	13.2184	2.70449	4.26653	3.0203	0	3.14892	2.06911	3.85964
AC010900.1	0	0	0	0	0	0	2.98657	0	4.1324	0.572531	0.689704	3.08771
AC010900.2	0	0.582344	0	0	0	1.35225	1.70661	4.53044	6.1986	2.29012	0.689704	2.31578
AC010907.3	0	0	0	0	0	0	0.426653	0	0	0	0	0
AC010976.2	0	0	0	0	0	0	0	0	0	0.286266	0	0
AC010979.2	0	0.582344	0	0	0	0	0	0	0	0	0	0
AC010980.2	0.880559	1.74703	6.2953	0	3.3046	8.11348	1.70661	1.51015	0	2.57639	4.82793	0
AC010982.1	0	0	0	0	0	0	0	0	0	0.286266	0	0
AC010983.1	0	0	0	0	0	0	0	0	0	0	0	0.771927
AC010987.6	0	0	0	0	0	0	0.426653	0	0	0	0	0
AC011139.1	19.3723	13.3939	37.7718	47.7476	39.6551	33.8062	8.53306	39.2638	20.662	5.72531	16.5529	16.9824
AC011236.7	0	0	1.25906	0	0	0	0	0	0	0	0	0
AC011239.1	8.80559	8.73516	8.81342	0	9.91379	14.8747	14.5062	7.55074	4.1324	12.3094	17.9323	14.6666
AC011239.2	0.880559	0	0	0	0	0	0.426653	0	0	0	0	0.771927
AC011247.2	825.084	490.333	902.746	1426.46	984.769	787.008	282.018	1100.9	442.167	255.349	489	559.647
AC011288.2	1.76112	0.582344	0	0	0	0	0.426653	0	0	0	0.689704	0
AC011290.4	0	0.582344	0	0	0	0	0	1.51015	0	0.572531	0	0
AC011292.2	0	0	0	0	0	0	0.426653	3.0203	6.1986	0	2.75882	0
AC011294.3	0	0	0	0	0	0	0	0	0	0	2.06911	0
AC011298.2	0	0	0	0	0	1.35225	0	0	0	0	0	0
AC011302.1	0.880559	5.24109	7.55436	2.98423	4.95689	8.11348	0.426653	16.6116	8.2648	0	11.725	11.5789
AC011322.4	0.880559	0	0	0	0	0	1.27996	1.51015	4.1324	0	0.689704	0
AC011330.13	0	0.582344	0	0	0	0	0.426653	0	0	0.286266	0	0
AC011330.5	0	0	0	0	0	0	0.426653	0	0	0	0	0.771927
AC011330.8	0	0	0	0	0	0	0.426653	0	0	0	0	1.54385
AC011366.3	0	0	0	0	0	1.35225	0	0	0	0	0.689704	0
AC011551.3	0	0	1.25906	0	0	0	0	1.51015	0	0.572531	0.689704	0.771927
AC011558.5	0	0.582344	0	0	0	0	0	0	0	0	0	0
AC011738.4	0	0.582344	0	0	0	0	0	0	0	0	0	0
AC011742.4	0	0	1.25906	0	1.6523	1.35225	1.27996	1.51015	0	1.14506	0.689704	0
AC011747.4	0	0	0	0	0	0	0	0	0	0	0.689704	0
AC011747.6	0	0	0	0	1.6523	0	0	0	0	0	0	0
AC011747.7	0	1.16469	0	0	0	1.35225	1.70661	1.51015	2.0662	1.71759	4.13823	5.40349
AC011753.3	76.6087	82.6928	96.9476	110.416	97.4856	87.8961	58.0248	40.774	33.0592	43.7986	42.7617	51.7191
AC011816.3	0	0	0	0	1.6523	0	0	0	0	0	0	0
AC011816.4	66.9225	48.3345	79.3208	110.416	79.3103	77.0781	21.7593	116.281	10.331	21.4699	34.4852	40.1402
AC011995.1	0	0	0	0	0	0	0	0	0	0	0	0.771927
AC011997.1	0.880559	0	0	0	0	0	0	0	0	0	0	0
AC012065.5	0	0.582344	1.25906	0	1.6523	0	0	0	0	0.286266	3.44852	0
AC012065.6	0	1.16469	0	0	0	2.70449	0.853306	3.0203	2.0662	0	0	2.31578
AC012066.1	0	0	0	0	1.6523	0	0.426653	0	0	0	0	0
AC012074.2	0	0.582344	0	0	0	0	0.426653	0	0	1.14506	0	0
AC012087.2	0	0	0	0	0	0	0	0	0	0.286266	1.37941	0
AC012146.7	27.2973	18.635	20.145	11.9369	28.0891	20.2837	17.9194	9.06089	8.2648	19.1798	20.6911	13.8947
AC012262.1	9.68615	6.98812	6.2953	5.96845	0	0	10.2397	6.04059	0	19.1798	6.89704	5.40349
AC012305.1	0	3.49406	2.51812	0	6.60919	4.05674	1.70661	6.04059	0	2.86266	3.44852	0.771927
AC012307.3	43.1474	30.2819	28.9584	32.8265	24.7845	25.6927	53.3316	39.2638	45.4564	32.9205	44.1411	35.5087
AC012309.5	0.880559	5.82344	0	0	14.8707	6.76124	2.55992	13.5913	0	1.71759	20.6911	16.9824
AC012314.8	0.880559	3.49406	1.25906	0	0	0	1.27996	0	4.1324	1.14506	3.44852	3.08771
AC012318.3	5.28336	6.40578	1.25906	11.9369	4.95689	2.70449	1.70661	6.04059	2.0662	2.86266	4.82793	1.54385
AC012358.4	0	1.16469	0	0	0	0	4.26653	7.55074	0	0.858797	0.689704	0
AC012358.7	0	0.582344	2.51812	0	0	0	3.41322	1.51015	0	0.858797	0.689704	1.54385
AC012358.8	2.64168	9.3175	0	2.98423	1.6523	4.05674	4.26653	0	4.1324	2.57639	3.44852	1.54385
AC012360.4	1.76112	0	1.25906	0	1.6523	5.40899	0.853306	0	0	0.572531	0	0
AC012360.6	0	1.16469	0	0	0	0	0	0	0	0.286266	0.689704	0
AC012363.13	0	0	0	0	0	0	0	0	0	0	2.06911	0
AC012363.4	0	0.582344	0	0	0	2.70449	0	1.51015	0	0.572531	0.689704	0
AC012368.1	0	0	2.51812	0	0	1.35225	0.853306	0	0	0.286266	0	0
AC012368.2	0	0	0	0	0	1.35225	0	0	0	0	0	0
AC012442.5	0.880559	0	1.25906	2.98423	0	1.35225	3.41322	0	6.1986	2.57639	0	1.54385
AC012442.6	0	2.91172	2.51812	5.96845	0	0	0.426653	0	2.0662	1.43133	0.689704	3.08771
AC012451.2	0	0.582344	2.51812	2.98423	0	0	0.426653	1.51015	0	0	0.689704	0.771927
AC012456.4	0	0.582344	0	0	0	1.35225	0.426653	0	0	0.286266	0	0
AC012462.1	0	0.582344	0	0	0	0	0	0	0	0.572531	0	0
AC012499.1	0	0	0	2.98423	0	0	0	0	0	0	0	0.771927
AC012501.1	0	0	0	0	0	0	0	0	0	0.572531	0	1.54385
AC012501.3	0	1.74703	0	0	0	0	0.853306	0	0	0	0	0
AC012506.2	0	0	0	0	0	0	0	0	0	2.00386	0	0.771927
AC012507.3	0	0	0	0	1.6523	0	0	0	0	0	0	0
AC012531.14	0.880559	6.40578	0	0	0	4.05674	0.426653	9.06089	0	0	3.44852	0
AC012531.16	0.880559	5.82344	5.03624	0	8.26149	1.35225	2.98657	28.6928	30.993	2.57639	13.7941	13.8947
AC012531.25	3.52224	4.65875	1.25906	0	14.8707	10.818	7.2531	3.0203	10.331	7.15664	24.8294	16.2105
AC012531.5	0	0	0	0	1.6523	0	0	0	0	0	0	0
AC012613.2	0	0.582344	0	0	1.6523	0	0	0	0	0	0	0
AC013267.2	6.16392	5.24109	5.03624	0	4.95689	1.35225	7.2531	3.0203	8.2648	10.5918	6.20734	10.0351
AC013267.4	0	0	0	2.98423	0	0	0	0	0	0	0	0
AC013268.5	0	2.32937	2.51812	0	0	4.05674	0.853306	3.0203	4.1324	0.858797	0.689704	0
AC013271.3	0.880559	0	0	0	0	0	0	0	0	0	1.37941	0
AC013275.2	0	0	0	0	0	0	0	0	0	0.858797	0	0
AC013394.2	132.964	119.38	125.906	131.306	140.445	102.771	63.5713	111.751	88.8466	95.0402	86.9027	109.614
AC013400.1	0	0	1.25906	0	0	0	0	0	0	0	0	0
AC013400.2	0.880559	2.32937	2.51812	0	0	0	1.70661	1.51015	8.2648	2.29012	2.06911	0.771927
AC013401.2	0	0	0	0	0	0	0	0	0	0.286266	0	0
AC013403.9	0	0	0	0	0	0	0	0	0	0	1.37941	0.771927
AC013439.4	0	0	0	0	0	0	1.27996	4.53044	0	0	0.689704	0
AC013448.2	0	0	0	0	0	0	0	3.0203	0	0	0	0
AC013460.1	0	1.16469	0	0	0	0	2.13326	1.51015	2.0662	0.572531	0.689704	0
AC013463.2	0	0	0	0	0	0	2.55992	0	0	3.14892	1.37941	1.54385
AC013470.6	0	0	0	0	0	0	0	1.51015	0	0	0	0
AC013472.3	0	0	0	0	0	0	0	0	0	0	0.689704	0
AC013472.6	0.880559	0.582344	0	0	0	0	0.853306	0	0	0.572531	0	0
AC013480.2	0	0	0	0	0	0	0.426653	0	0	0	0	0
AC013717.3	0	0.582344	0	0	0	0	0	0	0	0	0	0
AC013791.10	0	0	0	0	0	0	0.426653	0	0	0.286266	0	0
AC015691.7	0	0.582344	1.25906	0	1.6523	0	0.426653	0	0	0	0	0
AC015818.3	5.28336	13.3939	1.25906	8.95268	11.5661	0	0	0	0	1.14506	0	0.771927
AC015849.12	0	0	0	0	0	0	0.426653	0	0	0	0	0
AC015849.13	0	0.582344	1.25906	0	3.3046	0	0	1.51015	0	0.858797	1.37941	0
AC015849.14	0	0	1.25906	2.98423	0	1.35225	0	0	0	0	0	0
AC015849.15	0.880559	2.32937	0	0	0	0	0	0	0	0	1.37941	1.54385
AC015849.16	0	0	0	0	1.6523	0	0	0	0	0.572531	0.689704	0
AC015849.2	0	1.16469	1.25906	0	0	0	0.426653	0	0	0.286266	0	2.31578
AC015922.5	0	0.582344	0	0	0	0	0.426653	4.53044	2.0662	0.572531	1.37941	0
AC015922.7	0	0.582344	1.25906	0	0	0	0	0	0	0.286266	0	0
AC015933.2	0	0	1.25906	0	1.6523	0	0	1.51015	0	0	0.689704	0
AC015969.3	0	0	0	0	0	2.70449	0	0	0	0.286266	0	0
AC015971.2	0	0	0	0	0	2.70449	0	0	0	0.858797	0.689704	0
AC015977.6	0	0	0	0	0	0	0	0	0	0	0.689704	0
AC015978.3	0.880559	0	0	0	0	0	0	0	2.0662	0.286266	0	0
AC015987.1	0	0	0	0	0	0	0.426653	0	0	0.286266	0	0
AC016292.3	30.8196	18.635	20.145	56.7003	23.1322	22.9882	15.3595	31.7131	4.1324	13.1682	24.1397	23.1578
AC016582.2	0	0	0	0	0	0	0.426653	0	0	0	0	0
AC016629.3	0	0	0	2.98423	0	0	0	0	4.1324	0	0	0
AC016629.8	20.2529	24.4584	20.145	32.8265	18.1753	16.227	35.8388	40.774	33.0592	26.3364	33.1058	39.3683
AC016689.1	0	0	0	0	0	1.35225	0	0	0	0.286266	0	0
AC016697.3	3.52224	1.74703	3.77718	0	0	1.35225	4.69318	0	0	2.00386	1.37941	3.85964
AC016697.6	0	0	0	0	0	0	0	0	0	0	1.37941	0
AC016700.2	0	1.16469	0	0	0	0	0	0	0	0.286266	0	0
AC016700.4	0.880559	0	0	0	0	0	0	0	0	0	0	0
AC016700.5	3.52224	1.74703	1.25906	0	1.6523	6.76124	2.98657	1.51015	4.1324	5.43905	7.58675	3.08771
AC016700.6	0	0	1.25906	0	0	0	0.426653	0	0	0	0	0
AC016708.2	1.76112	1.16469	3.77718	2.98423	1.6523	0	0.426653	3.0203	0	1.14506	0.689704	0.771927
AC016712.1	0	0.582344	0	0	0	0	0	0	0	0	0	0
AC016712.2	0	0	0	0	0	0	0	1.51015	0	0	0	0
AC016716.1	0.880559	0	0	2.98423	1.6523	2.70449	1.27996	0	2.0662	0.286266	0.689704	0.771927
AC016722.1	0	0	0	2.98423	0	1.35225	1.70661	0	0	0.858797	0.689704	0.771927
AC016722.2	1.76112	4.07641	1.25906	0	0	1.35225	2.98657	3.0203	0	4.29398	2.75882	3.85964
AC016722.3	0	0	0	0	0	2.70449	0	0	0	0	0	0
AC016723.4	0	1.16469	0	0	0	0	0.426653	0	0	0.286266	0	0
AC016725.4	14.9695	13.3939	7.55436	11.9369	8.26149	2.70449	3.83988	6.04059	18.5958	7.72917	11.0353	17.7543
AC016732.2	0	0	0	0	0	0	0.426653	0	0	0	0	0
AC016734.2	6.16392	5.24109	8.81342	29.8423	28.0891	4.05674	2.13326	16.6116	0	4.58025	8.27645	1.54385
AC016734.3	0	0	0	0	0	0	0.426653	0	0	0.858797	0	0
AC016735.1	0	0	0	0	0	0	0	0	0	0	0.689704	0
AC016735.2	0	1.16469	3.77718	0	1.6523	2.70449	0.853306	9.06089	0	0.858797	0	0.771927
AC016735.3	0	0	0	0	0	1.35225	0	0	0	0	0	0
AC016736.2	0.880559	0	0	11.9369	0	0	1.70661	0	0	0.572531	1.37941	0
AC016738.4	0	0	0	0	0	0	0	0	0	0	0.689704	0
AC016739.2	53.7141	39.017	59.1758	101.464	46.2643	56.7944	10.2397	64.9364	16.5296	7.4429	12.4147	12.3508
AC016745.3	0	0	0	0	0	0	0	0	0	0.858797	0.689704	0
AC016747.2	138.248	223.038	183.823	116.385	171.839	213.655	201.38	305.05	287.202	227.581	362.784	226.175
AC016747.3	39.6252	40.7641	41.549	38.7949	23.1322	24.3405	41.812	18.1218	51.655	32.0617	29.6573	35.5087
AC016757.3	0.880559	1.16469	0	5.96845	3.3046	1.35225	3.41322	3.0203	2.0662	3.14892	1.37941	2.31578
AC016831.3	0	0	0	0	0	0	0	0	0	0.286266	0	0
AC016831.6	0	0	0	0	0	0	0	1.51015	0	0	0	0
AC016831.7	0	3.49406	0	11.9369	3.3046	5.40899	2.13326	3.0203	2.0662	3.14892	15.1735	3.85964
AC016894.1	0	0	0	0	0	0	0	0	0	0.286266	0	0
AC016907.3	0	1.16469	0	0	0	0	1.27996	0	0	0.572531	0	0.771927
AC016910.1	0	0	0	0	0	0	0	0	0	0.286266	0	0
AC016994.1	0	0.582344	0	0	0	0	0	0	0	0	0.689704	0
AC016995.3	0	0	0	0	0	0	1.70661	0	0	1.71759	0.689704	0.771927
AC016999.2	0	0	1.25906	0	3.3046	1.35225	0	0	0	0.858797	0.689704	1.54385
AC017002.2	0	0	0	0	0	0	0	3.0203	0	0.286266	0	1.54385
AC017035.2	0	1.16469	0	0	0	0	1.27996	1.51015	0	2.29012	3.44852	5.40349
AC017048.3	0.880559	2.32937	5.03624	0	39.6551	13.5225	10.6663	9.06089	12.3972	5.15278	27.5882	15.4385
AC017048.4	0	0	0	0	3.3046	0	0	3.0203	0	1.14506	0.689704	1.54385
AC017053.1	0	0	0	0	0	0	0	0	0	0.286266	0	0
AC017060.1	0	0	1.25906	0	0	5.40899	0.426653	0	0	0.286266	2.06911	0
AC017074.2	0.880559	3.49406	1.25906	0	1.6523	0	2.13326	3.0203	2.0662	1.71759	1.37941	0.771927
AC017076.4	1.76112	1.16469	2.51812	8.95268	1.6523	5.40899	2.55992	0	0	3.43519	7.58675	3.08771
AC017076.5	0	0.582344	0	0	0	0	0.426653	4.53044	2.0662	0.572531	0	0.771927
AC017079.3	0	2.32937	0	0	0	0	0	1.51015	8.2648	0	0.689704	0
AC017079.4	0	0	0	0	0	0	0	0	0	0	0	1.54385
AC017081.2	0	0	1.25906	0	0	0	0.426653	1.51015	0	0.286266	0	0
AC017081.3	0	0	0	0	0	0	0	0	2.0662	0	0	0
AC017099.3	11.4473	15.7233	12.5906	8.95268	4.95689	13.5225	19.1994	15.1015	24.7944	18.0347	21.3808	20.842
AC017101.10	0.880559	0	0	0	0	0	0	0	0	0	0	0
AC017104.3	0	0	1.25906	0	0	0	0	0	0	0	0	0
AC017104.6	0	0.582344	0	0	4.95689	0	0	0	2.0662	0	2.06911	0.771927
AC017116.8	15.8501	8.73516	7.55436	2.98423	3.3046	4.05674	13.2262	1.51015	6.1986	10.0193	8.27645	16.9824
AC018359.1	0.880559	0	0	0	0	0	0	0	0	0	0	0
AC018442.1	0	0	0	0	0	0	0.426653	0	4.1324	1.14506	2.75882	2.31578
AC018463.4	1.76112	0.582344	0	2.98423	0	0	0	3.0203	2.0662	0.286266	1.37941	0.771927
AC018464.3	3.52224	2.32937	0	8.95268	0	0	4.69318	0	0	0.858797	2.06911	1.54385
AC018470.3	0	0	0	2.98423	0	0	0	0	4.1324	0	0	0
AC018470.4	0	0	0	0	0	1.35225	2.13326	0	0	0.572531	1.37941	1.54385
AC018633.4	8.80559	10.4822	5.03624	5.96845	19.8276	4.05674	17.0661	3.0203	8.2648	13.1682	11.0353	16.2105
AC018641.7	0	0	0	0	0	0	0	0	0	0.286266	0	0
AC018642.1	7.04447	5.24109	1.25906	5.96845	1.6523	10.818	13.2262	3.0203	8.2648	5.15278	5.51763	4.63156
AC018647.3	72.2059	98.4161	81.8389	47.7476	77.658	82.4871	79.7841	99.6698	95.0452	132.827	106.214	83.3681
AC018648.5	0.880559	1.16469	2.51812	2.98423	0	2.70449	1.70661	1.51015	0	1.43133	2.06911	1.54385
AC018648.6	5.28336	6.98812	7.55436	17.9054	3.3046	5.40899	4.26653	4.53044	22.7282	4.00772	4.13823	7.71927
AC018685.1	0	0	0	0	0	0	0.426653	0	0	0.286266	0	0
AC018693.6	0	0	0	0	1.6523	0	0	0	0	0	0	0
AC018693.7	1.76112	1.74703	1.25906	0	3.3046	0	2.55992	0	4.1324	3.14892	2.75882	3.08771
AC018696.4	0	0	0	0	0	0	0	0	4.1324	0	0	2.31578
AC018712.2	0	0	0	0	0	0	0	0	0	0.286266	0	0
AC018712.3	0	0	0	0	0	0	0.426653	0	0	1.14506	0	0
AC018730.1	3.52224	0	0	0	0	0	0	0	0	0	0	0
AC018730.3	0	0	0	0	0	0	0	0	0	0	2.06911	0
AC018737.3	0	0.582344	0	0	1.6523	0	0	7.55074	0	0	0	0
AC018737.4	0	0	0	0	1.6523	0	0	0	0	0	0	0
AC018738.2	7.04447	1.16469	2.51812	5.96845	3.3046	2.70449	0.853306	7.55074	0	0.572531	0	0.771927
AC018755.16	0	0.582344	2.51812	8.95268	4.95689	1.35225	1.70661	0	4.1324	0.572531	0	4.63156
AC018755.17	0	0	0	0	0	0	0	0	0	0.286266	0	0
AC018755.24	0.880559	1.16469	1.25906	2.98423	0	0	2.98657	3.0203	4.1324	4.58025	0.689704	6.17542
AC018766.5	4.4028	11.6469	3.77718	29.8423	9.91379	8.11348	10.2397	13.5913	20.662	19.4661	20.0014	28.5613
AC018766.6	0	0	0	0	1.6523	1.35225	0	0	0	0.858797	0	0
AC018799.1	0	0.582344	0	0	0	0	0.426653	0	0	0.286266	1.37941	2.31578
AC018804.5	1.76112	1.74703	2.51812	0	1.6523	1.35225	2.55992	13.5913	4.1324	1.71759	1.37941	1.54385
AC018804.6	0	0	0	0	4.95689	0	0	0	2.0662	0.286266	0.689704	0
AC018804.7	0	0	0	2.98423	0	0	0.426653	3.0203	0	1.14506	0.689704	0.771927
AC018809.6	5.28336	4.07641	0	8.95268	0	0	0.426653	3.0203	0	0.286266	0.689704	1.54385
AC018816.3	0	0	0	0	0	0	3.41322	0	0	1.43133	2.06911	0.771927
AC018816.4	7.04447	2.32937	1.25906	0	3.3046	0	6.82645	4.53044	0	3.14892	1.37941	1.54385
AC018865.10	0	0.582344	0	0	0	0	0	0	0	0	0	0
AC018865.5	0	0.582344	0	0	0	0	0	0	0	0	0	0
AC018865.8	13.2084	30.2819	3.77718	47.7476	31.3937	1.35225	71.251	80.0378	2.0662	49.8102	219.326	2.31578
AC018890.1	434.116	414.046	317.283	444.65	485.776	381.334	241.059	563.285	402.909	338.366	402.098	355.087
AC018890.6	0	0	1.25906	0	1.6523	0	0.853306	0	4.1324	0.286266	0.689704	0
AC018892.4	2.64168	2.91172	1.25906	0	0	0	4.26653	19.6319	6.1986	0	0	0
AC019068.2	1.76112	0.582344	0	0	0	0	26.0258	0	0	4.86651	4.82793	0.771927
AC019097.7	0	0	0	11.9369	4.95689	6.76124	0.426653	4.53044	0	0.858797	2.06911	3.08771
AC019099.1	0	0	0	0	0	0	0	0	0	0	0	0.771927
AC019099.5	0	0	0	0	0	0	0.426653	0	0	0	0	0
AC019118.2	0	0	1.25906	2.98423	0	0	0.853306	0	0	2.00386	6.20734	3.85964
AC019129.1	0	0.582344	0	0	0	0	0	0	0	0	0.689704	0
AC019171.5	6.16392	6.98812	11.3315	2.98423	9.91379	4.05674	6.39979	6.04059	0	9.73303	7.58675	4.63156
AC019178.1	69.5642	46.0052	110.797	193.975	110.704	91.9528	43.5186	191.789	70.2508	35.2107	91.041	73.3331
AC019181.3	1.76112	0	1.25906	0	0	0	0.426653	0	2.0662	0.286266	4.13823	0
AC019186.1	0	0	0	2.98423	0	0	1.27996	0	0	0.286266	0	0.771927
AC019188.1	85.4143	71.6283	147.31	128.322	201.58	128.463	43.9452	169.137	33.0592	32.9205	38.6234	38.5964
AC019201.1	10.5667	6.40578	11.3315	14.9211	19.8276	12.1702	5.54649	19.6319	14.4634	5.15278	10.3456	6.17542
AC019330.1	0	0	0	0	0	0	0	0	2.0662	0.286266	0	0
AC020594.5	0	0.582344	0	2.98423	0	1.35225	3.41322	0	2.0662	1.43133	0.689704	0
AC020626.1	0	0	0	0	0	0	0.853306	0	4.1324	0	0.689704	0
AC020951.1	0	0	1.25906	0	0	0	0	0	0	1.71759	0.689704	1.54385
AC021021.2	0	0	0	0	0	0	0	3.0203	0	0	0	0
AC021068.1	0	0	0	0	0	0	0.426653	0	0	0	0	0
AC021188.4	0	0	0	0	0	12.1702	0	0	0	0	0	0
AC021218.2	0	0	0	0	0	0	0	0	0	0	0	0.771927
AC021224.1	0	0	0	0	0	1.35225	0	0	0	0.286266	0.689704	0.771927
AC022007.4	0	0	0	0	1.6523	0	0	0	0	0.858797	0	0
AC022007.5	6.16392	2.32937	0	0	1.6523	5.40899	2.98657	4.53044	0	4.29398	1.37941	5.40349
AC022153.1	0	0.582344	0	0	0	0	0	0	0	0	0	0
AC022154.7	0	0.582344	0	0	0	0	0.426653	0	0	0.572531	0	0
AC022182.1	0	1.16469	1.25906	0	0	1.35225	1.27996	0	0	1.43133	0	0
AC022182.2	0.880559	0.582344	0	5.96845	1.6523	1.35225	0.426653	4.53044	0	0.572531	0	0.771927
AC022201.5	1.76112	1.74703	0	8.95268	0	0	0.426653	0	0	0.572531	0	0
AC022202.8	0	0	0	0	0	0	0.426653	0	0	0	0	0
AC022210.2	12.3278	10.4822	12.5906	14.9211	13.2184	17.5792	3.41322	9.06089	4.1324	4.29398	7.58675	9.26313
AC022486.1	0	0	0	0	0	0	0	0	0	0	0	0.771927
AC022596.2	3.52224	6.40578	1.25906	2.98423	11.5661	2.70449	0.426653	0	4.1324	6.01158	4.13823	0.771927
AC022596.6	0	0	0	0	0	0	0	3.0203	6.1986	0.286266	0.689704	0
AC022816.2	0	0	0	0	0	0	0	0	0	0.572531	0	0.771927
AC022819.2	0.880559	1.16469	0	0	0	0	0	0	0	0	0	0
AC022819.3	0.880559	0	1.25906	0	0	0	0	0	0	0.572531	0	0
AC023105.3	10.5667	10.4822	2.51812	2.98423	3.3046	10.818	7.2531	24.1624	4.1324	8.87423	2.06911	1.54385
AC023115.2	0	0.582344	0	0	0	0	0	0	0	0	0	0
AC023356.3	2.64168	2.32937	3.77718	5.96845	1.6523	2.70449	0	12.0812	2.0662	0.858797	0	0
AC023480.1	0	0	0	0	0	0	0	0	0	0.286266	0	0
AC023669.1	0	0	0	0	0	0	0.426653	0	0	0.572531	2.06911	0
AC023669.2	0	0	0	0	0	0	0	0	0	0.286266	0	0.771927
AC023797.1	0	0	0	0	0	2.70449	0.853306	0	0	0.572531	0	1.54385
AC024067.2	2.64168	0	1.25906	0	0	0	1.27996	1.51015	2.0662	0.286266	0	0.771927
AC024168.2	0	1.16469	3.77718	5.96845	1.6523	0	4.69318	0	4.1324	4.58025	3.44852	2.31578
AC024183.1	0	0	0	0	0	0	0.426653	0	0	0.286266	0	0
AC024183.6	0.880559	0	0	0	0	0	0	0	0	0	0	0
AC024560.3	63.4003	69.8812	71.7664	65.653	47.9166	70.3169	97.7035	78.5277	126.038	88.7423	92.4204	120.421
AC024619.2	0	0	0	0	0	0	0	0	0	0.572531	0	0
AC024704.2	0	0.582344	0	0	0	0	0	0	2.0662	0.286266	0	0
AC024937.4	0	0	1.25906	0	0	0	0	0	0	0	4.13823	0
AC024937.6	0	0	0	0	1.6523	0	0	0	0	0	0	0.771927
AC025165.8	0	0	0	0	0	0	0	0	4.1324	0	0	0
AC025171.1	19.3723	19.7997	18.8859	20.8896	16.523	14.8747	9.81302	7.55074	37.1916	16.6034	11.725	8.4912
AC025283.2	0	0	0	0	0	0	0.853306	4.53044	0	0.286266	0	0
AC025335.1	12.3278	23.2937	22.6631	32.8265	24.7845	35.1584	22.6126	34.7334	33.0592	42.6536	29.6573	37.0525
AC025442.3	0	0.582344	0	0	0	0	0.853306	3.0203	0	0.572531	0.689704	0
AC025477.1	7.92503	3.49406	7.55436	8.95268	6.60919	5.40899	1.70661	9.06089	0	2.29012	4.13823	3.08771
AC025627.7	0	0	0	0	0	0	0.426653	0	2.0662	0	0	0
AC025627.9	0	0.582344	0	0	0	0	0	0	0	0	0	0
AC026150.5	0.880559	0.582344	0	0	0	2.70449	0	0	0	0.286266	0.689704	3.85964
AC026150.8	0	1.16469	1.25906	8.95268	1.6523	1.35225	1.27996	1.51015	6.1986	0.286266	2.75882	5.40349
AC026185.1	0	0	0	0	0	0	0.426653	0	0	0	0	0.771927
AC026188.1	0	0	0	0	0	0	0.426653	0	0	0	2.06911	0
AC026202.3	0.880559	1.16469	0	0	0	0	0.853306	4.53044	2.0662	0.572531	0	0
AC026271.5	73.967	42.5111	57.9168	116.385	100.79	55.4421	45.6519	99.6698	45.4564	48.9514	55.1763	69.4734
AC026471.6	0	2.32937	0	0	0	1.35225	3.41322	0	2.0662	1.43133	0.689704	3.85964
AC026803.14	0	0	0	0	0	0	0	0	2.0662	0	0	0.771927
AC026904.1	0	0	0	0	1.6523	0	0	0	2.0662	0.286266	0.689704	0
AC026954.6	0	0	0	0	0	0	0	0	0	0.286266	0	0
AC027124.4	0	0.582344	0	0	0	0	1.70661	0	0	0.572531	0	0
AC027125.2	0	0.582344	0	0	1.6523	0	1.70661	1.51015	0	0.572531	1.37941	3.08771
AC027269.2	0	0	0	0	0	0	0.426653	0	0	0	0	0
AC027317.2	0	0.582344	0	0	0	0	1.27996	0	2.0662	0.286266	2.75882	1.54385
AC027601.1	0	0	0	0	0	0	0.426653	0	0	0	0	0
AC027601.2	0	0.582344	5.03624	0	0	0	0.426653	0	0	4.29398	0	1.54385
AC027612.1	4.4028	2.91172	3.77718	5.96845	0	5.40899	1.27996	3.0203	0	0.858797	1.37941	1.54385
AC027612.4	0	0	0	0	0	0	0	1.51015	0	0.286266	0	0.771927
AC027612.5	0	0	0	0	0	0	0	0	0	0.286266	0	0.771927
AC027612.6	19.3723	8.15281	30.2174	68.6372	33.046	35.1584	9.81302	9.06089	26.8606	47.8063	69.6601	43.2279
AC027763.2	9.68615	9.89984	11.3315	17.9054	4.95689	10.818	8.95971	19.6319	2.0662	10.3056	15.8632	13.1228
AC034186.2	0	0	0	0	0	0	0	0	0	0.286266	0	0
AC034187.2	0	0	0	0	0	0	0	0	2.0662	0	0	0
AC034193.5	8.80559	9.89984	5.03624	5.96845	11.5661	12.1702	5.97314	16.6116	20.662	15.4583	24.1397	17.7543
AC034198.5	2.64168	3.49406	0	2.98423	3.3046	2.70449	3.41322	0	0	1.71759	2.75882	3.08771
AC034220.3	3.52224	4.07641	3.77718	2.98423	9.91379	5.40899	10.2397	10.571	22.7282	6.58411	10.3456	9.26313
AC034243.1	1.76112	0.582344	3.77718	2.98423	0	0	0.426653	3.0203	0	0.572531	0	0
AC040160.13	1.76112	1.16469	3.77718	20.8896	0	1.35225	2.13326	13.5913	0	2.57639	2.06911	4.63156
AC040963.1	0.880559	0.582344	2.51812	0	0	0	0.426653	0	0	0	0.689704	0
AC044860.1	1.76112	0	0	0	1.6523	0	0.853306	6.04059	2.0662	0.286266	0.689704	0.771927
AC046143.3	0	0.582344	1.25906	0	6.60919	0	2.98657	0	14.4634	2.29012	2.75882	1.54385
AC046143.5	12.3278	12.2292	3.77718	17.9054	9.91379	8.11348	8.1064	10.571	2.0662	9.44676	6.89704	9.26313
AC046143.7	0	2.91172	1.25906	0	0	2.70449	6.39979	0	0	0.572531	2.75882	0.771927
AC051649.6	0	0.582344	0	0	0	0	0	0	0	0.572531	0	0
AC051649.7	0	4.07641	1.25906	8.95268	0	1.35225	1.70661	0	0	0.286266	1.37941	0
AC053503.11	0	0.582344	0	0	0	0	0.426653	0	4.1324	0.572531	0	0.771927
AC053503.12	43.1474	18.635	27.6993	44.7634	4.95689	18.9315	75.9442	39.2638	39.2578	48.0926	30.347	27.7894
AC053503.4	0.880559	0	0	0	0	1.35225	0	0	2.0662	1.14506	1.37941	0
AC053503.6	7.92503	5.24109	3.77718	11.9369	6.60919	4.05674	7.2531	0	6.1986	6.58411	2.06911	4.63156
AC053545.3	0.880559	0	0	0	0	0	0	0	0	0	0	0
AC055811.5	0	1.16469	0	0	0	0	0.426653	0	0	0.286266	0	1.54385
AC058791.1	0	0	3.77718	0	0	0	0	0	0	0	0	0
AC060834.2	0	0	0	0	0	0	0.426653	0	0	0	0	0.771927
AC060834.3	0	0	0	0	0	0	0.426653	0	0	0	0	0
AC061992.2	0	0	0	0	0	0	1.27996	0	0	1.71759	1.37941	0
AC062017.1	0.880559	4.65875	1.25906	0	0	0	2.55992	0	0	1.43133	2.06911	1.54385
AC062028.1	0.880559	0	0	0	0	1.35225	0	0	0	0	0	0
AC062029.1	7.04447	4.07641	5.03624	23.8738	8.26149	2.70449	7.2531	6.04059	8.2648	9.1605	4.13823	4.63156
AC062031.1	1.76112	0	0	0	0	0	0	0	0	0	0	0
AC063961.1	0	0	0	0	0	0	0.853306	0	0	0.858797	0	0.771927
AC064834.1	0	0	0	0	0	0	0.426653	0	0	0	0	0
AC064836.3	0	0	0	0	0	0	0	0	0	0	0	0.771927
AC064846.1	1.76112	0	0	0	0	0	0	3.0203	0	1.71759	1.37941	0
AC064847.2	0	0	3.77718	0	0	0	0.426653	0	0	0.286266	0.689704	2.31578
AC064847.3	0	0	0	0	0	0	0	0	0	0	0	0.771927
AC064850.4	0	1.16469	0	0	0	0	0	0	0	0.858797	2.75882	0
AC064853.2	0	0	0	0	1.6523	0	0	0	0	0	0.689704	0
AC064871.2	0	0	0	0	1.6523	0	0	0	0	0	0	0
AC064871.3	0	0	0	0	0	0	0	0	0	0	0.689704	0
AC064875.2	0	1.16469	5.03624	0	0	0	0.426653	0	0	1.71759	0	1.54385
AC066692.4	0	0	0	0	0	0	0	0	0	0	0.689704	0
AC067940.1	0	0.582344	0	0	0	0	0	0	0	0	0.689704	0
AC067945.2	0	0.582344	0	0	0	0	0	0	0	0	0	0
AC067950.1	0	0	0	2.98423	0	0	0	0	0	0	0	0
AC067956.1	0	0	0	0	0	0	0	0	0	0	0.689704	0.771927
AC067960.1	0	0	0	0	0	0	0	0	0	0	0.689704	0
AC067968.3	0	0	0	0	0	0	0	0	0	0.286266	0	0
AC067969.1	0	0	0	0	0	0	0	0	0	0.572531	0	0
AC068057.1	0.880559	0.582344	0	0	0	2.70449	0.426653	0	0	0	0	0
AC068134.10	0	2.32937	0	0	4.95689	0	0.426653	0	0	0	0	0.771927
AC068134.5	1.76112	0.582344	1.25906	0	0	0	0	1.51015	0	0	0	0
AC068134.6	0	0.582344	0	0	0	0	0.426653	0	0	0	0	0
AC068134.8	0	0	0	0	0	0	0	0	0	0.286266	0	0.771927
AC068135.1	0	0	0	0	0	0	0	0	0	0	0	1.54385
AC068137.2	0	0	0	0	0	0	0	0	0	0.286266	0.689704	0
AC068138.1	0.880559	0.582344	0	0	0	0	0	3.0203	0	0.858797	0	0
AC068282.3	19.3723	15.7233	13.8497	2.98423	14.8707	6.76124	24.3192	28.6928	35.1254	24.3326	15.1735	30.1052
AC068302.3	1.76112	2.32937	1.25906	0	0	2.70449	2.98657	6.04059	8.2648	6.29784	2.75882	1.54385
AC068491.1	65.1614	79.1987	99.4657	56.7003	76.0057	105.475	111.356	64.9364	20.662	46.375	80.0057	77.9646
AC068491.2	0	0	0	0	0	0	0.853306	0	0	0	0	0
AC068491.3	0	0	0	0	0	0	0.426653	0	0	0	0	0
AC068491.4	0	0	0	0	0	0	0	0	0	0	2.75882	0.771927
AC068492.3	0	0	1.25906	2.98423	0	1.35225	0.426653	6.04059	2.0662	0.858797	0.689704	0
AC068499.10	0	1.74703	0	0	0	1.35225	2.13326	1.51015	0	1.14506	3.44852	0.771927
AC068522.4	1.76112	0	0	0	3.3046	0	0.426653	0	0	0.286266	0	0
AC068538.5	0	0	0	0	0	0	0	1.51015	0	0	0	0
AC068580.5	1.76112	1.16469	1.25906	0	3.3046	4.05674	0	0	0	2.00386	0.689704	0.771927
AC068580.6	0	0.582344	0	0	0	0	1.27996	0	0	0.286266	0	0
AC068610.3	0	0	0	0	0	0	0	0	0	0.286266	1.37941	0
AC068718.1	0	0	0	0	0	0	0	0	0	0.572531	0.689704	0
AC068831.10	0.880559	0.582344	0	0	0	0	0.426653	0	0	0	0	1.54385
AC068831.16	0	0.582344	0	0	0	0	0	0	0	0	0	0
AC068831.18	2.64168	4.65875	2.51812	0	4.95689	6.76124	0	3.0203	0	5.15278	8.96616	3.85964
AC068831.6	0.880559	0	0	0	0	0	0	0	6.1986	0.572531	0	0
AC068831.8	1.76112	2.32937	1.25906	0	4.95689	1.35225	2.13326	7.55074	0	0.858797	6.20734	1.54385
AC069155.1	0	0	0	0	0	0	0	1.51015	0	0	0	0
AC069213.1	0	0	0	0	3.3046	0	2.98657	9.06089	0	0.858797	8.27645	1.54385
AC069257.4	0.880559	1.16469	1.25906	0	0	1.35225	1.27996	0	2.0662	1.43133	2.06911	0.771927
AC069257.6	0.880559	0	1.25906	0	0	0	1.27996	0	0	0.286266	0.689704	1.54385
AC069277.2	0	0	0	0	0	1.35225	0	0	0	0	1.37941	2.31578
AC069292.6	1.76112	0.582344	0	2.98423	3.3046	1.35225	1.27996	0	0	2.29012	8.27645	6.17542
AC069513.3	41.3863	52.9933	64.2121	53.7161	66.0919	45.9764	66.5578	132.893	107.442	60.6883	164.839	135.859
AC069513.4	2.64168	1.74703	0	0	3.3046	0	1.70661	0	0	3.14892	2.06911	0.771927
AC072062.1	0.880559	2.32937	1.25906	0	3.3046	1.35225	1.27996	1.51015	0	1.14506	2.75882	3.08771
AC072062.3	0	0	0	0	0	0	0.426653	0	0	0	0	0.771927
AC073043.1	0	0	0	0	0	0	0.853306	0	0	0.572531	0	0.771927
AC073046.25	6.16392	4.07641	2.51812	2.98423	0	8.11348	2.13326	4.53044	6.1986	0.858797	3.44852	3.08771
AC073046.4	0	0	0	0	0	4.05674	0	0	0	0.286266	0	0
AC073052.1	0	1.16469	2.51812	0	0	0	1.70661	4.53044	0	0.572531	1.37941	1.54385
AC073063.10	0.880559	1.16469	2.51812	0	4.95689	2.70449	1.70661	6.04059	4.1324	1.43133	1.37941	2.31578
AC073071.1	0	0	0	0	0	0	0.426653	0	0	0	0	0
AC073072.5	0	0	0	0	0	0	0	0	0	0.286266	0	0
AC073109.2	0	0	0	0	0	0	0	0	0	0	0.689704	0
AC073115.4	1.76112	4.07641	7.55436	0	0	4.05674	22.1859	42.2841	59.9198	27.1952	38.6234	41.6841
AC073115.5	0	0.582344	1.25906	0	0	1.35225	4.69318	7.55074	16.5296	5.43905	8.96616	9.26313
AC073115.7	0	0	0	0	0	0	0	0	6.1986	0	0	0
AC073130.1	0	0	0	0	0	4.05674	0	0	0	0	0	0
AC073130.3	0	0	3.77718	0	0	0	0	0	0	0	0	0.771927
AC073133.1	0	0	0	0	0	0	1.27996	0	0	0	0	0
AC073150.4	58.9975	37.8523	64.2121	86.5425	74.3534	78.4303	27.3058	128.363	33.0592	20.0386	42.7617	39.3683
AC073150.6	0	0	0	0	0	0	0	0	0	0	0.689704	0
AC073218.2	0	0	0	0	0	0	0	0	0	0.286266	0	0
AC073254.1	0	0.582344	0	0	0	0	0.426653	0	0	0	0	0
AC073263.4	17.6112	16.888	16.3678	5.96845	28.0891	16.227	26.8791	1.51015	10.331	9.44676	20.6911	16.2105
AC073264.11	0	0	0	0	0	0	0.853306	0	0	0	0	0
AC073264.6	0	0	0	2.98423	0	0	0	0	0	0	0	0
AC073283.4	0	0	0	0	0	0	0	0	0	0.572531	0	1.54385
AC073316.1	0.880559	0.582344	0	0	3.3046	0	0	0	0	0.286266	0.689704	0
AC073316.2	0	0	0	0	0	0	0.426653	0	0	0	0	0
AC073325.2	0	0	0	0	0	0	0	0	2.0662	0	0	0
AC073326.3	0	0	0	0	0	0	0	0	0	0	0	1.54385
AC073331.2	0	0	0	0	0	2.70449	0	0	0	0	0	0
AC073333.8	0	0	0	0	0	0	0	0	0	0.286266	0	0.771927
AC073342.12	2.64168	0.582344	3.77718	0	0	0	2.98657	0	2.0662	2.86266	0	0.771927
AC073343.13	0	2.91172	1.25906	0	0	0	1.70661	6.04059	2.0662	3.72145	3.44852	2.31578
AC073346.2	281.779	221.291	127.165	241.722	145.402	151.452	212.046	173.667	146.7	191.512	151.045	159.789
AC073410.1	1.76112	0	0	0	0	0	0.853306	0	0	0.572531	2.06911	1.54385
AC073415.2	1.76112	1.16469	3.77718	0	0	0	0	0	0	1.14506	0	0.771927
AC073421.2	0	0	0	0	0	0	0.426653	0	0	0	0	0
AC073479.1	0	0	0	0	0	0	0	0	0	0.286266	0.689704	0.771927
AC073502.1	0	0.582344	0	0	0	0	2.13326	0	2.0662	3.43519	1.37941	0
AC073621.2	0.880559	0	0	0	0	0	0	0	0	0	0	0
AC073626.2	0	0	0	0	0	0	0	0	0	0.572531	0	0
AC073636.1	0	0	0	0	0	0	0	0	2.0662	0	2.75882	0.771927
AC073834.3	0.880559	0.582344	2.51812	0	0	0	0	0	0	0.286266	0	0
AC073842.19	0	0	0	0	0	0	0	0	0	0.286266	0	0
AC073846.5	1.76112	0	5.03624	0	0	6.76124	2.55992	0	0	0.286266	0	0.771927
AC073850.6	0	0	0	0	0	0	0.426653	0	0	1.71759	0	0.771927
AC073869.1	0.880559	1.16469	1.25906	2.98423	6.60919	0	0	6.04059	4.1324	0	0	0.771927
AC073869.20	0.880559	0	0	5.96845	0	0	0.853306	1.51015	0	0.286266	0	0
AC073869.22	8.80559	4.65875	6.2953	2.98423	1.6523	8.11348	2.98657	4.53044	4.1324	1.71759	4.13823	2.31578
AC073869.3	0	0	0	0	0	0	0	0	0	0	0	0.771927
AC073869.5	0	1.16469	1.25906	0	1.6523	0	0	4.53044	0	0	1.37941	1.54385
AC073934.6	0	0	0	0	0	0	0.426653	0	0	0	0	0
AC073957.15	0	0	0	0	0	0	1.70661	0	0	0	0	0.771927
AC074008.4	0	1.16469	1.25906	0	3.3046	0	0.426653	0	0	0.286266	2.06911	0
AC074011.2	0	1.16469	0	0	0	0	0	0	0	0	0	0
AC074091.13	0	0	0	2.98423	0	0	0.853306	0	0	0.858797	0.689704	0
AC074093.1	0	0.582344	0	0	0	0	0.426653	0	0	0.572531	0	0
AC074117.10	74.8475	66.3872	59.1758	59.6845	49.5689	44.6242	54.1849	42.2841	57.8536	77.0054	71.7293	81.8243
AC074117.12	0.880559	1.16469	0	0	0	0	0.426653	7.55074	0	0.858797	0.689704	0
AC074138.3	18.4917	16.888	8.81342	29.8423	13.2184	10.818	13.2262	7.55074	22.7282	12.5957	9.65586	15.4385
AC074141.3	4.4028	4.65875	2.51812	0	4.95689	1.35225	12.3729	0	0	12.5957	8.96616	9.26313
AC074182.1	23.7751	11.0645	17.6268	17.9054	21.4799	14.8747	5.97314	25.6725	10.331	4.58025	5.51763	13.1228
AC074212.5	5.28336	6.40578	0	11.9369	8.26149	6.76124	5.11983	4.53044	8.2648	8.87423	3.44852	9.26313
AC074212.6	6.16392	5.82344	3.77718	0	6.60919	9.46573	2.98657	4.53044	4.1324	5.43905	6.20734	7.71927
AC074286.1	7.04447	9.3175	11.3315	2.98423	8.26149	4.05674	8.1064	10.571	4.1324	7.72917	8.96616	13.8947
AC074289.1	2.64168	3.49406	0	5.96845	0	4.05674	14.5062	0	2.0662	9.1605	5.51763	6.94734
AC074338.4	0	0	6.2953	0	0	0	0	0	2.0662	0.572531	2.75882	0
AC074363.1	0	2.32937	2.51812	0	0	2.70449	1.70661	3.0203	2.0662	3.43519	4.13823	3.08771
AC074367.1	0	0	0	0	0	0	0	0	0	0.286266	0	0
AC074389.4	0	1.16469	0	0	1.6523	0	1.27996	0	4.1324	0.572531	1.37941	3.85964
AC074391.1	0	0.582344	1.25906	0	0	0	1.70661	0	4.1324	1.71759	4.13823	2.31578
AC078842.3	0	0	0	0	0	1.35225	0.853306	0	0	0	0	0
AC078852.1	0	0	0	0	0	0	0.426653	0	0	0	0	0
AC078883.3	0	0	0	0	1.6523	4.05674	0.853306	0	0	1.14506	0	1.54385
AC078883.4	5.28336	1.74703	8.81342	0	0	6.76124	4.69318	1.51015	4.1324	3.72145	1.37941	1.54385
AC078899.1	1.76112	0.582344	2.51812	0	1.6523	2.70449	0.853306	6.04059	4.1324	0.858797	1.37941	0.771927
AC078937.3	0	0	1.25906	0	0	1.35225	0	0	0	0	1.37941	0
AC078937.4	1.76112	0	0	0	0	0	0	0	0	1.43133	0	0
AC078941.1	0.880559	0	0	0	0	1.35225	0	0	0	0.286266	0	0
AC078994.2	0	1.16469	0	0	0	0	0	0	0	0	0	0
AC079005.2	0	0	0	0	0	0	0	0	0	0.286266	1.37941	0
AC079135.1	0	0	0	0	0	0	0	0	0	0.858797	0	0
AC079145.4	1.76112	1.16469	0	0	0	0	2.55992	0	0	0.572531	0.689704	0
AC079150.3	1.76112	0.582344	0	0	0	2.70449	0.426653	0	0	0.286266	2.06911	0
AC079250.1	40.5057	19.7997	57.9168	134.29	64.4396	51.3854	11.5196	102.69	10.331	14.8858	24.8294	35.5087
AC079305.10	3.52224	4.65875	1.25906	0	1.6523	0	3.83988	0	12.3972	4.86651	1.37941	5.40349
AC079305.11	0	0	0	0	0	0	0	0	0	0	0.689704	0.771927
AC079305.8	0.880559	0	0	0	0	0	0	0	0	0.286266	1.37941	0
AC079305.9	0.880559	0.582344	0	0	1.6523	0	0.426653	1.51015	0	0.858797	0	0
AC079337.1	12.3278	8.73516	15.1087	35.8107	16.523	16.227	4.69318	30.203	39.2578	7.15664	11.0353	8.4912
AC079354.3	0	1.16469	0	0	3.3046	0	0.426653	0	0	2.86266	1.37941	0.771927
AC079354.4	0	0.582344	0	2.98423	0	0	0	0	0	0	0	0.771927
AC079354.5	0.880559	0	0	0	0	0	0	0	0	0	0	0.771927
AC079448.1	0	0.582344	0	0	0	0	0.426653	3.0203	0	0.858797	2.06911	0
AC079586.1	3.52224	2.32937	0	0	0	0	3.83988	0	4.1324	0.858797	1.37941	0.771927
AC079610.1	0	0	0	0	0	0	0	0	0	0.572531	0	0
AC079610.2	0	0.582344	0	0	0	0	0.426653	0	0	0	0	0
AC079621.4	0	0	0	0	0	0	0.853306	4.53044	0	0.858797	0.689704	0
AC079630.4	0	0	0	0	0	0	0	0	0	0.858797	0	0
AC079742.4	0	1.16469	0	0	0	0	0	0	4.1324	0.286266	0.689704	0
AC079753.5	0	0	0	0	0	0	0	0	0	0	0	0.771927
AC079776.1	0	1.16469	0	0	0	0	0.853306	0	0	0.572531	1.37941	2.31578
AC079776.7	0	0.582344	0	0	0	0	0	1.51015	0	0	1.37941	0
AC079779.4	0	0	1.25906	0	0	1.35225	0	0	2.0662	0.286266	0	0
AC079780.3	2.64168	1.16469	1.25906	5.96845	4.95689	0	0.853306	4.53044	0	1.43133	2.06911	2.31578
AC079781.8	0	0.582344	0	0	0	0	0.853306	0	0	0	0	0.771927
AC079789.2	6.16392	1.16469	3.77718	2.98423	3.3046	2.70449	0	6.04059	0	1.14506	3.44852	4.63156
AC079807.2	0	4.07641	6.2953	5.96845	0	0	1.70661	1.51015	16.5296	2.86266	4.82793	4.63156
AC079807.4	0.880559	0	0	0	0	0	0	0	0	0	0	0
AC079834.1	0.880559	0	0	0	0	0	0	1.51015	0	0	0	0
AC079896.1	0	0	0	0	0	0	0	0	0	0.286266	0	0
AC079922.2	1.76112	0.582344	1.25906	2.98423	1.6523	0	0	1.51015	0	0.286266	0	0
AC079922.3	14.9695	9.89984	17.6268	8.95268	3.3046	9.46573	26.0258	21.1421	24.7944	16.8897	11.725	14.6666
AC079923.1	0	0	2.51812	0	0	0	0.426653	0	0	0	0	0
AC083822.1	1.76112	0.582344	1.25906	0	1.6523	1.35225	1.27996	1.51015	0	0.858797	2.06911	1.54385
AC083843.1	29.939	46.5875	22.6631	35.8107	36.3506	36.5107	37.9721	27.1827	26.8606	22.9012	46.2102	25.4736
AC083843.2	0	0	0	0	0	0	0	0	0	1.14506	0	2.31578
AC083843.3	0	0	0	0	0	0	0	0	2.0662	0	0	0.771927
AC083843.4	7.04447	12.2292	8.81342	23.8738	6.60919	1.35225	15.3595	16.6116	10.331	17.4622	21.3808	18.5263
AC083855.4	0.880559	0	0	0	0	0	0	0	0	0	0	0
AC083855.5	0	0	0	0	0	0	0	0	0	0.286266	0	0.771927
AC083862.6	0	0	0	0	0	0	0.426653	0	0	0.286266	0.689704	0.771927
AC083864.4	0	0	0	0	0	0	0.853306	0	0	0.286266	0	0
AC083871.2	0.880559	0	1.25906	0	0	0	0	0	0	0	0	0
AC083873.4	7.04447	2.91172	6.2953	17.9054	23.1322	10.818	3.83988	28.6928	10.331	4.58025	14.4838	6.17542
AC083884.8	0	0.582344	0	2.98423	0	0	0.853306	0	0	0.858797	0	0
AC083899.3	7.04447	8.73516	3.77718	14.9211	9.91379	12.1702	7.2531	16.6116	8.2648	8.3017	11.725	3.85964
AC083900.1	0	0.582344	0	0	0	0	0	0	0	0.858797	0	0
AC083949.1	0.880559	0.582344	0	0	0	1.35225	0.426653	0	0	1.43133	2.06911	1.54385
AC084018.1	24.6557	33.7759	35.2537	35.8107	33.046	13.5225	35.8388	43.7943	64.0522	54.3905	68.2807	64.8419
AC084031.1	20.2529	11.6469	18.8859	53.7161	18.1753	5.40899	5.11983	36.2436	4.1324	8.3017	11.725	7.71927
AC084082.3	0	0	0	0	0	0	0.853306	0	0	0.572531	0	1.54385
AC084117.3	0.880559	1.74703	0	0	0	0	1.70661	0	0	0	0	0
AC084125.4	3.52224	6.98812	3.77718	0	3.3046	9.46573	4.69318	4.53044	4.1324	5.15278	2.75882	10.0351
AC084149.1	0	0	0	0	0	0	0.426653	0	0	0	0	0
AC084219.4	38.7446	14.5586	8.81342	2.98423	18.1753	35.1584	24.7459	9.06089	22.7282	20.0386	17.2426	27.7894
AC087072.4	3.52224	0.582344	3.77718	0	0	1.35225	3.41322	10.571	14.4634	5.15278	2.75882	6.17542
AC087163.2	0	0	0	0	0	0	0.426653	0	0	0	0.689704	0
AC087294.2	0	1.74703	2.51812	2.98423	0	5.40899	2.98657	1.51015	0	2.86266	6.89704	1.54385
AC087380.14	0	0.582344	0	0	0	0	0	0	2.0662	2.00386	0	2.31578
AC087393.1	5.28336	2.32937	5.03624	8.95268	4.95689	1.35225	7.67975	4.53044	6.1986	3.72145	2.75882	2.31578
AC087499.2	0	0	0	0	0	0	0	0	0	0	0.689704	0
AC087499.4	0	0	0	0	0	0	0.426653	0	2.0662	0.572531	0.689704	0.771927
AC087499.5	0	0	0	0	0	2.70449	2.13326	3.0203	2.0662	0.858797	3.44852	6.94734
AC087499.7	0	0	0	0	1.6523	0	0	0	0	0	0	0
AC087590.3	25.5362	58.2344	28.9584	38.7949	41.3074	41.9197	34.9855	57.3856	61.986	41.5085	82.0748	115.789
AC087859.1	0.880559	0.582344	0	0	0	1.35225	2.98657	4.53044	0	2.00386	6.89704	4.63156
AC087886.1	7.04447	11.6469	0	2.98423	18.1753	2.70449	0.853306	6.04059	2.0662	4.58025	10.3456	0.771927
AC090018.3	0.880559	0	0	0	1.6523	2.70449	0.426653	0	2.0662	0.572531	4.13823	4.63156
AC090044.1	0	0	1.25906	0	4.95689	0	1.27996	1.51015	6.1986	1.14506	6.20734	0
AC090044.2	0	0	0	0	0	0	1.27996	0	10.331	0.286266	8.96616	0
AC090286.2	0	0	0	0	0	0	0	1.51015	0	0	0	0.771927
AC090421.1	53.7141	33.1936	41.549	101.464	19.8276	43.2719	31.1457	19.6319	41.324	32.9205	21.3808	27.0175
AC090505.6	0	0	0	0	0	0	0.426653	0	0	0.286266	0	0
AC090516.1	0	0	0	0	0	0	0.426653	0	0	0	0	0
AC090587.4	12.3278	5.24109	11.3315	17.9054	8.26149	1.35225	10.6663	19.6319	6.1986	7.15664	5.51763	8.4912
AC090587.5	0	3.49406	0	0	4.95689	1.35225	0.426653	1.51015	0	0.572531	0.689704	0
AC090602.1	7.92503	4.07641	10.0725	14.9211	11.5661	5.40899	3.83988	16.6116	0	2.00386	9.65586	6.17542
AC090602.2	0	0	0	0	1.6523	0	0	0	0	0	0	0
AC090616.2	14.0889	10.4822	8.81342	11.9369	16.523	5.40899	5.11983	1.51015	0	2.57639	2.75882	6.17542
AC090937.2	406.818	448.405	472.147	355.123	508.908	473.287	516.25	601.039	574.403	687.037	608.319	619.086
AC090945.1	0.880559	2.32937	1.25906	0	3.3046	1.35225	1.70661	12.0812	0	0	5.51763	0
AC090952.5	0	0	0	0	0	0	0	0	0	0.286266	0	0
AC090954.5	0	0	0	0	0	0	0	0	0	0	2.06911	0
AC090958.1	0	0	0	0	0	0	0	0	0	0	0.689704	0.771927
AC090985.2	0	0	0	0	0	0	0	0	0	0.286266	0	0
AC091062.2	15.8501	12.8116	20.145	0	13.2184	12.1702	22.6126	30.203	12.3972	22.3287	9.65586	27.7894
AC091133.1	5.28336	9.89984	5.03624	11.9369	3.3046	10.818	3.41322	1.51015	8.2648	4.86651	6.89704	7.71927
AC091167.3	0	0	0	0	1.6523	0	1.27996	0	0	0.286266	2.75882	3.08771
AC091177.1	0	0	0	0	0	0	0	0	0	0	0.689704	0
AC091178.1	0	1.74703	1.25906	0	0	0	0.853306	3.0203	0	2.00386	0.689704	0
AC091491.2	4.4028	9.89984	7.55436	0	4.95689	0	2.55992	0	4.1324	0.572531	0.689704	3.08771
AC091492.2	0	0.582344	0	0	0	0	0	0	0	0	0	0
AC091493.2	0	0	0	0	0	0	0	0	0	0	0.689704	0
AC091633.2	0.880559	0	0	0	1.6523	0	0	0	0	0	0	0
AC091633.3	0	0	0	0	0	0	0.426653	0	0	0	2.06911	0.771927
AC091729.7	0.880559	0	0	0	0	0	0	0	0	0	0	0.771927
AC091729.9	6.16392	23.8761	13.8497	2.98423	8.26149	16.227	13.6529	12.0812	22.7282	12.0232	3.44852	13.8947
AC091878.1	0	0	0	0	1.6523	0	0.853306	0	4.1324	0.286266	2.75882	0.771927
AC092066.1	46.6696	49.4992	42.808	53.7161	38.0028	45.9764	44.7985	33.2233	39.2578	33.7793	46.2102	37.0525
AC092155.1	0	0	0	2.98423	0	0	0	0	0	0	0	0
AC092159.2	5.28336	9.3175	0	0	1.6523	0	7.2531	12.0812	0	6.29784	4.82793	3.08771
AC092162.1	0	0	0	0	0	0	0.853306	0	4.1324	0.286266	12.4147	6.94734
AC092162.3	0	0	0	0	0	0	0.426653	0	0	0	0	0
AC092168.2	0	0.582344	0	0	0	0	0	0	0	0.286266	0	0
AC092171.2	0	0	0	0	0	0	0	0	0	0.286266	0	0
AC092171.4	0	0.582344	0	0	0	0	0	1.51015	0	0	0	0
AC092180.2	1.76112	0	0	0	0	0	0.853306	0	2.0662	0	0	0
AC092198.1	0.880559	0	0	0	0	0	0	0	0	0	0	0
AC092214.10	0	3.49406	1.25906	0	0	1.35225	0.426653	0	2.0662	0.286266	3.44852	1.54385
AC092295.4	0	0.582344	0	0	0	0	0.426653	1.51015	0	0.572531	0.689704	0.771927
AC092295.7	9.68615	8.15281	6.2953	0	3.3046	8.11348	11.093	3.0203	2.0662	10.8781	10.3456	14.6666
AC092296.1	37.864	41.3464	62.953	89.5268	36.3506	54.0899	45.6519	63.4262	68.1846	70.9939	85.5233	94.947
AC092301.3	0	0	3.77718	0	0	0	0	0	0	0	0	0
AC092316.1	0	0	0	0	0	0	0.426653	0	0	0	1.37941	0
AC092421.1	0	0	0	0	1.6523	0	0	0	0	0.572531	0	1.54385
AC092534.1	0.880559	0	0	0	1.6523	0	0	0	0	0	0	0
AC092535.3	0	0	0	0	0	0	0	0	0	0	0.689704	2.31578
AC092570.3	0	0	0	0	0	0	0	0	0	0.572531	0.689704	0
AC092573.2	0	0	0	0	3.3046	0	0	0	0	0	0	0
AC092594.1	0.880559	0	0	2.98423	0	8.11348	1.70661	1.51015	2.0662	3.72145	1.37941	3.85964
AC092614.2	5.28336	3.49406	2.51812	2.98423	13.2184	4.05674	8.1064	1.51015	8.2648	3.72145	2.75882	1.54385
AC092620.2	0	0	0	0	0	0	0	0	0	0.572531	0	0.771927
AC092620.3	0	0	0	0	0	0	0.853306	0	0	0.858797	0	0.771927
AC092651.1	0	0	0	0	0	0	0	0	0	0.286266	0	0
AC092652.1	0	0	0	0	0	0	0.426653	0	0	0.286266	2.06911	0
AC092657.2	0	0	0	0	0	0	0.426653	0	0	0	0	0
AC092661.1	0	0	0	0	0	0	0	0	0	0.286266	0	0
AC092661.2	2.64168	0.582344	0	11.9369	1.6523	1.35225	0	0	0	0.858797	0.689704	0.771927
AC092667.2	0	0	0	0	0	0	0	0	0	0.286266	0	0
AC092669.3	0	0	0	0	0	0	0	1.51015	0	0	0	0
AC092755.4	0.880559	0.582344	0	0	0	0	0	0	0	0.286266	0	0
AC092835.2	4.4028	4.65875	8.81342	5.96845	23.1322	5.40899	7.67975	9.06089	12.3972	10.0193	11.0353	7.71927
AC092839.1	0	0.582344	0	0	0	0	0.853306	0	0	0.858797	0.689704	0.771927
AC093063.2	0	0.582344	0	0	0	0	0.426653	0	0	0.572531	0	0
AC093081.2	24.6557	39.017	33.9946	26.858	41.3074	37.8629	24.7459	39.2638	14.4634	34.3519	33.7955	33.9648
AC093106.7	14.0889	8.73516	18.8859	23.8738	19.8276	4.05674	2.13326	21.1421	8.2648	2.57639	3.44852	4.63156
AC093107.7	0	0	0	0	0	1.35225	0	0	0	1.14506	0	0
AC093110.3	0	1.16469	2.51812	0	0	1.35225	0	0	0	0	0	1.54385
AC093159.1	0	0.582344	0	0	0	0	0	0	0	0	0	0
AC093162.5	0	1.16469	2.51812	0	1.6523	0	0	0	0	0.572531	0	0
AC093323.3	57.2364	68.7166	64.2121	68.6372	61.135	64.9079	49.9184	60.4059	55.7874	53.2454	53.7969	73.3331
AC093375.1	0.880559	5.24109	0	0	9.91379	2.70449	4.26653	3.0203	0	0.572531	2.75882	1.54385
AC093382.1	0	0	0	0	0	0	0	0	0	0.286266	0.689704	0
AC093388.3	0.880559	1.74703	0	0	4.95689	1.35225	1.70661	1.51015	0	4.00772	4.82793	3.08771
AC093391.2	1.76112	4.65875	2.51812	2.98423	1.6523	4.05674	14.5062	4.53044	14.4634	5.72531	6.89704	3.08771
AC093393.2	0	0	0	0	0	0	0.426653	0	0	0	0	0
AC093415.2	26.4168	17.4703	20.145	8.95268	23.1322	22.9882	47.7851	4.53044	10.331	27.7678	34.4852	34.7367
AC093415.5	0.880559	0.582344	1.25906	0	0	0	1.27996	0	0	1.43133	2.06911	0.771927
AC093495.4	0	0.582344	0	14.9211	0	1.35225	0	0	4.1324	0.858797	1.37941	0
AC093509.1	56.3558	53.5756	54.1396	68.6372	92.5287	89.2483	18.3461	134.403	53.7212	48.3789	37.9337	42.456
AC093555.1	0	0	1.25906	0	0	0	0	0	0	0.286266	0	0
AC093590.1	0	0	0	0	0	0	0	0	0	0	0	0.771927
AC093590.2	0.880559	0	0	0	0	0	0	0	0	0	0	0
AC093609.1	0.880559	0.582344	0	0	0	0	0.426653	0	0	0.572531	0	0
AC093616.3	0	0	0	0	0	0	0	1.51015	0	0.286266	0	0
AC093620.5	0.880559	0.582344	1.25906	0	0	0	0	0	0	0.572531	0	0.771927
AC093627.10	0	0	0	0	0	1.35225	0.426653	0	0	0.286266	1.37941	0
AC093627.11	0	1.16469	0	0	0	0	0.426653	0	0	0.286266	0.689704	0
AC093627.12	0	0	0	0	6.60919	2.70449	0.853306	0	2.0662	0.572531	0	0.771927
AC093627.7	0	0	0	0	0	0	0.426653	0	0	0	0	0
AC093627.9	7.04447	9.89984	8.81342	5.96845	8.26149	12.1702	7.2531	3.0203	10.331	18.8935	6.20734	10.0351
AC093642.1	5.28336	1.74703	1.25906	0	6.60919	5.40899	6.39979	0	35.1254	18.8935	26.8985	21.614
AC093642.3	1.76112	1.74703	0	0	1.6523	2.70449	6.82645	1.51015	10.331	8.58797	15.1735	19.2982
AC093642.5	7.04447	4.07641	2.51812	11.9369	11.5661	2.70449	3.41322	7.55074	10.331	4.86651	4.13823	6.17542
AC093662.6	0.880559	0	0	2.98423	0	0	0.853306	0	0	0	0	0
AC093673.5	44.9085	28.5348	25.1812	41.7792	33.046	37.8629	49.4917	24.1624	22.7282	24.3326	22.0705	21.614
AC093690.1	0	0	0	0	0	0	0	0	0	0.286266	0	0
AC093698.1	0	0	0	0	0	0	0	0	0	0.286266	0	0
AC093698.2	0	0	0	2.98423	0	0	0	0	0	0	0	0
AC093702.1	0	3.49406	1.25906	2.98423	0	2.70449	0	6.04059	6.1986	1.43133	3.44852	0
AC093724.1	14.9695	21.5467	12.5906	11.9369	3.3046	16.227	10.2397	10.571	4.1324	10.5918	16.5529	6.94734
AC093724.2	1.76112	1.74703	1.25906	5.96845	1.6523	2.70449	0.426653	0	0	0.286266	0.689704	0.771927
AC093726.6	0	1.16469	1.25906	0	4.95689	0	3.41322	10.571	2.0662	4.86651	5.51763	6.17542
AC093734.11	66.9225	73.9577	47.8443	77.5899	71.0488	67.6124	73.3843	72.4871	53.7212	82.7307	108.973	87.2278
AC093818.1	2.64168	0	2.51812	0	0	0	6.82645	0	0	0.572531	0	0.771927
AC093838.4	55.4752	63.4755	52.8805	83.5583	61.135	60.8511	98.5568	99.6698	90.9128	72.9977	111.732	93.4032
AC093838.5	0	0	0	0	1.6523	0	0	0	0	0	1.37941	0
AC093838.7	0	2.91172	0	0	1.6523	0	0.426653	1.51015	0	0.858797	2.75882	0
AC093850.2	0	0	0	0	0	0	0.426653	0	0	0	0	0
AC093899.3	0	0.582344	0	0	0	0	0.426653	0	2.0662	0	0	2.31578
AC093901.1	0	1.74703	1.25906	5.96845	0	0	0.426653	1.51015	0	1.14506	0	0.771927
AC093911.1	0	0	0	0	0	0	0.426653	0	0	0	0	0
AC094020.1	0	0	0	0	0	0	0.853306	0	0	0	0	0
AC095067.1	0	0	1.25906	0	0	0	0.426653	0	0	0.286266	1.37941	0
AC095381.1	0	0	0	0	0	0	1.27996	0	0	0	0	0
AC096558.1	0	0	0	0	0	0	0	0	0	0	0	0.771927
AC096559.1	0	1.74703	0	0	0	2.70449	1.70661	0	2.0662	1.43133	3.44852	10.0351
AC096574.4	0	0.582344	0	0	1.6523	0	0	3.0203	6.1986	0.286266	0	0
AC096574.5	0.880559	0	0	0	0	0	0	0	0	0	0.689704	0
AC096579.14	0	0	0	0	0	1.35225	0	0	0	0	0	0
AC096582.7	6.16392	6.98812	7.55436	0	8.26149	17.5792	23.0393	16.6116	24.7944	25.1914	31.0367	29.3332
AC096582.8	0	0	0	0	0	0	0	0	0	0.286266	0	0
AC096582.9	0	0	0	0	0	0	0	0	0	0	0.689704	0
AC096649.1	1.76112	0.582344	1.25906	0	0	0	0.426653	0	0	0.286266	0	0
AC096649.2	3.52224	1.16469	1.25906	0	1.6523	0	1.70661	0	0	0.286266	0	0.771927
AC096663.1	2.64168	2.91172	7.55436	14.9211	8.26149	4.05674	1.27996	13.5913	8.2648	2.00386	2.75882	6.17542
AC096664.1	0	0	0	0	0	0	0	0	0	0	0	1.54385
AC096664.2	0	0.582344	0	0	0	0	0	0	0	0	0	0
AC096664.3	0	0	0	0	0	0	0.426653	0	0	0	0	0
AC096669.1	0.880559	0	0	0	0	0	0.853306	0	0	0.858797	0	2.31578
AC096669.2	4.4028	2.91172	3.77718	0	9.91379	0	11.093	10.571	4.1324	9.1605	4.13823	6.94734
AC096669.3	12.3278	12.2292	5.03624	2.98423	9.91379	4.05674	29.439	48.3247	28.9268	30.3441	48.2793	43.2279
AC096670.3	0	1.74703	0	0	0	0	1.27996	10.571	2.0662	1.43133	0.689704	0.771927
AC096772.4	0	0	1.25906	0	0	0	0	0	0	0.286266	0	1.54385
AC097359.2	0	0	0	0	0	0	0.426653	0	0	1.14506	0	0.771927
AC097381.1	0	0.582344	0	0	0	0	0	0	0	1.14506	0	0.771927
AC097382.5	0	0.582344	1.25906	0	1.6523	0	0.426653	0	0	0	0.689704	0.771927
AC097458.2	0	0	0	0	0	1.35225	0	1.51015	2.0662	0	0	0
AC097467.2	0	0	0	0	1.6523	0	0	0	0	0	0	0
AC097468.6	0	0	0	0	0	0	0.426653	0	0	0.286266	0.689704	0
AC097468.7	0	0	0	0	0	0	0	0	0	0	0.689704	0
AC097500.1	0	0	0	0	0	0	0.853306	4.53044	0	0.572531	1.37941	3.08771
AC097500.2	2.64168	2.32937	0	0	0	0	2.13326	3.0203	0	0.286266	3.44852	1.54385
AC097523.1	0	0	0	0	0	0	0	0	0	0	0.689704	0
AC097523.2	0.880559	1.74703	0	0	1.6523	1.35225	1.27996	3.0203	4.1324	0.286266	2.06911	1.54385
AC097523.3	0	0	0	0	0	0	0	0	0	0	0	0.771927
AC097532.1	0	0.582344	2.51812	2.98423	3.3046	2.70449	0.426653	1.51015	0	0.286266	0.689704	0.771927
AC097532.3	0	0	0	0	0	0	0.426653	0	0	0.572531	0	0.771927
AC097532.4	0	0	0	0	1.6523	5.40899	0.853306	0	0	0.572531	2.06911	0
AC097533.1	0.880559	0.582344	0	2.98423	1.6523	0	0.426653	0	0	1.14506	1.37941	1.54385
AC097635.2	0.880559	0	0	0	0	0	0	0	0	0	0.689704	0
AC097639.4	0	0	3.77718	0	0	0	0	0	0	0	0	0
AC097639.8	0	0	3.77718	0	0	1.35225	0	0	0	0.286266	0	0
AC097662.2	6.16392	4.07641	5.03624	0	6.60919	5.40899	7.67975	4.53044	0	8.58797	5.51763	6.17542
AC097711.1	0.880559	0.582344	0	0	3.3046	1.35225	0	0	0	0	0	0
AC097721.1	0	0	0	0	0	0	0.853306	0	10.331	1.71759	0.689704	0.771927
AC097721.2	1.76112	1.16469	0	0	0	0	0.426653	0	2.0662	0.858797	1.37941	0
AC097724.3	7.92503	2.91172	0	2.98423	4.95689	0	8.53306	1.51015	4.1324	4.58025	3.44852	1.54385
AC098592.5	0	0.582344	0	0	0	0	0	0	0	0	0	0
AC098614.2	3.52224	4.07641	7.55436	23.8738	8.26149	14.8747	2.98657	18.1218	0	2.57639	1.37941	1.54385
AC098617.1	1.76112	0	0	0	0	0	2.98657	7.55074	2.0662	5.72531	1.37941	6.17542
AC098820.3	0.880559	0	0	0	0	0	0	0	0	0	0	0.771927
AC098820.4	0	0	0	0	0	1.35225	0	0	0	0.286266	0.689704	0
AC098823.3	0	0.582344	0	0	0	0	0	0	0	0	0	0
AC098824.5	0	0	0	0	0	0	3.41322	3.0203	6.1986	0.858797	4.13823	0.771927
AC098824.6	0	0	0	0	0	0	0	0	0	0	0.689704	0
AC099057.8	0	1.16469	0	0	1.6523	0	0	3.0203	0	0.858797	2.75882	0
AC099344.4	0.880559	0	0	0	0	0	1.70661	0	0	0	0	0
AC099544.2	0	0	1.25906	0	1.6523	0	0	0	0	0	0	0
AC099548.6	0.880559	1.16469	2.51812	0	6.60919	1.35225	1.27996	0	0	1.14506	0	3.08771
AC099552.3	0	0	0	0	0	0	0.426653	0	0	0	0	0
AC099754.1	0	0.582344	0	0	0	0	1.70661	0	0	1.14506	0	0
AC099850.1	1.76112	0.582344	0	0	0	4.05674	2.55992	0	4.1324	2.29012	0.689704	3.85964
AC100748.2	32.5807	19.7997	18.8859	11.9369	21.4799	13.5225	21.7593	13.5913	14.4634	24.0463	10.3456	28.5613
AC100830.3	0	0	0	0	0	0	0	1.51015	0	0.572531	0	0
AC100830.4	0	0	1.25906	0	0	0	0	3.0203	0	0.572531	0	0.771927
AC100830.5	0.880559	0	0	0	0	0	0	0	0	0	0	0
AC102953.4	0.880559	0	1.25906	0	0	0	0.426653	0	0	0.286266	2.75882	0
AC103564.6	0	0	1.25906	0	0	0	0	0	0	0	0	0
AC103965.1	17.6112	14.5586	6.2953	17.9054	18.1753	16.227	18.7727	15.1015	20.662	8.3017	8.96616	13.1228
AC104058.1	0	0	0	0	0	0	0	0	0	0	0	1.54385
AC104076.3	0	0	0	0	0	0	0.426653	0	6.1986	0.572531	0	0
AC104088.1	0	0	0	0	0	0	0.426653	0	0	0.858797	0	0
AC104113.2	0.880559	0.582344	0	0	0	0	0	1.51015	0	0.286266	1.37941	0.771927
AC104113.3	0	0.582344	1.25906	0	0	0	0	0	0	0	0	0
AC104134.2	0	0	0	0	0	0	0.426653	0	0	0	0	0
AC104135.2	3.52224	0	2.51812	0	0	0	2.13326	0	0	1.14506	0	5.40349
AC104135.3	0	0	0	0	3.3046	0	0	0	0	0	0	0
AC104135.4	0	0	0	0	0	0	0.853306	0	0	0	0	0
AC104297.1	0	0	0	0	0	0	0	3.0203	0	0	0	0
AC104297.2	0	0	0	0	1.6523	0	0	0	0	0	0	0
AC104306.1	0	0	0	0	0	0	0.426653	0	0	0	0	0
AC104439.4	0	0	0	0	0	0	0	0	0	0	0	0.771927
AC104451.2	0	0	0	0	0	0	0	0	0	0.286266	0	0
AC104532.4	0	1.16469	0	0	0	0	0.853306	0	0	0	0.689704	2.31578
AC104600.1	0	0	0	0	1.6523	0	0	0	0	0.286266	0	0
AC104653.1	2.64168	1.74703	2.51812	0	9.91379	0	4.26653	9.06089	0	0.858797	0.689704	2.31578
AC104654.2	0	0	0	0	1.6523	0	0	0	0	0	1.37941	0
AC104655.3	0	0	1.25906	0	0	0	0.426653	0	0	0.286266	0	0
AC104695.3	0	1.74703	0	0	0	0	2.55992	0	0	2.29012	0	0
AC104700.2	0	0	0	0	0	0	1.27996	0	0	0	0	0
AC104777.1	0	0	0	0	0	0	0	1.51015	0	0	0	0
AC104777.2	0	0	0	0	0	0	0	0	0	0.572531	0.689704	0
AC104777.4	0.880559	0	0	0	0	0	0	0	0	0	0	0
AC104794.4	0	0	0	0	0	0	0	0	0	0	0.689704	0.771927
AC104794.5	0	0	0	0	0	0	0.426653	0	0	0.858797	0	0
AC104801.1	0	0	0	0	0	0	0.426653	0	0	0	0	0
AC104809.4	0	0	0	2.98423	0	0	0	0	0	0.286266	0	0
AC104820.2	1.76112	1.74703	1.25906	0	3.3046	1.35225	3.83988	0	0	3.43519	6.20734	10.0351
AC104843.3	0	0	0	0	1.6523	0	0	0	0	0	0	0
AC105053.3	0	0	0	0	0	0	0	0	0	0.286266	1.37941	1.54385
AC105053.4	4.4028	0.582344	6.2953	0	6.60919	0	3.83988	3.0203	10.331	1.14506	3.44852	4.63156
AC105339.1	0	0	0	0	0	0	0.853306	0	0	0	0	0
AC105344.2	0.880559	0	0	0	0	0	0	0	0	0	0	0
AC105399.2	0	0	0	0	0	0	0	0	0	0.572531	0	0
AC105749.1	0	1.74703	1.25906	0	0	0	4.69318	6.04059	4.1324	3.14892	2.06911	3.08771
AC105760.2	1.76112	4.07641	10.0725	0	11.5661	2.70449	5.54649	0	14.4634	8.3017	1.37941	4.63156
AC105765.1	0	0	0	0	0	0	0	0	0	0	0.689704	0
AC105935.1	0	0	0	0	0	0	0	0	0	0.286266	0	0
AC106706.1	0	0	0	0	0	0	0.853306	0	0	0	0	0
AC106782.18	0	0.582344	0	0	3.3046	0	1.27996	0	0	0.572531	0	0.771927
AC106782.20	0	0	0	0	1.6523	0	0	1.51015	0	0	2.06911	0
AC106786.1	0	0	0	0	0	0	0.426653	0	8.2648	0	0.689704	0.771927
AC106801.1	0	0.582344	0	0	3.3046	0	0	1.51015	0	0	0	0.771927
AC106862.1	144.412	81.5281	117.093	95.4952	152.011	129.816	74.6642	92.119	76.4494	54.3905	79.316	92.6313
AC106869.2	4.4028	3.49406	1.25906	0	3.3046	1.35225	6.82645	0	10.331	8.3017	1.37941	3.08771
AC106875.1	0	0	3.77718	8.95268	0	1.35225	0	0	0	0	0	0
AC107057.2	0	0	0	0	0	0	0.426653	1.51015	0	0.572531	0	0
AC107081.5	0	0	0	0	0	0	0	1.51015	0	0	0	0
AC107218.3	1.76112	1.16469	1.25906	0	0	0	0.853306	0	0	0.572531	0	0
AC107983.4	4.4028	1.16469	1.25906	8.95268	8.26149	6.76124	0	3.0203	0	1.14506	0.689704	0
AC108004.2	0	0	0	0	0	0	0	0	0	0.286266	0	0
AC108025.2	2.64168	0.582344	0	2.98423	1.6523	0	1.70661	1.51015	0	0.858797	0.689704	6.17542
AC108142.1	29.0585	23.8761	22.6631	26.858	39.6551	22.9882	34.1322	28.6928	41.324	26.6227	35.1749	47.8595
AC108448.2	0	0.582344	0	0	0	0	0	0	0	0	2.06911	0
AC108449.2	0	0	0	0	0	0	0	0	0	0.572531	0	0.771927
AC108463.1	0	0	0	0	0	0	0	0	0	0	0	0.771927
AC108463.2	3.52224	2.91172	8.81342	0	13.2184	6.76124	5.54649	0	0	2.29012	3.44852	4.63156
AC108479.2	3.52224	4.65875	0	5.96845	9.91379	4.05674	3.41322	12.0812	4.1324	2.57639	4.82793	1.54385
AC108488.3	49.3113	43.6758	37.7718	53.7161	28.0891	50.0332	53.7583	45.3044	72.317	61.2608	31.7264	62.5261
AC108488.4	1.76112	3.49406	2.51812	0	1.6523	4.05674	6.82645	0	0	4.86651	4.13823	4.63156
AC108510.2	0.880559	0	0	0	0	0	0	0	0	0	0.689704	0
AC108676.1	0	0.582344	0	0	0	0	0.426653	0	0	0	0	0
AC109326.1	0	0	0	0	0	0	0.853306	0	0	0.286266	0	0
AC109333.10	1.76112	0	0	0	0	0	0.426653	0	0	0	2.06911	0
AC109642.1	0	0	0	0	0	0	0.426653	0	0	0.286266	0	0.771927
AC109828.1	0	0	2.51812	0	0	0	0	0	0	0	0	0
AC110299.1	0	0	0	0	1.6523	0	0.853306	0	0	0.286266	0	0
AC110299.5	3.52224	0.582344	1.25906	44.7634	0	0	0.426653	1.51015	0	1.43133	0	0.771927
AC110619.2	2.64168	1.16469	0	14.9211	0	1.35225	0.426653	0	0	0	0	0
AC110781.3	4.4028	3.49406	2.51812	2.98423	0	0	3.41322	3.0203	4.1324	1.71759	2.06911	0
AC111200.10	0	0.582344	0	0	0	0	0.853306	3.0203	0	0.286266	0.689704	0
AC111200.7	2.64168	1.74703	5.03624	8.95268	0	2.70449	2.55992	7.55074	0	1.43133	3.44852	3.85964
AC112198.1	0	1.16469	5.03624	0	0	0	0	4.53044	0	0	0	0
AC112217.2	0	0	0	0	0	0	0	0	2.0662	0	0	0
AC112220.2	0	0	0	0	0	0	0	0	0	0	1.37941	0
AC112229.4	0	0	0	0	0	0	0.426653	0	0	0	0	0
AC112229.7	0	6.40578	3.77718	0	0	1.35225	0	3.0203	0	0.858797	1.37941	1.54385
AC112255.1	0	1.16469	0	0	0	1.35225	0	1.51015	2.0662	0	0.689704	0.771927
AC112497.1	0	0	0	0	0	0	0	0	0	0	0	0.771927
AC112721.1	0	0	0	0	0	1.35225	0	0	0	0	0	0
AC112721.2	0	0	0	0	0	1.35225	0.426653	0	0	0	0.689704	1.54385
AC113189.5	27.2973	26.2055	25.1812	26.858	18.1753	27.0449	40.1054	16.6116	14.4634	38.6459	22.0705	16.2105
AC113610.1	1.76112	0	0	0	0	0	0	4.53044	0	0.286266	0	0
AC113617.1	0	0	0	0	0	0	0	1.51015	0	0.858797	0.689704	0.771927
AC114271.2	18.4917	10.4822	13.8497	50.7318	9.91379	13.5225	19.626	18.1218	26.8606	17.4622	12.4147	13.1228
AC114730.2	0	0.582344	0	0	0	0	0.853306	7.55074	0	0.572531	3.44852	2.31578
AC114730.3	0	0	0	0	0	0	0	0	6.1986	2.00386	0.689704	0
AC114730.8	0	0.582344	1.25906	0	0	0	1.27996	3.0203	0	0.286266	0	1.54385
AC114737.5	0	0.582344	0	0	0	0	0	0	0	0	0	0
AC114752.2	0	0	0	0	0	0	0.426653	0	0	0	0	0
AC114755.7	0	0	0	0	0	1.35225	0	0	0	0.286266	0	0
AC114765.1	0	0	0	0	0	0	0.853306	0	0	0	0	0
AC114803.3	0	0	0	0	0	0	0.853306	0	0	0	0	0
AC114808.2	0	0	0	0	1.6523	0	0	0	0	0	0	0
AC114810.5	1.76112	0	1.25906	0	0	0	0.426653	0	0	0	0	0
AC114814.2	0	0	0	0	0	0	0	0	0	0.286266	0	0
AC114877.3	2.64168	2.91172	0	0	0	0	4.69318	7.55074	4.1324	5.15278	6.20734	4.63156
AC115522.3	0	0.582344	0	0	0	0	0	6.04059	0	2.57639	1.37941	0
AC115617.2	1.76112	0	2.51812	0	4.95689	1.35225	0.426653	3.0203	0	1.43133	0	1.54385
AC116366.4	2.64168	4.07641	1.25906	0	0	9.46573	2.98657	13.5913	10.331	3.14892	13.1044	5.40349
AC116366.5	0	0	0	0	0	0	0	0	0	0.286266	0	0
AC116366.6	0	0	0	0	0	0	0	0	0	0.286266	0.689704	0
AC116609.2	0	0	0	0	0	0	0	0	28.9268	0	0	3.85964
AC116614.1	0	0	2.51812	0	3.3046	0	0.853306	0	0	2.29012	1.37941	0.771927
AC118754.4	0	0	0	0	0	0	0.426653	0	0	0	0	0
AC119403.1	0	0	0	0	0	0	0	0	0	0.286266	0	0
AC121251.1	0.880559	0	0	0	0	0	0	0	0	0.572531	0	0
AC121253.1	167.306	132.192	188.859	274.549	277.586	212.303	95.9969	280.888	154.965	158.019	156.563	172.14
AC122129.3	0	0	0	0	0	0	0	0	2.0662	0.286266	0	0
AC122136.1	1.76112	1.16469	1.25906	0	8.26149	0	2.55992	6.04059	0	2.29012	0.689704	1.54385
AC123788.3	0	4.65875	1.25906	0	0	0	2.55992	0	8.2648	1.71759	7.58675	0.771927
AC123788.4	0.880559	0	0	0	0	0	0.853306	3.0203	0	0.286266	0	0.771927
AC123900.2	0	0	0	0	0	0	0	0	0	0.286266	0	0
AC124789.1	12.3278	14.5586	12.5906	2.98423	6.60919	14.8747	6.39979	4.53044	4.1324	5.15278	3.44852	6.94734
AC124861.1	0.880559	0	0	0	1.6523	0	0.426653	0	0	0	2.06911	0
AC124944.2	11.4473	15.7233	6.2953	44.7634	11.5661	13.5225	17.4928	15.1015	0	12.3094	8.96616	5.40349
AC124944.3	0	8.15281	0	0	1.6523	0	4.26653	3.0203	2.0662	3.14892	2.06911	0.771927
AC125232.1	7.04447	6.98812	10.0725	26.858	1.6523	13.5225	12.3729	9.06089	16.5296	6.58411	10.3456	26.2455
AC125238.3	0	0	0	0	0	0	0.426653	0	0	0	0	0
AC125421.1	0	0	0	0	0	0	0	0	0	0	0	0.771927
AC125634.1	0	0	0	0	0	0	0	0	0	0	0	0.771927
AC126118.1	2.64168	1.74703	1.25906	5.96845	3.3046	0	0.853306	3.0203	0	2.00386	0	1.54385
AC126118.2	0	0	0	0	0	1.35225	0	0	0	0	0	0
AC126365.4	0	0	2.51812	5.96845	0	0	0.426653	0	0	0.858797	1.37941	1.54385
AC126544.4	37.864	54.158	27.6993	23.8738	28.0891	31.1017	67.4112	63.4262	41.324	41.7948	91.7307	50.1753
AC127391.3	0	0	0	0	0	0	0.426653	0	0	0	0	0
AC127904.2	2.64168	1.16469	0	0	0	2.70449	2.13326	0	6.1986	3.14892	5.51763	3.08771
AC128709.2	0	0	0	0	0	0	0	0	0	0	0	0.771927
AC128709.4	0.880559	0	0	0	0	0	0	0	4.1324	0	0	0
AC129492.6	0	0	0	0	0	0	0.426653	0	0	0.286266	0	0
AC129929.5	3.52224	4.07641	2.51812	5.96845	6.60919	8.11348	4.26653	3.0203	12.3972	2.29012	6.20734	6.17542
AC130710.1	0	0	0	0	0	0	0.853306	0	0	1.43133	2.06911	0
AC131097.3	0.880559	1.74703	2.51812	0	0	1.35225	0.853306	1.51015	4.1324	2.57639	1.37941	4.63156
AC131097.4	0	0	0	0	0	0	0	0	0	0.858797	2.75882	1.54385
AC131180.2	0	1.16469	0	0	1.6523	0	0	3.0203	0	0	5.51763	0
AC131180.3	0	0	0	0	0	0	0	0	0	0	0	0.771927
AC131180.4	0	8.73516	0	0	1.6523	5.40899	1.27996	36.2436	0	0.572531	46.8999	5.40349
AC133109.1	1.76112	0.582344	0	0	1.6523	1.35225	1.70661	0	2.0662	0.286266	0	3.08771
AC133644.2	0	0	0	2.98423	0	1.35225	0.853306	0	0	0	0	0
AC133644.3	0	0	0	0	0	0	0.426653	0	0	0	1.37941	0
AC133680.1	0	0	2.51812	0	0	0	0.426653	0	0	0.286266	3.44852	0.771927
AC133919.6	0	4.07641	0	0	0	0	2.13326	0	0	1.43133	2.06911	0
AC133965.1	0	0	0	0	0	0	0	0	0	0	0.689704	0
AC134594.3	0.880559	0	0	0	0	0	0.853306	0	0	0	0	0
AC135966.1	0	0.582344	0	0	0	0	0	0	0	0	0	0
AC136007.2	65.1614	68.1342	67.9892	62.6687	41.3074	58.1466	71.251	92.119	165.296	109.067	101.387	82.5962
AC136289.1	0	0	0	0	1.6523	0	0.426653	0	0	0	0	0.771927
AC136290.1	2.64168	1.74703	0	0	0	0	3.41322	1.51015	2.0662	0.858797	3.44852	2.31578
AC136940.3	0	0.582344	0	2.98423	0	0	0	0	0	0	0.689704	0
AC137723.5	0	0	2.51812	0	0	2.70449	0.853306	1.51015	2.0662	4.86651	1.37941	2.31578
AC137932.4	0	0	0	0	0	1.35225	0.426653	0	0	0.286266	0	0.771927
AC137932.5	0	0	0	0	0	0	0.426653	0	0	0	0	0
AC137932.6	2.64168	2.32937	7.55436	5.96845	0	4.05674	0.853306	1.51015	6.1986	0	0	1.54385
AC137934.1	0.880559	0.582344	0	0	1.6523	0	0.426653	1.51015	0	0.286266	0	3.08771
AC138035.1	0	0	0	11.9369	0	0	0	0	0	0.286266	0.689704	0
AC138035.2	0.880559	2.32937	10.0725	2.98423	6.60919	8.11348	5.54649	24.1624	18.5958	4.29398	24.8294	12.3508
AC138430.4	0	0	0	0	0	0	0	1.51015	0	0	0	0
AC138517.4	0	0.582344	0	0	0	0	0	0	0	0	0	0
AC138647.1	0	0	0	0	0	0	0.426653	0	0	0	0	0
AC138655.4	0.880559	1.16469	0	11.9369	3.3046	0	0.853306	0	0	0	0.689704	0
AC138969.4	4.4028	1.16469	0	0	0	0	1.27996	7.55074	2.0662	1.71759	4.13823	3.85964
AC138972.1	0.880559	0	0	0	0	0	0	0	0	0	0	0
AC138972.2	0.880559	0	0	0	0	0	0	0	0	0.572531	0	0
AC139099.3	0.880559	2.32937	2.51812	5.96845	0	0	0.426653	3.0203	0	1.43133	0.689704	0.771927
AC139099.4	0	0.582344	0	0	0	0	0	0	0	0	0	0
AC139099.5	0	0	0	0	0	0	1.70661	3.0203	0	1.43133	1.37941	0
AC139099.6	0	0	1.25906	0	0	0	0	0	0	0	0	0
AC139100.3	0	2.91172	0	2.98423	0	0	0.426653	0	0	0.572531	0.689704	0.771927
AC139100.4	1.76112	0.582344	2.51812	0	0	2.70449	1.70661	1.51015	2.0662	2.29012	1.37941	1.54385
AC139143.2	0	0	0	0	0	0	2.13326	0	6.1986	0	0	0
AC139452.2	0	0.582344	0	0	0	0	0	0	0	0	2.06911	0.771927
AC139713.1	0	0	0	0	0	1.35225	0	0	0	0	0	0
AC139887.4	0	0.582344	2.51812	0	0	1.35225	0.853306	1.51015	0	1.14506	5.51763	0
AC139932.1	0	0	0	0	0	0	0.426653	0	0	0	0	0
AC140076.1	0	0	0	0	0	0	0.426653	0	0	0.286266	0	0
AC140481.1	0	0.582344	0	0	4.95689	0	1.27996	4.53044	0	0.286266	2.06911	0
AC140481.7	0	0	0	0	0	0	0	3.0203	0	0.286266	1.37941	0
AC140542.2	0	0	1.25906	0	3.3046	0	0	0	0	0	0	1.54385
AC140725.4	0	0.582344	0	0	0	0	0.853306	0	2.0662	0.858797	0	0
AC141586.5	16.7306	20.382	13.8497	14.9211	21.4799	18.9315	29.0124	27.1827	37.1916	14.027	20.0014	20.842
AC141928.1	0.880559	2.91172	2.51812	0	4.95689	4.05674	11.093	1.51015	20.662	17.7485	1.37941	10.0351
AC142472.6	13.2084	9.89984	8.81342	0	1.6523	12.1702	5.97314	12.0812	26.8606	10.0193	14.4838	13.8947
AC142528.1	4.4028	4.65875	3.77718	0	1.6523	6.76124	2.13326	3.0203	2.0662	2.29012	0.689704	1.54385
AC144449.1	5.28336	2.32937	2.51812	2.98423	0	2.70449	1.27996	3.0203	0	2.00386	4.82793	0.771927
AC144450.1	0	0	0	0	0	0	0	3.0203	0	0	0	0
AC144450.2	0	0	0	0	0	0	0.426653	0	0	0.286266	0.689704	0.771927
AC144521.1	0.880559	2.32937	2.51812	0	3.3046	0	0.426653	0	2.0662	1.14506	4.82793	2.31578
AC144530.1	10.5667	8.15281	12.5906	17.9054	9.91379	13.5225	2.98657	15.1015	2.0662	2.86266	5.51763	3.85964
AC144568.4	0	0	0	0	0	0	0.853306	0	0	0.286266	0.689704	0
AC144652.1	24.6557	13.3939	23.9221	35.8107	9.91379	14.8747	29.0124	27.1827	12.3972	20.6111	15.1735	10.807
AC144831.1	4.4028	2.32937	6.2953	5.96845	14.8707	6.76124	10.2397	10.571	6.1986	5.15278	12.4147	7.71927
AC144831.3	1.76112	1.16469	0	0	3.3046	1.35225	1.27996	1.51015	4.1324	1.43133	3.44852	0.771927
AC144835.1	0	0	1.25906	0	0	0	0	0	0	0.286266	0	0
AC145110.1	0	1.16469	0	0	0	0	0	0	0	0	0	0
AC145124.1	0	0	0	0	0	2.70449	0.426653	0	0	0	0	3.08771
AC145124.2	3.52224	0.582344	3.77718	0	3.3046	8.11348	2.55992	1.51015	8.2648	0.858797	2.06911	3.08771
AC145343.2	0	0	0	0	0	0	1.27996	3.0203	0	0	0	0
AC145676.2	0	0	0	0	0	0	1.70661	0	0	0.858797	1.37941	2.31578
AC147651.3	0.880559	1.74703	2.51812	0	0	0	17.9194	7.55074	12.3972	7.4429	10.3456	7.71927
AC147651.4	5.28336	0	3.77718	0	1.6523	2.70449	3.41322	1.51015	8.2648	2.57639	1.37941	3.08771
AC147651.5	0	0	0	0	0	0	0	0	0	0.858797	0	1.54385
AC156455.1	3.52224	1.16469	0	0	1.6523	1.35225	2.13326	0	0	0.286266	3.44852	0.771927
AC159540.1	9.68615	11.0645	12.5906	11.9369	26.4368	10.818	11.093	78.5277	2.0662	10.0193	44.8308	39.3683
AC159540.14	0	0	0	0	0	0	0	0	0	0	0	0.771927
AC195454.1	0	0	0	2.98423	0	0	0	0	0	0	0	0
AC226118.1	0	2.91172	0	0	0	1.35225	0	0	2.0662	0.286266	0	0
ACAA1	174.351	178.78	164.937	140.259	161.925	182.553	129.702	141.954	152.899	131.682	151.735	133.543
ACAA2	194.604	184.603	146.051	155.18	173.491	127.111	256.418	285.418	175.627	306.018	177.254	171.368
ACACA	520.411	541.58	521.251	474.492	639.439	631.5	250.445	377.537	407.041	304.014	475.206	384.42
ACACB	45.7891	46.5875	41.549	5.96845	21.4799	37.8629	59.7314	70.977	64.0522	56.108	68.9704	107.298
ACAD10	83.6531	96.0867	76.8027	80.5741	67.7442	86.5438	134.822	134.403	121.906	131.682	143.459	134.315
ACAD11	2.64168	5.82344	5.03624	0	9.91379	4.05674	3.83988	6.04059	2.0662	4.86651	5.51763	3.85964
ACAD8	144.412	173.538	146.051	125.337	132.184	125.759	157.008	107.221	150.833	147.14	146.907	147.438
ACAD9	287.943	248.078	183.823	289.47	224.712	209.598	236.366	182.728	200.421	214.985	234.499	211.508
ACADL	4.4028	4.65875	1.25906	0	3.3046	1.35225	6.39979	7.55074	6.1986	2.00386	2.06911	3.08771
ACADM	346.06	368.041	246.776	325.281	322.198	229.882	291.831	297.499	225.216	279.681	253.121	259.368
ACADS	93.3393	89.6809	61.6939	107.432	64.4396	45.9764	78.5041	43.7943	76.4494	52.1003	55.1763	42.456
ACADSB	177.873	131.027	114.574	128.322	148.707	129.816	102.397	72.4871	55.7874	73.284	84.1439	86.4558
ACADVL	790.742	1009.2	794.467	898.252	893.893	755.906	1395.58	1048.04	1093.02	948.398	1118.7	1120.84
ACAN	0.880559	8.15281	10.0725	0	0	21.636	0	1.51015	0	1.43133	2.06911	2.31578
ACAP1	5.28336	1.16469	2.51812	2.98423	1.6523	0	2.98657	1.51015	2.0662	1.43133	1.37941	0.771927
ACAP2	111.831	120.545	100.725	80.5741	110.704	131.168	84.4773	123.832	113.641	79.5818	119.319	96.4909
ACAP3	372.477	425.693	438.153	531.192	388.29	427.31	568.302	637.282	661.184	579.688	691.084	731.015
ACAT1	302.912	318.542	242.999	268.58	274.281	239.348	215.033	193.299	206.62	181.206	206.222	172.14
ACAT2	484.308	237.014	294.62	361.091	434.554	388.095	154.875	190.279	210.752	236.169	230.361	155.157
ACBD3	674.508	635.337	513.696	695.325	616.307	573.353	638.273	504.389	607.463	514.705	493.139	596.7
ACBD4	11.4473	12.8116	8.81342	53.7161	26.4368	17.5792	23.8926	16.6116	6.1986	14.8858	25.5191	14.6666
ACBD5	165.545	141.51	135.978	167.117	137.141	124.407	257.698	193.299	169.428	209.833	186.91	146.666
ACBD6	202.529	204.403	217.817	274.549	213.146	220.416	182.607	188.769	152.899	182.637	163.46	161.333
ACBD7	0.880559	0.582344	5.03624	0	6.60919	1.35225	1.27996	6.04059	4.1324	2.29012	0.689704	1.54385
ACCS	32.5807	8.73516	10.0725	23.8738	3.3046	2.70449	28.5857	12.0812	0	28.3403	6.20734	19.2982
ACCSL	0	0	0	0	0	0	0	0	0	0	0.689704	0.771927
ACD	55.4752	40.1817	41.549	5.96845	47.9166	27.0449	39.2521	46.8146	61.986	40.6497	45.5205	32.4209
ACE	0	1.74703	0	0	0	4.05674	0.426653	0	0	0.572531	2.06911	0.771927
ACE2	0.880559	1.16469	1.25906	0	0	0	0	0	0	0.286266	1.37941	0
ACER2	23.7751	37.27	23.9221	11.9369	26.4368	35.1584	17.0661	6.04059	2.0662	18.321	10.3456	6.94734
ACER3	32.5807	41.3464	41.549	11.9369	66.0919	67.6124	38.3988	13.5913	26.8606	25.4776	42.7617	38.5964
ACHE	321.404	231.19	274.475	477.476	213.146	187.962	187.301	705.239	667.382	692.19	311.057	402.946
ACIN1	1021.45	1253.79	1223.81	1187.72	1128.52	1256.24	901.944	1508.64	1462.87	1214.62	1295.95	1313.82
ACKR2	0.880559	1.16469	0	2.98423	0	0	1.70661	0	0	0	0.689704	0
ACKR3	4.4028	2.32937	0	0	0	5.40899	5.97314	1.51015	4.1324	2.86266	0	0.771927
ACKR4	0	0	1.25906	0	0	0	0	0	0	0.286266	0	0
ACLY	1526.89	1179.83	1382.45	1274.26	1387.93	1707.89	826	922.7	975.246	865.095	1031.11	886.944
ACMSD	1.76112	0	0	0	0	0	0	0	0	0	0	0
ACO1	364.552	327.86	338.687	268.58	295.761	423.253	267.085	229.543	227.282	242.181	223.464	211.508
ACO2	1485.5	1060.45	1120.56	1208.61	1065.73	816.757	1605.92	880.416	1057.89	981.605	1091.8	1178.73
ACOD1	0	0	0	0	0	0	0	0	0	0.572531	0	0
ACOT1	15.8501	14.5586	0	14.9211	46.2643	12.1702	12.3729	18.1218	4.1324	5.72531	22.0705	1.54385
ACOT11	65.1614	91.428	66.7302	68.6372	51.2212	87.8961	170.661	188.769	134.303	115.079	213.808	212.28
ACOT12	1.76112	1.74703	3.77718	0	0	0	0.853306	1.51015	0	0	0	0
ACOT13	128.562	109.481	90.6523	140.259	118.965	133.872	129.276	60.4059	68.1846	85.0209	79.316	65.6138
ACOT2	96.8615	101.91	105.761	86.5425	115.661	118.998	108.796	60.4059	84.7142	45.8025	77.9366	99.5786
ACOT4	0	0.582344	0	0	0	0	0.426653	0	0	0.572531	0	1.54385
ACOT6	0	0	0	0	0	0	0.426653	0	0	0	0	0
ACOT7	143.531	112.975	169.973	125.337	97.4856	173.088	59.7314	52.8552	24.7944	104.201	60.694	51.7191
ACOT8	109.189	85.0222	94.4295	125.337	104.095	73.0214	134.822	78.5277	64.0522	93.8951	77.9366	85.6839
ACOT9	213.976	187.515	217.817	193.975	219.756	156.861	176.634	114.771	128.104	135.69	126.906	150.526
ACOX1	232.468	236.432	193.895	188.006	194.971	217.712	226.979	289.948	237.613	240.749	262.777	250.104
ACOX2	11.4473	9.3175	16.3678	11.9369	16.523	13.5225	22.6126	51.345	41.324	20.8974	35.8646	37.8244
ACOX3	115.353	107.734	124.647	74.6056	117.313	114.941	82.7707	80.0378	97.1114	76.4329	128.285	100.351
ACOXL	0	0	0	0	0	0	0.853306	0	0	0.572531	1.37941	0.771927
ACP1	342.538	313.301	294.62	322.296	270.977	285.324	284.577	292.969	272.738	302.296	231.051	289.473
ACP2	150.576	128.116	124.647	149.211	104.095	90.6006	109.223	104.2	95.0452	111.357	99.3174	103.438
ACP5	2.64168	5.82344	0	2.98423	0	0	0.853306	0	0	0.286266	0	0
ACP6	73.0864	54.158	41.549	50.7318	31.3937	31.1017	67.8378	61.9161	51.655	57.5394	53.7969	48.6314
ACPP	0	0.582344	0	0	0	0	0.853306	0	0	0	2.75882	0
ACRBP	0	1.74703	0	0	0	0	2.13326	0	8.2648	4.58025	6.89704	6.94734
ACRV1	0	0	0	0	0	0	0.426653	0	2.0662	0	0	0
ACSBG1	2.64168	1.74703	2.51812	0	1.6523	2.70449	3.41322	4.53044	0	1.14506	2.75882	1.54385
ACSF2	368.954	359.888	242.999	253.659	237.931	221.769	567.448	350.354	326.459	303.728	351.749	353.543
ACSF3	95.981	72.2106	75.5436	98.4794	61.135	87.8961	107.09	107.221	99.1776	92.75	100.007	85.6839
ACSL1	445.563	453.646	407.935	567.003	467.6	485.457	383.988	484.758	417.372	438.559	406.926	429.192
ACSL3	833.009	747.147	775.581	746.056	740.229	958.743	742.803	590.468	559.94	633.506	635.907	640.7
ACSL4	726.461	617.284	586.722	692.34	651.005	642.317	727.443	486.268	477.292	459.742	519.347	558.103
ACSL6	0	0	0	0	0	0	0.853306	0	0	0	0	0
ACSM1	0	0	0	0	0	0	0	0	0	0.286266	0	0
ACSM3	0.880559	4.65875	0	0	1.6523	0	2.13326	3.0203	8.2648	2.86266	1.37941	0.771927
ACSM5	0	0.582344	0	0	0	0	0	0	0	0.858797	0	0
ACSS1	6.16392	9.89984	18.8859	17.9054	9.91379	5.40899	23.8926	33.2233	66.1184	33.2068	82.0748	66.3857
ACSS2	272.973	153.156	190.118	223.817	229.669	197.428	401.48	172.157	223.149	246.475	154.494	233.894
ACSS3	13.2084	30.2819	31.4765	8.95268	34.6983	47.3287	45.6519	57.3856	43.3902	28.3403	44.1411	48.6314
ACTA1	23341.9	13213.4	7336.54	23118.8	10075.7	5840.36	6383.58	7016.15	4202.65	5408.99	3956.14	3495.29
ACTA2	1083.09	800.14	1150.78	945.999	1189.65	1283.28	494.064	552.714	619.86	904.313	394.511	506.384
ACTB	4613.25	4017.59	5964.17	5717.78	6209.33	7056.03	2305.63	3965.65	3822.47	4574.24	3618.88	2697.11
ACTC1	59363.8	37256	41357.6	48171.4	47425.9	42759.4	49665	26051.6	25668.4	28681.5	24534.9	27093.1
ACTG1	5199.7	3835.9	6166.88	4735.97	5206.39	6511.07	2860.71	3355.55	3361.71	3855.71	3510.6	2851.5
ACTG1P1	1.76112	0.582344	1.25906	0	0	4.05674	4.26653	1.51015	0	2.29012	2.75882	2.31578
ACTG2	9.68615	8.73516	32.7356	20.8896	13.2184	22.9882	5.97314	1.51015	4.1324	4.86651	3.44852	3.08771
ACTGP3	0	0	2.51812	0	0	0	0.426653	0	0	0	0	0
ACTL10	6.16392	1.16469	0	2.98423	0	6.76124	0.853306	0	6.1986	1.14506	1.37941	1.54385
ACTL6A	95.981	92.5927	103.243	92.511	123.922	117.646	67.8378	113.261	113.641	119.659	100.007	78.7366
ACTL8	0	0.582344	0	0	0	0	0	0	0	0.286266	0	0
ACTN1	626.958	666.201	825.943	707.261	920.33	977.675	591.768	637.282	719.037	503.827	566.937	592.068
ACTN1-AS1	0	0	0	0	0	0	0	0	0	0.858797	0.689704	0
ACTN2	6426.32	7211.16	6018.31	7371.04	7917.81	6133.79	13129.8	7688.16	7320.54	7930.41	7295	7599.62
ACTN3	1945.16	2364.9	3707.93	2217.28	1612.64	2125.73	747.069	1579.61	1181.87	1691.54	383.476	1269.05
ACTN4	684.195	855.463	1147	972.858	915.373	1277.87	680.085	1070.69	1105.42	1100.4	1089.04	1035.15
ACTR10	306.435	245.167	273.216	367.06	247.845	260.984	241.059	164.606	165.296	192.37	183.461	204.561
ACTR1A	1032.9	996.972	919.114	913.173	1001.29	822.166	889.145	563.285	677.713	725.683	760.054	707.857
ACTR1B	372.477	365.13	305.952	361.091	294.109	298.847	400.2	265.786	355.386	343.805	289.676	297.192
ACTR2	1129.76	1075.59	1125.6	1023.59	1103.73	1277.87	965.942	850.213	783.089	892.576	842.129	931.716
ACTR3	686.836	543.909	556.504	608.782	601.436	603.102	604.567	489.288	464.895	501.824	448.308	433.051
ACTR3B	54.5947	44.8405	55.3986	59.6845	44.612	37.8629	55.0382	39.2638	39.2578	36.3557	35.1749	40.9121
ACTR3C	0	2.32937	1.25906	0	4.95689	0	2.55992	0	0	3.14892	0.689704	2.31578
ACTR5	45.7891	32.6112	37.7718	95.4952	29.7414	44.6242	28.1591	27.1827	45.4564	30.6304	37.244	37.0525
ACTR6	117.114	107.151	93.1704	71.6214	77.658	66.2601	77.6508	73.9973	43.3902	78.4368	77.9366	68.7015
ACTR8	159.381	148.498	164.937	247.691	142.098	183.906	146.342	164.606	208.686	174.622	150.356	165.964
ACTRT2	0	0	0	0	0	0	0.426653	0	0	0	0	0
ACTRT3	10.5667	5.82344	5.03624	14.9211	9.91379	6.76124	5.97314	4.53044	4.1324	4.58025	2.75882	3.85964
ACVR1	179.634	203.238	122.129	208.896	128.879	123.055	248.312	194.809	161.164	217.276	173.116	177.543
ACVR1B	119.756	108.898	133.46	125.337	112.356	121.702	174.501	166.116	165.296	149.144	135.872	143.578
ACVR1C	51.953	66.9695	52.8805	65.653	11.5661	48.6809	128.423	123.832	90.9128	87.0247	97.938	169.824
ACVR2A	134.726	211.391	236.703	161.148	127.227	190.667	156.582	243.134	278.937	285.407	268.985	241.613
ACVR2B	170.829	169.462	164.937	128.322	150.359	190.667	218.02	241.624	183.892	218.134	218.636	255.508
ACVRL1	23.7751	18.0527	26.4403	20.8896	9.91379	17.5792	51.625	28.6928	86.7804	30.3441	32.4161	35.5087
ACY1	0	1.16469	1.25906	0	0	1.35225	0.853306	1.51015	2.0662	0	0.689704	0
ACYP1	32.5807	23.2937	13.8497	32.8265	16.523	21.636	20.906	19.6319	14.4634	29.7716	27.5882	17.7543
ACYP2	83.6531	92.0103	78.0617	68.6372	46.2643	75.7259	99.4101	58.8958	80.5818	76.4329	58.6249	42.456
AD000090.2	45.7891	68.7166	47.8443	56.7003	47.9166	73.0214	68.6911	58.8958	109.509	74.1428	64.1425	85.6839
AD000092.3	0	0	2.51812	0	0	0	0	3.0203	0	0.858797	5.51763	0.771927
AD000864.6	0	0.582344	0	0	0	1.35225	0	0	0	0	0	0
AD001527.4	0	1.16469	1.25906	0	0	1.35225	0.853306	0	0	0.572531	0.689704	0.771927
ADA	133.845	51.8286	86.8751	116.385	79.3103	114.941	29.0124	28.6928	16.5296	42.9398	44.1411	18.5263
ADAL	113.592	100.745	99.4657	71.6214	100.79	91.9528	119.463	144.974	134.303	102.769	123.457	142.035
ADAM10	580.289	775.099	702.555	674.435	718.75	853.268	732.136	655.404	634.323	624.345	640.046	739.506
ADAM11	9.68615	10.4822	13.8497	0	16.523	13.5225	8.1064	13.5913	10.331	10.8781	30.347	28.5613
ADAM12	272.093	192.173	352.537	253.659	654.31	536.842	217.166	326.192	293.4	205.825	521.416	377.472
ADAM15	47.5502	51.2462	69.2483	56.7003	79.3103	67.6124	36.2655	31.7131	39.2578	32.6343	40.0029	33.9648
ADAM17	187.559	188.679	190.118	205.912	170.187	235.291	375.028	299.009	194.223	293.708	256.57	257.824
ADAM19	569.722	789.658	1033.69	826.63	983.117	1122.37	488.091	729.402	731.434	594.287	558.661	589.752
ADAM20	0	0.582344	1.25906	0	0	0	2.13326	0	0	0.286266	0.689704	0
ADAM21	0.880559	1.74703	1.25906	0	1.6523	4.05674	4.69318	1.51015	2.0662	2.57639	0.689704	2.31578
ADAM21P1	0	0	0	0	1.6523	0	0	0	0	0.286266	0	0
ADAM22	20.2529	9.89984	10.0725	5.96845	9.91379	20.2837	68.6911	69.4668	68.1846	51.2415	84.8336	111.929
ADAM23	45.7891	46.5875	79.3208	104.448	67.7442	39.2152	38.8254	77.0176	126.038	101.338	66.9013	67.1577
ADAM28	10.5667	22.1291	8.81342	2.98423	18.1753	29.7494	16.2128	57.3856	41.324	14.3133	28.2779	63.298
ADAM29	0.880559	0	0	0	0	0	0	0	0	0	0	0
ADAM32	2.64168	0.582344	1.25906	0	4.95689	0	2.55992	6.04059	0	2.57639	2.06911	0.771927
ADAM33	2.64168	1.16469	2.51812	0	4.95689	6.76124	81.064	98.1596	121.906	52.6729	145.528	182.947
ADAM3A	0	0	0	0	0	0	0	0	0	0	0.689704	0
ADAM3B	0	0	0	2.98423	0	0	0	0	0	0	0	0
ADAM5	0	0	0	0	0	0	0.853306	0	0	0	0	0
ADAM8	7.92503	10.4822	11.3315	8.95268	9.91379	12.1702	6.82645	15.1015	8.2648	18.0347	22.7602	9.26313
ADAM9	295.868	278.36	381.495	247.691	312.284	350.232	267.511	173.667	167.362	225.005	221.395	182.175
ADAMDEC1	0	0	0	0	1.6523	0	0	0	0	0.286266	0	0
ADAMTS1	160.262	256.814	254.33	253.659	257.758	308.312	259.405	218.971	256.209	218.134	291.745	267.859
ADAMTS10	29.939	36.1053	56.6577	29.8423	95.8333	43.2719	84.4773	123.832	165.296	80.7269	244.845	169.052
ADAMTS12	273.854	218.961	423.044	313.344	378.376	642.317	165.541	252.195	233.48	174.336	264.846	257.052
ADAMTS13	32.5807	46.5875	32.7356	56.7003	59.4827	40.5674	120.316	69.4668	90.9128	82.7307	125.526	137.403
ADAMTS14	468.458	652.225	601.831	477.476	588.218	527.376	384.841	486.268	243.811	362.126	395.201	449.262
ADAMTS15	446.444	468.787	713.887	498.366	522.126	893.835	160.848	235.583	250.01	187.218	269.674	245.473
ADAMTS16	3.52224	5.82344	13.8497	8.95268	21.4799	10.818	39.6787	51.345	113.641	44.0849	90.3513	60.9822
ADAMTS17	39.6252	27.3702	25.1812	29.8423	6.60919	28.3972	19.1994	22.6522	14.4634	22.3287	24.1397	16.9824
ADAMTS18	0	0	0	0	0	0	0.426653	0	0	0	0	0
ADAMTS19	0.880559	2.32937	0	0	4.95689	1.35225	8.1064	4.53044	12.3972	7.4429	34.4852	10.0351
ADAMTS2	18.4917	26.2055	79.3208	32.8265	24.7845	100.066	26.0258	69.4668	231.414	71.2801	90.3513	171.368
ADAMTS20	18.4917	24.4584	17.6268	11.9369	31.3937	27.0449	10.2397	3.0203	6.1986	4.86651	6.20734	6.17542
ADAMTS3	7.04447	3.49406	5.03624	0	8.26149	12.1702	8.53306	1.51015	12.3972	7.15664	11.725	9.26313
ADAMTS4	44.028	63.4755	93.1704	38.7949	67.7442	68.9646	81.9173	105.71	53.7212	62.6922	71.0395	62.5261
ADAMTS5	232.468	317.96	295.879	265.596	229.669	404.322	147.195	193.299	130.171	186.645	195.876	205.333
ADAMTS6	0.880559	3.49406	5.03624	0	1.6523	2.70449	6.39979	7.55074	16.5296	8.3017	13.7941	17.7543
ADAMTS7	219.259	244.002	392.827	238.738	277.586	342.119	244.472	314.111	357.452	281.685	366.923	382.104
ADAMTS7P1	0	0	0	0	0	0	0	0	0	0	0	0.771927
ADAMTS8	7.92503	8.15281	8.81342	14.9211	0	2.70449	8.53306	42.2841	41.324	42.3673	34.4852	35.5087
ADAMTS9	353.985	216.05	324.837	346.17	214.799	286.676	354.549	468.146	425.637	317.469	333.127	294.876
ADAMTSL1	54.5947	22.7114	12.5906	14.9211	160.273	77.0781	65.2779	40.774	82.648	31.7755	148.976	99.5786
ADAMTSL2	18.4917	23.8761	12.5906	14.9211	9.91379	9.46573	29.8657	43.7943	74.3832	38.6459	39.3131	63.298
ADAMTSL3	9.68615	12.8116	13.8497	0	0	24.3405	32.8523	46.8146	16.5296	10.3056	11.0353	33.9648
ADAMTSL4	59.878	85.0222	81.8389	208.896	102.442	102.771	76.3709	6.04059	12.3972	28.054	26.8985	24.7017
ADAMTSL4-AS1	0.880559	2.32937	1.25906	0	0	2.70449	1.27996	0	0	0.286266	4.82793	2.31578
ADAMTSL5	29.0585	33.7759	44.0671	80.5741	34.6983	44.6242	83.624	69.4668	57.8536	63.2647	64.1425	68.7015
ADAP1	0	0	0	0	0	2.70449	2.13326	3.0203	0	1.71759	2.06911	0.771927
ADAP2	5.28336	0	0	0	0	0	2.55992	0	0	2.00386	3.44852	0.771927
ADAR	530.977	532.262	640.861	471.508	672.485	569.296	358.815	517.981	531.013	432.547	597.974	511.016
ADARB1	31.7001	59.3991	61.6939	23.8738	56.1781	63.5556	57.1715	120.812	119.84	83.3033	155.183	104.982
ADARB2	0	0	1.25906	0	0	0	0	0	0	1.43133	2.06911	0
ADAT1	73.967	75.1223	67.9892	62.6687	61.135	91.9528	92.157	111.751	134.303	111.357	99.3174	105.754
ADAT2	22.014	40.7641	35.2537	68.6372	29.7414	31.1017	30.2924	36.2436	33.0592	36.3557	46.2102	44.7718
ADAT3	15.8501	10.4822	27.6993	38.7949	16.523	12.1702	11.5196	10.571	12.3972	12.882	10.3456	15.4385
ADCK1	29.0585	29.1172	16.3678	20.8896	26.4368	24.3405	39.2521	31.7131	30.993	40.0772	33.7955	44.7718
ADCK2	24.6557	17.4703	21.404	29.8423	16.523	16.227	25.5992	24.1624	28.9268	22.0424	24.8294	27.0175
ADCK3	264.168	228.279	177.527	211.88	160.273	144.69	1116.55	508.92	380.181	663.85	464.861	579.717
ADCK4	99.5032	133.939	110.797	110.416	107.399	86.5438	127.569	116.281	92.979	129.965	116.56	113.473
ADCK5	43.1474	52.4109	60.4349	38.7949	76.0057	73.0214	40.1054	78.5277	68.1846	35.4969	46.2102	48.6314
ADCY1	14.9695	25.6231	13.8497	32.8265	19.8276	13.5225	107.943	135.913	152.899	139.411	89.6616	108.07
ADCY10	3.52224	1.74703	0	0	0	0	2.55992	3.0203	0	1.71759	1.37941	1.54385
ADCY2	51.0724	33.7759	54.1396	2.98423	29.7414	27.0449	74.2376	55.8755	111.575	72.4252	55.8661	87.9997
ADCY3	78.3698	72.2106	80.5798	8.95268	150.359	114.941	47.3585	89.0987	86.7804	90.4599	97.2483	77.9646
ADCY4	0	5.24109	6.2953	0	4.95689	13.5225	0.426653	3.0203	0	0.858797	0	1.54385
ADCY5	15.8501	14.5586	13.8497	8.95268	29.7414	2.70449	53.7583	19.6319	26.8606	28.054	23.4499	31.649
ADCY6	199.006	246.331	232.926	265.596	261.063	258.279	355.828	347.334	338.857	287.697	400.718	369.753
ADCY7	29.0585	30.2819	17.6268	32.8265	29.7414	37.8629	18.3461	27.1827	30.993	18.6073	35.8646	32.4209
ADCY8	0	1.74703	0	0	0	0	0	0	0	0	0	0
ADCY9	227.184	295.248	350.019	304.391	178.448	196.076	225.273	166.116	188.024	127.102	192.428	168.28
ADCYAP1	0	0.582344	0	0	0	0	2.13326	7.55074	37.1916	8.01544	36.5543	24.7017
ADCYAP1R1	1.76112	3.49406	2.51812	0	9.91379	0	2.98657	18.1218	24.7944	20.0386	35.8646	22.3859
ADD1	1141.2	1137.9	1009.77	1238.45	1075.65	1211.61	1472.38	1309.3	1256.25	1269.02	1287.68	1327.71
ADD2	0.880559	1.74703	0	5.96845	0	0	0.426653	0	0	0.286266	0	0
ADD3	629.6	416.958	502.365	647.577	751.795	554.421	389.107	324.682	225.216	330.637	333.127	290.245
ADD3-AS1	5.28336	1.16469	0	0	1.6523	2.70449	3.83988	0	0	1.14506	0	2.31578
ADGRA1	9.68615	13.3939	11.3315	8.95268	3.3046	12.1702	31.1457	80.0378	55.7874	65.5548	98.6277	49.4033
ADGRA2	245.676	119.963	221.595	140.259	436.207	278.563	308.47	214.441	386.379	222.142	382.096	412.981
ADGRA3	387.446	401.817	562.8	489.413	437.859	666.658	316.576	434.923	702.508	540.756	535.9	531.858
ADGRB1	3.52224	6.40578	6.2953	0	6.60919	4.05674	4.26653	51.345	53.7212	6.29784	55.8661	33.1929
ADGRB2	52.8336	114.722	118.352	86.5425	109.052	90.6006	202.66	451.534	371.916	263.651	291.745	317.262
ADGRB3	1.76112	0	2.51812	0	0	2.70449	17.0661	16.6116	41.324	18.0347	9.65586	21.614
ADGRD1	4.4028	8.15281	0	8.95268	1.6523	0	44.3719	61.9161	37.1916	37.2145	43.4514	32.4209
ADGRD2	0	0	0	0	0	1.35225	0	0	0	0.286266	0	0
ADGRE2	3.52224	4.07641	0	0	1.6523	1.35225	2.55992	0	6.1986	1.14506	9.65586	9.26313
ADGRE5	141.77	110.063	86.8751	173.085	64.4396	91.9528	376.734	212.931	295.466	246.475	234.499	260.911
ADGRF1	0	0	0	0	0	1.35225	0.853306	0	0	0	0.689704	0
ADGRF3	1.76112	1.74703	0	0	6.60919	0	0	0	0	1.14506	0	1.54385
ADGRF5	6.16392	13.9762	20.145	0	0	21.636	45.6519	73.9973	177.693	54.6767	71.0395	73.3331
ADGRG1	17.6112	20.9644	20.145	23.8738	24.7845	47.3287	10.6663	0	4.1324	9.44676	7.58675	3.85964
ADGRG2	1.76112	1.74703	2.51812	0	0	0	5.97314	3.0203	0	4.00772	13.7941	3.85964
ADGRG5	0	0	0	0	0	0	0	0	0	0.286266	0	0
ADGRG6	8.80559	6.40578	3.77718	0	9.91379	9.46573	5.11983	4.53044	10.331	4.29398	37.9337	23.9297
ADGRL1	75.7281	69.2989	78.0617	125.337	147.054	89.2483	184.314	240.114	233.48	162.885	316.574	249.332
ADGRL2	696.522	760.541	561.541	608.782	646.048	685.589	765.415	801.889	729.368	924.638	868.338	822.874
ADGRL3	84.5337	66.9695	51.6215	50.7318	33.046	51.3854	102.397	234.073	188.024	161.74	244.845	243.929
ADGRL4	5.28336	11.0645	16.3678	2.98423	16.523	17.5792	5.54649	6.04059	2.0662	3.43519	2.06911	2.31578
ADGRV1	39.6252	79.7811	44.0671	53.7161	29.7414	48.6809	75.5176	105.71	20.662	73.5702	66.2116	57.1226
ADH1A	0	0	0	0	0	1.35225	0	0	8.2648	0.286266	0	0
ADH1B	0	0	1.25906	0	0	1.35225	13.2262	10.571	39.2578	18.321	60.694	47.8595
ADH1C	2.64168	1.74703	1.25906	0	1.6523	9.46573	8.1064	1.51015	2.0662	6.87037	2.75882	1.54385
ADH5	730.864	633.59	629.53	528.208	730.316	504.388	520.516	457.575	431.836	423.1	452.446	459.297
ADH5P4	6.16392	3.49406	1.25906	14.9211	8.26149	6.76124	0.426653	16.6116	0	1.71759	4.82793	3.85964
ADH6	0	0	0	0	0	0	0	4.53044	0	0	0	0
ADH7	0	0.582344	0	0	0	0	0	0	0	0	0	0
ADHFE1	19.3723	15.1409	17.6268	17.9054	4.95689	8.11348	17.9194	13.5913	16.5296	14.8858	13.1044	19.2982
ADI1	969.496	672.607	565.318	549.097	571.695	431.367	616.087	667.485	696.309	696.484	564.178	610.594
ADIPOR1	536.261	469.951	492.292	414.807	384.985	397.561	354.975	265.786	345.055	360.695	283.468	293.332
ADIPOR2	309.076	226.532	241.74	307.375	289.152	231.234	265.378	240.114	188.024	234.738	228.982	213.052
ADIRF	2.64168	0.582344	0	0	0	1.35225	0.426653	0	0	0.858797	0	0
ADIRF-AS1	29.939	29.6995	26.4403	11.9369	4.95689	20.2837	53.3316	33.2233	64.0522	46.9476	22.7602	41.6841
ADK	264.168	255.649	172.491	208.896	163.577	158.213	136.529	126.852	113.641	182.065	124.836	91.8593
ADM	55.4752	56.4873	79.3208	20.8896	122.27	125.759	64.4246	18.1218	41.324	12.882	9.65586	12.3508
ADM2	9.68615	16.3056	7.55436	5.96845	4.95689	27.0449	23.0393	16.6116	0	15.4583	11.0353	10.0351
ADNP	433.235	425.111	436.894	468.523	460.991	459.764	483.824	570.836	607.463	587.131	542.108	555.788
ADNP2	124.159	86.7692	109.538	170.101	105.747	104.123	112.636	89.0987	68.1846	83.3033	87.5925	62.5261
ADO	147.934	100.163	122.129	143.243	64.4396	129.816	156.155	101.18	175.627	127.961	110.353	143.578
ADORA1	41.3863	68.1342	73.0255	98.4794	69.3965	109.532	80.6374	63.4262	80.5818	96.1852	65.5219	54.8068
ADORA2A	2.64168	1.16469	1.25906	0	4.95689	1.35225	1.70661	6.04059	0	1.14506	8.27645	1.54385
ADORA2A-AS1	0	0	0	0	1.6523	0	0	3.0203	2.0662	0.286266	0	0
ADORA2B	16.7306	9.3175	15.1087	23.8738	46.2643	14.8747	14.5062	0	2.0662	5.72531	6.89704	6.17542
ADORA2BP	0	0	0	0	0	0	0	0	0	0.286266	0.689704	0
ADORA3	0	0	0	0	0	0	0	0	0	0	0.689704	0
ADPGK	128.562	133.357	123.388	113.401	92.5287	170.383	119.463	173.667	167.362	135.976	156.563	145.122
ADPRH	41.3863	21.5467	17.6268	14.9211	14.8707	14.8747	26.0258	9.06089	10.331	13.7407	18.622	9.26313
ADPRHL1	1311.15	748.312	725.219	1378.71	958.333	427.31	1024.82	382.067	376.048	696.198	397.27	591.296
ADPRHL2	142.651	122.875	123.388	107.432	117.313	117.646	150.608	132.893	123.972	144.278	109.663	92.6313
ADPRM	51.0724	40.7641	50.3624	47.7476	47.9166	51.3854	36.6921	21.1421	35.1254	36.0695	24.8294	25.4736
ADRA1B	6.16392	23.2937	21.404	14.9211	13.2184	18.9315	32.4256	15.1015	6.1986	13.7407	12.4147	19.2982
ADRA1D	3.52224	2.91172	10.0725	0	1.6523	1.35225	7.2531	7.55074	4.1324	11.1644	9.65586	15.4385
ADRA2A	0	0.582344	0	0	0	0	1.27996	0	0	2.57639	3.44852	2.31578
ADRA2B	0.880559	0	0	8.95268	0	0	1.70661	0	0	2.29012	0	0
ADRA2C	1.76112	2.32937	8.81342	0	3.3046	4.05674	14.5062	10.571	14.4634	23.4738	8.96616	8.4912
ADRB1	0	0	0	0	0	0	0.426653	0	0	0	0	0
ADRB2	14.0889	9.3175	16.3678	17.9054	8.26149	9.46573	8.1064	6.04059	0	6.29784	9.65586	8.4912
ADRBK1	473.741	412.299	405.417	534.176	365.158	359.698	423.666	279.377	367.783	462.891	362.784	348.911
ADRBK2	390.968	315.048	443.189	417.792	242.888	374.573	420.68	295.989	326.459	307.449	408.995	364.35
ADRM1	560.916	540.997	522.51	602.814	532.04	572.001	601.581	415.291	506.219	477.777	403.477	395.227
ADSL	98.6226	71.6283	74.2845	110.416	66.0919	67.6124	80.6374	98.1596	74.3832	107.35	65.5219	91.0874
ADSS	76.6087	53.5756	79.3208	47.7476	76.0057	77.0781	38.3988	49.8349	72.317	55.5355	45.5205	41.6841
ADSSL1	168.187	133.357	109.538	110.416	61.135	60.8511	224.846	209.911	140.502	233.593	125.526	137.403
ADTRP	0	0.582344	0	0	0	0	0	0	0	0	0	0
AE000658.20	0	0	0	0	0	0	0	0	0	0.286266	0	0
AE000658.27	0	0	0	0	0	0	0	0	0	0.286266	0	0
AE000661.37	0.880559	0	2.51812	0	3.3046	0	2.98657	0	0	1.14506	0	0
AEBP1	209.573	205.567	269.439	244.706	315.589	354.289	302.924	641.813	925.657	466.327	606.94	590.524
AEBP2	118.876	138.598	96.9476	89.5268	145.402	116.293	130.129	135.913	121.906	162.313	131.044	149.754
AEN	221.901	196.25	209.004	205.912	237.931	248.814	235.512	131.383	159.097	214.413	152.425	149.754
AES	2548.34	1911.25	2301.56	2438.11	1776.22	2037.84	1695.52	1306.28	1595.11	1711.01	858.682	1179.5
AF001548.5	1.76112	0.582344	5.03624	0	3.3046	9.46573	2.55992	0	2.0662	1.14506	0.689704	3.08771
AF003626.1	0	0.582344	0	0	0	0	0	0	0	0	0	0
AF011889.2	0.880559	4.65875	1.25906	5.96845	0	8.11348	1.70661	4.53044	0	3.72145	4.13823	7.71927
AF011889.4	14.9695	19.2173	12.5906	2.98423	13.2184	12.1702	20.4793	19.6319	10.331	13.7407	15.1735	23.9297
AF011889.5	0	2.32937	5.03624	0	1.6523	1.35225	2.55992	3.0203	4.1324	2.00386	4.13823	5.40349
AF015262.2	0	0	0	0	0	2.70449	0.853306	3.0203	0	2.57639	1.37941	1.54385
AF038458.3	0.880559	0	0	0	0	1.35225	0.853306	0	2.0662	1.71759	0.689704	1.54385
AF038458.4	0.880559	0	0	2.98423	1.6523	0	0	0	0	0.286266	0.689704	0
AF038458.5	0	0.582344	0	0	0	0	0	0	0	0.286266	0	1.54385
AF064858.10	2.64168	1.16469	0	0	0	0	4.26653	1.51015	2.0662	3.72145	6.89704	3.85964
AF064858.11	1.76112	2.32937	0	0	3.3046	0	10.2397	9.06089	0	7.72917	2.06911	9.26313
AF064858.6	2.64168	1.74703	1.25906	0	1.6523	0	2.98657	7.55074	10.331	2.29012	1.37941	4.63156
AF064858.7	0	1.16469	0	0	0	0	3.83988	3.0203	0	0.858797	0	0.771927
AF064858.8	3.52224	7.57047	1.25906	0	3.3046	5.40899	13.2262	6.04059	6.1986	11.7369	8.27645	15.4385
AF064859.2	0	0	0	0	0	0	0	0	2.0662	0	0	0
AF064860.5	0	0	0	0	1.6523	0	0	0	0	0.286266	0	0
AF064860.7	0.880559	0	0	0	0	0	0.426653	0	0	0.286266	0	0
AF064861.94	0.880559	0	0	0	0	0	2.55992	0	0	2.29012	0	1.54385
AF124730.4	0	0	0	0	0	0	0.426653	0	0	0	0	0
AF127577.10	0	0	0	0	0	0	0.426653	0	0	0	0	0
AF127577.11	0	0	0	0	0	0	0	0	0	0	0.689704	0
AF127577.12	0	0	0	0	0	0	0.426653	0	0	0.286266	0	1.54385
AF127936.3	0	0	0	0	0	0	0.426653	0	0	2.29012	2.75882	1.54385
AF127936.5	0.880559	0	0	0	0	0	1.70661	0	0	2.86266	2.06911	2.31578
AF127936.7	0.880559	0	1.25906	0	0	1.35225	1.27996	4.53044	0	2.00386	3.44852	4.63156
AF127936.8	0	0	1.25906	0	0	0	0	0	0	0	0	0
AF127936.9	31.7001	29.1172	21.404	41.7792	34.6983	14.8747	22.1859	25.6725	16.5296	29.4854	33.7955	21.614
AF129075.5	1.76112	2.32937	1.25906	0	1.6523	1.35225	2.98657	6.04059	0	3.14892	2.06911	3.85964
AF129408.16	0	0	0	0	0	0	0	3.0203	0	0	0	0
AF129408.17	2.64168	0	0	0	0	0	0.426653	0	0	1.14506	0.689704	0.771927
AF130342.1	0	0	0	0	0	0	0.426653	0	0	0	0	0
AF131215.2	30.8196	33.1936	33.9946	8.95268	39.6551	25.6927	71.6777	19.6319	41.324	46.375	44.8308	61.7542
AF131215.4	0	0	0	0	0	0	0.426653	0	0	0	0	0
AF131215.6	0	0.582344	0	0	0	0	0	0	0	0	0	0
AF131215.8	0.880559	0.582344	0	0	0	0	0	0	0	0.286266	0	0.771927
AF131215.9	12.3278	9.89984	12.5906	17.9054	21.4799	9.46573	27.3058	37.7537	20.662	17.1759	20.0014	20.842
AF131216.5	0	0	0	0	0	0	0.853306	0	0	0.572531	0	0
AF131216.6	0.880559	0	0	0	0	0	0	0	0	0	0	0
AF131216.7	4.4028	1.16469	1.25906	0	1.6523	0	1.70661	3.0203	2.0662	0.858797	0	0
AF131217.1	0	1.74703	0	11.9369	0	1.35225	1.70661	4.53044	10.331	1.14506	10.3456	5.40349
AF146191.4	0	0.582344	3.77718	0	1.6523	0	1.27996	9.06089	0	1.71759	5.51763	0.771927
AF186192.5	0	1.16469	0	0	0	0	0.426653	0	0	0	0	0
AF196970.3	0	0	2.51812	0	0	0	0	0	2.0662	0	0	0
AF196972.9	0	0	1.25906	0	0	0	0	0	0	0.286266	0	0
AF213884.2	0	0	0	0	1.6523	0	0	0	0	0.286266	0	0
AF230666.2	1.76112	0.582344	0	0	0	0	0	0	0	0	0	0
AF238380.5	3.52224	1.74703	2.51812	0	1.6523	6.76124	2.13326	1.51015	0	2.86266	0.689704	1.54385
AF240627.2	0	0	0	0	1.6523	0	0	0	0	0	0	0
AF241725.6	0	0	0	0	0	0	0	0	0	0.286266	0	0
AF241726.3	0	0	0	0	0	0	0	0	4.1324	0	0	0
AFAP1	603.183	755.3	902.746	647.577	771.623	922.233	819.173	836.622	609.529	664.136	839.37	853.751
AFAP1-AS1	0	0	0	0	0	0	0	0	0	0.572531	0	0
AFAP1L1	1623.75	1638.13	1162.11	1524.94	1361.49	1321.15	2026.17	1398.4	1390.55	1162.24	1162.84	1267.5
AFAP1L2	70.4447	34.3583	62.953	83.5583	76.0057	91.9528	152.742	522.511	619.86	438.845	563.488	379.016
AFF1	191.962	199.744	182.564	259.628	256.106	198.78	197.114	116.281	132.237	128.82	188.289	201.473
AFF2	7.92503	2.91172	2.51812	0	33.046	21.636	6.39979	7.55074	24.7944	8.87423	22.7602	6.94734
AFF3	14.9695	14.5586	47.8443	0	31.3937	33.8062	14.0795	13.5913	47.5226	16.0309	97.938	47.0876
AFF4	741.431	923.597	914.077	838.567	877.37	958.743	756.029	643.323	634.323	574.249	793.85	754.173
AFG3L1P	66.9225	69.2989	64.2121	98.4794	66.0919	79.7826	79.3574	87.5886	163.23	106.491	157.253	137.403
AFG3L2	513.366	481.016	513.696	537.161	477.514	417.844	661.312	433.412	438.034	423.387	444.859	448.49
AFMID	165.545	128.698	130.942	176.069	97.4856	106.828	135.676	83.0581	72.317	83.3033	76.5572	108.842
AFP	0	0	0	0	0	0	0	0	0	0	1.37941	0
AFTPH	54.5947	47.7522	37.7718	68.6372	54.5258	32.4539	54.6116	28.6928	57.8536	58.1119	59.3146	49.4033
AGA	14.9695	12.2292	6.2953	2.98423	6.60919	2.70449	8.1064	6.04059	2.0662	9.1605	4.82793	3.08771
AGAP1	294.107	392.5	361.35	349.154	244.54	290.733	711.657	604.059	650.853	568.81	484.862	594.384
AGAP14P	0	2.32937	3.77718	0	0	0	1.27996	6.04059	2.0662	1.14506	8.27645	2.31578
AGAP2	50.1919	53.5756	81.8389	83.5583	28.0891	101.419	116.05	114.771	97.1114	111.071	133.803	134.315
AGAP2-AS1	13.2084	20.382	22.6631	8.95268	14.8707	14.8747	10.2397	1.51015	6.1986	16.6034	11.0353	3.85964
AGAP3	500.158	613.79	671.079	763.962	525.431	693.703	543.556	554.224	652.919	610.891	602.802	602.103
AGAP4	29.939	37.27	39.0309	5.96845	21.4799	21.636	54.6116	77.0176	51.655	49.8102	75.8675	68.7015
AGAP5	1.76112	0	0	2.98423	0	1.35225	2.13326	1.51015	0	0.572531	1.37941	2.31578
AGAP6	47.5502	55.3227	62.953	38.7949	41.3074	51.3854	108.37	107.221	88.8466	85.8797	122.767	120.421
AGAP9	9.68615	36.1053	31.4765	8.95268	41.3074	29.7494	27.3058	99.6698	74.3832	27.4815	116.56	101.122
AGBL1	15.8501	5.82344	5.03624	5.96845	0	4.05674	76.7975	15.1015	39.2578	38.0733	59.3146	57.8945
AGBL2	0.880559	1.16469	0	0	0	1.35225	1.70661	0	2.0662	0.572531	0	1.54385
AGBL3	10.5667	7.57047	8.81342	11.9369	21.4799	6.76124	14.0795	9.06089	20.662	15.7446	17.9323	22.3859
AGBL4	0	0	0	0	0	0	0	0	0	0.572531	0	0.771927
AGBL5	114.473	102.492	98.2067	140.259	109.052	82.4871	130.556	77.0176	99.1776	115.365	113.112	108.07
AGER	9.68615	12.2292	16.3678	17.9054	3.3046	9.46573	15.7862	4.53044	18.5958	17.1759	22.0705	24.7017
AGFG1	280.898	269.043	265.662	283.501	259.411	288.029	364.788	237.093	237.613	265.082	300.711	304.139
AGFG2	35.2224	26.2055	46.5852	17.9054	31.3937	39.2152	28.5857	19.6319	26.8606	22.0424	29.6573	31.649
AGGF1	41.3863	43.0934	39.0309	35.8107	23.1322	39.2152	37.1188	60.4059	37.1916	42.081	42.7617	41.6841
AGGF1P1	0.880559	0.582344	0	0	0	0	0	0	0	0	0	0.771927
AGGF1P2	0	0	0	0	0	0	0	0	0	0	0	0.771927
AGGF1P3	0	0	0	0	0	1.35225	0	1.51015	0	0.286266	0	0
AGK	113.592	100.163	70.5074	98.4794	104.095	89.2483	107.09	61.9161	74.3832	70.4213	96.5586	67.9296
AGL	1253.04	918.356	837.275	1062.38	1113.65	791.065	1357.61	1106.94	1076.49	1060.61	1086.97	1229.68
AGMAT	14.9695	6.98812	10.0725	0	6.60919	9.46573	11.5196	0	8.2648	11.1644	6.89704	2.31578
AGMO	0	0.582344	0	0	0	1.35225	0.426653	0	4.1324	0	0	0
AGO1	248.318	307.477	292.102	295.438	297.414	319.13	282.444	253.705	210.752	228.44	287.607	292.56
AGO2	467.577	588.167	551.468	644.593	522.126	659.897	605.847	581.407	444.233	423.387	657.978	666.945
AGO3	92.4587	125.204	151.087	119.369	80.9626	114.941	156.582	179.708	163.23	130.537	266.916	257.052
AGO4	194.604	159.562	232.926	179.054	241.235	212.303	274.338	185.748	175.627	176.912	258.639	258.596
AGPAT1	331.09	295.248	302.174	343.186	361.853	301.551	332.789	274.847	256.209	275.387	240.707	250.876
AGPAT2	103.906	80.9458	69.2483	83.5583	77.658	86.5438	99.8368	60.4059	78.5156	61.8334	64.8322	55.5788
AGPAT3	304.674	332.518	266.921	286.486	353.592	273.154	343.456	357.905	262.407	258.498	310.367	305.683
AGPAT4	116.234	115.886	122.129	98.4794	92.5287	90.6006	123.303	93.6292	126.038	90.4599	114.491	111.158
AGPAT5	698.284	615.537	556.504	725.167	558.477	532.785	625.9	546.674	522.748	706.79	519.347	582.805
AGPAT6	317.882	300.489	373.941	355.123	356.896	365.107	449.692	324.682	497.954	369.283	373.82	346.595
AGPHD1	6.16392	12.2292	25.1812	5.96845	9.91379	17.5792	14.9328	12.0812	6.1986	8.3017	10.3456	10.0351
AGPS	287.062	261.472	280.77	307.375	299.066	290.733	209.487	185.748	163.23	238.745	225.533	272.49
AGR2	0	0	0	0	3.3046	0	0	0	0	0	0	0
[truncated: 28,510 more rows]
