# Supplementary material for: Three-dimensional tissue engineered skeletal muscle modelling facioscapulohumeral muscular dystrophy
Source: Brain. 2024 Nov 18;148(5):1723–39. doi: 10.1093/brain/awae379 (PMC12074006; doi:10.1093/brain/awae379)
Supplement: awae379_Supplementary_Data [file awae379_supplementary_data.zip › brain-2024-01708-File014.xlsx]

## Sheet: res.all
Symbol	baseMean_FSHD_3D	baseMean_FSHD_2D	log2FoldChange	lfcSE	stat	pvalue	padj	type
RTL1	1157.41	38.784	5.024	0.308424	16.2883	1.195e-59	1.802e-55	Upregulated
OGN	725.382	5.66071	6.814	0.443592	15.3601	3.03e-53	2.284e-49	Upregulated
CLSTN2	1945.18	147.327	3.632	0.237824	15.2704	1.205e-52	6.055e-49	Upregulated
ATP1B4	1563.38	142.689	3.47	0.264145	13.1356	2.058e-39	7.756e-36	Upregulated
CILP	465.863	46.2514	3.355	0.279123	12.0198	2.798e-33	8.438e-30	Upregulated
MFAP4	637.75	44.5012	3.797	0.324357	11.7071	1.173e-31	2.947e-28	Upregulated
DCX	908.277	102.029	3.112	0.26855	11.5873	4.78e-31	1.03e-27	Upregulated
FBLN5	329.24	8.00596	5.123	0.446246	11.4804	1.655e-30	3.119e-27	Upregulated
IGSF1	494.259	48.04	3.314	0.290775	11.397	4.329e-30	7.252e-27	Upregulated
COL6A6	437.495	45.2332	3.445	0.312254	11.0326	2.661e-28	4.012e-25	Upregulated
SPARCL1	1519.04	178.19	3.213	0.292279	10.9922	4.166e-28	5.71e-25	Upregulated
MYL6B	2298.53	9883.97	-2.179	0.198809	-10.9622	5.81e-28	7.3e-25	Downregulated
NPNT	1761.95	390.961	2.174	0.199525	10.8962	1.202e-27	1.394e-24	Upregulated
LUM	919.416	156.841	2.542	0.248667	10.2245	1.54e-24	1.659e-21	Upregulated
MB	903.777	90.7232	3.388	0.335186	10.1073	5.126e-24	5.153e-21	Upregulated
DLK1	6702.49	1486.85	2.437	0.244978	9.9468	2.604e-23	2.454e-20	Upregulated
ITGA9	379.618	43.9083	3.099	0.311847	9.93788	2.848e-23	2.526e-20	Upregulated
F13A1	257.883	7.85756	4.753	0.487497	9.74981	1.848e-22	1.548e-19	Upregulated
FIBIN	345.746	53.4078	2.69	0.282846	9.51107	1.887e-21	1.497e-18	Upregulated
LRRN1	1181.78	204.616	2.794	0.295403	9.45846	3.125e-21	2.356e-18	Upregulated
RXRG	219.538	7.35433	4.734	0.501402	9.44231	3.647e-21	2.618e-18	Upregulated
SSC5D	163.131	3.64792	5.528	0.585968	9.43343	3.969e-21	2.72e-18	Upregulated
TNNC1	2292.94	9048.75	-2.08	0.22216	-9.36454	7.639e-21	5.007e-18	Downregulated
RP11-766F14.2	1983.33	397.515	2.407	0.25827	9.31903	1.174e-20	7.376e-18	Upregulated
MYO16	156.936	4.26874	5.174	0.565735	9.14592	5.913e-20	3.45e-17	Upregulated
ROBO2	189.505	13.228	3.832	0.419024	9.14526	5.949e-20	3.45e-17	Upregulated
LTBP1	337.917	36.8476	3.085	0.338018	9.12618	7.096e-20	3.963e-17	Upregulated
PYGM	850.25	2745.89	-1.686	0.188519	-8.94324	3.779e-19	2.035e-16	Downregulated
POSTN	661.915	138.582	2.164	0.243627	8.88098	6.628e-19	3.446e-16	Upregulated
MOXD1	384.428	74.9464	2.412	0.276281	8.73017	2.543e-18	1.278e-15	Upregulated
TRIL	557.341	119.376	2.152	0.251867	8.5432	1.306e-17	6.35e-15	Upregulated
DACT1	249.849	29.0075	3.043	0.359052	8.47559	2.339e-17	1.102e-14	Upregulated
SFRP2	293.552	29.0372	3.217	0.379839	8.47026	2.449e-17	1.119e-14	Upregulated
GPNMB	479.521	82.3187	2.443	0.28892	8.45466	2.799e-17	1.241e-14	Upregulated
FAM184B	170.875	11.9139	3.719	0.440814	8.43737	3.246e-17	1.398e-14	Upregulated
KCNQ1OT1	530.51	105.613	2.43	0.293545	8.27734	1.26e-16	5.275e-14	Upregulated
COL24A1	413.611	68.6595	2.551	0.309027	8.25381	1.534e-16	6.252e-14	Upregulated
COL1A1	11641.1	3770.49	1.663	0.202163	8.22648	1.928e-16	7.649e-14	Upregulated
SEPW1	2580.15	7380.75	-1.499	0.182351	-8.22041	2.028e-16	7.84e-14	Downregulated
CDH1	111.034	2.1901	5.743	0.699703	8.20773	2.254e-16	8.496e-14	Upregulated
SORBS2	443.347	104.466	2.116	0.259916	8.14224	3.88e-16	1.427e-13	Upregulated
ASB4	413.741	75.5289	2.545	0.315556	8.06508	7.319e-16	2.627e-13	Upregulated
TUBB2B	319.66	1253.28	-2.175	0.271609	-8.00798	1.166e-15	4.089e-13	Downregulated
ELN	600.402	8.44143	6.279	0.787644	7.9715	1.568e-15	5.371e-13	Upregulated
HMGA2	53.1059	291.006	-2.442	0.307183	-7.94852	1.888e-15	6.324e-13	Downregulated
PLAGL1	784.272	204.19	1.903	0.240513	7.9104	2.566e-15	8.409e-13	Upregulated
ADAM33	101.193	2.16392	5.602	0.708958	7.90189	2.747e-15	8.812e-13	Upregulated
TNC	1177.46	181.619	2.612	0.330706	7.89711	2.854e-15	8.966e-13	Upregulated
COLCA1	113.018	3.02246	5.092	0.64824	7.855	3.998e-15	1.23e-12	Upregulated
HOPX	37.9199	278.239	-2.941	0.374547	-7.85222	4.087e-15	1.233e-12	Downregulated
LAD1	63.9775	312.631	-2.286	0.291416	-7.84365	4.376e-15	1.294e-12	Downregulated
CAPN6	2124.58	42.4945	5.634	0.720943	7.81449	5.519e-15	1.6e-12	Upregulated
PACSIN1	145.816	14.3291	3.27	0.426039	7.67555	1.647e-14	4.686e-12	Upregulated
RP11-358H18.3	27.1536	194.825	-2.875	0.379975	-7.56519	3.873e-14	1.081e-11	Downregulated
MYBPC1	13384.6	5145.06	1.357	0.181394	7.47912	7.482e-14	2.051e-11	Upregulated
GJA5	164.374	19.6776	3.11	0.417332	7.45216	9.182e-14	2.472e-11	Upregulated
COL12A1	1223.11	394.135	1.682	0.226124	7.44058	1.002e-13	2.652e-11	Upregulated
PLEKHH1	47.9385	250.233	-2.385	0.321243	-7.4253	1.125e-13	2.925e-11	Downregulated
ELMO1	135.292	15.717	3.09	0.416835	7.41327	1.232e-13	3.149e-11	Upregulated
FHL1	1632.23	217.894	2.236	0.302918	7.38062	1.576e-13	3.959e-11	Upregulated
RAB40B	420.387	113.088	1.876	0.2552	7.34979	1.985e-13	4.907e-11	Upregulated
COL14A1	614.568	128.647	2.091	0.285491	7.32432	2.401e-13	5.839e-11	Upregulated
DOK5	87.3228	3.49951	4.699	0.642857	7.30893	2.693e-13	6.444e-11	Upregulated
CADPS2	271.665	28.2868	3.154	0.433422	7.27649	3.426e-13	8.071e-11	Upregulated
OCIAD2	41.253	228.678	-2.433	0.336053	-7.24025	4.479e-13	1.039e-10	Downregulated
SNED1	58.9868	276.335	-2.209	0.308451	-7.16235	7.931e-13	1.812e-10	Downregulated
THBS1	415.933	1318.25	-1.625	0.227082	-7.15739	8.223e-13	1.85e-10	Downregulated
ANGPTL4	111.777	0.500505	7.338	1.03299	7.10336	1.218e-12	2.7e-10	Upregulated
TUBA1B	2358.19	6200.87	-1.387	0.195388	-7.09914	1.255e-12	2.743e-10	Downregulated
PLCB1	159.498	25.6775	2.651	0.374026	7.08693	1.371e-12	2.953e-10	Upregulated
FRAS1	777.231	211.794	1.859	0.262653	7.07755	1.467e-12	3.089e-10	Upregulated
PLXNC1	161.373	18.141	3.036	0.429048	7.07682	1.475e-12	3.089e-10	Upregulated
NKD1	255.217	50.3833	2.37	0.335569	7.06253	1.635e-12	3.377e-10	Upregulated
DPYSL3	259.744	57.6109	2.154	0.305243	7.0569	1.703e-12	3.469e-10	Upregulated
PDGFRB	391.71	1335.4	-1.802	0.255581	-7.05023	1.786e-12	3.591e-10	Downregulated
WBSCR17	270.529	46.0996	2.558	0.363402	7.03855	1.943e-12	3.854e-10	Upregulated
FTX	456.292	136.179	1.739	0.24754	7.02477	2.144e-12	4.198e-10	Upregulated
ABLIM3	1271.93	449.773	1.512	0.215708	7.01069	2.371e-12	4.584e-10	Upregulated
C20orf200	586.219	1617.26	-1.449	0.206861	-7.00537	2.463e-12	4.701e-10	Downregulated
COL23A1	102.506	7.53566	3.803	0.543935	6.99137	2.722e-12	5.13e-10	Upregulated
MYBPC2	6004.93	2550	1.301	0.186838	6.96269	3.338e-12	6.214e-10	Upregulated
LAMA2	1708.29	588.441	1.542	0.222078	6.94259	3.85e-12	7.079e-10	Upregulated
WSB1	1543.43	566.048	1.464	0.212618	6.88652	5.718e-12	1.039e-09	Upregulated
TNXB	118.355	9.59085	3.413	0.497837	6.85647	7.058e-12	1.267e-09	Upregulated
DAB1	95.5329	1.89247	5.46	0.79705	6.84976	7.397e-12	1.312e-09	Upregulated
MYH9	975.137	2978.66	-1.572	0.229723	-6.84169	7.826e-12	1.372e-09	Downregulated
EMILIN3	110.171	8.38021	3.634	0.533678	6.80911	9.82e-12	1.702e-09	Upregulated
SERPINE2	240.131	55.0297	2.105	0.309239	6.80672	9.985e-12	1.711e-09	Upregulated
ADGRB2	344.522	97.7522	1.834	0.270864	6.77044	1.284e-11	2.175e-09	Upregulated
PLCL1	134.104	17.6036	2.849	0.421324	6.76267	1.355e-11	2.27e-09	Upregulated
ADCY1	133.328	18.6145	2.839	0.421732	6.73259	1.667e-11	2.761e-09	Upregulated
LTK	198.365	606.116	-1.609	0.239146	-6.72765	1.724e-11	2.826e-09	Downregulated
RYR2	214.287	47.6928	2.294	0.342864	6.69212	2.2e-11	3.566e-09	Upregulated
SLC24A2	76.6427	4.62275	4.027	0.605308	6.65263	2.879e-11	4.618e-09	Upregulated
ECHS1	1058.36	2522.35	-1.259	0.189739	-6.63689	3.204e-11	5.084e-09	Downregulated
BAALC	3.5231	80.8544	-4.622	0.69856	-6.61683	3.67e-11	5.764e-09	Downregulated
ENPP6	78.7613	4.17862	4.262	0.647337	6.58413	4.576e-11	7.112e-09	Upregulated
HIF3A	361.037	101.363	1.872	0.284914	6.57093	5e-11	7.693e-09	Upregulated
LTBP2	134.784	19.9245	2.677	0.408966	6.54547	5.931e-11	9.032e-09	Upregulated
SERPINI1	179.404	33.061	2.536	0.387777	6.53896	6.195e-11	9.34e-09	Upregulated
NEURL1B	161.902	25.3562	2.599	0.399525	6.50408	7.817e-11	1.167e-08	Upregulated
DCLK2	330.802	95.0506	1.792	0.275945	6.49278	8.427e-11	1.246e-08	Upregulated
TSHZ2	84.9113	4.68185	3.99	0.617084	6.46568	1.008e-10	1.476e-08	Upregulated
CACNA1H	1416.61	587.386	1.269	0.196653	6.45246	1.101e-10	1.595e-08	Upregulated
PTGFRN	940.82	341.524	1.438	0.223013	6.44842	1.13e-10	1.623e-08	Upregulated
COL1A2	11737.1	5169.09	1.167	0.181199	6.43822	1.209e-10	1.719e-08	Upregulated
CKB	2455.74	5665.01	-1.197	0.186137	-6.43085	1.269e-10	1.774e-08	Downregulated
FAM101A	73.1912	4.89148	3.858	0.599937	6.43065	1.271e-10	1.774e-08	Upregulated
SOCS3	55.0723	228.677	-2.071	0.322698	-6.41926	1.369e-10	1.894e-08	Downregulated
ASPN	101.247	0.198852	8.146	1.27505	6.38914	1.668e-10	2.287e-08	Upregulated
SHISA4	256.804	727.493	-1.555	0.243527	-6.38488	1.715e-10	2.33e-08	Downregulated
SH2D3C	16.0755	118.137	-2.865	0.451128	-6.35142	2.133e-10	2.872e-08	Downregulated
FHOD3	1107.75	444.659	1.309	0.206479	6.33973	2.302e-10	3.071e-08	Upregulated
FBN3	78.1799	2.39972	4.89	0.773347	6.32365	2.555e-10	3.379e-08	Upregulated
CSRP2	276.172	74.9525	1.899	0.300566	6.3179	2.651e-10	3.476e-08	Upregulated
EPHA3	277.538	79.4751	1.8	0.285277	6.31084	2.775e-10	3.607e-08	Upregulated
CHODL	197.257	23.8311	2.798	0.444099	6.29945	2.987e-10	3.849e-08	Upregulated
UGCG	139.968	475.588	-1.772	0.28286	-6.2657	3.711e-10	4.742e-08	Downregulated
CA3	162.389	27.2772	2.559	0.409718	6.24677	4.19e-10	5.309e-08	Upregulated
MYCL	66.8911	286.962	-2.219	0.355777	-6.23659	4.472e-10	5.619e-08	Downregulated
KCNQ1	65.5139	4.39772	3.941	0.636239	6.19432	5.854e-10	7.294e-08	Upregulated
PRKAG3	225.625	643.832	-1.546	0.249624	-6.19199	5.941e-10	7.342e-08	Downregulated
LTBP4	938.742	291.069	1.615	0.260861	6.18922	6.046e-10	7.411e-08	Upregulated
GPX1	348.745	902.801	-1.358	0.219498	-6.185	6.21e-10	7.448e-08	Downregulated
PDE4B	109.101	6.22706	3.635	0.587593	6.1865	6.151e-10	7.448e-08	Upregulated
VLDLR	361.654	104.333	1.741	0.281427	6.18465	6.224e-10	7.448e-08	Upregulated
MGP	125.3	13.5917	3.583	0.58223	6.15335	7.586e-10	9.006e-08	Upregulated
RYR3	144.437	24.1221	2.563	0.419804	6.10593	1.022e-09	1.204e-07	Upregulated
LIMCH1	1695.52	667.944	1.285	0.211122	6.08666	1.153e-09	1.347e-07	Upregulated
LTBP3	585.034	225.744	1.379	0.226749	6.08179	1.189e-09	1.378e-07	Upregulated
ECM2	74.7779	5.78294	3.617	0.596276	6.0664	1.308e-09	1.494e-07	Upregulated
SDK2	848.036	310.613	1.481	0.244197	6.0666	1.306e-09	1.494e-07	Upregulated
FAM57B	6.31067	80.3836	-3.681	0.608726	-6.04631	1.482e-09	1.68e-07	Downregulated
KANK4	229.125	51.8107	2.024	0.336846	6.00999	1.855e-09	2.088e-07	Upregulated
IFITM3	138.658	407.312	-1.516	0.25487	-5.94877	2.702e-09	3.017e-07	Downregulated
TPM1	7047.05	15527.7	-1.177	0.198662	-5.92537	3.116e-09	3.454e-07	Downregulated
KRT18	29.8127	165.191	-2.687	0.453865	-5.91921	3.235e-09	3.56e-07	Downregulated
PTPRD	961.677	396.962	1.271	0.214907	5.91306	3.358e-09	3.669e-07	Upregulated
PLEKHA6	473.661	175.067	1.429	0.241932	5.9081	3.461e-09	3.754e-07	Upregulated
SPTB	2214.07	839.076	1.361	0.230607	5.90181	3.595e-09	3.872e-07	Upregulated
PSME1	290.332	744.239	-1.349	0.229778	-5.87252	4.292e-09	4.59e-07	Downregulated
TMEM38A	1158.75	2575.99	-1.129	0.192429	-5.8673	4.429e-09	4.703e-07	Downregulated
ADGRF5	99.8179	13.7741	2.776	0.473528	5.86255	4.558e-09	4.806e-07	Upregulated
L1CAM	14.1974	134.953	-2.971	0.507167	-5.85763	4.695e-09	4.916e-07	Downregulated
RUSC2	638.382	230.928	1.437	0.245763	5.84598	5.036e-09	5.236e-07	Upregulated
CFL2	1197.75	2555.84	-1.102	0.189112	-5.82601	5.677e-09	5.862e-07	Downregulated
GRIA4	56.6049	1.00101	5.577	0.957601	5.82414	5.741e-09	5.888e-07	Upregulated
CDH11	679.581	263.165	1.342	0.230951	5.80976	6.256e-09	6.374e-07	Upregulated
CCNG1	980.885	2180.18	-1.134	0.195694	-5.79332	6.901e-09	6.983e-07	Downregulated
IGSF3	234.913	56.6171	1.987	0.343467	5.78651	7.186e-09	7.223e-07	Upregulated
MYL5	219.215	807.37	-1.935	0.334656	-5.78238	7.365e-09	7.354e-07	Downregulated
GPR37	140.35	30.5655	2.169	0.375236	5.77941	7.496e-09	7.436e-07	Upregulated
CYB5R1	1061	2397.43	-1.228	0.212591	-5.77564	7.666e-09	7.554e-07	Downregulated
OTOF	109.085	5.91191	3.66	0.634287	5.77002	7.926e-09	7.76e-07	Upregulated
PDK4	77.133	3.02921	4.306	0.748466	5.75276	8.78e-09	8.54e-07	Upregulated
CITED4	21.0599	128.344	-2.592	0.451153	-5.74562	9.159e-09	8.852e-07	Downregulated
CYGB	28.1655	149.729	-2.459	0.428602	-5.73748	9.61e-09	9.228e-07	Downregulated
DUSP6	156.278	463.23	-1.55	0.270535	-5.73096	9.986e-09	9.529e-07	Downregulated
ATP2A1	5484.32	11141.1	-1.032	0.180569	-5.71331	1.108e-08	1.051e-06	Downregulated
RIMS4	183.04	37.1217	2.154	0.377249	5.71003	1.13e-08	1.064e-06	Upregulated
SLC12A7	293.446	86.2193	1.702	0.298202	5.70863	1.139e-08	1.067e-06	Upregulated
TUBB2A	265.972	665.999	-1.427	0.251892	-5.66673	1.455e-08	1.355e-06	Downregulated
C1QTNF1	31.5019	159.009	-2.65	0.471994	-5.61509	1.965e-08	1.817e-06	Downregulated
RD3	57.0608	222.652	-2.267	0.403959	-5.61135	2.008e-08	1.846e-06	Downregulated
ADAMTS15	217.178	557.181	-1.351	0.241358	-5.59877	2.159e-08	1.938e-06	Downregulated
C14orf132	659.23	276.788	1.264	0.225768	5.59771	2.172e-08	1.938e-06	Upregulated
EGFL6	58.6893	0.198852	6.993	1.24852	5.60094	2.132e-08	1.938e-06	Upregulated
GLT8D2	196.549	43.7511	2.072	0.370119	5.59924	2.153e-08	1.938e-06	Upregulated
VAMP5	30.5775	154.885	-2.767	0.4943	-5.59777	2.171e-08	1.938e-06	Downregulated
IL6R	89.438	285.883	-1.736	0.310497	-5.5904	2.266e-08	2.009e-06	Downregulated
MAPK8IP1	198.844	497.791	-1.327	0.237535	-5.5859	2.325e-08	2.05e-06	Downregulated
CNGA3	49.3046	1.73329	4.791	0.859789	5.57236	2.513e-08	2.178e-06	Upregulated
DBH	5.35869	67.9277	-4.008	0.719118	-5.57353	2.496e-08	2.178e-06	Downregulated
PAMR1	201.058	55.4182	1.853	0.332489	5.57325	2.5e-08	2.178e-06	Upregulated
ADAMTS16	68.7329	7.93206	3.175	0.570028	5.56996	2.548e-08	2.195e-06	Upregulated
GNB3	80.3791	276.152	-1.825	0.328258	-5.5601	2.696e-08	2.31e-06	Downregulated
TGFB3	264.613	676.822	-1.345	0.242047	-5.55514	2.774e-08	2.363e-06	Downregulated
PDGFD	262.069	83.1369	1.635	0.295234	5.53927	3.037e-08	2.573e-06	Upregulated
COL2A1	239.269	77.9315	1.658	0.299553	5.5346	3.119e-08	2.627e-06	Upregulated
VCAM1	136.651	27.7238	2.24	0.404863	5.5321	3.164e-08	2.65e-06	Upregulated
B2M	451.9	1087.56	-1.317	0.23871	-5.51636	3.461e-08	2.883e-06	Downregulated
RNF150	207.481	61.962	1.737	0.315548	5.50623	3.666e-08	3.037e-06	Upregulated
FGF9	160.023	41.5203	1.922	0.349769	5.49624	3.88e-08	3.196e-06	Upregulated
TRDN	3447.74	1618.45	1.062	0.193543	5.48668	4.096e-08	3.356e-06	Upregulated
MXRA8	280.588	93.1374	1.582	0.288797	5.47709	4.324e-08	3.524e-06	Upregulated
FBXO40	49.9668	0.699357	5.726	1.0494	5.4564	4.859e-08	3.939e-06	Upregulated
MAN1C1	57.9304	210.652	-2.07	0.379587	-5.453	4.953e-08	3.993e-06	Downregulated
ANKRD36C	293.806	707.492	-1.275	0.234227	-5.44514	5.176e-08	4.129e-06	Downregulated
KIFC3	546.015	212.439	1.362	0.25015	5.44549	5.166e-08	4.129e-06	Upregulated
ADCK3	675.948	229.165	1.43	0.262981	5.4379	5.391e-08	4.278e-06	Upregulated
ELOVL6	91.1912	266.877	-1.563	0.287588	-5.43531	5.47e-08	4.318e-06	Downregulated
MAMDC2	402.45	933.708	-1.204	0.221758	-5.42743	5.717e-08	4.49e-06	Downregulated
SULF2	406.507	122.086	1.655	0.305795	5.41353	6.179e-08	4.827e-06	Upregulated
NKAIN2	79.9061	11.519	2.821	0.522025	5.40427	6.507e-08	5.057e-06	Upregulated
PIEZO2	175.418	48.0798	1.867	0.345932	5.39665	6.79e-08	5.25e-06	Upregulated
SGCD	1131.87	524.159	1.124	0.208506	5.39116	7e-08	5.385e-06	Upregulated
BAIAP2L1	124.885	29.1848	2.108	0.391499	5.38364	7.3e-08	5.587e-06	Upregulated
PCSK6	53.1593	3.85079	3.83	0.711715	5.3807	7.42e-08	5.65e-06	Upregulated
HTRA1	305.839	98.4289	1.57	0.292236	5.3727	7.757e-08	5.877e-06	Upregulated
HMGA1	319.844	743.572	-1.25	0.23276	-5.37168	7.8e-08	5.88e-06	Downregulated
MFAP2	296.162	106.325	1.464	0.272702	5.36986	7.88e-08	5.911e-06	Upregulated
BCYRN1	141.028	462.032	-1.661	0.309603	-5.36531	8.081e-08	6.032e-06	Downregulated
TSPAN11	19.9007	108.402	-2.472	0.461229	-5.35893	8.372e-08	6.218e-06	Downregulated
SEMA6A	1309.28	520.075	1.254	0.234521	5.34593	8.996e-08	6.616e-06	Upregulated
TFRC	558.852	1292.54	-1.225	0.229194	-5.346	8.992e-08	6.616e-06	Downregulated
ACTA1	5919.97	15017.4	-1.219	0.228064	-5.3436	9.112e-08	6.669e-06	Downregulated
ETS1	77.6235	236.366	-1.628	0.305301	-5.33226	9.7e-08	7.031e-06	Downregulated
SLC25A24	313.929	704.186	-1.166	0.218664	-5.33294	9.663e-08	7.031e-06	Downregulated
STAC	76.1129	232.272	-1.613	0.302528	-5.33068	9.784e-08	7.043e-06	Downregulated
TUBA1A	3307.01	6554.88	-1.045	0.196053	-5.3302	9.81e-08	7.043e-06	Downregulated
ACTN3	1178.17	2742.09	-1.229	0.231779	-5.30216	1.144e-07	8.178e-06	Downregulated
DHCR24	460.98	1136.27	-1.309	0.247066	-5.297	1.177e-07	8.372e-06	Downregulated
SIPA1L2	511.164	198.467	1.335	0.252125	5.29516	1.189e-07	8.417e-06	Upregulated
ISLR	1023.54	370.751	1.546	0.292116	5.29312	1.202e-07	8.472e-06	Upregulated
KCNMA1	187.774	58.5961	1.692	0.319968	5.28796	1.237e-07	8.674e-06	Upregulated
RPLP0P2	26.9559	130.656	-2.738	0.519134	-5.2736	1.338e-07	9.337e-06	Downregulated
SCARA5	117.533	14.8066	2.752	0.522126	5.27105	1.356e-07	9.425e-06	Upregulated
C3orf52	111.639	316.298	-1.541	0.292556	-5.26776	1.381e-07	9.551e-06	Downregulated
UTS2R	138.69	31.3663	2.071	0.393851	5.25739	1.461e-07	1.006e-05	Upregulated
SLC34A2	197.449	57.5445	1.724	0.328117	5.25416	1.487e-07	1.019e-05	Upregulated
HLA-B	53.2539	277.17	-2.135	0.407434	-5.24108	1.596e-07	1.089e-05	Downregulated
SORBS1	223.337	40.2367	2.27	0.433198	5.23927	1.612e-07	1.095e-05	Upregulated
IGSF11	96.949	19.6655	2.342	0.447396	5.23389	1.66e-07	1.122e-05	Upregulated
HECTD4	1242.99	595.3	1.081	0.206855	5.22609	1.731e-07	1.165e-05	Upregulated
RGR	43.0863	0.198852	6.466	1.2382	5.22218	1.768e-07	1.185e-05	Upregulated
PRRG3	53.5339	2.00877	4.986	0.956317	5.2134	1.854e-07	1.237e-05	Upregulated
RFPL4B	57.4646	2.83035	4.069	0.780838	5.2106	1.882e-07	1.25e-05	Upregulated
TNNI1	9124.8	17905.4	-1.006	0.193473	-5.1986	2.008e-07	1.328e-05	Downregulated
ITGA8	38.7545	0.301653	6.842	1.31737	5.19396	2.059e-07	1.355e-05	Upregulated
RP11-268I9.2	226.76	572.559	-1.396	0.26909	-5.18804	2.125e-07	1.393e-05	Downregulated
LGI2	60.6815	6.52872	3.169	0.611233	5.18512	2.159e-07	1.409e-05	Upregulated
IFI16	81.0354	238.533	-1.555	0.300072	-5.18343	2.178e-07	1.41e-05	Downregulated
SMS	324.588	744.144	-1.308	0.252396	-5.18383	2.174e-07	1.41e-05	Downregulated
ESRRG	95.0931	19.7489	2.378	0.460264	5.16666	2.383e-07	1.535e-05	Upregulated
PDGFA	273.67	97.6628	1.503	0.291002	5.16415	2.415e-07	1.55e-05	Upregulated
GOLGA8A	447.798	186.382	1.28	0.248756	5.14701	2.647e-07	1.684e-05	Upregulated
MID1IP1	204.885	497.925	-1.3	0.252562	-5.14693	2.648e-07	1.684e-05	Downregulated
RPL41	1679.73	3418.65	-1.023	0.19904	-5.1412	2.73e-07	1.729e-05	Downregulated
SCD	1826.91	3714.43	-1.218	0.237023	-5.14025	2.744e-07	1.731e-05	Downregulated
LGALS3BP	199.802	495.452	-1.304	0.253709	-5.13858	2.768e-07	1.739e-05	Downregulated
CTNNA3	127.352	31.2267	2.016	0.393599	5.12127	3.035e-07	1.899e-05	Upregulated
GAS2	70.751	9.79835	2.84	0.556729	5.10075	3.383e-07	2.108e-05	Upregulated
EML6	177.327	47.1048	1.849	0.363793	5.08321	3.711e-07	2.302e-05	Upregulated
RASSF2	60.0797	7.1736	3.116	0.614573	5.07072	3.963e-07	2.449e-05	Upregulated
UBALD2	166.993	429.489	-1.369	0.270184	-5.06706	4.04e-07	2.486e-05	Downregulated
SLC25A34	70.6315	6.747	3.119	0.617761	5.04827	4.458e-07	2.732e-05	Upregulated
PRDX1	1122.74	2179.65	-0.959	0.190293	-5.03923	4.674e-07	2.853e-05	Downregulated
CACNA1G	84.47	15.7111	2.434	0.483138	5.03821	4.699e-07	2.857e-05	Upregulated
CTSC	67.2763	227.6	-1.858	0.369007	-5.03574	4.76e-07	2.882e-05	Downregulated
C1S	91.4064	15.0063	2.552	0.507774	5.02498	5.035e-07	3.025e-05	Upregulated
CPE	320.952	111.945	1.492	0.297006	5.02494	5.036e-07	3.025e-05	Upregulated
ADGRL1	221.098	76.3046	1.527	0.304471	5.01415	5.327e-07	3.174e-05	Upregulated
ST6GALNAC4	76.7497	225.636	-1.559	0.310891	-5.01495	5.305e-07	3.174e-05	Downregulated
ITM2C	1102.26	2189.29	-0.97	0.193554	-5.0116	5.398e-07	3.18e-05	Downregulated
MRAP2	60.1651	6.05841	3.241	0.646618	5.01166	5.396e-07	3.18e-05	Upregulated
PMEPA1	179.41	55.1008	1.677	0.334691	5.01155	5.399e-07	3.18e-05	Upregulated
BRMS1	127.357	327.664	-1.364	0.272245	-5.00994	5.445e-07	3.194e-05	Downregulated
MYOZ2	1300.41	2750.5	-1.133	0.226238	-5.00906	5.47e-07	3.196e-05	Downregulated
LRRN3	142.581	31.406	2.048	0.409149	5.00647	5.544e-07	3.227e-05	Upregulated
RPL29	2473.36	4863.52	-0.986	0.197005	-5.00546	5.573e-07	3.232e-05	Downregulated
DCN	1558.68	798.777	0.963	0.192593	5.00052	5.718e-07	3.303e-05	Upregulated
FAM84A	121.596	26.3439	2.179	0.435996	4.99754	5.807e-07	3.328e-05	Upregulated
MEGF10	790.647	358.472	1.101	0.220309	4.9979	5.796e-07	3.328e-05	Upregulated
MVP	304.054	725.081	-1.335	0.26711	-4.99684	5.828e-07	3.328e-05	Downregulated
TNFAIP2	59.6425	199.843	-1.999	0.400822	-4.98601	6.164e-07	3.507e-05	Downregulated
COL4A6	59.5408	7.06215	3.051	0.615248	4.95905	7.084e-07	3.999e-05	Upregulated
NRN1	76.0625	8.49972	3.036	0.612216	4.95836	7.109e-07	3.999e-05	Upregulated
PHACTR2	396.243	145.999	1.374	0.277117	4.95844	7.106e-07	3.999e-05	Upregulated
ALPK2	632.543	1280.74	-1.033	0.20851	-4.95194	7.348e-07	4.118e-05	Downregulated
CHST2	60.9306	187.426	-1.613	0.326813	-4.93525	8.005e-07	4.47e-05	Downregulated
ADGRD1	48.2272	4.29219	3.65	0.740358	4.92971	8.235e-07	4.582e-05	Upregulated
PPFIBP2	257.939	86.0732	1.507	0.306218	4.92161	8.584e-07	4.758e-05	Upregulated
TLE2	61.88	8.51996	2.823	0.574957	4.91025	9.096e-07	5.023e-05	Upregulated
PLP1	43.9984	2.3231	4.175	0.851407	4.9032	9.429e-07	5.188e-05	Upregulated
AMOT	169.353	52.8725	1.647	0.336027	4.9013	9.521e-07	5.207e-05	Upregulated
SNHG5	837.882	1835.69	-1.135	0.231654	-4.90105	9.533e-07	5.207e-05	Downregulated
TRIM43B	99.247	17.1829	2.37	0.483821	4.8986	9.652e-07	5.254e-05	Upregulated
CRYAB	590.794	214.499	1.325	0.270848	4.89309	9.926e-07	5.383e-05	Upregulated
COX7A2	265.58	597.382	-1.149	0.234909	-4.8918	9.992e-07	5.396e-05	Downregulated
KCNC4	204.543	64.0396	1.791	0.366112	4.89123	1.002e-06	5.396e-05	Upregulated
NFIX	244.937	71.4549	1.677	0.343467	4.88125	1.054e-06	5.656e-05	Upregulated
MYLPF	12254.2	23153.6	-0.889	0.182271	-4.87848	1.069e-06	5.716e-05	Downregulated
NUPR1	118.043	31.1653	1.92	0.393702	4.87762	1.074e-06	5.72e-05	Upregulated
CYP27C1	114.13	28.4031	2.021	0.414316	4.87677	1.078e-06	5.725e-05	Upregulated
EGLN3	898.861	282.799	1.44	0.295463	4.8744	1.091e-06	5.774e-05	Upregulated
RPS2	6422.62	12737.2	-0.982	0.201589	-4.87095	1.111e-06	5.855e-05	Downregulated
TCAP	186.681	63.2811	1.563	0.320861	4.87	1.116e-06	5.863e-05	Upregulated
RP11-100G15.11	50.4015	3.63251	3.667	0.753183	4.86859	1.124e-06	5.884e-05	Upregulated
FGF7	380.03	150.944	1.328	0.272961	4.86499	1.145e-06	5.971e-05	Upregulated
PLXND1	267.032	589.525	-1.131	0.233518	-4.84527	1.264e-06	6.574e-05	Downregulated
COL8A1	25.9259	118.426	-2.105	0.435186	-4.83797	1.312e-06	6.796e-05	Downregulated
GABRE	42.3076	1.20661	5.5	1.13864	4.83017	1.364e-06	7.044e-05	Upregulated
CALM1	2260.28	4620.22	-1.159	0.240193	-4.827	1.386e-06	7.132e-05	Downregulated
P4HA2	408.908	159.384	1.329	0.275522	4.82178	1.423e-06	7.297e-05	Upregulated
NAT8L	137.185	28.4817	2.033	0.4221	4.81728	1.455e-06	7.438e-05	Upregulated
HLA-C	63.3946	236.5	-2.218	0.461001	-4.81031	1.507e-06	7.676e-05	Downregulated
PLCE1	818.867	401.484	1.028	0.214047	4.80253	1.567e-06	7.927e-05	Upregulated
SCN5A	304.269	64.0517	2.01	0.418428	4.80259	1.566e-06	7.927e-05	Upregulated
TUBA1C	272.272	628.47	-1.266	0.263711	-4.79893	1.595e-06	8.044e-05	Downregulated
IL4R	107.231	279.847	-1.386	0.289096	-4.79407	1.634e-06	8.213e-05	Downregulated
RRN3	295.276	629.456	-1.081	0.225615	-4.78998	1.668e-06	8.355e-05	Downregulated
EDIL3	272.717	98.0367	1.471	0.307156	4.78898	1.676e-06	8.369e-05	Upregulated
COL5A1	4143.98	2009.04	1	0.209172	4.78275	1.729e-06	8.604e-05	Upregulated
LPAR4	114.893	20.1819	2.283	0.477605	4.78022	1.751e-06	8.684e-05	Upregulated
NBPF26	355.971	139.07	1.313	0.27504	4.77331	1.812e-06	8.958e-05	Upregulated
CAV1	51.7259	182.475	-1.999	0.41941	-4.76622	1.877e-06	9.249e-05	Downregulated
RPS7	1465.28	2837.87	-0.96	0.201822	-4.75826	1.953e-06	9.59e-05	Downregulated
SEMA3C	467.265	206.6	1.198	0.25196	4.75417	1.993e-06	9.754e-05	Upregulated
CRISPLD2	57.6419	5.18236	3.227	0.67908	4.75145	2.02e-06	9.823e-05	Upregulated
S100A11	215.449	508.665	-1.225	0.257854	-4.75207	2.013e-06	9.823e-05	Downregulated
COL21A1	609.143	179.966	1.619	0.341251	4.74493	2.086e-06	0.0001011	Upregulated
ABCA8	70.1807	12.1444	2.613	0.550763	4.74403	2.095e-06	0.0001012	Upregulated
TMEM40	6.42873	60.4713	-3.382	0.713081	-4.74219	2.114e-06	0.0001018	Downregulated
PLCD4	347.005	148.421	1.244	0.262479	4.73963	2.141e-06	0.0001028	Upregulated
GADD45A	278.67	669.866	-1.368	0.288887	-4.7343	2.198e-06	0.0001052	Downregulated
IFITM2	25.5675	108.28	-2.172	0.460316	-4.7187	2.374e-06	0.0001132	Downregulated
EXOC3L4	6.78694	68.3243	-3.294	0.6987	-4.71497	2.417e-06	0.000115	Downregulated
CTA-221G9.12	24.4752	117.177	-2.485	0.527103	-4.71372	2.432e-06	0.0001153	Downregulated
COBLL1	171.868	56.3448	1.657	0.35166	4.71143	2.46e-06	0.0001163	Upregulated
RPS18	2867.7	5909.1	-1.063	0.225596	-4.7101	2.476e-06	0.0001167	Downregulated
RPL38	559.816	1162.37	-1.057	0.224922	-4.69832	2.623e-06	0.0001232	Downregulated
RPS27A	1573.88	3227.47	-1.017	0.216663	-4.69596	2.654e-06	0.0001242	Downregulated
ADGRE5	297.933	115.863	1.343	0.286375	4.69018	2.73e-06	0.0001274	Upregulated
RP11-259P6.2	63.1013	10.8101	2.539	0.542612	4.67975	2.872e-06	0.0001337	Upregulated
FAM189A2	83.9349	18.1664	2.253	0.481826	4.67563	2.931e-06	0.000136	Upregulated
AEBP1	627.861	234.143	1.296	0.277372	4.67357	2.96e-06	0.0001363	Upregulated
MYF5	50.559	6.60725	2.95	0.631185	4.67324	2.965e-06	0.0001363	Upregulated
NCAM2	41.6049	3.49276	3.506	0.75012	4.67327	2.964e-06	0.0001363	Upregulated
MEX3B	282.02	103.164	1.367	0.292569	4.67081	3e-06	0.0001375	Upregulated
RBM3	315.847	717.865	-1.243	0.266214	-4.66999	3.012e-06	0.0001376	Downregulated
GNG2	124.298	301.46	-1.299	0.278284	-4.66726	3.052e-06	0.000139	Downregulated
LGALS1	801.834	1498.08	-0.902	0.193746	-4.65564	3.23e-06	0.0001467	Downregulated
ZNF704	430.091	199.342	1.111	0.239277	4.64419	3.414e-06	0.0001546	Upregulated
FASN	829.883	1714.46	-1.086	0.233816	-4.64318	3.431e-06	0.0001547	Downregulated
FPGS	250.277	525.257	-1.071	0.230572	-4.64286	3.436e-06	0.0001547	Downregulated
SPON1	183.949	2.79743	5.974	1.28696	4.64173	3.455e-06	0.000155	Upregulated
TTN	24085.6	11896.1	1.069	0.230791	4.63303	3.604e-06	0.0001612	Upregulated
LGI1	70.134	14.0738	2.336	0.505665	4.62024	3.833e-06	0.000171	Upregulated
RPL27	1946.38	3836.86	-0.982	0.212759	-4.61428	3.945e-06	0.0001754	Downregulated
SECTM1	28.7831	117.283	-2.073	0.451118	-4.59561	4.315e-06	0.0001913	Downregulated
RP4-792G4.2	112.372	32.716	1.806	0.39328	4.59278	4.374e-06	0.0001934	Upregulated
PALM	288.503	114.725	1.313	0.286066	4.58932	4.447e-06	0.000196	Upregulated
HSPA12B	49.7309	5.59356	3.288	0.716812	4.58663	4.505e-06	0.000198	Upregulated
P2RY1	88.9172	12.1525	2.638	0.576747	4.57314	4.805e-06	0.0002106	Upregulated
SHANK1	57.9777	7.89451	2.788	0.611477	4.55871	5.147e-06	0.0002249	Upregulated
HN1	1034.66	1878.26	-0.866	0.189927	-4.55759	5.174e-06	0.0002255	Downregulated
RP11-161M6.2	354.38	132.093	1.307	0.286909	4.55671	5.196e-06	0.0002258	Upregulated
EFHD1	79.999	13.9799	2.415	0.530754	4.54945	5.379e-06	0.000233	Upregulated
LDHB	2134.79	3800.25	-0.839	0.184705	-4.54465	5.503e-06	0.0002377	Downregulated
AC073115.4	41.7626	4.57905	3.281	0.722555	4.54089	5.602e-06	0.0002413	Upregulated
RAMP1	160.226	51.1772	1.604	0.353744	4.53384	5.792e-06	0.0002488	Upregulated
MYL9	770.45	1550.24	-1.058	0.233405	-4.5321	5.84e-06	0.0002501	Downregulated
PEG3	39.1946	4.2472	3.814	0.841705	4.53074	5.878e-06	0.000251	Upregulated
MRPS12	86.5303	224.23	-1.415	0.312564	-4.52711	5.98e-06	0.0002547	Downregulated
ANKRD2	18.62	95.946	-2.434	0.538734	-4.51841	6.23e-06	0.0002646	Downregulated
EML1	212.601	79.7509	1.402	0.310293	4.51712	6.269e-06	0.0002647	Upregulated
SNCAIP	51.9178	8.36269	2.841	0.628827	4.51725	6.265e-06	0.0002647	Upregulated
HOOK2	219.173	87.679	1.326	0.29389	4.5129	6.395e-06	0.0002693	Upregulated
ADAM22	69.3823	13.7635	2.387	0.529118	4.51073	6.461e-06	0.0002713	Upregulated
CLIC5	28.0148	0.397704	5.724	1.2758	4.48698	7.224e-06	0.0003017	Upregulated
PAK7	36.5285	2.83035	3.674	0.818771	4.48735	7.212e-06	0.0003017	Upregulated
ATP5G3	839.647	1593.25	-0.907	0.202264	-4.48497	7.293e-06	0.0003037	Downregulated
PTGIS	358.646	148.269	1.238	0.276209	4.48375	7.334e-06	0.0003046	Upregulated
SNHG8	106.091	263.713	-1.317	0.294013	-4.48086	7.434e-06	0.0003079	Downregulated
RP11-378I6.1	33.721	2.2338	3.891	0.870023	4.47281	7.72e-06	0.0003189	Upregulated
LENG8	858.893	447.849	0.937	0.209735	4.46886	7.864e-06	0.0003239	Upregulated
IGFBP7	58.8889	164.496	-1.49	0.333515	-4.46622	7.961e-06	0.0003271	Downregulated
IGDCC4	938.028	481.702	0.954	0.213734	4.46376	8.054e-06	0.00033	Upregulated
PTPN21	769.162	399.002	0.953	0.213834	4.45627	8.34e-06	0.0003408	Upregulated
COX7B	218.567	456.641	-1.059	0.238194	-4.44701	8.707e-06	0.0003548	Downregulated
MMP2	941.885	441.387	1.022	0.230382	4.43448	9.229e-06	0.0003751	Upregulated
ALDH1A1	42.6661	3.31334	3.78	0.852627	4.43279	9.302e-06	0.0003768	Upregulated
PYGL	275.886	666.624	-1.435	0.323841	-4.43231	9.323e-06	0.0003768	Downregulated
MDH2	880.306	1605.8	-0.877	0.198047	-4.43032	9.41e-06	0.0003793	Downregulated
FNDC1	33.15	1.12999	4.542	1.02565	4.42879	9.476e-06	0.00038	Upregulated
SERPINF1	1315.17	2353.43	-0.835	0.188527	-4.42927	9.455e-06	0.00038	Downregulated
ERRFI1	99.7921	288.036	-1.535	0.346918	-4.42402	9.688e-06	0.0003875	Downregulated
RPL22L1	87.3367	249.296	-1.523	0.344547	-4.41931	9.902e-06	0.0003949	Downregulated
ST6GAL2	88.7397	19.594	2.056	0.466037	4.41229	1.023e-05	0.0004069	Upregulated
FABP5	55.2016	163.442	-1.621	0.367466	-4.4106	1.031e-05	0.000409	Downregulated
PDE2A	29.1011	1.43164	4.346	0.985868	4.40843	1.041e-05	0.000412	Upregulated
FST	56.0579	8.62276	2.598	0.589871	4.40454	1.06e-05	0.0004184	Upregulated
SLFN5	70.7903	203.789	-1.527	0.347725	-4.39046	1.131e-05	0.0004453	Downregulated
PEAK1	445.388	203.031	1.121	0.255599	4.38573	1.156e-05	0.0004539	Upregulated
GPD1	193.051	505.781	-1.373	0.313746	-4.37501	1.214e-05	0.0004755	Downregulated
COL5A2	4066.73	2079.15	0.912	0.208883	4.36386	1.278e-05	0.0004991	Upregulated
SLC15A2	266.07	114.072	1.214	0.278566	4.35941	1.304e-05	0.0005081	Upregulated
SYNJ2BP	317.47	627.121	-0.983	0.225499	-4.3577	1.314e-05	0.0005107	Downregulated
ATP5I	156.529	368.136	-1.227	0.281797	-4.3559	1.325e-05	0.0005136	Downregulated
OLFML2A	1578.15	701.745	1.061	0.243828	4.35254	1.346e-05	0.0005202	Upregulated
ST6GALNAC2	31.478	1.03394	4.82	1.10758	4.35167	1.351e-05	0.000521	Upregulated
NR2F2	521.52	966.416	-0.891	0.204905	-4.35058	1.358e-05	0.0005222	Downregulated
DCBLD2	176.987	388.171	-1.138	0.262412	-4.33516	1.457e-05	0.000556	Downregulated
HSPB1	2299.43	3996.79	-0.8	0.18461	-4.33521	1.456e-05	0.000556	Downregulated
PALD1	39.2994	125.615	-1.663	0.383647	-4.33592	1.452e-05	0.000556	Downregulated
HSPB6	65.0222	12.9546	2.332	0.538086	4.33332	1.469e-05	0.0005578	Upregulated
PITPNM3	48.8611	7.47928	2.695	0.621892	4.33379	1.466e-05	0.0005578	Upregulated
PRICKLE2	132.986	43.4697	1.585	0.365854	4.33249	1.474e-05	0.0005585	Upregulated
SOX8	528.332	207.449	1.162	0.268476	4.32751	1.508e-05	0.0005698	Upregulated
SIRPA	188.543	70.4807	1.389	0.321287	4.32326	1.537e-05	0.0005795	Upregulated
G0S2	35.8029	3.45309	3.435	0.794867	4.32174	1.548e-05	0.000582	Upregulated
COL18A1	1072.9	1991.18	-0.92	0.213006	-4.31808	1.574e-05	0.0005903	Downregulated
LDLRAD4	28.2308	0.603306	5.623	1.307	4.30205	1.692e-05	0.0006331	Upregulated
PDGFC	260.474	97.6375	1.428	0.332013	4.30007	1.707e-05	0.0006372	Upregulated
LYPD5	21.7664	0.198852	5.868	1.36599	4.29574	1.741e-05	0.0006482	Upregulated
TNNT1	2535.44	11549.1	-2.744	0.638903	-4.29478	1.749e-05	0.0006494	Downregulated
SLC24A3	309.855	130.161	1.321	0.307759	4.29149	1.775e-05	0.0006575	Upregulated
IGFBP5	8426.63	4463.29	0.89	0.207456	4.28906	1.794e-05	0.0006631	Upregulated
ADAMTS10	125.494	41.9634	1.584	0.369296	4.28842	1.799e-05	0.0006633	Upregulated
COL16A1	1618.28	883.137	0.858	0.2003	4.28581	1.821e-05	0.0006695	Upregulated
HECA	241.85	100.677	1.247	0.291203	4.28171	1.855e-05	0.0006787	Upregulated
TNS3	426.984	206.315	1.063	0.248345	4.28196	1.853e-05	0.0006787	Upregulated
FAM129A	224.957	70.6956	1.515	0.353893	4.28042	1.865e-05	0.000681	Upregulated
CYCS	864.198	1541.08	-0.83	0.194077	-4.27747	1.89e-05	0.0006884	Downregulated
HPSE2	27.5711	1.45782	4.457	1.04397	4.26932	1.961e-05	0.0007123	Upregulated
EEF1B2	988.785	1875.13	-0.93	0.217837	-4.26718	1.98e-05	0.0007175	Downregulated
C1orf105	398.862	770.82	-0.97	0.227513	-4.26235	2.023e-05	0.0007314	Downregulated
ATP5H	392.556	763.931	-0.954	0.223876	-4.26168	2.029e-05	0.0007318	Downregulated
CSTB	116.54	269.973	-1.3	0.305379	-4.25806	2.062e-05	0.000742	Downregulated
ITPRIP	63.9314	175.378	-1.519	0.357066	-4.25364	2.103e-05	0.000755	Downregulated
PCDH18	319.764	619.238	-0.951	0.223723	-4.25018	2.136e-05	0.0007648	Downregulated
RPS4Y1	853.57	1628.19	-0.952	0.22401	-4.2497	2.141e-05	0.0007648	Downregulated
PLEKHG6	6.57328	48.976	-3.015	0.709816	-4.24815	2.155e-05	0.0007683	Downregulated
CD101	41.0003	5.45108	2.909	0.685045	4.24665	2.17e-05	0.0007716	Upregulated
PRMT1	1416.38	2459.42	-0.803	0.189083	-4.24559	2.18e-05	0.0007734	Downregulated
LMO7	2524.68	4604.64	-0.867	0.204602	-4.23962	2.239e-05	0.0007924	Downregulated
FBN1	1474.71	723.99	0.977	0.230458	4.23774	2.258e-05	0.0007972	Upregulated
SNHG16	645.78	1201.38	-0.888	0.209756	-4.23566	2.279e-05	0.0008028	Downregulated
SCT	30.5099	1.75947	3.986	0.941875	4.23199	2.316e-05	0.0008107	Upregulated
SMOC1	40.9343	5.0863	3.098	0.731967	4.23186	2.318e-05	0.0008107	Upregulated
VSTM4	777.633	395.131	0.943	0.222879	4.23281	2.308e-05	0.0008107	Upregulated
COX7C	468.027	882.844	-0.914	0.215957	-4.23082	2.328e-05	0.0008126	Downregulated
MAST4	204.267	84.2268	1.279	0.30324	4.21889	2.455e-05	0.0008549	Upregulated
RPS21	443.487	847.094	-0.962	0.228193	-4.21685	2.477e-05	0.0008606	Downregulated
MEIS3	82.877	21.2213	1.92	0.455471	4.21603	2.486e-05	0.0008618	Upregulated
RP11-356I2.4	50.2918	8.48704	2.546	0.604193	4.21353	2.514e-05	0.0008694	Upregulated
KLHL38	65.8256	11.0613	2.487	0.590336	4.21261	2.524e-05	0.0008709	Upregulated
TKT	176.981	366.229	-1.052	0.249696	-4.21211	2.53e-05	0.0008709	Downregulated
GMFB	267.826	529.272	-0.98	0.233127	-4.20456	2.616e-05	0.0008984	Downregulated
SPRY2	350.62	165.646	1.074	0.256069	4.19451	2.735e-05	0.000937	Upregulated
GRIK2	130.67	44.0522	1.546	0.368863	4.18997	2.79e-05	0.0009517	Upregulated
SLC16A9	56.6588	11.1952	2.372	0.565937	4.19042	2.784e-05	0.0009517	Upregulated
FAM78A	668.229	337.967	0.969	0.231393	4.18833	2.81e-05	0.0009547	Upregulated
RPL12	2467.1	4521.69	-0.898	0.214326	-4.18823	2.811e-05	0.0009547	Downregulated
WBP1L	335.352	157.388	1.072	0.256058	4.18762	2.819e-05	0.0009551	Upregulated
COTL1	19.2344	77.7474	-2.036	0.486392	-4.1853	2.848e-05	0.0009627	Downregulated
RPL7A	5694.3	10001.6	-0.82	0.195977	-4.18367	2.868e-05	0.0009675	Downregulated
P2RX1	123.073	29.5652	1.869	0.446787	4.18272	2.88e-05	0.0009694	Upregulated
COX6B1	267.339	531.368	-0.976	0.233394	-4.18005	2.914e-05	0.0009786	Downregulated
ICAM5	119.222	31.8334	1.763	0.423165	4.16531	3.109e-05	0.001042	Upregulated
SH3BGR	154.859	55.4206	1.44	0.345873	4.16482	3.116e-05	0.001042	Upregulated
TUBB	4285.25	7309.7	-0.773	0.185623	-4.16369	3.131e-05	0.001045	Downregulated
GPC3	729.56	301.216	1.198	0.287912	4.16197	3.155e-05	0.00105	Upregulated
NAV1	429.34	825.81	-0.987	0.237219	-4.15913	3.195e-05	0.001061	Downregulated
KLF10	112.639	35.4302	1.681	0.404185	4.1582	3.208e-05	0.001063	Upregulated
TRIM43	102.823	21.5639	2.064	0.497169	4.15156	3.302e-05	0.001092	Upregulated
ZNF385D	36.0514	3.26098	3.319	0.799619	4.15057	3.317e-05	0.001094	Upregulated
PLEKHA1	196.286	76.011	1.334	0.322185	4.14032	3.468e-05	0.001142	Upregulated
LMNB1	159.215	348.09	-1.167	0.28207	-4.1361	3.533e-05	0.00116	Downregulated
GPRIN3	33.807	2.25997	3.681	0.891345	4.13021	3.624e-05	0.001185	Upregulated
NME4	236.321	468.176	-0.989	0.239357	-4.13069	3.617e-05	0.001185	Downregulated
PTP4A3	498.853	935.457	-0.871	0.21106	-4.12516	3.705e-05	0.001209	Downregulated
PLP2	72.9013	185.79	-1.393	0.337689	-4.12433	3.718e-05	0.001211	Downregulated
BOC	318.206	128.26	1.185	0.287327	4.12299	3.74e-05	0.001212	Upregulated
CERCAM	268.903	110.257	1.223	0.296678	4.1231	3.738e-05	0.001212	Upregulated
LMOD1	168.971	361.593	-1.147	0.278254	-4.1227	3.745e-05	0.001212	Downregulated
RPS8	3592.03	6416.14	-0.833	0.202256	-4.12079	3.776e-05	0.001219	Downregulated
RPLP1	2445.53	4418.95	-0.852	0.206947	-4.11842	3.815e-05	0.001229	Downregulated
PREX1	103.026	253.229	-1.47	0.357153	-4.11542	3.865e-05	0.001242	Downregulated
DHRS7	127.39	284.503	-1.143	0.277858	-4.11246	3.915e-05	0.001256	Downregulated
BEGAIN	53.643	5.81859	2.88	0.700965	4.10809	3.989e-05	0.001277	Upregulated
PDGFRA	410.069	156.014	1.311	0.319278	4.10528	4.038e-05	0.00129	Upregulated
POLR2L	157.375	339.818	-1.112	0.271077	-4.10078	4.118e-05	0.001312	Downregulated
MCOLN3	64.7834	13.5423	2.192	0.534906	4.09816	4.164e-05	0.001325	Upregulated
TACC2	936.432	521.413	0.863	0.210854	4.09328	4.253e-05	0.00135	Upregulated
ERBB4	80.9165	21.8863	1.904	0.465548	4.09079	4.299e-05	0.001362	Upregulated
ACOT7	46.2369	145.882	-1.656	0.404884	-4.08945	4.324e-05	0.001365	Downregulated
ROGDI	68.5504	179.355	-1.454	0.355617	-4.08931	4.327e-05	0.001365	Downregulated
FAT4	184.381	62.6706	1.436	0.351488	4.08477	4.412e-05	0.001389	Upregulated
POU4F1	244.071	99.3358	1.241	0.303969	4.08254	4.455e-05	0.001399	Upregulated
FLNB	105.188	238.31	-1.168	0.286394	-4.07712	4.56e-05	0.001429	Downregulated
LAMA5	652.18	1236.46	-0.916	0.224884	-4.07531	4.595e-05	0.001437	Downregulated
NIPSNAP1	135.289	296.696	-1.171	0.28746	-4.07382	4.625e-05	0.001444	Downregulated
LY6E	49.0808	147.23	-1.575	0.387136	-4.06754	4.751e-05	0.00148	Downregulated
ACTA2	560.208	1037.85	-0.88	0.216464	-4.06456	4.812e-05	0.001496	Downregulated
PLCB2	4.04505	42.4604	-3.454	0.850178	-4.06308	4.843e-05	0.001502	Downregulated
UCP2	793.603	1382.47	-0.821	0.202284	-4.05732	4.964e-05	0.001537	Downregulated
MYADML2	84.1117	23.6755	1.837	0.452973	4.05524	5.008e-05	0.001547	Upregulated
MAMSTR	198.586	415.726	-1.102	0.271861	-4.05318	5.053e-05	0.001555	Downregulated
RIPOR2	343.181	645.587	-0.907	0.223758	-4.05325	5.051e-05	0.001555	Downregulated
FGF13	201.706	89.3566	1.299	0.320573	4.05182	5.082e-05	0.001561	Upregulated
RP5-1039K5.12	161.557	61.1989	1.37	0.338233	4.04967	5.129e-05	0.001572	Upregulated
DUPD1	42.975	3.84486	3.353	0.828476	4.04735	5.18e-05	0.001584	Upregulated
KLHL41	3038.51	5353.34	-0.887	0.219142	-4.0468	5.192e-05	0.001585	Downregulated
RP11-67B16.1	38.6911	4.30167	3.064	0.759294	4.03521	5.455e-05	0.001662	Upregulated
RPL21	1682.42	2952.3	-0.817	0.202585	-4.03223	5.525e-05	0.001679	Downregulated
RELL1	148.495	48.5379	1.525	0.37872	4.02712	5.646e-05	0.001713	Upregulated
STRADB	402.09	739.945	-0.87	0.215964	-4.02622	5.668e-05	0.001716	Downregulated
OSBPL1A	347.199	151.249	1.153	0.286364	4.02544	5.687e-05	0.001718	Upregulated
ADH1B	21.1816	0.43063	5.845	1.45326	4.0219	5.773e-05	0.001741	Upregulated
CLIC4	676.604	1295.99	-0.973	0.242355	-4.01624	5.913e-05	0.001778	Downregulated
SLC44A2	691.069	367.103	0.892	0.222044	4.01592	5.921e-05	0.001778	Upregulated
TGM2	27.1433	97.5643	-2.115	0.526718	-4.01454	5.956e-05	0.001785	Downregulated
RPS26	409.364	755.754	-0.966	0.24094	-4.00963	6.082e-05	0.001819	Downregulated
TNFAIP3	163.201	63.1486	1.338	0.334153	4.00384	6.232e-05	0.001861	Upregulated
TIGD4	28.6838	2.53545	3.574	0.892979	4.00267	6.263e-05	0.001866	Upregulated
RPL37A	2314.94	4117.95	-0.837	0.209076	-4.00154	6.293e-05	0.001871	Downregulated
CLIC1	246.7	505.501	-1.119	0.279686	-3.99932	6.353e-05	0.001885	Downregulated
LRFN5	73.8387	18.0591	2.084	0.522392	3.98891	6.638e-05	0.001962	Upregulated
VCAN	2685.15	1475.62	0.844	0.211678	3.98913	6.631e-05	0.001962	Upregulated
SMTN	728.407	381.579	0.914	0.22935	3.98437	6.766e-05	0.001996	Upregulated
METRNL	91.1646	28.3263	1.697	0.426209	3.98085	6.867e-05	0.00202	Upregulated
MLYCD	121.869	40.3228	1.532	0.384878	3.98068	6.872e-05	0.00202	Upregulated
PAFAH2	337.284	655.797	-0.987	0.248153	-3.97587	7.012e-05	0.002057	Downregulated
MAP3K20	422.402	215.83	0.965	0.242845	3.97521	7.032e-05	0.002059	Upregulated
RPS3A	4581.09	8089.86	-0.814	0.204883	-3.97389	7.071e-05	0.002066	Downregulated
CCDC28B	143.906	297.975	-1.071	0.269639	-3.97166	7.137e-05	0.002081	Downregulated
COX5B	312.333	584.923	-0.918	0.231293	-3.96804	7.247e-05	0.002099	Downregulated
NDUFA6	250.107	478.105	-0.927	0.233736	-3.96777	7.255e-05	0.002099	Downregulated
PRSS35	16.4467	0	6.343	1.59838	3.96819	7.242e-05	0.002099	Upregulated
SLC40A1	424.261	200.019	1.094	0.275811	3.96791	7.25e-05	0.002099	Upregulated
ADGRB3	25.1973	1.46457	4.37	1.10267	3.96276	7.409e-05	0.00214	Upregulated
MAPK4	33.475	3.59556	3.178	0.802711	3.9588	7.533e-05	0.002172	Upregulated
DUXA	34.4931	3.58206	3.292	0.832786	3.95345	7.703e-05	0.002216	Upregulated
KCNJ12	108.248	263.834	-1.323	0.334747	-3.95179	7.757e-05	0.002223	Downregulated
NETO2	31.3864	102.176	-1.685	0.426348	-3.95219	7.744e-05	0.002223	Downregulated
ATP5C1	580.963	1010.92	-0.81	0.205222	-3.94795	7.882e-05	0.002255	Downregulated
NDUFAB1	159.62	332.101	-1.031	0.261595	-3.94001	8.148e-05	0.002327	Downregulated
RPL32	1503.52	2636.14	-0.821	0.208547	-3.93718	8.244e-05	0.00235	Downregulated
TTC7B	293.544	596.957	-1.144	0.290556	-3.9362	8.278e-05	0.002355	Downregulated
MRPL41	246.661	484.647	-0.946	0.240634	-3.9321	8.421e-05	0.00239	Downregulated
PPIF	78.3646	191.371	-1.366	0.347496	-3.93179	8.432e-05	0.00239	Downregulated
NFATC1	91.7031	28.3787	1.688	0.429599	3.92823	8.557e-05	0.002421	Upregulated
UCHL1	741.599	1454.81	-1.095	0.27881	-3.92721	8.594e-05	0.002426	Downregulated
CNTN1	32.6501	3.0427	3.565	0.90844	3.92455	8.689e-05	0.002449	Upregulated
CTNNBIP1	196.965	411.531	-1.093	0.278709	-3.92268	8.757e-05	0.002463	Downregulated
CACNG4	69.9931	16.8081	1.973	0.503054	3.92183	8.788e-05	0.002467	Upregulated
RP11-321E2.13	35.6487	3.31143	3.792	0.968476	3.91538	9.026e-05	0.00253	Upregulated
IL1RAP	59.1253	13.1427	2.144	0.548097	3.91142	9.175e-05	0.002567	Upregulated
BCOR	165.203	67.17	1.285	0.328655	3.91006	9.227e-05	0.002576	Upregulated
NDUFB3	113.911	245.387	-1.13	0.28898	-3.90959	9.245e-05	0.002577	Downregulated
RPL24	1788.01	3217.98	-0.861	0.220299	-3.90834	9.293e-05	0.002585	Downregulated
EPB41L2	812.392	451.791	0.824	0.211061	3.90645	9.366e-05	0.002601	Upregulated
TAGLN	106.512	262.928	-1.196	0.306278	-3.90547	9.404e-05	0.002606	Downregulated
EN2	26.7769	2.05437	3.926	1.00624	3.90211	9.536e-05	0.002638	Upregulated
CASS4	109.064	35.0805	1.581	0.406111	3.89277	9.911e-05	0.002737	Upregulated
RPL35	1607.87	3057.04	-0.946	0.243023	-3.89201	9.942e-05	0.00274	Downregulated
IGF2BP1	539.118	981.165	-0.861	0.221816	-3.88072	0.0001041	0.002865	Downregulated
PTGDR2	15.4975	64.1378	-2.122	0.547025	-3.87857	0.0001051	0.002886	Downregulated
SHANK2	30.4273	1.99527	3.847	0.992443	3.87598	0.0001062	0.002911	Upregulated
HOMER2	145.987	54.4245	1.368	0.353151	3.87502	0.0001066	0.002917	Upregulated
DEPTOR	450.599	859.19	-0.967	0.24984	-3.87168	0.0001081	0.002945	Downregulated
MYMX	115.245	26.9362	1.783	0.460576	3.87144	0.0001082	0.002945	Upregulated
THRSP	1.1557	25.2061	-4.45	1.14931	-3.87172	0.0001081	0.002945	Downregulated
SHC2	190.55	79.3472	1.229	0.317563	3.87077	0.0001085	0.002947	Upregulated
ANO8	163.072	67.7072	1.282	0.331821	3.86415	0.0001115	0.003018	Upregulated
PLEKHH2	26.4548	1.50151	3.979	1.02982	3.86411	0.0001115	0.003018	Upregulated
ISYNA1	956.068	1665.38	-0.798	0.20644	-3.86347	0.0001118	0.00302	Downregulated
ADGRA1	56.0523	11.7674	2.175	0.563566	3.85938	0.0001137	0.003066	Upregulated
AC006385.4	31.9027	2.5878	3.51	0.910117	3.8567	0.0001149	0.003081	Upregulated
AHNAK2	694.981	1325.73	-0.867	0.224867	-3.85758	0.0001145	0.003081	Downregulated
NDUFS5	360.386	694.121	-0.889	0.23059	-3.85641	0.0001151	0.003081	Downregulated
PLCH1	177.619	57.4501	1.487	0.385601	3.85601	0.0001153	0.003081	Upregulated
TECRL	38.1824	3.82734	3.051	0.791022	3.85693	0.0001148	0.003081	Upregulated
EDN3	246.679	85.5043	1.331	0.345624	3.85233	0.000117	0.003122	Upregulated
SEPT4	2144.95	1273.05	0.764	0.198563	3.84826	0.000119	0.003169	Upregulated
ADA	24.9737	93.2625	-1.835	0.477474	-3.84267	0.0001217	0.003236	Downregulated
STARD9	154.931	62.9808	1.278	0.333077	3.83589	0.0001251	0.003321	Upregulated
DBI	260.077	513.183	-0.946	0.246752	-3.83347	0.0001263	0.003348	Downregulated
ELFN1	86.6409	25.0117	1.74	0.454174	3.83212	0.000127	0.00336	Upregulated
CD59	327.648	635.321	-0.979	0.255533	-3.83067	0.0001278	0.003374	Downregulated
AGAP1	661.469	358.369	0.892	0.233133	3.82554	0.0001305	0.003439	Upregulated
ARAP1	354.977	178.698	0.981	0.256604	3.82438	0.0001311	0.00345	Upregulated
FADS2	686.903	1260.34	-0.864	0.226064	-3.82367	0.0001315	0.003453	Downregulated
RPL11	2436.75	4114.6	-0.775	0.202686	-3.82159	0.0001326	0.003477	Downregulated
KCND3	35.5667	4.05639	2.974	0.779012	3.81823	0.0001344	0.003518	Upregulated
CISD1	77.7737	180.321	-1.241	0.325159	-3.81701	0.0001351	0.00353	Downregulated
BEX3	491.565	867.069	-0.814	0.213592	-3.81047	0.0001387	0.003618	Downregulated
CA2	20.3184	0.397704	5.112	1.34178	3.80971	0.0001391	0.003623	Upregulated
CSRP1	61.3242	178.965	-1.433	0.376492	-3.80752	0.0001404	0.003636	Downregulated
DOK6	93.4759	31.0566	1.606	0.421886	3.80751	0.0001404	0.003636	Upregulated
LL22NC03-2H8.5	58.3932	15.0055	2.096	0.550284	3.80812	0.00014	0.003636	Upregulated
SOX6	334.132	165.753	1.001	0.263072	3.80575	0.0001414	0.003656	Upregulated
TBC1D4	313.602	159.005	0.983	0.258378	3.8048	0.0001419	0.003664	Upregulated
EIF5A	1379.14	2296.41	-0.727	0.191231	-3.80401	0.0001424	0.003669	Downregulated
FBXW7	311.431	157.872	0.983	0.258565	3.80173	0.0001437	0.003694	Upregulated
PADI2	1189.55	5158.76	-2.517	0.662232	-3.80151	0.0001438	0.003694	Downregulated
RHOBTB2	436.936	231.538	0.917	0.241794	3.79412	0.0001482	0.003793	Upregulated
RPL23	2387.03	4167.3	-0.832	0.219287	-3.7944	0.000148	0.003793	Downregulated
MT-CO2	8709.16	14139.2	-0.712	0.187986	-3.7896	0.0001509	0.003856	Downregulated
PPM1L	452.958	241.258	0.896	0.236733	3.78383	0.0001544	0.00394	Upregulated
ARPC2	989.826	1787.87	-0.838	0.221609	-3.78166	0.0001558	0.003967	Downregulated
SRGAP2C	259.876	122.876	1.051	0.278479	3.77482	0.0001601	0.004071	Upregulated
OR51E2	34.1678	3.49679	3.271	0.869061	3.76391	0.0001673	0.004239	Upregulated
RP11-432M8.17	188.356	62.0142	1.675	0.444925	3.76432	0.000167	0.004239	Upregulated
PGM5P2	161.011	58.5537	1.5	0.39897	3.75849	0.0001709	0.004324	Upregulated
THSD7A	62.6652	13.5115	2.114	0.562886	3.75538	0.0001731	0.004371	Upregulated
LAPTM4B	318.604	580.316	-0.845	0.225134	-3.75398	0.000174	0.004381	Downregulated
PRDX5	674.7	1157.28	-0.771	0.205455	-3.75397	0.0001741	0.004381	Downregulated
DAAM2	170.226	370.601	-1.071	0.285334	-3.75295	0.0001748	0.004392	Downregulated
IGF1	24.0089	0.596556	4.724	1.26004	3.74945	0.0001772	0.004446	Upregulated
STX3	8.66495	46.4994	-2.4	0.640403	-3.74753	0.0001786	0.004473	Downregulated
CSDC2	203.099	79.7268	1.305	0.348399	3.74534	0.0001801	0.004504	Upregulated
RPS24	1799.39	2997.92	-0.745	0.198916	-3.74328	0.0001816	0.004534	Downregulated
SMYD1	2128.95	3407.75	-0.69	0.184537	-3.7385	0.0001851	0.004613	Downregulated
COQ6	105.394	223.695	-1.098	0.293929	-3.73559	0.0001873	0.004659	Downregulated
AMOTL2	535.446	295.399	0.854	0.228768	3.73449	0.0001881	0.004664	Upregulated
HSPA8	5365.51	8553.36	-0.67	0.179429	-3.73469	0.0001879	0.004664	Downregulated
PPP1R1A	79.8102	16.9519	2.045	0.547783	3.73369	0.0001887	0.004672	Upregulated
TOR3A	155.794	306.035	-0.987	0.264601	-3.72876	0.0001924	0.004756	Downregulated
ISOC2	189.794	362.674	-0.936	0.251066	-3.72621	0.0001944	0.004797	Downregulated
NOV	44.4921	4.02619	2.997	0.8044	3.72549	0.0001949	0.004802	Upregulated
ATL2	284.833	135.531	1.055	0.283235	3.72388	0.0001962	0.004825	Upregulated
TMSB4X	1463.71	2398.43	-0.708	0.190229	-3.7233	0.0001966	0.004828	Downregulated
CLU	255.824	115.063	1.401	0.376395	3.72152	0.000198	0.004855	Upregulated
CAPZA1	379.788	674.241	-0.82	0.220495	-3.72038	0.0001989	0.004869	Downregulated
MICALL1	577.22	326.382	0.823	0.221205	3.7189	0.0002001	0.004889	Upregulated
SGK1	68.5421	160.447	-1.223	0.32903	-3.71764	0.0002011	0.004906	Downregulated
CDH22	16.0103	0	5.983	1.61174	3.71204	0.0002056	0.005006	Upregulated
TP53INP2	636.275	1109.12	-0.92	0.24785	-3.71171	0.0002059	0.005006	Downregulated
CDH18	31.6691	4.2183	2.881	0.776317	3.71083	0.0002066	0.005016	Upregulated
GBP1	25.5909	90.1201	-1.775	0.47855	-3.70834	0.0002086	0.005057	Downregulated
TMEM8C	899.439	1484.15	-0.732	0.197463	-3.70554	0.0002109	0.005105	Downregulated
LGMN	221.558	456.103	-1.028	0.277902	-3.69952	0.000216	0.005219	Downregulated
NKTR	654.084	378.93	0.802	0.217047	3.69635	0.0002187	0.005276	Upregulated
GFRA1	144.826	54.6723	1.447	0.392125	3.69109	0.0002233	0.005378	Upregulated
RPSA	2268.52	3966.65	-0.796	0.215564	-3.69045	0.0002239	0.005383	Downregulated
SDC3	357.2	183.785	0.956	0.259211	3.68963	0.0002246	0.005392	Upregulated
RPS2P5	1958.81	3719.83	-0.911	0.246904	-3.68902	0.0002251	0.005396	Downregulated
RARRES1	1.87811	26.2625	-3.709	1.00703	-3.68297	0.0002305	0.005517	Downregulated
CHCHD2	347.772	623.021	-0.893	0.242545	-3.68011	0.0002331	0.00557	Downregulated
GRPEL1	261.179	477.208	-0.86	0.233938	-3.67607	0.0002369	0.005634	Downregulated
PLA2G4C	92.6244	221.99	-1.291	0.351288	-3.67602	0.0002369	0.005634	Downregulated
RPS23	2392.18	4375.36	-0.844	0.229581	-3.67645	0.0002365	0.005634	Downregulated
SLK	455.697	859.803	-0.928	0.252585	-3.67471	0.0002381	0.005654	Downregulated
LMCD1	126.837	45.0411	1.46	0.397341	3.67343	0.0002393	0.005673	Upregulated
TTLL11	63.8396	151.14	-1.243	0.338515	-3.67248	0.0002402	0.005685	Downregulated
GPX3	273.065	116.385	1.14	0.310489	3.67165	0.000241	0.005695	Upregulated
AFAP1L2	434.525	57.396	2.79	0.760562	3.66777	0.0002447	0.005773	Upregulated
MXRA5	518.641	292.02	0.837	0.228543	3.66315	0.0002491	0.00586	Upregulated
PGBD5	299.224	135.7	1.045	0.28533	3.66334	0.0002489	0.00586	Upregulated
NUDT16L1	178.362	343.274	-0.953	0.260549	-3.65663	0.0002556	0.006002	Downregulated
NANS	66.9883	156.436	-1.221	0.333924	-3.65556	0.0002566	0.006017	Downregulated
MYBPH	9405.15	15483.5	-0.733	0.200773	-3.65253	0.0002597	0.006079	Downregulated
TMEM56	48.0897	10.5374	2.174	0.595473	3.65059	0.0002616	0.006116	Upregulated
SCN7A	309.173	161.452	0.937	0.257018	3.64658	0.0002658	0.006202	Upregulated
FAM210B	216.32	400.896	-0.892	0.244695	-3.64453	0.0002679	0.006242	Downregulated
AVEN	88.2448	197.045	-1.176	0.322957	-3.64215	0.0002704	0.006291	Downregulated
MMP11	154.657	65.4961	1.231	0.338177	3.63896	0.0002737	0.006359	Upregulated
DCHS1	565.597	307.769	0.841	0.23119	3.63726	0.0002756	0.006392	Upregulated
SLIT3	43.87	9.38607	2.57	0.707189	3.63413	0.0002789	0.00646	Upregulated
ST8SIA2	513.34	253.559	1	0.275194	3.63277	0.0002804	0.006484	Upregulated
RASGRP2	87.855	30.4754	1.578	0.434445	3.63172	0.0002815	0.0065	Upregulated
CTC-444N24.11	79.4885	24.2383	1.71	0.471139	3.62996	0.0002835	0.006535	Upregulated
LGR5	2.16694	26.6213	-3.974	1.09559	-3.62718	0.0002865	0.006596	Downregulated
RP11-513O17.2	23.614	1.19311	4.641	1.27996	3.62605	0.0002878	0.006614	Upregulated
HSPB3	448.303	768.89	-0.78	0.215371	-3.62273	0.0002915	0.00667	Downregulated
KIF1A	292.688	127.453	1.174	0.324071	3.62269	0.0002916	0.00667	Upregulated
NOXO1	3.81211	29.2917	-3.1	0.855697	-3.6232	0.000291	0.00667	Downregulated
EDA	156.495	54.4986	1.355	0.374075	3.62207	0.0002923	0.006676	Upregulated
DACT3	184.963	78.4854	1.156	0.319193	3.62078	0.0002937	0.006698	Upregulated
HLA-A	323.089	673.736	-1.014	0.280035	-3.62045	0.0002941	0.006698	Downregulated
RPL35A	996.903	1793.63	-0.85	0.234716	-3.62002	0.0002946	0.006699	Downregulated
ARX	72.4917	19.2972	1.811	0.500784	3.61671	0.0002984	0.006775	Upregulated
SYT11	157.332	69.4004	1.197	0.331255	3.61416	0.0003013	0.006832	Upregulated
VEGFC	23.2694	78.9682	-1.78	0.493542	-3.60726	0.0003094	0.007005	Downregulated
SLC9A3R2	69.996	159.814	-1.225	0.34021	-3.60116	0.0003168	0.007161	Downregulated
IL20RA	93.4375	29.6619	1.595	0.443247	3.59829	0.0003203	0.00723	Upregulated
NOTCH2	537.209	292.242	0.873	0.242659	3.59675	0.0003222	0.007262	Upregulated
GAS5	524.934	960.081	-0.869	0.241621	-3.59506	0.0003243	0.007287	Downregulated
PLPP3	209.781	101.049	1.1	0.306079	3.59547	0.0003238	0.007287	Upregulated
LYPLA1	117.641	240.87	-1.075	0.298955	-3.59455	0.0003249	0.007291	Downregulated
METTL7A	539.445	306.999	0.81	0.225471	3.59203	0.0003281	0.00734	Upregulated
NDUFB1	62.7631	147.412	-1.234	0.343398	-3.59207	0.0003281	0.00734	Downregulated
RPL31	1625.24	2708.08	-0.752	0.209396	-3.59106	0.0003293	0.007356	Downregulated
TRIM16L	213.677	90.2489	1.164	0.324541	3.58704	0.0003345	0.007459	Upregulated
MAP1LC3C	87.4269	200.498	-1.14	0.317829	-3.58624	0.0003355	0.007471	Downregulated
AIF1L	658.112	1169.2	-0.959	0.267578	-3.5844	0.0003378	0.00751	Downregulated
ARHGEF28	16.7518	68.5436	-2.198	0.613245	-3.58411	0.0003382	0.00751	Downregulated
RPL37	1659.43	2716.87	-0.723	0.201734	-3.58235	0.0003405	0.00755	Downregulated
NOP10	155.48	299.493	-0.945	0.26406	-3.57899	0.0003449	0.007625	Downregulated
WNT11	48.9065	11.656	2.094	0.584975	3.57935	0.0003444	0.007625	Upregulated
AC007970.1	97.4859	31.2443	1.567	0.437893	3.57744	0.000347	0.007659	Upregulated
KRT40	99.3953	1.10381	6.454	1.80559	3.57451	0.0003509	0.007734	Upregulated
MRPL15	192.368	359.161	-0.936	0.262093	-3.57097	0.0003557	0.007828	Downregulated
CTD-2017F17.2	45.5585	7.21458	2.425	0.679404	3.56995	0.000357	0.007847	Upregulated
B4GALT5	203.113	383.389	-0.909	0.254791	-3.56676	0.0003614	0.007929	Downregulated
KIAA1671	304.729	548.412	-0.902	0.252978	-3.56646	0.0003618	0.007929	Downregulated
AIRE	5.85078	38.6708	-3.228	0.905617	-3.56469	0.0003643	0.007971	Downregulated
CD248	97.4031	203.219	-1.068	0.299905	-3.56246	0.0003674	0.008026	Downregulated
GRM8	27.6399	2.72755	3.211	0.901438	3.56215	0.0003678	0.008026	Upregulated
BCAS1	850.037	422.136	1.068	0.299943	3.56108	0.0003693	0.008047	Upregulated
NPY6R	81.3964	10.3398	2.362	0.663311	3.5607	0.0003699	0.008047	Upregulated
MARCH1	16.6768	0.198852	5.506	1.54671	3.56008	0.0003707	0.008054	Upregulated
NTMT1	138.622	271.614	-0.969	0.272246	-3.55957	0.0003715	0.008058	Downregulated
ITPKB	84.2394	186.406	-1.145	0.321695	-3.55893	0.0003724	0.008067	Downregulated
SRPX2	184.011	86.6938	1.192	0.335196	3.55759	0.0003743	0.008096	Upregulated
RPL9	2333.6	3869.89	-0.743	0.20902	-3.55661	0.0003757	0.008115	Downregulated
ABCC5	295.332	151.903	0.965	0.271687	3.55193	0.0003824	0.008249	Upregulated
ARHGEF40	618.694	353.991	0.792	0.223155	3.55081	0.000384	0.008272	Upregulated
BCL2	82.7038	27.1264	1.561	0.439653	3.55041	0.0003846	0.008272	Upregulated
MMP9	2.60051	86.8108	-5.372	1.51345	-3.54967	0.0003857	0.008284	Downregulated
TRIM53	38.3415	4.58982	2.753	0.775753	3.54882	0.000387	0.008299	Upregulated
RGS2	393.339	186.134	1.055	0.297383	3.54771	0.0003886	0.008322	Upregulated
ARHGAP24	280.918	144.233	0.967	0.272758	3.54486	0.0003928	0.008401	Upregulated
ERC2	65.1444	10.9459	2.161	0.610212	3.54218	0.0003968	0.008475	Upregulated
MAST3	144.22	275.691	-0.998	0.281819	-3.54047	0.0003994	0.008518	Downregulated
ITM2A	161.036	58.8445	1.333	0.376753	3.5385	0.0004024	0.008569	Upregulated
ATP5G1	156.135	298.232	-0.939	0.265536	-3.5345	0.0004085	0.008677	Downregulated
PIK3R1	501.335	286.751	0.805	0.227635	3.53445	0.0004086	0.008677	Upregulated
CIDEC	0.692823	17.2789	-5.443	1.54049	-3.53331	0.0004104	0.008703	Downregulated
TRBV27	20.1629	0.904958	4.645	1.31492	3.53278	0.0004112	0.008708	Upregulated
CYSLTR1	71.0913	20.7142	1.738	0.492457	3.52985	0.0004158	0.008792	Upregulated
FREM1	196.556	79.0997	1.264	0.358299	3.52764	0.0004193	0.008854	Upregulated
LRIG3	152.322	60.8004	1.265	0.358741	3.52708	0.0004202	0.00886	Upregulated
LRP4	863.806	457.266	0.926	0.262758	3.52492	0.0004236	0.00892	Upregulated
MCC	248.748	119.808	1.047	0.297003	3.52409	0.0004249	0.008936	Upregulated
LPAR2	29.3051	3.91664	2.903	0.824407	3.5212	0.0004296	0.00902	Upregulated
TPPP	21.9696	1.82934	3.573	1.01481	3.52086	0.0004301	0.00902	Upregulated
RP5-1057J7.6	42.3038	9.58873	2.356	0.669202	3.52005	0.0004315	0.009035	Upregulated
DCLK3	13.7512	0.198852	5.392	1.53347	3.51647	0.0004373	0.009145	Upregulated
KLHL33	122.927	246.859	-1.255	0.356946	-3.51494	0.0004399	0.009185	Downregulated
RPL34	763.48	1358.42	-0.865	0.246207	-3.51179	0.0004451	0.009282	Downregulated
COL11A2	95.5427	30.1362	1.558	0.444065	3.50932	0.0004493	0.009355	Upregulated
OBSCN	4098.04	2399.65	0.788	0.224721	3.50837	0.0004509	0.009376	Upregulated
SAMD11	21.2143	1.86227	3.551	1.01306	3.50475	0.000457	0.009491	Upregulated
VSTM2A	40.223	7.13523	2.571	0.734021	3.50291	0.0004602	0.009544	Upregulated
RPL18	2210.28	3643.75	-0.73	0.208599	-3.50019	0.0004649	0.009629	Downregulated
CD82	323.747	132.637	1.115	0.318871	3.49631	0.0004717	0.00975	Upregulated
RPL8	3981.77	6379.73	-0.679	0.194147	-3.49613	0.0004721	0.00975	Downregulated
RARRES2	153.548	67.6869	1.178	0.336986	3.49564	0.0004729	0.009754	Upregulated
VASN	28.1063	87.2001	-1.592	0.45578	-3.49392	0.000476	0.009804	Downregulated
UBE2S	213.846	388.056	-0.854	0.244445	-3.49354	0.0004767	0.009805	Downregulated
ACOT11	166.027	76.3655	1.128	0.32309	3.49277	0.000478	0.009819	Upregulated
RPL10A	2556.04	4231.14	-0.745	0.21325	-3.49195	0.0004795	0.009831	Downregulated
SREBF1	246.608	468.204	-1.042	0.298554	-3.49173	0.0004799	0.009831	Downregulated
RP11-492E3.1	142.978	58.2995	1.234	0.353501	3.48944	0.000484	0.009902	Upregulated
PI4KAP1	73.184	24.2526	1.62	0.464487	3.48678	0.0004889	0.009988	Upregulated
PTX3	17.0215	68.8497	-1.961	0.562704	-3.48463	0.0004928	0.01005	Downregulated
AXL	116.178	42.7476	1.396	0.400713	3.48289	0.000496	0.01009	Upregulated
GTF2A2	153.159	294.543	-0.942	0.270335	-3.4833	0.0004953	0.01009	Downregulated
HIC1	264.001	462.631	-0.808	0.231898	-3.48251	0.0004967	0.01009	Downregulated
ZNF568	121.822	48.2559	1.349	0.38762	3.48048	0.0005005	0.01016	Upregulated
TMEM143	111.557	41.7002	1.376	0.395673	3.47816	0.0005049	0.01023	Upregulated
SEMA4D	188.386	86.9406	1.099	0.316129	3.47746	0.0005062	0.01024	Upregulated
CKM	14307.7	22037.1	-0.701	0.201928	-3.47215	0.0005163	0.01043	Downregulated
GJD4	196.799	92.608	1.133	0.32636	3.4704	0.0005197	0.01049	Upregulated
RPL36	656.917	1243.28	-0.93	0.268376	-3.46488	0.0005305	0.01069	Downregulated
ARHGAP31	152.042	58.9542	1.237	0.357289	3.46263	0.0005349	0.01071	Upregulated
EPS15	382.164	203.107	0.905	0.261388	3.46261	0.000535	0.01071	Upregulated
GS1-124K5.14	50.3616	13.1896	2.006	0.579062	3.4641	0.000532	0.01071	Upregulated
RPL15	2594.96	4122.92	-0.674	0.194481	-3.46336	0.0005335	0.01071	Downregulated
UBL5	271.241	481.186	-0.821	0.237104	-3.4627	0.0005348	0.01071	Downregulated
NHP2	237.97	422.282	-0.827	0.238993	-3.46149	0.0005372	0.01074	Downregulated
FOXN3	612.654	362.122	0.757	0.218769	3.46054	0.0005391	0.01075	Upregulated
THBS2	181.999	86.2787	1.108	0.320158	3.46092	0.0005383	0.01075	Upregulated
SLC12A4	498.357	251.622	0.927	0.268239	3.4568	0.0005466	0.01086	Upregulated
SLC16A2	319.588	168.282	0.901	0.26063	3.45718	0.0005459	0.01086	Upregulated
TMTC1	567.132	937.895	-0.715	0.206908	-3.45759	0.000545	0.01086	Downregulated
ZNF385C	94.6804	30.4499	1.599	0.463192	3.45152	0.0005574	0.01106	Upregulated
UGP2	813.331	1326.24	-0.697	0.201977	-3.4492	0.0005623	0.01114	Downregulated
SIX1	715.092	1161.42	-0.701	0.203362	-3.4486	0.0005635	0.01115	Downregulated
MAD1L1	166.436	313.924	-0.937	0.271885	-3.44596	0.000569	0.01121	Downregulated
NT5E	31.7572	88.1155	-1.5	0.435183	-3.44671	0.0005675	0.01121	Downregulated
RACK1	3741.61	6071.84	-0.697	0.202156	-3.44625	0.0005684	0.01121	Downregulated
NTN4	172.015	72.8304	1.252	0.363877	3.44143	0.0005787	0.01139	Upregulated
LRRC17	190.8	347.914	-0.866	0.251702	-3.43903	0.0005838	0.01148	Downregulated
MTMR11	36.5088	6.12829	2.612	0.759973	3.43748	0.0005871	0.01153	Upregulated
JAM2	545.648	309.609	0.791	0.230233	3.43676	0.0005887	0.01154	Upregulated
ATP5F1	547.471	894.772	-0.727	0.21158	-3.43402	0.0005947	0.01164	Downregulated
CSMD1	31.649	3.83409	3.131	0.912016	3.4333	0.0005963	0.01166	Upregulated
PACSIN2	287.945	529.454	-0.871	0.253738	-3.4321	0.0005989	0.0117	Downregulated
RFPL4A	43.5295	6.11751	2.491	0.726011	3.43109	0.0006012	0.01173	Upregulated
SLC35E2	180.638	82.1882	1.108	0.323061	3.43007	0.0006034	0.01175	Upregulated
PRAG1	209.643	103.271	1.009	0.294468	3.42814	0.0006077	0.01182	Upregulated
IL17RA	94.7828	205.375	-1.063	0.310085	-3.42685	0.0006106	0.01186	Downregulated
POGZ	479.229	276.357	0.792	0.231327	3.42536	0.000614	0.01191	Upregulated
TIMM8B	260.828	457.117	-0.819	0.239296	-3.42235	0.0006208	0.01203	Downregulated
CHCHD7	131.015	257.005	-0.998	0.29186	-3.41808	0.0006306	0.01219	Downregulated
CYC1	456.24	748.936	-0.723	0.211614	-3.41821	0.0006303	0.01219	Downregulated
FREM2	379.422	687.086	-0.953	0.279183	-3.41342	0.0006415	0.01238	Downregulated
ZNF24	344.049	599.567	-0.811	0.237859	-3.41077	0.0006478	0.01249	Downregulated
MYL6	726.782	1188.17	-0.711	0.208651	-3.40707	0.0006566	0.01263	Downregulated
UBE2L6	63.3016	141.734	-1.166	0.342299	-3.40738	0.0006559	0.01263	Downregulated
RPL23A	2016.83	3280.15	-0.726	0.213062	-3.4064	0.0006583	0.01264	Downregulated
CTNNA2	41.0945	8.06316	2.257	0.663171	3.4032	0.000666	0.01273	Upregulated
EPHB3	400.049	213.718	0.914	0.268443	3.40348	0.0006653	0.01273	Upregulated
FXYD6	220.73	398.332	-0.892	0.262141	-3.40385	0.0006644	0.01273	Downregulated
TUBA4A	167.65	315.487	-0.916	0.269183	-3.40354	0.0006652	0.01273	Downregulated
ATP5B	3161.22	4808.58	-0.642	0.188743	-3.40158	0.00067	0.01279	Downregulated
SMAD7	18.8338	1.29591	4.021	1.18234	3.40081	0.0006719	0.01281	Upregulated
BCL9L	567.534	336.052	0.771	0.226907	3.39865	0.0006772	0.01288	Upregulated
KAT2A	308.016	165.655	0.912	0.268412	3.39894	0.0006765	0.01288	Upregulated
MTUS2	27.1806	3.82059	2.827	0.832734	3.39533	0.0006855	0.01302	Upregulated
AJUBA	500.616	286.186	0.784	0.230965	3.39259	0.0006924	0.0131	Upregulated
RSPO3	24.8167	0.904958	4.623	1.36255	3.3927	0.0006921	0.0131	Upregulated
WIPF3	872.036	527.571	0.708	0.208593	3.39306	0.0006912	0.0131	Upregulated
CLEC2D	48.1747	11.2078	2.036	0.600524	3.39023	0.0006984	0.01319	Upregulated
MYL12A	914.951	1453.8	-0.688	0.202936	-3.38833	0.0007032	0.01325	Downregulated
USMG5	203.544	398.722	-0.966	0.28514	-3.38844	0.0007029	0.01325	Downregulated
ATP5L	301.977	526.225	-0.789	0.232903	-3.38786	0.0007044	0.01326	Downregulated
BACH2	62.0535	18.3949	1.707	0.504163	3.38667	0.0007075	0.0133	Upregulated
BHLHE41	52.1734	14.2546	1.901	0.561496	3.38478	0.0007124	0.01338	Upregulated
TECR	186.94	340.57	-0.862	0.25482	-3.38273	0.0007177	0.01346	Downregulated
DLL1	140.168	64.4667	1.172	0.346551	3.38158	0.0007207	0.0135	Upregulated
C19orf70	157.602	293.959	-0.91	0.269378	-3.37806	0.00073	0.01366	Downregulated
GABBR1	116.261	42.609	1.336	0.395766	3.37657	0.000734	0.01371	Upregulated
MIR193BHG	133.926	60.9377	1.181	0.349792	3.37631	0.0007347	0.01371	Upregulated
ADGRL3	176.096	69.4825	1.282	0.380082	3.37393	0.000741	0.01379	Upregulated
PER3	87.105	28.6052	1.616	0.479046	3.3743	0.00074	0.01379	Upregulated
RPS19	2315.61	3611.69	-0.645	0.191544	-3.36963	0.0007527	0.01399	Downregulated
AHR	45.3927	115.751	-1.471	0.436982	-3.36539	0.0007644	0.01419	Downregulated
FRMD1	26.8817	3.62576	2.909	0.86451	3.36458	0.0007666	0.01422	Upregulated
BICD1	152.661	66.5573	1.168	0.347388	3.3631	0.0007707	0.01428	Upregulated
HES1	121.281	51.7887	1.244	0.370214	3.36008	0.0007792	0.01441	Upregulated
SYNPO2L	1173.41	1872.59	-0.698	0.20796	-3.35873	0.000783	0.01447	Downregulated
CYYR1	123.543	53.6066	1.211	0.360627	3.35824	0.0007844	0.01448	Upregulated
RASL11B	50.2955	10.2961	2.209	0.657874	3.35739	0.0007868	0.01448	Upregulated
WDR25	88.7195	191.323	-1.186	0.353094	-3.3579	0.0007854	0.01448	Downregulated
CDH13	416.502	226.448	0.847	0.252394	3.3565	0.0007893	0.0145	Upregulated
RTKN	270.977	139.385	0.926	0.276017	3.35643	0.0007896	0.0145	Upregulated
SYNGR2	390.262	646.046	-0.725	0.216098	-3.35494	0.0007938	0.01456	Downregulated
RELN	49.8335	9.97103	2.121	0.632446	3.35358	0.0007977	0.01461	Upregulated
HMCN1	82.4117	14.5824	2.053	0.612444	3.35229	0.0008014	0.01465	Upregulated
PPA1	144.838	272.881	-0.93	0.277331	-3.35256	0.0008007	0.01465	Downregulated
EGFL7	38.6915	100.297	-1.43	0.426839	-3.35055	0.0008065	0.0147	Downregulated
NDUFAF2	39.0099	99.295	-1.404	0.418879	-3.35069	0.0008061	0.0147	Downregulated
GABPB1-AS1	592.374	359.164	0.772	0.230302	3.34996	0.0008082	0.01472	Upregulated
KDM4E	40.0619	8.20481	2.198	0.656618	3.34755	0.0008153	0.01483	Upregulated
PLAT	175.274	385.553	-1.208	0.36106	-3.34686	0.0008173	0.01485	Downregulated
RAB3B	0.144463	13.7614	-5.161	1.54352	-3.34342	0.0008275	0.01501	Downregulated
COX5A	327.868	560.011	-0.804	0.240495	-3.34282	0.0008293	0.01503	Downregulated
PMAIP1	474.954	781.263	-0.712	0.21311	-3.34205	0.0008316	0.01505	Downregulated
RND3	323.261	545.962	-0.75	0.224446	-3.34012	0.0008374	0.01514	Downregulated
MSRB1	98.8801	206.935	-1.032	0.308978	-3.33946	0.0008394	0.01516	Downregulated
CDH3	21.8907	1.62374	3.835	1.14911	3.33777	0.0008445	0.0152	Upregulated
KSR1	464.888	260.315	0.828	0.248165	3.33819	0.0008433	0.0152	Upregulated
NDUFB9	414.686	715.391	-0.757	0.226663	-3.33765	0.0008449	0.0152	Downregulated
CREG1	136.124	287.847	-1.093	0.327673	-3.33698	0.0008469	0.01522	Downregulated
ZNF431	241.529	118.35	0.967	0.289927	3.33491	0.0008533	0.01532	Upregulated
DOK7	401.81	221.975	0.819	0.245962	3.33117	0.0008648	0.0155	Upregulated
SDC4	54.5832	137.574	-1.32	0.396388	-3.32964	0.0008696	0.01557	Downregulated
MYL4	3661.58	5606.56	-0.613	0.184076	-3.32866	0.0008726	0.01561	Downregulated
GOLIM4	344.828	190.181	0.861	0.258589	3.32769	0.0008757	0.01564	Upregulated
RPLP0	6892.34	10753.3	-0.633	0.190454	-3.32577	0.0008817	0.01573	Downregulated
DENND5B	404.069	220.877	0.856	0.257551	3.32348	0.000889	0.01583	Upregulated
NLRP1	190.078	94.8768	1.012	0.304404	3.32356	0.0008888	0.01583	Upregulated
AGBL1	44.2236	9.14079	2.161	0.650917	3.32005	0.0009	0.01598	Upregulated
AOC3	32.5032	5.60351	2.704	0.814526	3.31985	0.0009007	0.01598	Upregulated
PRAMEF2	41.4373	9.09034	2.163	0.651297	3.32032	0.0008991	0.01598	Upregulated
ATP5E	261.885	483.334	-0.897	0.27066	-3.31565	0.0009143	0.01618	Downregulated
BMP4	78.4483	28.233	1.478	0.445796	3.31585	0.0009137	0.01618	Upregulated
SDF2L1	22.3006	69.8683	-1.683	0.508017	-3.31294	0.0009232	0.01632	Downregulated
RPS14	2880.6	4585.61	-0.686	0.207267	-3.31211	0.0009259	0.01635	Downregulated
LIMK2	229.598	111.155	1.009	0.304881	3.31093	0.0009299	0.01639	Upregulated
NEXN	2594.94	1699.1	0.613	0.185263	3.31066	0.0009308	0.01639	Upregulated
TTC3	2574.69	1676.07	0.618	0.186664	3.30865	0.0009375	0.01649	Upregulated
ZSCAN4	89.4121	29.9133	1.565	0.473098	3.30759	0.000941	0.01654	Upregulated
RFPL2	54.1447	13.8299	1.943	0.587866	3.30513	0.0009493	0.01665	Upregulated
RP11-701H24.6	13.2157	52.2152	-1.951	0.590196	-3.30506	0.0009495	0.01665	Downregulated
EMP3	168.51	310.34	-0.935	0.283	-3.30446	0.0009516	0.01666	Downregulated
RIN1	28.6573	83.2946	-1.612	0.487969	-3.30305	0.0009564	0.01673	Downregulated
EGR1	364.442	208.941	0.815	0.246753	3.30096	0.0009635	0.01679	Upregulated
FZD1	160.909	71.6664	1.129	0.341888	3.30143	0.0009619	0.01679	Upregulated
GALNT2	1153.52	716.696	0.686	0.207765	3.30166	0.0009611	0.01679	Upregulated
GSDMB	47.5147	12.6724	1.893	0.573981	3.29735	0.000976	0.01699	Upregulated
MRPL32	165.863	300.208	-0.856	0.259762	-3.29703	0.0009771	0.01699	Downregulated
CENPV	13.8361	52.6017	-1.987	0.603236	-3.29362	0.0009891	0.01718	Downregulated
UQCRH	394.193	661.305	-0.767	0.232872	-3.29255	0.0009928	0.01723	Downregulated
NFIA	200.332	77.0557	1.237	0.375905	3.29145	0.0009967	0.01727	Upregulated
IFITM1	3.871	28.0436	-3.163	0.961204	-3.29087	0.0009988	0.01729	Downregulated
S100A6	119.865	253.742	-1.029	0.312833	-3.2903	0.001001	0.0173	Downregulated
TMEM131	626.185	380.814	0.722	0.219639	3.28801	0.001009	0.01743	Upregulated
BDH1	17.3597	57.0235	-1.777	0.540616	-3.28684	0.001013	0.01748	Downregulated
KLF11	68.7551	21.6203	1.624	0.494386	3.28507	0.00102	0.01757	Upregulated
ATP6V1E1	353.229	584.822	-0.739	0.225271	-3.28118	0.001034	0.01773	Downregulated
EHD1	744.355	1178.79	-0.66	0.201291	-3.28091	0.001035	0.01773	Downregulated
EIF3M	492.302	790.178	-0.69	0.210212	-3.28213	0.00103	0.01773	Downregulated
FRMD4B	95.835	33.6006	1.451	0.442289	3.28081	0.001035	0.01773	Upregulated
TRIM7	47.8762	120.311	-1.364	0.415856	-3.28112	0.001034	0.01773	Downregulated
AATK	47.1476	10.9982	1.965	0.599899	3.27586	0.001053	0.01801	Upregulated
BMP1	363.376	179.175	0.917	0.279804	3.27598	0.001053	0.01801	Upregulated
GPC4	481.141	283.769	0.752	0.229558	3.27518	0.001056	0.01801	Upregulated
RP11-253E3.3	473.983	776.387	-0.725	0.22143	-3.27528	0.001056	0.01801	Downregulated
DENND1A	186.885	91.6543	1.01	0.308745	3.27292	0.001064	0.01812	Upregulated
TCEAL8	253.915	445.262	-0.801	0.244765	-3.27274	0.001065	0.01812	Downregulated
HOMER1	265.716	457.568	-0.807	0.246871	-3.26816	0.001082	0.01838	Downregulated
IL17RD	285.29	144.751	0.943	0.288445	3.2681	0.001083	0.01838	Upregulated
RASGRP3	45.2361	11.261	2.046	0.62647	3.26548	0.001093	0.01853	Upregulated
SKIL	148.176	66.8633	1.155	0.354009	3.26265	0.001104	0.0187	Upregulated
RPS15	1661.38	2637.65	-0.671	0.205866	-3.26168	0.001108	0.01874	Downregulated
GLO1	380.694	620.864	-0.72	0.220791	-3.26073	0.001111	0.01878	Downregulated
ADPRHL1	601.026	952.729	-0.775	0.237615	-3.25997	0.001114	0.01881	Downregulated
PAICS	296.698	515.362	-0.811	0.24873	-3.25976	0.001115	0.01881	Downregulated
EPT1	230.673	413.374	-0.853	0.261709	-3.25858	0.00112	0.01886	Downregulated
MPC2	254.494	444.743	-0.807	0.247643	-3.25789	0.001122	0.01889	Downregulated
FAM222A	151.148	72.3129	1.081	0.331848	3.25712	0.001125	0.0189	Upregulated
ROMO1	82.5978	174.539	-1.05	0.322365	-3.25727	0.001125	0.0189	Downregulated
RAN	843.354	1337.14	-0.674	0.206873	-3.25634	0.001129	0.01893	Downregulated
RFC2	105.943	208.671	-0.993	0.305204	-3.2536	0.00114	0.01909	Downregulated
UQCRFS1	370.723	607.093	-0.722	0.22208	-3.25207	0.001146	0.01917	Downregulated
ACTG1	3219.43	5200.32	-0.669	0.20575	-3.25122	0.001149	0.01921	Downregulated
LBH	261.285	135.904	0.944	0.290647	3.24929	0.001157	0.01932	Upregulated
ATP1A2	730.276	1230.21	-0.812	0.250163	-3.24653	0.001168	0.01947	Downregulated
PAWR	68.0398	150.066	-1.161	0.357766	-3.24646	0.001169	0.01947	Downregulated
CTD-2083E4.7	78.293	29.0788	1.429	0.440357	3.24569	0.001172	0.0195	Upregulated
PAK1	269.926	463.168	-0.887	0.273384	-3.2446	0.001176	0.01955	Downregulated
EYA2	14.7265	0.198852	5.093	1.57079	3.24238	0.001185	0.01968	Upregulated
MANBA	139.352	63.0965	1.151	0.354896	3.24181	0.001188	0.01968	Upregulated
UNC5B	76.3644	160.085	-1.207	0.372386	-3.24187	0.001187	0.01968	Downregulated
RABGGTB	127.967	242.457	-0.944	0.291179	-3.24139	0.001189	0.01969	Downregulated
CCDC109B	29.3899	80.015	-1.457	0.44991	-3.23948	0.001197	0.0198	Downregulated
FOXO1	247.77	128.477	0.919	0.283874	3.23652	0.00121	0.01994	Upregulated
KPNA5	195.437	362.577	-0.97	0.299771	-3.23677	0.001209	0.01994	Downregulated
PNPLA2	295.08	510.469	-0.808	0.249529	-3.23643	0.00121	0.01994	Downregulated
NDUFA2	170.755	307.48	-0.842	0.260285	-3.23602	0.001212	0.01995	Downregulated
RPL6	4824.85	7550.68	-0.647	0.199981	-3.23322	0.001224	0.02013	Downregulated
BCAT2	110.654	217.733	-0.996	0.308186	-3.23102	0.001234	0.02021	Downregulated
OLFM2	273.642	151.952	0.917	0.283674	3.23119	0.001233	0.02021	Upregulated
PODN	59.874	16.5939	1.829	0.566245	3.23047	0.001236	0.02021	Upregulated
RPL10	3833.07	6298.28	-0.721	0.223155	-3.23127	0.001232	0.02021	Downregulated
SLC1A5	118.101	243.416	-1.05	0.325115	-3.23047	0.001236	0.02021	Downregulated
CPVL	98.5795	192.449	-1.135	0.351313	-3.22967	0.001239	0.02024	Downregulated
HDAC5	295.513	164.618	0.838	0.259602	3.22675	0.001252	0.02043	Upregulated
TMED4	436.493	705.093	-0.703	0.217854	-3.22609	0.001255	0.02045	Downregulated
KPNA2	363.849	602.069	-0.747	0.231483	-3.22513	0.001259	0.0205	Downregulated
FMNL2	199.498	103.663	0.95	0.29495	3.22057	0.001279	0.02079	Upregulated
SCARA3	194.085	83.73	1.136	0.352633	3.22058	0.001279	0.02079	Upregulated
DMPK	1551.68	2359	-0.602	0.186904	-3.22011	0.001281	0.0208	Downregulated
SLC25A3	2088.46	3238.36	-0.611	0.189717	-3.21943	0.001284	0.02082	Downregulated
FAM20C	235.216	417.965	-0.809	0.251332	-3.21891	0.001287	0.02084	Downregulated
ERH	191.641	348.997	-0.86	0.267613	-3.21344	0.001312	0.02119	Downregulated
KIF5B	1985.77	3123.19	-0.654	0.20364	-3.21375	0.00131	0.02119	Downregulated
RIMKLA	13.839	0	5.399	1.68061	3.21231	0.001317	0.02121	Upregulated
RPS3	4122.12	6679.1	-0.703	0.218919	-3.21253	0.001316	0.02121	Downregulated
SYN2	15.1764	0.198852	4.86	1.51256	3.21289	0.001314	0.02121	Upregulated
WSCD1	500.545	796.193	-0.673	0.209679	-3.21112	0.001322	0.02128	Downregulated
TMEM255A	24.5994	3.45581	3.035	0.946093	3.20773	0.001338	0.0215	Upregulated
SLC22A23	13.6785	51.8567	-1.913	0.597196	-3.20367	0.001357	0.02179	Downregulated
LRRC14B	160.752	69.2842	1.127	0.351936	3.20181	0.001366	0.0219	Upregulated
AMY2B	40.5799	9.1729	2.11	0.659297	3.20053	0.001372	0.02198	Upregulated
NEFM	3758.09	2153.61	0.742	0.232103	3.19869	0.001381	0.0221	Upregulated
ABL2	255.1	472.689	-0.837	0.261939	-3.1965	0.001391	0.02224	Downregulated
RPL7	4572.01	7145.75	-0.655	0.204857	-3.19561	0.001395	0.02229	Downregulated
KCNF1	78.1672	22.0159	1.584	0.495843	3.19488	0.001399	0.02232	Upregulated
YIPF7	29.1406	4.8216	2.487	0.778527	3.19452	0.001401	0.02232	Upregulated
VPS36	309.157	174.246	0.824	0.258142	3.19101	0.001418	0.02257	Upregulated
RNF145	115.426	220.595	-0.928	0.290992	-3.18971	0.001424	0.02265	Downregulated
ADAMTS5	158.213	289.408	-0.866	0.271593	-3.18925	0.001426	0.02266	Downregulated
SGCE	154.263	73.8409	1.039	0.326029	3.18795	0.001433	0.02274	Upregulated
RP11-166O4.3	54.4683	123.731	-1.179	0.370015	-3.18696	0.001438	0.02279	Downregulated
RC3H2	552.439	901.574	-0.744	0.233636	-3.18645	0.00144	0.02281	Downregulated
SELPLG	15.7604	54.6996	-1.877	0.589659	-3.18385	0.001453	0.02299	Downregulated
RPL13A	5740.75	9162.01	-0.692	0.217352	-3.18275	0.001459	0.02306	Downregulated
PDCD4	362.876	202.168	0.826	0.259534	3.18187	0.001463	0.0231	Upregulated
C14orf2	137.999	258.198	-0.888	0.279851	-3.1737	0.001505	0.02374	Downregulated
HSDL2	349.593	201.457	0.799	0.252045	3.16896	0.00153	0.0241	Upregulated
PCMTD2	329.86	185.036	0.808	0.25511	3.16816	0.001534	0.02412	Upregulated
VASH2	814.845	508.121	0.667	0.210471	3.16845	0.001533	0.02412	Upregulated
EPN3	1.01124	17.5666	-4.141	1.30735	-3.1677	0.001537	0.02413	Downregulated
CDKN1C	1317.74	837.93	0.633	0.199777	3.16685	0.001541	0.02418	Upregulated
ADCYAP1	15.7215	0.198852	4.807	1.51833	3.16582	0.001546	0.0242	Upregulated
HRAS	325.907	565.784	-0.775	0.244925	-3.16596	0.001546	0.0242	Downregulated
LINC00472	26.2709	71.9916	-1.473	0.465454	-3.16568	0.001547	0.0242	Downregulated
DOC2B	36.4718	7.00495	2.344	0.740775	3.16456	0.001553	0.02427	Upregulated
GAPDH	13375.2	19742.1	-0.742	0.234459	-3.1636	0.001558	0.02432	Downregulated
FOXD3	90.1771	35.4038	1.325	0.418848	3.16287	0.001562	0.02436	Upregulated
CLCN4	367.81	214.271	0.783	0.247633	3.16083	0.001573	0.0245	Upregulated
UQCRQ	312.392	522.471	-0.741	0.23463	-3.15886	0.001584	0.02464	Downregulated
PALLD	2259	1499.94	0.6	0.18988	3.15853	0.001586	0.02465	Upregulated
SYNGAP1	146.449	69.9216	1.053	0.333593	3.15696	0.001594	0.02475	Upregulated
ST3GAL4	88.8927	35.9643	1.34	0.424748	3.15558	0.001602	0.02485	Upregulated
MYCN	39.6548	8.96327	2.058	0.652408	3.15431	0.001609	0.0249	Upregulated
TRIM54	894.539	534.62	0.725	0.229901	3.15461	0.001607	0.0249	Upregulated
PI4KAP2	141.087	66.5497	1.075	0.340901	3.15364	0.001612	0.02493	Upregulated
PRKAA2	335.203	190.68	0.799	0.25334	3.15234	0.00162	0.02502	Upregulated
MAPK6	340.496	556.126	-0.718	0.22806	-3.14802	0.001644	0.02537	Downregulated
UNC45B	2997.41	1969.87	0.604	0.191733	3.14765	0.001646	0.02537	Upregulated
NDUFB2	184.292	325.992	-0.814	0.258578	-3.14688	0.00165	0.02541	Downregulated
SLC12A6	272.86	152.969	0.846	0.268862	3.14657	0.001652	0.02542	Upregulated
CALCRL	65.1985	21.504	1.601	0.509344	3.14355	0.001669	0.02563	Upregulated
STK39	163.01	287.759	-0.822	0.261339	-3.14374	0.001668	0.02563	Downregulated
ANKRD1	585.345	947.469	-0.972	0.309337	-3.1416	0.00168	0.02577	Downregulated
RP11-540A21.3	14.4536	50.4015	-2.096	0.667517	-3.14023	0.001688	0.02587	Downregulated
PAM	875.221	431.526	0.857	0.272898	3.13907	0.001695	0.02594	Upregulated
MTURN	824.961	520.448	0.673	0.214968	3.13282	0.001731	0.02647	Upregulated
TJP3	0.144463	11.5599	-4.958	1.58272	-3.13232	0.001734	0.02649	Downregulated
AES	1546.35	2312.81	-0.58	0.185207	-3.13189	0.001737	0.0265	No Diff.
C11orf83	35.2867	89.8229	-1.364	0.435715	-3.13028	0.001746	0.02658	Downregulated
PSME2	150.556	273.544	-0.868	0.277217	-3.13018	0.001747	0.02658	Downregulated
ZC3H3	140.432	258.592	-0.879	0.280871	-3.13063	0.001744	0.02658	Downregulated
CD151	532.663	839.044	-0.706	0.22564	-3.12945	0.001751	0.02662	Downregulated
RP11-735A19.2	13.6035	0.596556	4.592	1.46804	3.12789	0.001761	0.02673	Upregulated
RAD52	101.6	42.7098	1.229	0.392915	3.12689	0.001767	0.02678	Upregulated
TSPAN12	189.935	99.9634	0.932	0.298101	3.12682	0.001767	0.02678	Upregulated
ZNF83	157.222	77.2219	1.007	0.322324	3.12532	0.001776	0.02689	Upregulated
ADK	126.809	236.788	-0.889	0.284704	-3.12407	0.001784	0.02696	Downregulated
COL5A3	815.489	1445.58	-0.831	0.26614	-3.12394	0.001784	0.02696	Downregulated
KCNN2	16.0036	1.12999	3.818	1.22281	3.12197	0.001796	0.02709	Upregulated
PABPC1L	93.9496	37.4933	1.297	0.415547	3.12193	0.001797	0.02709	Upregulated
VWDE	12.2638	0.397704	4.745	1.51993	3.12164	0.001798	0.02709	Upregulated
PLAU	89.4864	178.11	-0.977	0.313163	-3.12076	0.001804	0.02714	Downregulated
AKR1C3	64.5685	164.595	-1.192	0.382923	-3.11418	0.001845	0.02773	Downregulated
CMIP	311.367	175.366	0.809	0.259673	3.11385	0.001847	0.02773	Upregulated
IGF2BP3	266.572	442.317	-0.733	0.235468	-3.11289	0.001853	0.02774	Downregulated
SPHKAP	28.9567	5.75274	2.337	0.750724	3.11304	0.001852	0.02774	Upregulated
TEAD4	872.43	1330.72	-0.61	0.196042	-3.11303	0.001852	0.02774	Downregulated
ARHGEF25	139.656	63.7992	1.078	0.346903	3.10696	0.00189	0.02827	Upregulated
EIF1	1273.17	1960.71	-0.63	0.202932	-3.10507	0.001902	0.0284	Downregulated
MYH14	34.9793	8.84827	2.565	0.826028	3.10519	0.001902	0.0284	Upregulated
RUFY3	373.361	214.571	0.788	0.2537	3.10439	0.001907	0.02843	Upregulated
FAM83H	158.189	276.162	-0.994	0.320356	-3.10224	0.001921	0.02847	Downregulated
MRPL21	59.7186	127.601	-1.119	0.360733	-3.10334	0.001914	0.02847	Downregulated
PAG1	127.07	238.572	-0.911	0.293801	-3.1023	0.00192	0.02847	Downregulated
PERM1	36.3753	2.20087	3.091	0.996071	3.10338	0.001913	0.02847	Upregulated
SETBP1	185.838	86.2953	1.061	0.34201	3.10224	0.001921	0.02847	Upregulated
VGLL4	322.516	184.315	0.79	0.254512	3.10244	0.001919	0.02847	Upregulated
MDH1	860.599	1294.05	-0.614	0.1981	-3.1013	0.001927	0.02854	Downregulated
NFE2L3	1.1557	17.5337	-4.052	1.30685	-3.10075	0.00193	0.02856	Downregulated
CTSK	40.7808	8.53074	2.164	0.698166	3.09915	0.001941	0.02867	Upregulated
FAM20A	42.2518	111.555	-1.359	0.438409	-3.09899	0.001942	0.02867	Downregulated
CCT3	1060.67	1608.4	-0.597	0.192785	-3.09818	0.001947	0.02872	Downregulated
FUOM	10.4442	39.9597	-2.284	0.737578	-3.09625	0.00196	0.02888	Downregulated
DOCK6	233.641	121.133	0.926	0.299052	3.09529	0.001966	0.02895	Upregulated
SRGAP3	122.338	56.971	1.104	0.356867	3.09298	0.001982	0.02915	Upregulated
KCNIP3	27.7749	4.75173	2.507	0.810795	3.09217	0.001987	0.0292	Upregulated
HSPB7	880.939	99.798	2.263	0.73225	3.09097	0.001995	0.02923	Upregulated
MT-CO3	9617.47	14289.5	-0.596	0.192685	-3.09109	0.001994	0.02923	Downregulated
PRR32	139.814	56.3168	1.266	0.409402	3.09132	0.001993	0.02923	Upregulated
CACNA1S	1780.94	1119.81	0.66	0.213445	3.09028	0.002	0.02924	Upregulated
SH3D19	93.5029	36.7726	1.36	0.439998	3.09026	0.002	0.02924	Upregulated
RPL13	4807.14	7325.78	-0.62	0.200722	-3.08732	0.00202	0.02951	Downregulated
DENND2C	103.037	44.9812	1.207	0.391167	3.08664	0.002024	0.02955	Upregulated
RNF34	99.2778	189.787	-0.935	0.302979	-3.08476	0.002037	0.0297	Downregulated
BCAS4	57.2242	15.4329	1.719	0.557386	3.08364	0.002045	0.02979	Upregulated
RP11-458F8.4	24.4029	3.51621	2.992	0.970727	3.08262	0.002052	0.02986	Upregulated
TPM4	902.829	1441.56	-0.663	0.21502	-3.08213	0.002055	0.02988	Downregulated
CPT1A	103.65	26.7268	1.645	0.533946	3.08121	0.002062	0.02993	Upregulated
GSG1L	24.176	4.61198	2.664	0.864694	3.08083	0.002064	0.02993	Upregulated
PRPF40B	159.681	80.3116	0.998	0.324133	3.08025	0.002068	0.02993	Upregulated
RBX1	233.12	393.782	-0.749	0.243075	-3.07994	0.00207	0.02993	Downregulated
RPL3	7702.43	11956.2	-0.644	0.209056	-3.08096	0.002063	0.02993	Downregulated
TMEM200A	163.119	76.5902	1.068	0.346898	3.08004	0.00207	0.02993	Upregulated
CHAF1A	81.2591	159.236	-1.015	0.329828	-3.07819	0.002083	0.03008	Downregulated
FAM171A1	295.917	169.669	0.797	0.258979	3.07754	0.002087	0.03011	Upregulated
RP11-420L9.5	70.2793	21.7897	1.618	0.526045	3.07582	0.002099	0.03026	Upregulated
HINT1	428.143	691.082	-0.68	0.221178	-3.07515	0.002104	0.03027	Downregulated
RPS12	1575.32	2613	-0.77	0.250395	-3.07511	0.002104	0.03027	Downregulated
PPP1R3G	31.5623	3.68759	2.958	0.962223	3.07463	0.002108	0.03029	Upregulated
BCL3	51.2739	115.758	-1.164	0.378694	-3.07307	0.002119	0.03042	Downregulated
SDHB	192.847	328.617	-0.79	0.257016	-3.07192	0.002127	0.03051	Downregulated
PNPLA3	32.5255	82.4035	-1.333	0.433945	-3.07156	0.002129	0.03052	Downregulated
IGSF9B	43.9359	12.0718	1.877	0.611083	3.07082	0.002135	0.03056	Upregulated
HAS2	86.7387	36.2687	1.333	0.434361	3.06919	0.002146	0.0307	Upregulated
ARC	17.4617	0.802158	4.137	1.34853	3.06815	0.002154	0.03077	Upregulated
SKP1	401.351	640.635	-0.672	0.219048	-3.06802	0.002155	0.03077	Downregulated
ANK1	504.919	800.283	-0.646	0.210806	-3.06594	0.00217	0.03095	Downregulated
TNFRSF10D	31.1531	88.0671	-1.389	0.453097	-3.06516	0.002176	0.031	Downregulated
ADD3	315.986	529.881	-0.753	0.245743	-3.06311	0.002191	0.03119	Downregulated
YWHAZ	1350.9	2036.54	-0.624	0.203813	-3.06222	0.002197	0.03125	Downregulated
RP11-554D14.4	148.762	59.6352	1.174	0.383431	3.06109	0.002205	0.03131	Upregulated
SNRNP25	95.8864	186.34	-0.959	0.313422	-3.06114	0.002205	0.03131	Downregulated
TSPAN5	60.3428	129.236	-1.088	0.355531	-3.06001	0.002213	0.03139	Downregulated
PLA2G6	97.7089	42.9159	1.205	0.393975	3.05923	0.002219	0.03144	Upregulated
ADAMTSL4	32.0384	77.5357	-1.948	0.637065	-3.05715	0.002235	0.03149	Downregulated
CSMD3	14.8446	0.699357	4.162	1.36126	3.05714	0.002235	0.03149	Upregulated
ERBB2	1422.01	905.319	0.628	0.20525	3.05813	0.002227	0.03149	Upregulated
GMPR	133.557	247.314	-0.867	0.283543	-3.05689	0.002236	0.03149	Downregulated
HMOX2	160.546	282.691	-0.818	0.26747	-3.05752	0.002232	0.03149	Downregulated
LOXL2	988.326	621.681	0.703	0.229957	3.05744	0.002232	0.03149	Upregulated
TRIM8	610.923	380.537	0.68	0.2225	3.05686	0.002237	0.03149	Upregulated
FADS1	377.223	612.678	-0.685	0.2243	-3.05532	0.002248	0.03159	Downregulated
PGM5	336.826	180.17	1.018	0.333243	3.05557	0.002246	0.03159	Upregulated
RPS6	3511.65	5691.73	-0.696	0.228023	-3.05435	0.002255	0.03166	Downregulated
OLFML1	52.3288	15.4677	1.707	0.559235	3.05292	0.002266	0.03178	Upregulated
SYT7	42.4382	106.819	-1.319	0.432413	-3.0514	0.002278	0.03192	Downregulated
MTMR9L	82.8881	32.4887	1.309	0.429292	3.04972	0.002291	0.03207	Upregulated
MYO15B	40.5506	11.2764	1.886	0.618675	3.04839	0.002301	0.03217	Upregulated
SMO	315.302	167.222	0.864	0.283389	3.0482	0.002302	0.03217	Upregulated
CD9	130.565	243.557	-0.902	0.296107	-3.04595	0.002319	0.03238	Downregulated
FAM117A	85.0029	28.8047	1.427	0.46876	3.0452	0.002325	0.03243	Upregulated
ASTN2	52.8565	15.7191	1.73	0.56877	3.04245	0.002347	0.0327	Upregulated
SSH3	108.962	46.2622	1.197	0.393717	3.04013	0.002365	0.03292	Upregulated
ITGA7	1523.51	2420.07	-0.766	0.25218	-3.03757	0.002385	0.03317	Downregulated
PPFIBP1	804.584	508.57	0.659	0.217224	3.03587	0.002398	0.0333	Upregulated
TXN	91.7954	192.606	-1.042	0.343096	-3.03593	0.002398	0.0333	Downregulated
FRG2C	10.3398	0	5.452	1.79711	3.03355	0.002417	0.03352	Upregulated
LIPH	43.5785	10.4319	1.912	0.630425	3.03211	0.002428	0.03365	Upregulated
LONRF2	29.0456	6.56355	2.467	0.8138	3.03086	0.002439	0.03373	Upregulated
PFN1	1568.34	2387.05	-0.601	0.198398	-3.03106	0.002437	0.03373	Downregulated
ZFPM2	86.4368	35.2513	1.308	0.431473	3.03052	0.002441	0.03374	Upregulated
UBA52	1066.88	1613.8	-0.593	0.195844	-3.02995	0.002446	0.03377	Downregulated
C1R	66.9988	24.88	1.436	0.474159	3.02806	0.002461	0.0339	Upregulated
FAP	116.323	51.9904	1.149	0.379575	3.028	0.002462	0.0339	Upregulated
MLEC	628.039	974.584	-0.639	0.211026	-3.02824	0.00246	0.0339	Downregulated
CTD-2086L14.7	20.594	2.39297	3.193	1.05465	3.0273	0.002467	0.03391	Upregulated
PLEKHA7	97.1281	37.5866	1.285	0.424395	3.02709	0.002469	0.03391	Upregulated
PLXNA2	524.913	286.17	0.789	0.260706	3.02707	0.002469	0.03391	Upregulated
RP3-368A4.6	55.5725	17.3731	1.713	0.566065	3.02534	0.002484	0.03407	Upregulated
RAPGEFL1	59.8179	20.0799	1.565	0.517272	3.02491	0.002487	0.03409	Upregulated
CNIH1	154.165	269.753	-0.814	0.269305	-3.02441	0.002491	0.03411	Downregulated
AURKAIP1	299.281	490.056	-0.702	0.232032	-3.02393	0.002495	0.03414	Downregulated
ASB2	89.3919	38.7528	1.225	0.40525	3.02239	0.002508	0.03422	Upregulated
CCDC8	1157.76	709.094	0.685	0.226741	3.02238	0.002508	0.03422	Upregulated
TPBG	149.562	60.1451	1.254	0.414721	3.02286	0.002504	0.03422	Upregulated
ITGAV	394.323	187.455	0.932	0.308315	3.02154	0.002515	0.03428	Upregulated
ZDHHC8	274.227	151.975	0.825	0.27316	3.02095	0.00252	0.03432	Upregulated
HERC2P2	722.78	434.864	0.695	0.229999	3.02033	0.002525	0.03435	Upregulated
SMPX	757.702	1143.91	-0.6	0.198687	-3.02015	0.002526	0.03435	Downregulated
PPIA	1817.23	2798.36	-0.612	0.202724	-3.01708	0.002552	0.03467	Downregulated
NPIPB5	221.213	84.8594	1.158	0.384093	3.01553	0.002565	0.03478	Upregulated
PHOSPHO1	18.591	1.75947	3.35	1.11086	3.01584	0.002563	0.03478	Upregulated
EGR2	32.5948	7.57533	2.107	0.699367	3.01289	0.002588	0.03505	Upregulated
UBE2E3	808.031	1334.96	-0.691	0.229407	-3.01126	0.002602	0.03521	Downregulated
OLFM1	10.9602	0.198852	5.086	1.68996	3.00964	0.002616	0.03537	Upregulated
RBM6	554.622	332.976	0.709	0.235907	3.00755	0.002634	0.03558	Upregulated
GPRC5C	482.346	253.378	0.852	0.283391	3.00521	0.002654	0.03582	Upregulated
PROM1	51.1732	14.4184	1.703	0.566859	3.00381	0.002666	0.03592	Upregulated
RPL18A	2785.94	4188.75	-0.595	0.198124	-3.00408	0.002664	0.03592	Downregulated
PCDH9	85.39	35.9022	1.251	0.417002	3.00001	0.0027	0.03634	Upregulated
PTGER4	87.5829	34.0678	1.44	0.480406	2.99835	0.002714	0.03651	Upregulated
ABI3BP	426.634	67.0517	2.546	0.84992	2.99588	0.002737	0.03677	Upregulated
MERTK	23.2372	3.35704	2.687	0.897205	2.99523	0.002742	0.03682	Upregulated
NDUFB7	214.592	357.323	-0.744	0.248917	-2.99096	0.002781	0.0373	Downregulated
GNAS	17933.1	12417.6	0.526	0.175947	2.99038	0.002786	0.03733	No Diff.
SDC1	40.4524	95.4003	-1.288	0.430865	-2.99021	0.002788	0.03733	Downregulated
RNF181	72.865	148.089	-1.06	0.354489	-2.98938	0.002795	0.0374	Downregulated
C14orf180	55.9386	16.5569	1.624	0.543643	2.98709	0.002816	0.03762	Upregulated
LINC00891	5.35851	32.538	-2.357	0.789	-2.98704	0.002817	0.03762	Downregulated
RP11-666A8.13	10.5826	0	5.389	1.80449	2.98665	0.002821	0.03763	Upregulated
NECTIN2	258.345	430.612	-0.752	0.251676	-2.98607	0.002826	0.03767	Downregulated
LOXL4	79.0423	187.632	-1.17	0.391978	-2.98473	0.002838	0.0378	Downregulated
NSG1	10.76	44.7786	-1.879	0.629892	-2.98363	0.002849	0.03787	Downregulated
WFIKKN2	4.40616	28.5587	-3.007	1.00797	-2.98365	0.002848	0.03787	Downregulated
KIAA1614	78.827	23.2769	1.525	0.511417	2.98283	0.002856	0.03794	Upregulated
CELA2B	11.9586	0.301653	4.858	1.6288	2.98244	0.00286	0.03795	Upregulated
ADAMTS13	94.4833	38.2657	1.287	0.431553	2.98147	0.002869	0.03801	Upregulated
MRPL40	76.3884	150.517	-0.996	0.334218	-2.9815	0.002868	0.03801	Downregulated
GDI2	675.428	1026.07	-0.601	0.201766	-2.98072	0.002876	0.03807	Downregulated
SRGAP2B	124.778	56.2255	1.144	0.383863	2.98033	0.002879	0.03808	Upregulated
MAML2	44.6185	103.997	-1.232	0.413556	-2.97971	0.002885	0.03813	Downregulated
LDLR	451.73	706.327	-0.663	0.222552	-2.97711	0.00291	0.03842	Downregulated
DCHS2	26.875	5.51905	2.793	0.938526	2.97598	0.002921	0.03852	Upregulated
ACSS1	41.3849	11.9515	1.808	0.60782	2.97379	0.002941	0.0386	Upregulated
COL8A2	37.8778	10.0301	1.918	0.644866	2.97419	0.002938	0.0386	Upregulated
DST	2635.71	1552.18	0.818	0.275163	2.97393	0.00294	0.0386	Upregulated
RP11-367G18.1	14.0236	0.898209	3.982	1.33867	2.97472	0.002933	0.0386	Upregulated
TMEM233	40.6367	10.0509	2.016	0.677891	2.97438	0.002936	0.0386	Upregulated
ZNF333	140.758	69.6387	1.002	0.337023	2.97374	0.002942	0.0386	Upregulated
EIF4EBP1	97.79	183.86	-0.914	0.307469	-2.97244	0.002954	0.03873	Downregulated
RPL30	1130.23	1870.87	-0.756	0.254378	-2.971	0.002968	0.03888	Downregulated
KRT8	13.245	44.1035	-1.946	0.655643	-2.9685	0.002993	0.03917	Downregulated
CAMK2D	941.367	614.455	0.61	0.205654	2.96513	0.003026	0.03956	Upregulated
ANGPTL2	167.887	82.7125	0.998	0.336786	2.96394	0.003037	0.03968	Upregulated
ATF7	249.475	139.121	0.84	0.28331	2.96348	0.003042	0.03971	Upregulated
RPS27	938.912	1445.93	-0.653	0.220571	-2.96249	0.003052	0.0398	Downregulated
IMPDH2	667.997	1016.25	-0.605	0.20427	-2.96112	0.003065	0.03994	Downregulated
TXLNB	672.456	434.132	0.647	0.218417	2.96058	0.003071	0.03998	Upregulated
LA16c-380H5.3	15.0286	0.629482	4.109	1.38834	2.95984	0.003078	0.04003	Upregulated
RPS29	344.8	588.158	-0.792	0.267523	-2.95939	0.003082	0.04003	Downregulated
SYNPO2	2007.21	3198.82	-0.733	0.247585	-2.95967	0.00308	0.04003	Downregulated
NUAK1	234.197	391.235	-0.733	0.247794	-2.95675	0.003109	0.0403	Downregulated
SMIM3	68.6028	155.402	-1.286	0.434829	-2.95697	0.003107	0.0403	Downregulated
OLFML2B	1291.02	652.299	0.813	0.275308	2.95195	0.003158	0.04088	Upregulated
PSEN2	775.106	504.472	0.626	0.212085	2.95185	0.003159	0.04088	Upregulated
RECK	137.675	68.613	0.994	0.336813	2.95146	0.003163	0.0409	Upregulated
ACLY	915.654	1398.77	-0.608	0.206061	-2.95016	0.003176	0.04103	Downregulated
DOT1L	480.376	295.696	0.694	0.235343	2.94798	0.003199	0.04129	Upregulated
DGKD	564.963	340.899	0.775	0.262856	2.94742	0.003204	0.04133	Upregulated
DBNDD1	179.451	308.416	-0.794	0.269557	-2.94683	0.00321	0.04134	Downregulated
SLC6A13	43.4658	10.7732	1.913	0.649236	2.94651	0.003214	0.04134	Upregulated
TOMM40	288.574	463.06	-0.687	0.233179	-2.94671	0.003212	0.04134	Downregulated
DDIT4L	185.015	313.325	-0.78	0.264845	-2.9452	0.003227	0.04148	Downregulated
RP11-268J15.5	25.3051	4.5569	2.467	0.83788	2.94448	0.003235	0.04155	Upregulated
PCBP4	369.397	585.398	-0.678	0.230417	-2.9418	0.003263	0.04187	Downregulated
MPDZ	665.549	411.433	0.702	0.238767	2.94097	0.003272	0.04195	Upregulated
FN1	6171.67	3797.88	0.681	0.231475	2.94059	0.003276	0.04196	Upregulated
APOO	39.6307	91.4873	-1.208	0.411293	-2.93756	0.003308	0.04234	Downregulated
VARS2	238.202	129.973	0.845	0.287924	2.93598	0.003325	0.04252	Upregulated
MCM10	13.6197	45.9742	-1.73	0.58944	-2.93498	0.003336	0.04262	Downregulated
BCAT1	903.954	1336.27	-0.599	0.204461	-2.93172	0.003371	0.04303	Downregulated
CNTN5	34.9132	7.09235	2.148	0.732757	2.93097	0.003379	0.04308	Upregulated
TLE3	252.688	142.341	0.811	0.276592	2.93084	0.003381	0.04308	Upregulated
YKT6	508.727	786.386	-0.627	0.214085	-2.92921	0.003398	0.04327	Downregulated
ATP5J	381.871	601.059	-0.646	0.220512	-2.92741	0.003418	0.04345	Downregulated
TIMM23	256.711	417.956	-0.706	0.241028	-2.92739	0.003418	0.04345	Downregulated
LAMTOR5	232.667	391.813	-0.737	0.251704	-2.92659	0.003427	0.04353	Downregulated
KLF5	602.516	383.76	0.642	0.21957	2.92463	0.003449	0.04369	Upregulated
OST4	197.528	333.84	-0.746	0.254876	-2.92496	0.003445	0.04369	Downregulated
STAT2	473.711	289.137	0.684	0.233915	2.92493	0.003445	0.04369	Upregulated
ICOSLG	32.2592	83.1894	-1.635	0.55927	-2.92402	0.003455	0.04371	Downregulated
RPL39	419.111	721.282	-0.806	0.275752	-2.92376	0.003458	0.04371	Downregulated
ZNF785	77.2501	31.0773	1.285	0.439346	2.92395	0.003456	0.04371	Upregulated
SOHLH2	28.7881	4.43065	2.48	0.848652	2.9223	0.003475	0.04387	Upregulated
UQCRB	466.474	724.573	-0.641	0.219396	-2.92131	0.003486	0.04398	Downregulated
SMARCA2	446.774	263.643	0.736	0.252003	2.92057	0.003494	0.04404	Upregulated
PTPRU	146.932	71.3378	1.014	0.347143	2.91959	0.003505	0.04415	Upregulated
UHMK1	286.526	482.091	-0.801	0.274516	-2.91847	0.003518	0.04427	Downregulated
CALCOCO2	207.472	344.665	-0.74	0.253484	-2.9174	0.00353	0.04438	Downregulated
RPS13	962.102	1615.09	-0.736	0.252401	-2.91619	0.003543	0.04452	Downregulated
CSAD	154.656	80.5153	0.952	0.326348	2.91567	0.003549	0.04456	Upregulated
TRIM14	6.57328	31.121	-2.399	0.823999	-2.91157	0.003596	0.04511	Downregulated
ADIPOR1	324.891	512.557	-0.668	0.229436	-2.91047	0.003609	0.04523	Downregulated
AGAP9	67.5612	26.4128	1.375	0.472527	2.90939	0.003621	0.04535	Upregulated
TGFBI	433.303	207.786	0.857	0.29477	2.90899	0.003626	0.04537	Upregulated
LRRC7	23.7986	4.28142	2.527	0.868887	2.90839	0.003633	0.04538	Upregulated
PAFAH1B3	53.8845	113.682	-1.082	0.37182	-2.90867	0.00363	0.04538	Downregulated
ANO5	43.3111	10.4891	1.876	0.645444	2.90576	0.003664	0.04572	Upregulated
NDUFB11	205.044	352.528	-0.774	0.266354	-2.90546	0.003667	0.04573	Downregulated
IFIT1	92.517	204.011	-1.117	0.384468	-2.90473	0.003676	0.0458	Downregulated
MRGPRF	15.8	1.50151	3.453	1.19004	2.90168	0.003712	0.04621	Upregulated
OBSL1	1774.56	1190.71	0.563	0.194173	2.90022	0.003729	0.04639	No Diff.
ASB14	17.1134	2.03495	3.132	1.08044	2.89862	0.003748	0.04659	Upregulated
SNTG1	10.3853	0.198852	4.98	1.71864	2.8978	0.003758	0.04667	Upregulated
RCAN2	120.154	43.06	1.223	0.422245	2.89712	0.003766	0.04673	Upregulated
LSS	716.241	1091.8	-0.599	0.206826	-2.89501	0.003792	0.04701	Downregulated
CEP170B	116.204	218.447	-0.889	0.307278	-2.89453	0.003797	0.04704	Downregulated
UNC5A	14.4835	1.19311	3.954	1.36694	2.89256	0.003821	0.0473	Upregulated
AC004069.3	2.52824	19.9858	-3.007	1.03995	-2.89159	0.003833	0.04732	Downregulated
ARHGAP36	276.977	69.4693	1.278	0.442085	2.89151	0.003834	0.04732	Upregulated
TBC1D17	265.778	156.067	0.767	0.265337	2.89176	0.003831	0.04732	Upregulated
TMA7	224.703	374.845	-0.754	0.260753	-2.89141	0.003835	0.04732	Downregulated
SEMA6D	177.046	94.3458	0.922	0.319067	2.89074	0.003843	0.04738	Upregulated
TNNT2	11088.6	15887.8	-0.518	0.179194	-2.88882	0.003867	0.04763	No Diff.
GNAO1	14.5427	0.603306	4.56	1.57909	2.88802	0.003877	0.04771	Upregulated
RSRP1	280.955	169.507	0.786	0.272209	2.88597	0.003902	0.04799	Upregulated
KATNB1	225.634	374.361	-0.728	0.252222	-2.88528	0.003911	0.04801	Downregulated
PDE4A	33.531	6.81687	2.114	0.732822	2.88529	0.003911	0.04801	Upregulated
CH507-9B2.1	20.3797	62.2914	-1.645	0.570248	-2.8842	0.003924	0.0481	Downregulated
NDRG2	901.257	580.152	0.609	0.211293	2.88435	0.003922	0.0481	Upregulated
PAPPA2	2.88925	19.4424	-3.444	1.19467	-2.88288	0.003941	0.04826	Downregulated
ATP5D	408.832	630.348	-0.622	0.215778	-2.88198	0.003952	0.04832	Downregulated
ZNF37B	73.72	26.6944	1.449	0.502668	2.88225	0.003949	0.04832	Upregulated
ZDHHC22	18.8868	2.05437	3.187	1.10651	2.88063	0.003969	0.04849	Upregulated
FSTL1	1474.84	978.747	0.573	0.19887	2.87956	0.003982	0.04862	No Diff.
C1orf87	0.577851	13.3281	-4.179	1.45178	-2.87846	0.003996	0.04874	Downregulated
HULC	13.6066	1.39196	4.046	1.4056	2.87825	0.003999	0.04874	Upregulated
AHCY	720.483	1089.26	-0.593	0.206214	-2.87768	0.004006	0.04879	Downregulated
CHCHD8	413.756	680.034	-0.694	0.241117	-2.87699	0.004015	0.04882	Downregulated
COX4I1	1219.97	1781.66	-0.544	0.188958	-2.87718	0.004013	0.04882	No Diff.
GHR	46.3431	15.6927	1.643	0.571628	2.87463	0.004045	0.04914	Upregulated
CACNA1C	27.233	5.2328	2.333	0.811651	2.87398	0.004053	0.0492	Upregulated
BAG1	474	758.617	-0.694	0.241702	-2.87311	0.004065	0.0493	Downregulated
MT-ATP8	134.78	260.169	-0.883	0.307842	-2.8674	0.004139	0.05016	No Diff.
PDRG1	143.065	249.022	-0.812	0.283468	-2.86376	0.004187	0.0507	No Diff.
UNC5C	35.7637	7.57615	2.288	0.799425	2.8625	0.004203	0.05086	No Diff.
SNAP91	64.8673	23.3696	1.499	0.523834	2.86209	0.004209	0.05088	No Diff.
SLC14A1	0	9.01181	-5.229	1.82728	-2.86144	0.004217	0.05095	FSHD 2D unique
FGF12	18.8568	2.0873	3.195	1.11774	2.85812	0.004262	0.05144	No Diff.
NENF	56.4493	115.721	-1.118	0.391204	-2.85733	0.004272	0.05145	No Diff.
PARP4	358.033	562.391	-0.658	0.230393	-2.85732	0.004272	0.05145	No Diff.
RP6-170F5.2	23.286	3.60231	2.825	0.98866	2.85785	0.004265	0.05145	No Diff.
PPP1R14C	74.0259	21.9497	1.645	0.576277	2.85429	0.004313	0.0519	No Diff.
SNHG7	109.726	197.083	-0.874	0.306293	-2.85346	0.004325	0.052	No Diff.
RALYL	21.0566	3.43366	2.65	0.929411	2.8512	0.004355	0.05231	No Diff.
RPL19	2523.25	3807.61	-0.61	0.21407	-2.85101	0.004358	0.05231	No Diff.
CENPF	211.331	345.057	-0.816	0.286342	-2.8505	0.004365	0.05233	No Diff.
VMP1	282.446	446.839	-0.662	0.232305	-2.8504	0.004366	0.05233	No Diff.
CDC25A	19.2967	56.0132	-1.515	0.531923	-2.84898	0.004386	0.05252	No Diff.
CR2	11.5054	0	5.042	1.77203	2.84557	0.004433	0.05301	FSHD 3D unique
TMEM141	13.9805	43.1448	-1.837	0.645582	-2.84556	0.004433	0.05301	No Diff.
ADGRB1	36.6506	5.54713	2.254	0.793043	2.84264	0.004474	0.05344	No Diff.
ZNF853	136.372	67.7247	0.975	0.342895	2.84244	0.004477	0.05344	No Diff.
FZD4	298.559	156.361	0.883	0.310765	2.84117	0.004495	0.0536	No Diff.
PAN2	192.374	107.691	0.84	0.295796	2.84102	0.004497	0.0536	No Diff.
PFKP	446.296	153.319	1.076	0.37896	2.84041	0.004506	0.05366	No Diff.
AKT3	184.512	100.01	0.879	0.309532	2.83989	0.004513	0.0537	No Diff.
CLIP3	274.976	154.582	0.798	0.281248	2.83891	0.004527	0.05382	No Diff.
SLC25A5	594.828	903.885	-0.607	0.213882	-2.83755	0.004546	0.05401	No Diff.
TUBG1	191.054	315.962	-0.724	0.255067	-2.83665	0.004559	0.05412	No Diff.
GPSM3	1.30016	15.9226	-3.838	1.35347	-2.83594	0.004569	0.0542	No Diff.
ENDOD1	438.7	678.8	-0.626	0.220757	-2.83458	0.004589	0.05435	No Diff.
TNFRSF1B	4.11742	25.8594	-2.619	0.923862	-2.83466	0.004587	0.05435	No Diff.
LHFPL2	194.802	107.506	0.854	0.301716	2.83026	0.004651	0.05504	No Diff.
STARD10	99.8694	44.8659	1.172	0.414165	2.82977	0.004658	0.05508	No Diff.
CORO2A	1.5169	17.1789	-3.37	1.19239	-2.82612	0.004712	0.05567	No Diff.
BTF3	1462.73	2189.79	-0.58	0.205224	-2.82386	0.004745	0.05602	No Diff.
CEBPB	49.2344	105.253	-1.146	0.405896	-2.82237	0.004767	0.05619	No Diff.
CITED1	43.5091	11.8945	1.8	0.637609	2.82257	0.004764	0.05619	No Diff.
RASGRP1	9.53201	0.198852	4.763	1.68924	2.81942	0.004811	0.05662	No Diff.
TNNT3	21936.7	31115.2	-0.513	0.181871	-2.81948	0.00481	0.05662	No Diff.
FHAD1	20.5055	2.00202	3.132	1.11139	2.81817	0.00483	0.0568	No Diff.
DCLK1	760.945	464.782	0.636	0.225755	2.81744	0.004841	0.05685	No Diff.
GORASP1	232.745	378.861	-0.705	0.250325	-2.81712	0.004846	0.05685	No Diff.
RPS28	600.973	963.134	-0.712	0.252751	-2.81716	0.004845	0.05685	No Diff.
GRHPR	352.898	546.52	-0.638	0.226616	-2.81615	0.00486	0.05694	No Diff.
ST8SIA5	114.315	53.8473	1.046	0.371574	2.81625	0.004859	0.05694	No Diff.
RPL36AL	272.766	458.073	-0.765	0.271822	-2.81424	0.004889	0.05723	No Diff.
TMEM123	250.991	401.115	-0.698	0.248261	-2.81308	0.004907	0.05739	No Diff.
RP11-609N14.4	24.6654	4.5569	2.372	0.843559	2.81182	0.004926	0.05758	No Diff.
PLCXD2	40.2118	91.2617	-1.197	0.426046	-2.81054	0.004946	0.05776	No Diff.
PDLIM1	49.3831	16.0416	1.578	0.561551	2.81022	0.004951	0.05777	No Diff.
CFL1	1452.51	2155.29	-0.564	0.200743	-2.80798	0.004985	0.05813	No Diff.
ADAMTS2	109.669	42.4127	1.154	0.410939	2.80769	0.00499	0.05814	No Diff.
ACACA	347.702	541.49	-0.674	0.240079	-2.80639	0.00501	0.05833	No Diff.
PAPLN	42.655	12.4609	1.764	0.628697	2.8059	0.005018	0.05837	No Diff.
ARL5B	149.245	254.074	-0.775	0.276177	-2.80443	0.00504	0.05856	No Diff.
KRT39	10.7995	0	5.074	1.80948	2.80435	0.005042	0.05856	FSHD 3D unique
RPS9	2483.04	3738.04	-0.621	0.221589	-2.80412	0.005045	0.05856	No Diff.
AP1G2	54.177	19.2051	1.487	0.530288	2.80355	0.005054	0.05857	No Diff.
FRMD3	135.567	230.199	-0.901	0.321571	-2.80334	0.005058	0.05857	No Diff.
PSMB4	458.626	695.376	-0.608	0.216907	-2.80358	0.005054	0.05857	No Diff.
SFRP1	285.121	146.74	0.863	0.30793	2.80271	0.005068	0.05864	No Diff.
FBLIM1	463.995	736.588	-0.672	0.239939	-2.80154	0.005086	0.0588	No Diff.
NACC2	245.968	410.943	-0.728	0.259863	-2.80076	0.005098	0.0589	No Diff.
APOBEC2	916.036	1407.09	-0.573	0.204583	-2.80022	0.005107	0.05891	No Diff.
RP11-329B9.3	8.64876	0	5.267	1.88093	2.80022	0.005107	0.05891	FSHD 3D unique
DMBT1	20.1233	1.59354	3.775	1.34839	2.79969	0.005115	0.05892	No Diff.
ENPP4	205.774	97.2007	1.079	0.385244	2.79989	0.005112	0.05892	No Diff.
VBP1	148.361	257.01	-0.804	0.287371	-2.79933	0.005121	0.05894	No Diff.
MAPK12	84.7086	161.644	-0.938	0.335294	-2.79856	0.005133	0.05903	No Diff.
MRPL54	68.3643	134.894	-1.003	0.358464	-2.79802	0.005142	0.05909	No Diff.
MRPS36	56.3203	114.241	-1.117	0.399302	-2.79746	0.005151	0.0591	No Diff.
TFPI	137.231	239.722	-0.787	0.281381	-2.79769	0.005147	0.0591	No Diff.
USP6	58.7045	20.5089	1.59	0.568916	2.79486	0.005192	0.05953	No Diff.
NADK2	166.819	89.1094	0.891	0.319325	2.79173	0.005243	0.06006	No Diff.
ACAT2	186.822	347.609	-0.85	0.304812	-2.78923	0.005283	0.06048	No Diff.
GCAT	64.4405	126.352	-0.984	0.353224	-2.78693	0.005321	0.06082	No Diff.
RERG	22.5868	6.03959	2.518	0.903407	2.78708	0.005319	0.06082	No Diff.
TSPAN7	158.478	74.1113	0.996	0.357612	2.78452	0.005361	0.06123	No Diff.
PLXDC2	113.81	5.89651	4.407	1.58304	2.78403	0.005369	0.06128	No Diff.
SATB1	517.558	332.257	0.632	0.226902	2.78344	0.005379	0.06134	No Diff.
TNNC2	13073.2	18500.2	-0.492	0.176689	-2.78296	0.005387	0.06139	No Diff.
ACTC1	34146.5	47203.3	-0.512	0.183927	-2.78208	0.005401	0.06151	No Diff.
CTNNB1	2059.72	1425.7	0.525	0.188937	2.77814	0.005467	0.0622	No Diff.
ITPR1	112.576	55.5567	1.046	0.376543	2.77795	0.00547	0.0622	No Diff.
RFPL4AL1	27.0694	2.43265	2.864	1.03106	2.77751	0.005478	0.06224	No Diff.
FDFT1	1006.54	1570.91	-0.605	0.217768	-2.77699	0.005486	0.06226	No Diff.
GRM4	38.6985	10.3607	2.07	0.745328	2.77687	0.005488	0.06226	No Diff.
FZD8	206.957	94.8426	0.94	0.338404	2.77659	0.005493	0.06227	No Diff.
TBC1D1	650.806	426.172	0.616	0.221924	2.77592	0.005505	0.06235	No Diff.
DNAH2	40.1439	7.0252	2.209	0.796198	2.77465	0.005526	0.06253	No Diff.
FAM126A	195.386	323.056	-0.728	0.262364	-2.77452	0.005528	0.06253	No Diff.
SLC5A12	14.5749	1.39871	3.421	1.23338	2.77371	0.005542	0.06264	No Diff.
ZNF469	60.1323	20.9323	1.515	0.546431	2.77209	0.00557	0.0629	No Diff.
MIR100HG	448.364	270.481	0.706	0.254571	2.77147	0.00558	0.06297	No Diff.
CPEB3	48.2988	103.314	-1.122	0.405054	-2.77092	0.00559	0.06299	No Diff.
ZEB1	1172.46	777.97	0.6	0.216608	2.77091	0.00559	0.06299	No Diff.
RP11-377G16.2	3.75603	19.5862	-3.352	1.21129	-2.76708	0.005656	0.06369	No Diff.
FADS3	133.525	250.55	-1.046	0.378073	-2.76607	0.005674	0.0638	No Diff.
TMEFF2	120.015	49.9498	1.114	0.402899	2.76599	0.005675	0.0638	No Diff.
MAD2L1	24.2286	58.3282	-1.468	0.53108	-2.765	0.005692	0.06382	No Diff.
PFDN6	99.0936	180.016	-0.856	0.309705	-2.76448	0.005701	0.06382	No Diff.
STK26	408.276	630.661	-0.681	0.246209	-2.765	0.005692	0.06382	No Diff.
STRIP2	102.031	42.7675	1.201	0.434353	2.76461	0.005699	0.06382	No Diff.
TGFB1	138.126	72.0252	0.971	0.351172	2.76451	0.005701	0.06382	No Diff.
ZNF423	243.272	133.155	0.813	0.294065	2.76501	0.005692	0.06382	No Diff.
MAP6D1	46.9262	15.3805	1.569	0.567573	2.76385	0.005712	0.06389	No Diff.
GAB1	139.711	72.8796	0.925	0.334853	2.76319	0.005724	0.06397	No Diff.
UBE2T	42.6381	92.0132	-1.14	0.41313	-2.7604	0.005773	0.06447	No Diff.
AC096669.3	35.8487	10.1216	1.838	0.666106	2.75907	0.005797	0.06464	No Diff.
HM13	294.925	464.236	-0.656	0.237575	-2.75926	0.005793	0.06464	No Diff.
CD27-AS1	115.685	57.6381	1.044	0.378522	2.75851	0.005807	0.0647	No Diff.
KLHL13	342.574	211.392	0.691	0.250856	2.7547	0.005875	0.06539	No Diff.
PPP2R1B	51.8058	109.89	-1.048	0.380547	-2.75457	0.005877	0.06539	No Diff.
ECHDC2	125.8	60.3603	1.002	0.36403	2.7538	0.005891	0.06544	No Diff.
KLHL21	546.648	816.643	-0.595	0.215936	-2.75387	0.005889	0.06544	No Diff.
SSNA1	217.005	348.06	-0.683	0.248019	-2.75335	0.005899	0.06544	No Diff.
VSIR	43.8688	98.4472	-1.37	0.497563	-2.75353	0.005896	0.06544	No Diff.
SRP14	1017.04	1559.01	-0.62	0.225228	-2.75279	0.005909	0.06551	No Diff.
COPS4	211.077	341.907	-0.725	0.263433	-2.75177	0.005927	0.06566	No Diff.
METAP1	111.734	197.676	-0.822	0.298784	-2.75136	0.005935	0.0657	No Diff.
FBXL7	208.922	119.758	0.796	0.289336	2.74962	0.005967	0.066	No Diff.
STEAP3	77.9058	34.3148	1.187	0.431868	2.74926	0.005973	0.06602	No Diff.
CCND3	457.253	763.282	-0.8	0.291	-2.74755	0.006004	0.06629	No Diff.
PDZD2	15.4548	45.7407	-1.637	0.595763	-2.74721	0.00601	0.06629	No Diff.
SUCLG1	270.849	426.545	-0.647	0.235462	-2.74733	0.006008	0.06629	No Diff.
ESYT1	547.687	830.228	-0.634	0.230765	-2.74604	0.006032	0.06648	No Diff.
RHOB	314.686	496.507	-0.689	0.250973	-2.74424	0.006065	0.0668	No Diff.
EFNA2	14.6871	1.88845	3.345	1.21963	2.74272	0.006093	0.06706	No Diff.
COL22A1	46.0152	6.02882	2.679	0.977123	2.74219	0.006103	0.06707	No Diff.
VAMP3	194.466	316.012	-0.727	0.26512	-2.74226	0.006102	0.06707	No Diff.
RPS6KB2	196.442	328.799	-0.743	0.270934	-2.74177	0.006111	0.06711	No Diff.
ARF6	321.089	489.613	-0.633	0.231126	-2.73681	0.006204	0.06807	No Diff.
MKI67	356.117	544.411	-0.75	0.274031	-2.7364	0.006212	0.06811	No Diff.
SMDT1	141.167	240.395	-0.761	0.278192	-2.73566	0.006225	0.06821	No Diff.
CD276	637.299	418.944	0.619	0.22629	2.73433	0.006251	0.06839	No Diff.
MYOD1	749.985	1130.66	-0.59	0.215869	-2.73437	0.00625	0.06839	No Diff.
SPON2	635.688	408.113	0.621	0.227116	2.73371	0.006263	0.06847	No Diff.
RNF7	441.117	664.568	-0.587	0.21464	-2.73332	0.00627	0.0685	No Diff.
COX8A	20.7972	57.1729	-1.416	0.517996	-2.73271	0.006281	0.06858	No Diff.
FZD6	18.8204	53.594	-1.501	0.549467	-2.73244	0.006287	0.06858	No Diff.
TEF	135.572	68.9233	0.963	0.352313	2.73209	0.006293	0.06861	No Diff.
CLIP2	346.953	526.505	-0.63	0.230442	-2.73178	0.006299	0.06862	No Diff.
BTBD3	225.036	132.543	0.764	0.279617	2.73152	0.006304	0.06863	No Diff.
APOL5	48.8767	16.8289	1.555	0.569376	2.7309	0.006316	0.06868	No Diff.
SLC2A11	62.3755	24.8745	1.325	0.485191	2.73081	0.006318	0.06868	No Diff.
ACADSB	77.6492	144.863	-0.911	0.333591	-2.73053	0.006323	0.06869	No Diff.
NFIB	472.118	268.759	0.733	0.268461	2.72883	0.006356	0.06889	No Diff.
P3H2	313.991	186.875	0.744	0.272514	2.72898	0.006353	0.06889	No Diff.
RASD1	25.982	5.85281	2.191	0.80294	2.72917	0.006349	0.06889	No Diff.
ZNF117	101.8	47.8291	1.057	0.387439	2.72803	0.006371	0.06901	No Diff.
SRRM2	3521.9	2481.41	0.495	0.181607	2.72679	0.006395	0.06922	No Diff.
RGS11	33.7857	7.51623	2.006	0.735807	2.72643	0.006402	0.06924	No Diff.
RPL27A	2410.82	3648.49	-0.615	0.225506	-2.72612	0.006408	0.06926	No Diff.
OSBPL2	263.467	154.415	0.748	0.274575	2.72489	0.006432	0.06947	No Diff.
CPM	11.8861	1.19311	4.089	1.50079	2.72458	0.006438	0.06948	No Diff.
CLOCK	139.849	246.553	-0.9	0.330378	-2.72432	0.006443	0.06949	No Diff.
PTPN14	171.534	297.844	-0.747	0.274303	-2.7236	0.006457	0.06959	No Diff.
ELOVL5	148.839	253.508	-0.804	0.295277	-2.72166	0.006496	0.06992	No Diff.
ENAH	1087.66	708.088	0.592	0.21749	2.72141	0.0065	0.06992	No Diff.
SESTD1	161.85	89.151	0.856	0.314501	2.72132	0.006502	0.06992	No Diff.
ABCA2	282.429	160.138	0.796	0.292856	2.71963	0.006536	0.07013	No Diff.
COX17	51.0706	108.869	-1.072	0.394264	-2.72004	0.006527	0.07013	No Diff.
ST3GAL5	421.31	653.339	-0.657	0.241455	-2.7197	0.006534	0.07013	No Diff.
NOP16	106.955	186.806	-0.825	0.303355	-2.71869	0.006554	0.07028	No Diff.
NTM	77.4653	32.902	1.211	0.445546	2.71847	0.006558	0.07028	No Diff.
PQBP1	214.33	352.873	-0.734	0.270075	-2.71759	0.006576	0.07036	No Diff.
TRIM49B	32.1848	5.77026	2.264	0.83311	2.71776	0.006572	0.07036	No Diff.
ENY2	236.721	381.014	-0.718	0.264398	-2.7147	0.006634	0.07088	No Diff.
STON2	20.8236	3.52296	2.599	0.957437	2.71483	0.006631	0.07088	No Diff.
PITPNC1	49.5831	18.2358	1.494	0.550635	2.71358	0.006656	0.07102	No Diff.
TMEM130	21.0273	3.49679	2.692	0.992003	2.71383	0.006651	0.07102	No Diff.
NPM3	87.2186	159.654	-0.906	0.333989	-2.71233	0.006681	0.07124	No Diff.
WDR1	859.378	1244.53	-0.531	0.195749	-2.71119	0.006704	0.07143	No Diff.
UQCR11	39.9494	87.6441	-1.123	0.414315	-2.70943	0.00674	0.07176	No Diff.
DPH3	213.762	340.402	-0.71	0.262141	-2.70794	0.00677	0.07188	No Diff.
FBXL5	213.663	347.486	-0.692	0.255539	-2.70831	0.006763	0.07188	No Diff.
FLNA	2063.61	3025.17	-0.546	0.20173	-2.708	0.006769	0.07188	No Diff.
RPL9P9	365.075	587.282	-0.853	0.315095	-2.70829	0.006763	0.07188	No Diff.
ITIH5	22.2716	5.47324	2.425	0.895754	2.70765	0.006776	0.0719	No Diff.
AKR1A1	218.194	362.1	-0.716	0.264734	-2.70561	0.006818	0.07209	No Diff.
GAS6	129.869	64.5823	0.95	0.351083	2.70609	0.006808	0.07209	No Diff.
PLS3	312.125	163.709	0.814	0.300886	2.70573	0.006815	0.07209	No Diff.
PSMA7	612.337	902.759	-0.557	0.205832	-2.70564	0.006817	0.07209	No Diff.
S100A16	138.598	238.244	-0.915	0.338366	-2.70562	0.006818	0.07209	No Diff.
SPTLC2	101.908	183.328	-0.844	0.312094	-2.70372	0.006857	0.07245	No Diff.
STK32A	14.6379	0.301653	4.315	1.59629	2.70334	0.006865	0.07248	No Diff.
RUVBL2	283.384	439.812	-0.661	0.244647	-2.70256	0.006881	0.0726	No Diff.
NBPF20	43.6931	15.34	1.58	0.58464	2.70196	0.006893	0.07268	No Diff.
NBPF8P	136.618	70.93	0.932	0.344859	2.70118	0.006909	0.0728	No Diff.
NEDD8	15.4975	45.2985	-1.652	0.612148	-2.69889	0.006957	0.07325	No Diff.
MAST2	858.813	518.723	0.662	0.245168	2.69832	0.006969	0.07327	No Diff.
XIRP2	1852.77	1200.57	0.626	0.23209	2.69857	0.006964	0.07327	No Diff.
FAM195A	68.6752	131.358	-1.022	0.378761	-2.69752	0.006986	0.0734	No Diff.
LRMP	12.8711	1.10381	3.662	1.35904	2.69475	0.007044	0.07396	No Diff.
GGT5	11.236	37.2197	-1.716	0.637129	-2.69356	0.007069	0.07408	No Diff.
RP11-811O14.1	1.58909	14.9626	-3.599	1.33608	-2.69393	0.007062	0.07408	No Diff.
TBCA	333.716	523.179	-0.65	0.241255	-2.69326	0.007076	0.07408	No Diff.
TK1	32.6799	74.0587	-1.24	0.46048	-2.69333	0.007074	0.07408	No Diff.
RPS5	2246.96	3340.93	-0.603	0.223885	-2.6924	0.007094	0.07422	No Diff.
PARK7	899.103	1315.1	-0.54	0.200899	-2.69019	0.007141	0.07467	No Diff.
CCL2	31.5734	81.4286	-1.263	0.469763	-2.68842	0.007179	0.07497	No Diff.
RPS25	1501.29	2236.29	-0.61	0.227087	-2.68838	0.00718	0.07497	No Diff.
RBMS3	178.59	100.334	0.82	0.305142	2.68746	0.0072	0.07512	No Diff.
COPE	116.368	202.641	-0.795	0.296326	-2.68383	0.007279	0.07589	No Diff.
RASAL2	221.336	131.472	0.757	0.282173	2.6835	0.007286	0.07591	No Diff.
RPL41P1	117.022	204.925	-0.837	0.31186	-2.68258	0.007306	0.07607	No Diff.
EIF3K	579.484	855.553	-0.566	0.211342	-2.67993	0.007364	0.07662	No Diff.
FAM193B	267.006	153.937	0.741	0.276714	2.67883	0.007388	0.07677	No Diff.
TMEM126A	50.5544	103.912	-1.086	0.405211	-2.67892	0.007386	0.07677	No Diff.
PDHB	467.877	698.971	-0.583	0.21763	-2.67751	0.007417	0.077	No Diff.
VDAC2	687.494	997.162	-0.581	0.217123	-2.67734	0.007421	0.077	No Diff.
DCTPP1	70.6792	134.735	-0.925	0.345619	-2.67668	0.007435	0.0771	No Diff.
RP11-64B16.2	31.9548	8.46277	1.883	0.703953	2.675	0.007473	0.07744	No Diff.
ACVR1C	115.432	58.752	0.976	0.365135	2.67327	0.007511	0.07773	No Diff.
STK10	163.382	288.007	-0.804	0.300682	-2.6734	0.007509	0.07773	No Diff.
ABCC4	28.3227	70.2015	-1.274	0.476664	-2.67263	0.007526	0.07782	No Diff.
DHRS11	22.2581	59.0194	-1.422	0.532132	-2.67242	0.007531	0.07782	No Diff.
DOCK10	78.8979	155.785	-0.91	0.340625	-2.67111	0.00756	0.07805	No Diff.
NAV3	604.535	405.281	0.585	0.219172	2.67094	0.007564	0.07805	No Diff.
PXDNL	27.5311	5.91191	2.168	0.811911	2.67076	0.007568	0.07805	No Diff.
C1QTNF2	49.3898	18.4405	1.424	0.53321	2.6702	0.007581	0.07812	No Diff.
HPCAL1	47.2014	97.2301	-1.281	0.479753	-2.66989	0.007588	0.07814	No Diff.
ATP2B4	225.656	120.739	0.865	0.324057	2.66925	0.007602	0.07824	No Diff.
AK1	414.317	634.584	-0.602	0.225536	-2.66893	0.007609	0.07826	No Diff.
SPIDR	448.642	290.015	0.625	0.234435	2.66663	0.007662	0.07874	No Diff.
GTF3C6	182.857	297.457	-0.698	0.261877	-2.66552	0.007687	0.07889	No Diff.
RP11-366M4.8	16.0299	2.0282	2.896	1.08625	2.66566	0.007684	0.07889	No Diff.
KMT2C	547.978	366.054	0.601	0.225531	2.66528	0.007692	0.0789	No Diff.
SH3RF3	81.0836	36.3599	1.209	0.453831	2.66493	0.007701	0.07893	No Diff.
ZNF160	139.671	75.1778	0.892	0.334881	2.66462	0.007708	0.07895	No Diff.
CCDC85B	176.434	289.26	-0.708	0.265583	-2.66433	0.007714	0.07896	No Diff.
SLC6A9	12.9532	39.3798	-1.687	0.633313	-2.66326	0.007739	0.07916	No Diff.
ACAP3	627.518	422.819	0.571	0.214297	2.6629	0.007747	0.07919	No Diff.
VDAC3	721.381	1055.91	-0.541	0.203077	-2.66256	0.007755	0.07921	No Diff.
MRPL51	207.441	337.096	-0.687	0.257979	-2.6614	0.007782	0.07943	No Diff.
ART3	24.9741	4.59657	2.304	0.865997	2.66058	0.007801	0.07957	No Diff.
TIMM13	355.781	583.714	-0.694	0.260865	-2.65927	0.007831	0.07983	No Diff.
RP11-274B21.9	13.9941	1.69362	3.37	1.26803	2.65789	0.007863	0.0801	No Diff.
BID	78.9862	146.506	-0.877	0.330103	-2.65664	0.007892	0.08033	No Diff.
C12orf75	63.5532	116.502	-1.088	0.409682	-2.6565	0.007896	0.08033	No Diff.
GAB2	186.738	106.838	0.797	0.300379	2.65459	0.007941	0.08073	No Diff.
TMOD3	91.0492	170.282	-0.874	0.329469	-2.65321	0.007973	0.081	No Diff.
CYP2W1	1.12621	14.0099	-3.514	1.32539	-2.65149	0.008014	0.08125	No Diff.
OTUD1	41.4926	96.0042	-1.143	0.430937	-2.65159	0.008011	0.08125	No Diff.
RP11-274B21.2	49.1236	17.6211	1.483	0.559091	2.6519	0.008004	0.08125	No Diff.
APLP1	52.9121	18.8828	1.412	0.532783	2.64999	0.008049	0.08156	No Diff.
RNF130	225.352	135.133	0.746	0.281579	2.64827	0.008091	0.08192	No Diff.
ACTB	3390.28	4992.13	-0.579	0.218819	-2.64755	0.008108	0.08201	No Diff.
CLIP4	251.48	149.569	0.758	0.286292	2.64724	0.008115	0.08201	No Diff.
PSMB5	555.865	816.387	-0.569	0.215073	-2.64721	0.008116	0.08201	No Diff.
PSMB7	455.588	676.125	-0.568	0.214755	-2.64697	0.008122	0.08202	No Diff.
TFF3	0.794591	12.456	-3.752	1.41823	-2.6458	0.00815	0.08223	No Diff.
ZNF219	214.169	127.376	0.747	0.28238	2.64565	0.008153	0.08223	No Diff.
FMO1	53.0743	16.4717	1.677	0.634141	2.64519	0.008164	0.08228	No Diff.
ARL6IP5	885.251	1254.86	-0.59	0.222981	-2.64471	0.008176	0.08234	No Diff.
LXN	2.67261	17.8461	-2.994	1.1324	-2.64361	0.008203	0.08256	No Diff.
SHROOM3	211.355	119.095	0.8	0.302699	2.64272	0.008224	0.08272	No Diff.
CMTM7	34.256	76.2012	-1.172	0.443784	-2.64192	0.008244	0.08285	No Diff.
PSMA5	301.55	458.898	-0.613	0.232131	-2.64172	0.008249	0.08285	No Diff.
CCT7	1391.97	1968.6	-0.498	0.188544	-2.64149	0.008254	0.08286	No Diff.
RP11-295K3.1	15.022	1.72654	3.096	1.17209	2.64119	0.008261	0.08287	No Diff.
CTD-3252C9.4	45.4525	16.7866	1.524	0.5774	2.63956	0.008301	0.08317	No Diff.
SLN	1352.12	684.627	0.779	0.295076	2.63952	0.008302	0.08317	No Diff.
ZNF793	43.7028	15.4852	1.5	0.568467	2.63876	0.008321	0.0833	No Diff.
MAP3K7CL	530.544	323.348	0.654	0.247922	2.63784	0.008344	0.08342	No Diff.
TAB3	149.741	82.6808	0.86	0.326105	2.63784	0.008344	0.08342	No Diff.
ADAMTS14	374.883	589.035	-0.678	0.25711	-2.63637	0.00838	0.08373	No Diff.
APOBEC3B	0.866776	12.3735	-3.832	1.45391	-2.6354	0.008404	0.08391	No Diff.
MEGF6	27.3973	71.516	-1.246	0.473133	-2.63447	0.008427	0.08403	No Diff.
PCNA	118.828	203.575	-0.782	0.29686	-2.63446	0.008427	0.08403	No Diff.
ZCCHC14	241.822	147.707	0.726	0.275618	2.63364	0.008447	0.08418	No Diff.
ECM1	34.5536	72.7816	-1.491	0.566464	-2.63296	0.008464	0.08424	No Diff.
PRUNE	169.161	95.9244	0.813	0.30886	2.63314	0.00846	0.08424	No Diff.
C1QBP	336.131	524.97	-0.662	0.251767	-2.63069	0.008521	0.08474	No Diff.
NPTXR	51.1073	18.841	1.415	0.538149	2.63002	0.008538	0.0848	No Diff.
PARM1	685.667	1084.39	-0.587	0.223012	-2.63003	0.008538	0.0848	No Diff.
KCNJ11	51.9337	19.1836	1.407	0.535294	2.62895	0.008565	0.08501	No Diff.
VPS13C	203.615	329.028	-0.688	0.261877	-2.62868	0.008572	0.08502	No Diff.
ZNF69	18.4992	4.20752	2.679	1.01941	2.62848	0.008577	0.08502	No Diff.
SH2B3	191.842	323.447	-0.788	0.300327	-2.62538	0.008655	0.08574	No Diff.
GATSL2	65.8037	28.959	1.233	0.469669	2.62446	0.008679	0.08586	No Diff.
MTUS1	44.2834	97.6708	-1.081	0.411733	-2.62466	0.008674	0.08586	No Diff.
TATDN1	59.6525	114.451	-0.983	0.374583	-2.62368	0.008698	0.086	No Diff.
URM1	250.286	389.098	-0.637	0.242719	-2.6234	0.008706	0.08601	No Diff.
LRPPRC	752.809	1098.11	-0.555	0.21152	-2.62247	0.008729	0.08615	No Diff.
TOP2A	244.858	394.048	-0.733	0.279491	-2.62242	0.008731	0.08615	No Diff.
NDUFB10	325.763	494.115	-0.628	0.239729	-2.62169	0.00875	0.08628	No Diff.
RPS4X	2754.59	4076.6	-0.561	0.213976	-2.6211	0.008765	0.08637	No Diff.
RP11-701H24.2	166.306	77.1462	1.016	0.387708	2.61975	0.0088	0.08666	No Diff.
GNL3	356.417	539.589	-0.591	0.225584	-2.61879	0.008824	0.08684	No Diff.
C1QTNF3	76.8862	23.4591	1.391	0.531432	2.6179	0.008847	0.08701	No Diff.
SBSPON	31.321	9.12245	1.908	0.728817	2.61765	0.008854	0.08702	No Diff.
GJA1	94.3783	165.903	-0.855	0.326542	-2.61713	0.008867	0.08704	No Diff.
MAN1A1	84.5741	41.3725	1.087	0.415316	2.61725	0.008864	0.08704	No Diff.
MT-ND3	869.574	1240.45	-0.512	0.195523	-2.61664	0.00888	0.08711	No Diff.
ARHGAP20	27.2496	5.69363	2.107	0.805664	2.61535	0.008914	0.08721	No Diff.
CEACAM16	12.0439	36.0355	-1.806	0.69058	-2.61544	0.008911	0.08721	No Diff.
HES6	562.735	342.295	0.663	0.253654	2.61571	0.008904	0.08721	No Diff.
ZNF471	71.5354	31.0479	1.176	0.449686	2.616	0.008897	0.08721	No Diff.
UACA	563.512	379.682	0.576	0.220182	2.61376	0.008955	0.08756	No Diff.
THOP1	291.025	445.911	-0.618	0.236534	-2.61284	0.008979	0.08774	No Diff.
STC2	431.219	743.34	-0.86	0.329043	-2.61249	0.008989	0.08777	No Diff.
ATPIF1	168.206	272.049	-0.708	0.270959	-2.61176	0.009008	0.08786	No Diff.
CTD-2281M20.1	11.006	1.19311	3.978	1.52303	2.61172	0.009009	0.08786	No Diff.
PKHD1	196.394	113.62	0.776	0.297326	2.61071	0.009035	0.08795	No Diff.
PRAMEF1	27.5122	6.52197	1.997	0.764917	2.61079	0.009033	0.08795	No Diff.
SAMD1	171.971	95.3003	0.849	0.325188	2.61083	0.009032	0.08795	No Diff.
TMEM159	51.0771	104.538	-1.091	0.418047	-2.61001	0.009054	0.08807	No Diff.
NDUFA4	487.336	756.866	-0.593	0.227112	-2.60908	0.009079	0.08825	No Diff.
FAM155A	34.1542	10.8196	1.708	0.65455	2.60875	0.009087	0.08828	No Diff.
ARMCX6	270.249	416.25	-0.62	0.237778	-2.60714	0.00913	0.08864	No Diff.
EXPH5	63.1567	26.4324	1.284	0.492514	2.60616	0.009156	0.08884	No Diff.
BOD1L1	760.018	517.641	0.585	0.22444	2.60529	0.00918	0.08901	No Diff.
APOL6	6.85913	27.6987	-2	0.768048	-2.60356	0.009226	0.08931	No Diff.
NBPF12	158.714	73.0346	0.963	0.369961	2.60345	0.009229	0.08931	No Diff.
TTL	820.329	546.429	0.568	0.218177	2.6037	0.009222	0.08931	No Diff.
MUSK	434.166	670.988	-0.703	0.270102	-2.60294	0.009243	0.08939	No Diff.
TMEM93	94.562	167.538	-0.843	0.323782	-2.60269	0.009249	0.08939	No Diff.
MED12L	51.0755	12.3378	1.687	0.648556	2.60144	0.009283	0.08966	No Diff.
MALAT1	6070.59	3966.09	0.711	0.273442	2.60103	0.009295	0.08971	No Diff.
SNRPD2	415.932	621.334	-0.575	0.220941	-2.60063	0.009305	0.08976	No Diff.
CSNK1D	685.161	991.615	-0.529	0.203655	-2.59819	0.009372	0.09034	No Diff.
ZFP36L1	1012.83	705.628	0.52	0.200339	2.59749	0.009391	0.09047	No Diff.
SLC16A10	60.3794	24.263	1.474	0.567773	2.59624	0.009425	0.09074	No Diff.
ALDH3B1	20.8724	54.1024	-1.441	0.555626	-2.59324	0.009508	0.09148	No Diff.
CCT2	982.108	1410.09	-0.52	0.200687	-2.59259	0.009526	0.09159	No Diff.
GRIN3A	15.6362	0.629482	3.577	1.3801	2.59215	0.009538	0.09165	No Diff.
DSEL	136.487	71.1589	0.904	0.348823	2.59179	0.009548	0.09169	No Diff.
CYLD	547.156	337.995	0.671	0.259044	2.591	0.00957	0.09179	No Diff.
KIF2A	380.767	245.692	0.627	0.242021	2.59098	0.00957	0.09179	No Diff.
MRPL47	91.0887	161.31	-0.818	0.315562	-2.59063	0.00958	0.09182	No Diff.
CCDC64	69.8884	29.572	1.242	0.479418	2.58983	0.009602	0.09192	No Diff.
RP11-432M8.9	59.8475	23.3819	1.383	0.534146	2.59	0.009597	0.09192	No Diff.
RP11-349A22.5	165.46	90.9931	0.839	0.324152	2.58825	0.009646	0.09228	No Diff.
ALDH1A2	124.224	53.1345	1.089	0.420898	2.58802	0.009653	0.09229	No Diff.
XYLT1	40.4328	11.2475	1.676	0.647903	2.58728	0.009674	0.09237	No Diff.
ZNF592	478.956	314.729	0.605	0.23381	2.58738	0.009671	0.09237	No Diff.
HIST1H2AC	287.368	437.644	-0.608	0.235002	-2.58614	0.009706	0.09261	No Diff.
ZBTB47	492.207	316.03	0.635	0.245728	2.58593	0.009712	0.09261	No Diff.
PPP1R35	39.6703	83.7005	-1.113	0.430888	-2.58341	0.009783	0.09323	No Diff.
RPUSD3	111.035	188.747	-0.768	0.297499	-2.58313	0.009791	0.09325	No Diff.
MAT2A	880.731	1254.59	-0.507	0.196449	-2.58092	0.009854	0.09379	No Diff.
ABCA10	21.7004	2.39972	2.741	1.06247	2.57987	0.009884	0.09397	No Diff.
CCT4	680.191	977.763	-0.522	0.20245	-2.57983	0.009885	0.09397	No Diff.
FAU	246.108	385.449	-0.665	0.257719	-2.5791	0.009906	0.09411	No Diff.
BCL11B	14.2833	1.32884	3.203	1.24233	2.57831	0.009929	0.09427	No Diff.
ATP5A1	2162.23	2989.8	-0.47	0.182156	-2.5777	0.009946	0.09432	No Diff.
FDPS	825.026	1186.5	-0.525	0.203758	-2.57767	0.009947	0.09432	No Diff.
PXN	1725.73	1233.34	0.488	0.189499	2.57664	0.009977	0.09454	No Diff.
RF00019	67.9351	26.6542	1.269	0.492486	2.57639	0.009984	0.09455	No Diff.
ZNF665	11.3379	1.19311	3.806	1.47841	2.5745	0.01004	0.09501	No Diff.
DPP3	160.024	263.695	-0.724	0.281411	-2.57172	0.01012	0.09571	No Diff.
GXYLT2	329.998	191.87	0.774	0.301164	2.57137	0.01013	0.09575	No Diff.
NBPF11	105.012	49.3958	1.05	0.408349	2.57029	0.01016	0.09593	No Diff.
TMEM26	20.3444	2.69463	2.735	1.06418	2.57036	0.01016	0.09593	No Diff.
PSMA3	150.036	246.1	-0.739	0.287607	-2.56911	0.0102	0.0962	No Diff.
ALDH1B1	307.357	467.494	-0.621	0.241917	-2.56774	0.01024	0.09635	No Diff.
PAPPA	0.433388	16.1866	-3.508	1.36619	-2.56771	0.01024	0.09635	No Diff.
SASH1	743.359	503.676	0.579	0.22564	2.56812	0.01023	0.09635	No Diff.
SYT6	20.4949	55.1692	-1.427	0.555627	-2.56795	0.01023	0.09635	No Diff.
AP2S1	199.253	324.783	-0.73	0.284416	-2.56707	0.01026	0.09638	No Diff.
MRS2	133.345	220.549	-0.755	0.293935	-2.56734	0.01025	0.09638	No Diff.
PPM1E	233.919	138.411	0.792	0.308734	2.56692	0.01026	0.09638	No Diff.
CBLB	238.211	145.763	0.72	0.280415	2.56635	0.01028	0.09649	No Diff.
AOX1	9.43024	0.397704	4.211	1.64142	2.56575	0.0103	0.09653	No Diff.
CHCHD1	73.7915	137.368	-0.886	0.345445	-2.56596	0.01029	0.09653	No Diff.
KLF13	167.541	274.09	-0.707	0.275761	-2.56401	0.01035	0.09696	No Diff.
RP11-752D24.2	11.6693	1.12999	3.349	1.3086	2.55936	0.01049	0.0982	No Diff.
PPP1R13L	35.7268	9.66938	1.761	0.688119	2.55878	0.0105	0.0983	No Diff.
STARD3NL	133.12	219.262	-0.722	0.282157	-2.55774	0.01054	0.09854	No Diff.
DEGS1	115.974	195.863	-0.752	0.294028	-2.55636	0.01058	0.09884	No Diff.
PSMD8	600.261	860.699	-0.559	0.218693	-2.55624	0.01058	0.09884	No Diff.
EEF2	15863.5	21772.4	-0.46	0.179912	-2.55572	0.0106	0.09893	No Diff.
HINT2	45.6691	92.5639	-1.017	0.397985	-2.55478	0.01063	0.09913	No Diff.
CRIM1	103.03	209.364	-0.994	0.388963	-2.55429	0.01064	0.09915	No Diff.
MYEOV2	144.081	248.237	-0.767	0.300339	-2.55434	0.01064	0.09915	No Diff.
EYS	8.38933	0.198852	4.552	1.78288	2.55337	0.01067	0.09935	No Diff.
IL6ST	284.607	449.545	-0.66	0.258372	-2.5526	0.01069	0.09945	No Diff.
RGAG1	31.0513	9.23875	1.761	0.68994	2.55272	0.01069	0.09945	No Diff.
DRD4	11.1799	0.931135	3.581	1.40451	2.54999	0.01077	0.1001	No Diff.
KLHL31	706.177	1012.36	-0.516	0.20249	-2.55001	0.01077	0.1001	No Diff.
SEMA5B	15.1695	1.22604	3.421	1.34207	2.54922	0.0108	0.1002	No Diff.
TSPAN13	356.199	537.555	-0.581	0.22794	-2.54901	0.0108	0.1002	No Diff.
RP11-95H3.1	10.6287	0.500505	4.003	1.57119	2.54792	0.01084	0.1005	No Diff.
ZNF236	115.121	60.7594	0.912	0.358021	2.5469	0.01087	0.1007	No Diff.
AC073115.5	9.66	0.629482	4.009	1.57507	2.54518	0.01092	0.101	No Diff.
BPHL	130.204	221.057	-0.738	0.289999	-2.54502	0.01093	0.101	No Diff.
MRPL57	117.202	200.63	-0.768	0.301546	-2.54547	0.01091	0.101	No Diff.
NBPF15	256.794	154.261	0.696	0.273555	2.54497	0.01093	0.101	No Diff.
ORAI1	179.495	288.599	-0.672	0.26409	-2.54457	0.01094	0.101	No Diff.
PHKG1	142.913	245.976	-0.792	0.310989	-2.5458	0.0109	0.101	No Diff.
AC004987.7	26.0968	7.60423	1.932	0.759709	2.54259	0.011	0.1013	No Diff.
CD34	47.2653	18.7247	1.397	0.549291	2.54257	0.011	0.1013	No Diff.
GADD45GIP1	268.543	419.06	-0.645	0.253688	-2.54236	0.01101	0.1013	No Diff.
KLC4	200.267	115.888	0.797	0.313317	2.54279	0.011	0.1013	No Diff.
SRSF2	402.214	595.567	-0.589	0.231518	-2.54354	0.01097	0.1013	No Diff.
DPYSL4	219.29	115.712	0.822	0.323194	2.54193	0.01102	0.1014	No Diff.
GRHL1	10.2674	1.20661	4.114	1.61905	2.54121	0.01105	0.1014	No Diff.
MIR22HG	277.564	427.676	-0.633	0.249203	-2.5419	0.01103	0.1014	No Diff.
NFASC	37.0925	11.1641	1.69	0.664889	2.5415	0.01104	0.1014	No Diff.
SRI	115.948	201.511	-0.778	0.306113	-2.54106	0.01105	0.1014	No Diff.
ATP5O	18.8141	46.0584	-1.466	0.577292	-2.54021	0.01108	0.1015	No Diff.
C9orf3	104.229	179.923	-0.815	0.320665	-2.54004	0.01108	0.1015	No Diff.
HSBP1	317.919	485.441	-0.608	0.239143	-2.54068	0.01106	0.1015	No Diff.
STK36	164.853	90.4399	0.812	0.319961	2.53883	0.01112	0.1018	No Diff.
SLC44A1	161.905	86.1467	0.852	0.335542	2.53833	0.01114	0.1019	No Diff.
JDP2	137.833	72.0291	0.886	0.34904	2.53767	0.01116	0.102	No Diff.
XK	7.04946	27.1849	-2.009	0.7919	-2.53747	0.01117	0.102	No Diff.
PCYOX1	333.602	497.229	-0.576	0.227219	-2.53717	0.01118	0.1021	No Diff.
ABLIM2	70.6875	31.72	1.156	0.45593	2.53635	0.0112	0.1022	No Diff.
BUD31	186.807	293.374	-0.66	0.260345	-2.53662	0.01119	0.1022	No Diff.
MRPS21	243.486	374.386	-0.617	0.243323	-2.5358	0.01122	0.1023	No Diff.
PHEX	16.9658	2.16392	2.738	1.08002	2.53525	0.01124	0.1023	No Diff.
SLC25A27	38.725	13.4214	1.561	0.615662	2.53532	0.01123	0.1023	No Diff.
CARF	78.3525	37.3534	1.135	0.447749	2.53441	0.01126	0.1025	No Diff.
AHCYL1	505.613	306.829	0.665	0.26259	2.53339	0.0113	0.1027	No Diff.
ATOH8	41.2669	12.714	1.552	0.612751	2.53318	0.0113	0.1027	No Diff.
CACNB4	12.5363	1.19986	3.352	1.32359	2.53286	0.01131	0.1028	No Diff.
PIP5KL1	9.99162	0.603306	4.291	1.69462	2.53209	0.01134	0.1028	No Diff.
RAPSN	770.402	536.26	0.527	0.208031	2.53266	0.01132	0.1028	No Diff.
STMN3	51.1685	99.9418	-1.02	0.402931	-2.53216	0.01134	0.1028	No Diff.
TMEM63A	116.414	62.0022	0.911	0.360017	2.53157	0.01136	0.1029	No Diff.
ASB8	325.251	208.89	0.639	0.252468	2.53101	0.01137	0.103	No Diff.
ARHGAP22	17.691	47.6758	-1.454	0.574721	-2.52958	0.01142	0.1033	No Diff.
DOCK5	14.1516	39.8172	-1.573	0.62189	-2.52898	0.01144	0.1033	No Diff.
FARSA	302.868	461.995	-0.618	0.244522	-2.52882	0.01144	0.1033	No Diff.
MAS1	46.637	102.621	-1.18	0.466643	-2.52884	0.01144	0.1033	No Diff.
NOSIP	283.088	432.559	-0.606	0.23961	-2.52933	0.01143	0.1033	No Diff.
PSMD14	274.697	416.856	-0.612	0.242014	-2.52981	0.01141	0.1033	No Diff.
CHCHD10	222.016	339.149	-0.632	0.250028	-2.52806	0.01147	0.1034	No Diff.
BNIPL	9.37425	1.72252	4.12	1.63057	2.52701	0.0115	0.1036	No Diff.
WDSUB1	11.8857	34.7625	-1.821	0.720706	-2.52711	0.0115	0.1036	No Diff.
KANSL1L	127.493	67.5158	0.908	0.35958	2.52494	0.01157	0.1041	No Diff.
RPS15A	134.501	229.678	-0.798	0.315911	-2.52508	0.01157	0.1041	No Diff.
GLRX	161.719	251.572	-0.773	0.306297	-2.52331	0.01163	0.1045	No Diff.
RP3-331H24.6	1.1557	13.6424	-3.635	1.44093	-2.52281	0.01164	0.1046	No Diff.
PANX2	7.92953	0.301653	4.676	1.85499	2.52082	0.01171	0.1051	No Diff.
COBL	769.02	515.785	0.567	0.224775	2.52054	0.01172	0.1052	No Diff.
APEX1	849.84	1223.3	-0.574	0.22807	-2.51814	0.0118	0.1057	No Diff.
EDF1	669.195	965.394	-0.531	0.211077	-2.51781	0.01181	0.1057	No Diff.
NDUFS3	296.389	444.846	-0.589	0.233922	-2.51793	0.0118	0.1057	No Diff.
PGAM2	160.97	278.938	-0.757	0.300674	-2.51807	0.0118	0.1057	No Diff.
PCCB	166.531	264.153	-0.677	0.268883	-2.51736	0.01182	0.1058	No Diff.
ABTB1	121.49	65.591	0.897	0.356387	2.51569	0.01188	0.1062	No Diff.
TPI1	3235.89	4364.36	-0.474	0.18838	-2.5152	0.0119	0.1063	No Diff.
CORO2B	39.864	83.5521	-1.063	0.422869	-2.51357	0.01195	0.1067	No Diff.
OGDH	988.837	1408.3	-0.527	0.20979	-2.51352	0.01195	0.1067	No Diff.
TUFT1	60.6316	115.891	-0.925	0.36834	-2.51252	0.01199	0.1069	No Diff.
UBE2K	284.064	432.524	-0.618	0.245945	-2.51256	0.01199	0.1069	No Diff.
COX6C	182.762	286.977	-0.658	0.262042	-2.51157	0.01202	0.107	No Diff.
PPL	9.25909	32.343	-1.851	0.73676	-2.512	0.012	0.107	No Diff.
RP11-736K20.4	19.7728	4.18537	2.281	0.908032	2.51179	0.01201	0.107	No Diff.
CCNH	42.5496	86.9167	-1.049	0.417703	-2.51025	0.01206	0.1072	No Diff.
GYS1	925.256	1330.06	-0.534	0.212534	-2.51025	0.01206	0.1072	No Diff.
ITGAX	9.11463	0.86126	4.423	1.76181	2.5107	0.01205	0.1072	No Diff.
KREMEN2	202.008	66.7587	1.135	0.452123	2.50966	0.01208	0.1072	No Diff.
PER1	163.226	81.442	0.916	0.364845	2.50965	0.01209	0.1072	No Diff.
UBE2M	283.061	424.031	-0.585	0.233255	-2.50928	0.0121	0.1072	No Diff.
VAT1L	17.0214	1.10381	3.281	1.30736	2.50926	0.0121	0.1072	No Diff.
AIMP2	158.947	255.002	-0.702	0.279964	-2.50886	0.01211	0.1073	No Diff.
C14orf156	74.7809	141.198	-0.944	0.376709	-2.50648	0.01219	0.108	No Diff.
FOXS1	8.86532	0.301653	4.526	1.80582	2.50614	0.01221	0.108	No Diff.
PRDM11	159.907	91.5977	0.796	0.317782	2.50465	0.01226	0.1083	No Diff.
WDR43	159.516	254.353	-0.676	0.26988	-2.50501	0.01224	0.1083	No Diff.
ZNF692	144.699	82.2693	0.811	0.323902	2.50363	0.01229	0.1086	No Diff.
CIC	554.132	377.595	0.555	0.22172	2.50209	0.01235	0.109	No Diff.
MAP2	36.584	13.4363	1.667	0.666603	2.50138	0.01237	0.1091	No Diff.
TCFL5	23.5582	57.6536	-1.36	0.544103	-2.49954	0.01244	0.1096	No Diff.
AIG1	116.379	192.3	-0.818	0.327844	-2.49637	0.01255	0.1104	No Diff.
ST6GALNAC5	29.5417	5.64721	2.101	0.84163	2.49686	0.01253	0.1104	No Diff.
VDAC1	985.839	1373.78	-0.492	0.197264	-2.49642	0.01255	0.1104	No Diff.
PRAMEF18	9.5747	0.596556	4.011	1.60731	2.49555	0.01258	0.1106	No Diff.
SNHG3	47.7973	90.9923	-1.012	0.405756	-2.49522	0.01259	0.1107	No Diff.
ANAPC11	241	368.322	-0.612	0.2454	-2.49419	0.01262	0.1109	No Diff.
SEMA3D	306.586	193.163	0.648	0.259713	2.49427	0.01262	0.1109	No Diff.
ZNF224	101.511	52.7049	0.934	0.374423	2.49332	0.01266	0.1111	No Diff.
ACOX2	38.7056	12.7013	1.574	0.631777	2.49141	0.01272	0.1115	No Diff.
SPHK2	85.1202	147.904	-0.808	0.324448	-2.49139	0.01272	0.1115	No Diff.
AC005329.7	61.2928	25.1821	1.221	0.490112	2.49106	0.01274	0.1116	No Diff.
FKBP3	514.871	769.281	-0.552	0.221811	-2.48918	0.0128	0.112	No Diff.
SF3B5	200.149	315.812	-0.664	0.266695	-2.48932	0.0128	0.112	No Diff.
PRAMEF15	17.8655	2.56163	2.572	1.03348	2.48848	0.01283	0.1122	No Diff.
RP5-1074L1.4	22.8199	5.74599	2.04	0.819924	2.48761	0.01286	0.1124	No Diff.
SAMD4B	422.021	283.077	0.581	0.233496	2.48721	0.01288	0.1125	No Diff.
SPPL2B	186.659	108.763	0.753	0.30282	2.48698	0.01288	0.1125	No Diff.
KPNB1	1542.56	2144.1	-0.478	0.192417	-2.4864	0.0129	0.1126	No Diff.
NPM1	2420.24	3401.4	-0.511	0.205804	-2.48413	0.01299	0.1132	No Diff.
DCDC2	0.866776	11.3792	-3.682	1.48288	-2.4833	0.01302	0.1133	No Diff.
SPOCK1	49.3689	18.9567	1.342	0.540389	2.48369	0.013	0.1133	No Diff.
STX16	337.186	219.737	0.613	0.246986	2.48374	0.013	0.1133	No Diff.
MARK4	371.392	246.086	0.596	0.240223	2.48176	0.01307	0.1137	No Diff.
MACROD2	58.7499	24.1283	1.228	0.494899	2.48127	0.01309	0.1138	No Diff.
ANGPTL1	161.842	84.3328	0.902	0.363668	2.48046	0.01312	0.114	No Diff.
NOTUM	13.1273	1.72654	2.967	1.19641	2.48025	0.01313	0.114	No Diff.
ASPM	50.3715	96.6556	-0.979	0.394967	-2.47954	0.01316	0.1142	No Diff.
COL9A3	33.6947	11.7662	1.672	0.674586	2.47895	0.01318	0.1142	No Diff.
DOCK11	308.609	490.739	-0.725	0.292585	-2.47858	0.01319	0.1142	No Diff.
LAMA1	22.2063	4.38695	2.223	0.896785	2.47887	0.01318	0.1142	No Diff.
PHB	613.724	872.354	-0.508	0.205095	-2.47873	0.01319	0.1142	No Diff.
ADH5	474.261	682.038	-0.525	0.211896	-2.47641	0.01327	0.1146	No Diff.
ANKRD12	429.322	285.055	0.62	0.250549	2.47554	0.0133	0.1146	No Diff.
KIAA0195	432.772	287.745	0.58	0.234118	2.47632	0.01327	0.1146	No Diff.
MYPN	757.672	1062.72	-0.492	0.198785	-2.47644	0.01327	0.1146	No Diff.
NRBP2	202.946	316.806	-0.632	0.255039	-2.47722	0.01324	0.1146	No Diff.
PFKM	2857.21	3897.97	-0.474	0.191312	-2.47602	0.01329	0.1146	No Diff.
PLXNA3	382.679	255.225	0.602	0.242945	2.47685	0.01325	0.1146	No Diff.
POLD2	270.695	411.731	-0.592	0.239257	-2.4755	0.01331	0.1146	No Diff.
UBL3	200.414	120.935	0.722	0.291777	2.47592	0.01329	0.1146	No Diff.
SCAND2	123.452	59.8235	0.996	0.402648	2.47436	0.01335	0.1149	No Diff.
GPC1	4466	6640.48	-0.591	0.238799	-2.47295	0.0134	0.1153	No Diff.
TPM2	38929.9	52434.2	-0.429	0.173349	-2.47277	0.01341	0.1153	No Diff.
PPIAL3	406.267	645.155	-0.829	0.335395	-2.47103	0.01347	0.1158	No Diff.
RAB11A	206.894	319.446	-0.636	0.257559	-2.47071	0.01348	0.1158	No Diff.
TAF1D	169.921	267.45	-0.653	0.264474	-2.47087	0.01348	0.1158	No Diff.
ABCE1	296.464	440.217	-0.575	0.232715	-2.4696	0.01353	0.1161	No Diff.
HSD11B2	23.2827	5.92541	1.981	0.802662	2.46816	0.01358	0.1164	No Diff.
MRPS23	131.166	214.262	-0.709	0.287121	-2.46835	0.01357	0.1164	No Diff.
IGF2	1077.9	1856.61	-0.708	0.28712	-2.46711	0.01362	0.1167	No Diff.
SSR4	171.675	273.85	-0.671	0.27221	-2.46586	0.01367	0.117	No Diff.
TGFBR1	216.476	338.681	-0.643	0.260939	-2.46449	0.01372	0.1173	No Diff.
YEATS2	550.513	351.933	0.626	0.2542	2.46458	0.01372	0.1173	No Diff.
ABAT	158.366	79.2901	0.891	0.361698	2.46352	0.01376	0.1176	No Diff.
CAP1	311.153	477.317	-0.61	0.247662	-2.46144	0.01384	0.1179	No Diff.
CCSER1	12.2047	1.32884	3.146	1.27814	2.4613	0.01384	0.1179	No Diff.
CDK2AP2	56.9875	109.4	-0.937	0.380588	-2.46187	0.01382	0.1179	No Diff.
GATAD2B	192.278	116.235	0.718	0.291771	2.462	0.01382	0.1179	No Diff.
MYLK2	62.4818	18.2613	1.564	0.635436	2.46195	0.01382	0.1179	No Diff.
U73166.2	22.4425	5.64721	2.112	0.857962	2.46127	0.01384	0.1179	No Diff.
SACS	615.694	940.229	-0.675	0.274368	-2.46062	0.01387	0.1181	No Diff.
TMEM97	100.306	180.357	-0.816	0.331505	-2.46042	0.01388	0.1181	No Diff.
DEK	553.985	789.416	-0.509	0.206918	-2.45931	0.01392	0.1183	No Diff.
ZMAT4	18.1867	3.33086	2.432	0.988691	2.45932	0.01392	0.1183	No Diff.
CDK5RAP3	28.783	8.17189	1.77	0.720108	2.45797	0.01397	0.1187	No Diff.
PFDN2	308.899	460.552	-0.575	0.233931	-2.45775	0.01398	0.1187	No Diff.
NKX3-2	61.4818	26.6696	1.185	0.48284	2.45523	0.01408	0.1195	No Diff.
EEPD1	27.6564	8.20966	1.907	0.777003	2.45458	0.01411	0.1196	No Diff.
NOS2	8.89835	0.198852	4.209	1.71492	2.45453	0.01411	0.1196	No Diff.
RP11-617D20.1	26.2514	6.8061	1.879	0.765544	2.45407	0.01412	0.1196	No Diff.
RP3-400N23.9	77.6669	37.0947	1.043	0.425018	2.45366	0.01414	0.1197	No Diff.
GAREM1	77.2898	34.6044	1.103	0.449774	2.45296	0.01417	0.1199	No Diff.
NDUFS6	202.933	323.187	-0.657	0.268218	-2.45086	0.01425	0.1205	No Diff.
FGF6	8.99676	28.0508	-1.802	0.73559	-2.44961	0.0143	0.1208	No Diff.
PPP1R37	275.622	420.626	-0.639	0.260794	-2.44955	0.0143	0.1208	No Diff.
LAMB2	2112.22	1415.17	0.567	0.231694	2.44841	0.01435	0.1211	No Diff.
DDX46	621.899	430.16	0.527	0.215223	2.44773	0.01438	0.1213	No Diff.
KCNS3	28.1261	6.84577	1.844	0.753756	2.44622	0.01444	0.1217	No Diff.
C14orf166	296.438	442.67	-0.574	0.234755	-2.44583	0.01445	0.1218	No Diff.
SESN1	257.243	162.419	0.656	0.26827	2.44553	0.01446	0.1218	No Diff.
TGFB2	234.18	144.134	0.707	0.289322	2.44511	0.01448	0.1219	No Diff.
GSTO1	128.658	228.595	-0.78	0.319487	-2.44277	0.01458	0.1224	No Diff.
RPL28	1606.59	2355.51	-0.564	0.230659	-2.44308	0.01456	0.1224	No Diff.
TLL1	2.09476	14.7772	-2.983	1.22088	-2.44325	0.01456	0.1224	No Diff.
TSPO	112.055	184.109	-0.771	0.31571	-2.44344	0.01455	0.1224	No Diff.
ATP1B3	627.226	912.72	-0.54	0.221048	-2.44225	0.0146	0.1225	No Diff.
KIF13B	189.437	303.127	-0.66	0.270264	-2.44119	0.01464	0.1228	No Diff.
ADARB1	99.995	52.2433	0.921	0.377515	2.44065	0.01466	0.1229	No Diff.
H1FX	452.991	647.213	-0.529	0.216955	-2.44002	0.01469	0.1231	No Diff.
COX14	24.9999	57.9757	-1.216	0.498552	-2.43877	0.01474	0.1234	No Diff.
NFKB1	283.573	178.268	0.648	0.26559	2.439	0.01473	0.1234	No Diff.
LINGO2	15.6129	2.50252	2.774	1.13778	2.43812	0.01476	0.1235	No Diff.
PDZD11	86.3704	150.315	-0.791	0.32458	-2.43814	0.01476	0.1235	No Diff.
CRIP2	416.582	617.606	-0.579	0.237576	-2.4361	0.01485	0.1241	No Diff.
ANKH	195.3	110.182	0.804	0.330056	2.43536	0.01488	0.1242	No Diff.
PLEKHJ1	234.562	358.197	-0.604	0.247837	-2.43567	0.01486	0.1242	No Diff.
LARP4	316.873	484.641	-0.599	0.245956	-2.43492	0.0149	0.1243	No Diff.
PGP	161.108	262.508	-0.684	0.280918	-2.43463	0.01491	0.1243	No Diff.
MPDU1	98.8571	167.401	-0.771	0.316742	-2.43402	0.01493	0.1245	No Diff.
PRDX3	327.035	480.707	-0.556	0.228486	-2.43284	0.01498	0.1248	No Diff.
EPHA2	67.5241	137.194	-0.937	0.385552	-2.4312	0.01505	0.1251	No Diff.
PLEKHG2	350.123	220.951	0.624	0.256754	2.43156	0.01503	0.1251	No Diff.
SMAD9	40.7744	11.1971	1.567	0.644688	2.43131	0.01504	0.1251	No Diff.
YWHAH	137.434	223.445	-0.72	0.29592	-2.43157	0.01503	0.1251	No Diff.
NIFK	116.417	192.408	-0.733	0.30173	-2.43034	0.01508	0.1253	No Diff.
CH17-472G23.4	693.594	479.804	0.535	0.220404	2.42911	0.01514	0.1255	No Diff.
CTXN3	13.0977	2.61207	3.134	1.28992	2.42933	0.01513	0.1255	No Diff.
MEST	1729.63	1085.42	0.604	0.248459	2.42923	0.01513	0.1255	No Diff.
CXorf40A	84.8915	144.509	-0.884	0.364485	-2.42568	0.01528	0.1266	No Diff.
ACER2	8.49399	29.0531	-1.956	0.806723	-2.42426	0.01534	0.1269	No Diff.
ADCY6	350.408	231.955	0.603	0.248695	2.42384	0.01536	0.1269	No Diff.
CDC42EP2	148.727	243.754	-0.724	0.298734	-2.42434	0.01534	0.1269	No Diff.
CNOT6L	370.39	240.869	0.65	0.268119	2.42421	0.01534	0.1269	No Diff.
GRB14	22.8094	4.42792	2.224	0.917363	2.42427	0.01534	0.1269	No Diff.
PANK3	629.569	912.289	-0.58	0.239347	-2.42362	0.01537	0.1269	No Diff.
SEPT6	203.766	314.959	-0.624	0.257486	-2.42243	0.01542	0.1273	No Diff.
HCFC1R1	194.308	117.324	0.728	0.30102	2.41994	0.01552	0.128	No Diff.
SNX6	200.965	310.607	-0.623	0.257438	-2.42019	0.01551	0.128	No Diff.
ZNF844	29.7909	10.0798	1.821	0.752507	2.41978	0.01553	0.128	No Diff.
CCNG2	389.092	254.583	0.601	0.248358	2.41928	0.01555	0.1281	No Diff.
NPY1R	11.5118	1.32884	3.126	1.29208	2.41936	0.01555	0.1281	No Diff.
BCL2L1	438.375	630.952	-0.539	0.222777	-2.418	0.01561	0.1284	No Diff.
OGT	1154.49	829.638	0.484	0.200372	2.41727	0.01564	0.1286	No Diff.
IMPA2	130.667	72.0533	0.839	0.347245	2.41577	0.0157	0.1291	No Diff.
LASP1	373.236	573.613	-0.666	0.275756	-2.41543	0.01572	0.1291	No Diff.
ADAM9	204.848	326.888	-0.68	0.281553	-2.41435	0.01576	0.1294	No Diff.
CCT6A	896.796	1250.39	-0.481	0.19933	-2.4138	0.01579	0.1294	No Diff.
MRLN	186.319	313.719	-0.717	0.296899	-2.41413	0.01577	0.1294	No Diff.
TMSB10	1699.7	2347.83	-0.456	0.18874	-2.41461	0.01575	0.1294	No Diff.
SLC25A25	148.688	232.323	-0.679	0.281508	-2.41229	0.01585	0.1299	No Diff.
RHOC	138.324	226.342	-0.701	0.290861	-2.41144	0.01589	0.1301	No Diff.
FITM1	43.7191	92.0591	-1.05	0.435654	-2.41082	0.01592	0.1303	No Diff.
FARSB	160.552	250.959	-0.651	0.270317	-2.40766	0.01606	0.1311	No Diff.
NCAPG	37.6941	77.678	-1.069	0.4439	-2.408	0.01604	0.1311	No Diff.
RANGRF	66.8605	122.288	-0.879	0.365046	-2.40763	0.01606	0.1311	No Diff.
TRIM48	15.2322	1.30266	3.074	1.27654	2.40812	0.01604	0.1311	No Diff.
TMCO1	142.14	226.576	-0.675	0.280409	-2.40723	0.01607	0.1312	No Diff.
AC012531.16	21.0112	4.01269	2.283	0.94885	2.40572	0.01614	0.1317	No Diff.
RASL12	25.5479	5.15345	2.154	0.895697	2.40538	0.01616	0.1317	No Diff.
GTF2IRD1	320.736	211.468	0.614	0.255362	2.40467	0.01619	0.1318	No Diff.
KANK2	691.916	443.982	0.587	0.244016	2.40497	0.01617	0.1318	No Diff.
MMP23B	13.344	1.80317	2.979	1.23877	2.4046	0.01619	0.1318	No Diff.
SIRT2	898.47	1247.77	-0.484	0.201332	-2.4035	0.01624	0.1321	No Diff.
CGNL1	71.9967	27.8676	1.218	0.506959	2.4028	0.01627	0.1322	No Diff.
MSL1	624.054	437.378	0.519	0.21615	2.40255	0.01628	0.1322	No Diff.
MYL12B	385.448	555.32	-0.528	0.219888	-2.4031	0.01626	0.1322	No Diff.
RP11-242D8.1	80.4475	40.8252	1.025	0.426823	2.40251	0.01628	0.1322	No Diff.
DECR1	231.793	350.147	-0.601	0.250477	-2.39996	0.0164	0.1328	No Diff.
IARS	737.628	1032.97	-0.506	0.210926	-2.39962	0.01641	0.1328	No Diff.
LMOD2	501.166	743.787	-0.63	0.262381	-2.39965	0.01641	0.1328	No Diff.
MDFIC	151.716	79.7471	0.864	0.360085	2.39897	0.01644	0.1328	No Diff.
NBEA	400.637	270.976	0.563	0.234575	2.39943	0.01642	0.1328	No Diff.
PLPPR2	86.6756	43.1713	1.019	0.42454	2.39928	0.01643	0.1328	No Diff.
SLC25A20	97.075	48.2853	0.979	0.407811	2.39963	0.01641	0.1328	No Diff.
STT3B	732.403	510.846	0.51	0.212268	2.40043	0.01638	0.1328	No Diff.
TIMM50	194.29	296.866	-0.627	0.261452	-2.3994	0.01642	0.1328	No Diff.
CALR	2259.53	3094.2	-0.448	0.186978	-2.39794	0.01649	0.1331	No Diff.
TOMM7	177.86	278.197	-0.635	0.264786	-2.39803	0.01648	0.1331	No Diff.
MRPS16	266.664	398.454	-0.574	0.239414	-2.39742	0.01651	0.1332	No Diff.
POLR3K	32.1841	68.8997	-1.175	0.490239	-2.39693	0.01653	0.1333	No Diff.
NPEPPS	1445.83	1972.17	-0.453	0.189205	-2.39522	0.01661	0.1339	No Diff.
PLEKHO1	936.905	1303.79	-0.468	0.195568	-2.3942	0.01666	0.1342	No Diff.
CFAP44	77.4465	39.1652	1.023	0.427249	2.3934	0.01669	0.1344	No Diff.
PMS1	109.693	185.542	-0.74	0.309119	-2.39291	0.01672	0.1344	No Diff.
TP63	213.849	125.142	0.722	0.301607	2.39285	0.01672	0.1344	No Diff.
SCRN1	607.541	873.739	-0.553	0.231248	-2.39142	0.01678	0.1349	No Diff.
MUM1	485.434	321.862	0.567	0.237616	2.38817	0.01693	0.136	No Diff.
COLQ	79.1579	25.256	1.365	0.571716	2.38717	0.01698	0.1362	No Diff.
POPDC2	4.13053	19.2999	-2.222	0.930531	-2.38739	0.01697	0.1362	No Diff.
EMP2	463.089	658.545	-0.517	0.216933	-2.38532	0.01706	0.1369	No Diff.
HSPA5	1859.06	2535.61	-0.448	0.18798	-2.38395	0.01713	0.1372	No Diff.
RP11-10H3.1	8.83573	0	4.764	1.99852	2.38399	0.01713	0.1372	FSHD 3D unique
ACTR1A	716.919	1008.63	-0.515	0.216125	-2.38329	0.01716	0.1374	No Diff.
ADGRA2	305.809	200.916	0.625	0.262288	2.38164	0.01724	0.1379	No Diff.
NXF1	466.591	290.493	0.629	0.264041	2.38108	0.01726	0.1381	No Diff.
B3GALT1	34.6471	11.6163	1.601	0.672405	2.38034	0.0173	0.1383	No Diff.
DISP1	44.192	17.2226	1.345	0.565366	2.37977	0.01732	0.1383	No Diff.
RPL4	6475.8	9096.16	-0.485	0.203675	-2.37948	0.01734	0.1383	No Diff.
SCAND1	122.554	199.363	-0.706	0.296555	-2.37947	0.01734	0.1383	No Diff.
TMEM198B	80.4511	39.6933	1	0.420366	2.37935	0.01734	0.1383	No Diff.
USP54	93.1355	46.8159	0.956	0.402136	2.37845	0.01739	0.1386	No Diff.
CCDC85C	115.27	191.484	-0.777	0.326696	-2.37771	0.01742	0.1388	No Diff.
RP11-397E7.3	10.2573	32.5872	-1.874	0.788052	-2.37766	0.01742	0.1388	No Diff.
LGR4	303.85	199.362	0.605	0.254384	2.37717	0.01745	0.1389	No Diff.
KIFAP3	271.074	168.84	0.651	0.274024	2.37568	0.01752	0.1394	No Diff.
NPHP1	42.2017	16.3378	1.359	0.572002	2.37532	0.01753	0.1394	No Diff.
RP11-185O17.3	80.6028	152.549	-1.121	0.4721	-2.37541	0.01753	0.1394	No Diff.
SAP18	569.397	833.598	-0.572	0.240929	-2.37474	0.01756	0.1395	No Diff.
RAB9B	156.746	251.443	-0.652	0.27477	-2.37413	0.01759	0.1397	No Diff.
RP5-907C10.3	9.01305	0.699357	3.663	1.54362	2.37319	0.01764	0.1399	No Diff.
AMD1	173.875	273.214	-0.666	0.280872	-2.3721	0.01769	0.1401	No Diff.
CERS6	377.234	234.874	0.659	0.277651	2.37241	0.01767	0.1401	No Diff.
DCTN3	204.186	313.862	-0.614	0.258931	-2.37212	0.01769	0.1401	No Diff.
MCCC1	81.37	143.949	-0.804	0.339098	-2.37046	0.01777	0.1406	No Diff.
RPS16	1772.94	2514.99	-0.535	0.225658	-2.37043	0.01777	0.1406	No Diff.
RFPL1	13.3442	1.29591	3.167	1.33623	2.36981	0.0178	0.1408	No Diff.
PKP4	184.47	305.789	-0.688	0.290276	-2.36919	0.01783	0.1409	No Diff.
SRRM5	17.4584	2.76723	2.535	1.07036	2.36855	0.01786	0.1411	No Diff.
FKBP5	16.9421	43.1842	-1.496	0.632041	-2.36753	0.01791	0.1414	No Diff.
RPL14	2569.68	3638.07	-0.523	0.220802	-2.36664	0.01795	0.1416	No Diff.
SPACA6	41.6178	16.2464	1.355	0.572333	2.36664	0.01795	0.1416	No Diff.
MPI	239.022	356.446	-0.601	0.254137	-2.36615	0.01797	0.1417	No Diff.
IFT172	163.933	95.1759	0.782	0.330498	2.36489	0.01804	0.1421	No Diff.
AC147651.3	12.7527	1.75947	2.834	1.19904	2.36344	0.01811	0.1426	No Diff.
ALPL	26.5306	7.1447	1.793	0.758673	2.36316	0.01812	0.1427	No Diff.
AC069513.3	103.062	54.2354	0.9	0.380913	2.36246	0.01815	0.1428	No Diff.
CLEC16A	328.578	216.871	0.589	0.249523	2.36201	0.01818	0.1428	No Diff.
PSMC2	436.492	620.993	-0.509	0.215356	-2.3626	0.01815	0.1428	No Diff.
SPIN1	521.782	348.92	0.553	0.234347	2.36186	0.01818	0.1428	No Diff.
ZNF593	54.0748	100.852	-0.898	0.380067	-2.36203	0.01818	0.1428	No Diff.
RP5-1092A3.4	18.5415	3.29793	2.501	1.0596	2.35999	0.01828	0.1434	No Diff.
DMRT2	65.5416	28.3457	1.124	0.476562	2.35941	0.0183	0.1436	No Diff.
PLCB4	213.434	131.199	0.735	0.311682	2.35895	0.01833	0.1436	No Diff.
PRAMEF14	22.6725	5.31536	1.971	0.835654	2.35916	0.01832	0.1436	No Diff.
SOCS7	361.483	240.964	0.579	0.245578	2.3577	0.01839	0.144	No Diff.
NDUFA1	141.27	221.834	-0.662	0.280901	-2.35702	0.01842	0.1442	No Diff.
COX7A2L	339.739	491.799	-0.542	0.229909	-2.35599	0.01847	0.1445	No Diff.
LIMD2	49.5771	92.9696	-0.957	0.406385	-2.35546	0.0185	0.1447	No Diff.
ATIC	182.096	277.601	-0.62	0.263439	-2.35396	0.01857	0.1451	No Diff.
TRIM53B	18.125	2.76048	2.412	1.02454	2.35402	0.01857	0.1451	No Diff.
SERBP1	2123.9	2859.28	-0.429	0.1823	-2.35248	0.01865	0.1456	No Diff.
RAI2	16.2038	3.09908	2.539	1.07948	2.35191	0.01868	0.1457	No Diff.
ZNF354A	90.9552	46.7379	0.928	0.394794	2.35174	0.01869	0.1457	No Diff.
PKNOX2	237.223	148.067	0.662	0.281337	2.35136	0.0187	0.1458	No Diff.
RPS17	5.38809	22.3021	-2.04	0.867758	-2.35058	0.01874	0.146	No Diff.
SMC5	256.652	159.517	0.666	0.283223	2.34982	0.01878	0.1463	No Diff.
FGF10	26.3731	5.62376	1.959	0.834033	2.34934	0.01881	0.1464	No Diff.
ZNF8	84.1713	43.6758	0.948	0.403436	2.34906	0.01882	0.1464	No Diff.
MSMO1	255.504	383.922	-0.569	0.24216	-2.34867	0.01884	0.1465	No Diff.
RNF14	228.353	339.299	-0.635	0.270284	-2.34809	0.01887	0.1465	No Diff.
SLC46A3	63.0587	29.3904	1.093	0.465206	2.34859	0.01884	0.1465	No Diff.
WSB2	500.869	328.383	0.569	0.242337	2.34816	0.01887	0.1465	No Diff.
CCDC149	154.547	90.1693	0.77	0.327963	2.34736	0.01891	0.1466	No Diff.
LRRC1	98.6255	47.1122	0.949	0.404209	2.34751	0.0189	0.1466	No Diff.
MYO1E	202.953	85.3419	0.94	0.400459	2.34659	0.01895	0.1467	No Diff.
PAK3	42.0715	13.0593	1.476	0.628729	2.34708	0.01892	0.1467	No Diff.
WNT10B	13.5473	2.3366	2.669	1.13717	2.34674	0.01894	0.1467	No Diff.
CNPPD1	126.838	202.372	-0.677	0.288825	-2.34561	0.019	0.1468	No Diff.
DDX39B	533.138	369.715	0.519	0.221237	2.34541	0.01901	0.1468	No Diff.
LRP11	124.486	71.5411	0.801	0.341666	2.34559	0.019	0.1468	No Diff.
OGFOD1	194.379	298.64	-0.656	0.279569	-2.34537	0.01901	0.1468	No Diff.
RP11-446H18.3	108.333	178.174	-0.717	0.305848	-2.34568	0.01899	0.1468	No Diff.
NBPF14	116.681	65.6808	0.831	0.354602	2.34368	0.01909	0.1474	No Diff.
FAM168A	426.61	293.028	0.543	0.231598	2.3428	0.01914	0.1476	No Diff.
TRANK1	39.175	13.9535	1.412	0.602592	2.34313	0.01912	0.1476	No Diff.
RP11-441O15.3	32.5552	11.39	1.569	0.669951	2.34217	0.01917	0.1477	No Diff.
UTP15	64.0796	115.571	-0.856	0.365665	-2.34218	0.01917	0.1477	No Diff.
ADGRG1	4.99721	20.0818	-2.37	1.01243	-2.3412	0.01922	0.1479	No Diff.
CLCN3	258.319	392.851	-0.613	0.261758	-2.34152	0.01921	0.1479	No Diff.
SCUBE2	12.2042	1.22604	3.225	1.37794	2.34026	0.01927	0.1482	No Diff.
IFFO1	493.899	719.925	-0.541	0.231356	-2.33996	0.01929	0.1483	No Diff.
MYOM1	5346.02	3061.66	0.593	0.253424	2.33952	0.01931	0.1484	No Diff.
HUNK	132.65	75.8621	0.806	0.344912	2.3367	0.01945	0.1494	No Diff.
JPH3	8.83891	0.994261	3.851	1.64947	2.33478	0.01956	0.1501	No Diff.
PRKCQ	118.007	64.3949	0.874	0.37464	2.33404	0.01959	0.1503	No Diff.
COL9A1	8.10376	0	4.504	1.93144	2.33169	0.01972	0.1509	FSHD 3D unique
DUXB	16.3649	3.97574	2.522	1.08159	2.33214	0.01969	0.1509	No Diff.
ERCC2	126.654	203.734	-0.716	0.307055	-2.33122	0.01974	0.1509	No Diff.
HIGD1A	75.8699	132.918	-0.798	0.342075	-2.33148	0.01973	0.1509	No Diff.
INSIG2	103.893	54.1865	0.932	0.399817	2.33158	0.01972	0.1509	No Diff.
MSS51	44.5265	93.6024	-1.004	0.43071	-2.33113	0.01975	0.1509	No Diff.
RASD2	38.9015	12.5669	1.53	0.656131	2.33148	0.01973	0.1509	No Diff.
SELT	172.39	264.907	-0.617	0.2646	-2.33112	0.01975	0.1509	No Diff.
NOTCH1	364.175	533.244	-0.562	0.241029	-2.33054	0.01978	0.1511	No Diff.
SORCS1	43.5387	86.441	-0.976	0.418864	-2.32984	0.01981	0.1513	No Diff.
IGFBP6	29.1335	64.1683	-1.149	0.4934	-2.32932	0.01984	0.1514	No Diff.
TNFSF13B	52.0293	24.0197	1.423	0.610758	2.32923	0.01985	0.1514	No Diff.
DCAF13	161.426	249.249	-0.626	0.2687	-2.32833	0.01989	0.1516	No Diff.
PRAMEF11	18.8769	3.47333	2.573	1.10557	2.32721	0.01995	0.152	No Diff.
SCN3A	50.1547	20.4574	1.26	0.541937	2.32586	0.02003	0.1525	No Diff.
ERICH3	13.0582	2.09807	2.832	1.21781	2.32551	0.02004	0.1526	No Diff.
HHIP	39.7726	14.532	1.413	0.607769	2.32526	0.02006	0.1526	No Diff.
MATN2	949.806	330.296	1.557	0.669843	2.32428	0.02011	0.1529	No Diff.
LRRC3B	27.4429	8.58309	1.672	0.719586	2.32318	0.02017	0.1532	No Diff.
RNPC3	98.4607	52.222	0.892	0.384047	2.32311	0.02017	0.1532	No Diff.
EBNA1BP2	250.48	371.943	-0.565	0.243309	-2.3228	0.02019	0.1533	No Diff.
CTD-2286N8.1	24.2157	5.52096	1.914	0.82441	2.32132	0.02027	0.1538	No Diff.
CD163L1	28.211	8.68991	1.697	0.731258	2.32094	0.02029	0.1539	No Diff.
CYB5B	415.973	585.769	-0.516	0.222419	-2.32057	0.02031	0.154	No Diff.
DRAM1	6.29756	26.19	-1.884	0.812225	-2.31938	0.02037	0.1541	No Diff.
NBPF10	61.8016	27.7464	1.104	0.476009	2.31949	0.02037	0.1541	No Diff.
NDUFA12	153.66	238.181	-0.65	0.280417	-2.31946	0.02037	0.1541	No Diff.
SLC4A2	826.659	1151.44	-0.475	0.204842	-2.32011	0.02033	0.1541	No Diff.
WWC3	126.573	73.5226	0.793	0.341801	2.31947	0.02037	0.1541	No Diff.
SPATS2	188.39	285.1	-0.6	0.259075	-2.31727	0.02049	0.1548	No Diff.
TPT1	10963.2	15520.9	-0.5	0.215753	-2.31691	0.02051	0.1549	No Diff.
KTN1	1968.77	1417.53	0.482	0.208042	2.31628	0.02054	0.155	No Diff.
PMS2L3	38.213	14.6844	1.448	0.625046	2.31657	0.02053	0.155	No Diff.
MYH15	16.6269	2.5287	2.51	1.08373	2.31599	0.02056	0.1551	No Diff.
[truncated: 25,212 more rows]

## Sheet: up.res
Symbol	baseMean_FSHD_3D	baseMean_FSHD_2D	log2FoldChange	lfcSE	stat	pvalue	padj	type
RTL1	1157.41	38.784	5.024	0.308424	16.2883	1.195e-59	1.802e-55	Upregulated
OGN	725.382	5.66071	6.814	0.443592	15.3601	3.03e-53	2.284e-49	Upregulated
CLSTN2	1945.18	147.327	3.632	0.237824	15.2704	1.205e-52	6.055e-49	Upregulated
ATP1B4	1563.38	142.689	3.47	0.264145	13.1356	2.058e-39	7.756e-36	Upregulated
CILP	465.863	46.2514	3.355	0.279123	12.0198	2.798e-33	8.438e-30	Upregulated
MFAP4	637.75	44.5012	3.797	0.324357	11.7071	1.173e-31	2.947e-28	Upregulated
DCX	908.277	102.029	3.112	0.26855	11.5873	4.78e-31	1.03e-27	Upregulated
FBLN5	329.24	8.00596	5.123	0.446246	11.4804	1.655e-30	3.119e-27	Upregulated
IGSF1	494.259	48.04	3.314	0.290775	11.397	4.329e-30	7.252e-27	Upregulated
COL6A6	437.495	45.2332	3.445	0.312254	11.0326	2.661e-28	4.012e-25	Upregulated
SPARCL1	1519.04	178.19	3.213	0.292279	10.9922	4.166e-28	5.71e-25	Upregulated
NPNT	1761.95	390.961	2.174	0.199525	10.8962	1.202e-27	1.394e-24	Upregulated
LUM	919.416	156.841	2.542	0.248667	10.2245	1.54e-24	1.659e-21	Upregulated
MB	903.777	90.7232	3.388	0.335186	10.1073	5.126e-24	5.153e-21	Upregulated
DLK1	6702.49	1486.85	2.437	0.244978	9.9468	2.604e-23	2.454e-20	Upregulated
ITGA9	379.618	43.9083	3.099	0.311847	9.93788	2.848e-23	2.526e-20	Upregulated
F13A1	257.883	7.85756	4.753	0.487497	9.74981	1.848e-22	1.548e-19	Upregulated
FIBIN	345.746	53.4078	2.69	0.282846	9.51107	1.887e-21	1.497e-18	Upregulated
LRRN1	1181.78	204.616	2.794	0.295403	9.45846	3.125e-21	2.356e-18	Upregulated
RXRG	219.538	7.35433	4.734	0.501402	9.44231	3.647e-21	2.618e-18	Upregulated
SSC5D	163.131	3.64792	5.528	0.585968	9.43343	3.969e-21	2.72e-18	Upregulated
RP11-766F14.2	1983.33	397.515	2.407	0.25827	9.31903	1.174e-20	7.376e-18	Upregulated
MYO16	156.936	4.26874	5.174	0.565735	9.14592	5.913e-20	3.45e-17	Upregulated
ROBO2	189.505	13.228	3.832	0.419024	9.14526	5.949e-20	3.45e-17	Upregulated
LTBP1	337.917	36.8476	3.085	0.338018	9.12618	7.096e-20	3.963e-17	Upregulated
POSTN	661.915	138.582	2.164	0.243627	8.88098	6.628e-19	3.446e-16	Upregulated
MOXD1	384.428	74.9464	2.412	0.276281	8.73017	2.543e-18	1.278e-15	Upregulated
TRIL	557.341	119.376	2.152	0.251867	8.5432	1.306e-17	6.35e-15	Upregulated
DACT1	249.849	29.0075	3.043	0.359052	8.47559	2.339e-17	1.102e-14	Upregulated
SFRP2	293.552	29.0372	3.217	0.379839	8.47026	2.449e-17	1.119e-14	Upregulated
GPNMB	479.521	82.3187	2.443	0.28892	8.45466	2.799e-17	1.241e-14	Upregulated
FAM184B	170.875	11.9139	3.719	0.440814	8.43737	3.246e-17	1.398e-14	Upregulated
KCNQ1OT1	530.51	105.613	2.43	0.293545	8.27734	1.26e-16	5.275e-14	Upregulated
COL24A1	413.611	68.6595	2.551	0.309027	8.25381	1.534e-16	6.252e-14	Upregulated
COL1A1	11641.1	3770.49	1.663	0.202163	8.22648	1.928e-16	7.649e-14	Upregulated
CDH1	111.034	2.1901	5.743	0.699703	8.20773	2.254e-16	8.496e-14	Upregulated
SORBS2	443.347	104.466	2.116	0.259916	8.14224	3.88e-16	1.427e-13	Upregulated
ASB4	413.741	75.5289	2.545	0.315556	8.06508	7.319e-16	2.627e-13	Upregulated
ELN	600.402	8.44143	6.279	0.787644	7.9715	1.568e-15	5.371e-13	Upregulated
PLAGL1	784.272	204.19	1.903	0.240513	7.9104	2.566e-15	8.409e-13	Upregulated
ADAM33	101.193	2.16392	5.602	0.708958	7.90189	2.747e-15	8.812e-13	Upregulated
TNC	1177.46	181.619	2.612	0.330706	7.89711	2.854e-15	8.966e-13	Upregulated
COLCA1	113.018	3.02246	5.092	0.64824	7.855	3.998e-15	1.23e-12	Upregulated
CAPN6	2124.58	42.4945	5.634	0.720943	7.81449	5.519e-15	1.6e-12	Upregulated
PACSIN1	145.816	14.3291	3.27	0.426039	7.67555	1.647e-14	4.686e-12	Upregulated
MYBPC1	13384.6	5145.06	1.357	0.181394	7.47912	7.482e-14	2.051e-11	Upregulated
GJA5	164.374	19.6776	3.11	0.417332	7.45216	9.182e-14	2.472e-11	Upregulated
COL12A1	1223.11	394.135	1.682	0.226124	7.44058	1.002e-13	2.652e-11	Upregulated
ELMO1	135.292	15.717	3.09	0.416835	7.41327	1.232e-13	3.149e-11	Upregulated
FHL1	1632.23	217.894	2.236	0.302918	7.38062	1.576e-13	3.959e-11	Upregulated
RAB40B	420.387	113.088	1.876	0.2552	7.34979	1.985e-13	4.907e-11	Upregulated
COL14A1	614.568	128.647	2.091	0.285491	7.32432	2.401e-13	5.839e-11	Upregulated
DOK5	87.3228	3.49951	4.699	0.642857	7.30893	2.693e-13	6.444e-11	Upregulated
CADPS2	271.665	28.2868	3.154	0.433422	7.27649	3.426e-13	8.071e-11	Upregulated
ANGPTL4	111.777	0.500505	7.338	1.03299	7.10336	1.218e-12	2.7e-10	Upregulated
PLCB1	159.498	25.6775	2.651	0.374026	7.08693	1.371e-12	2.953e-10	Upregulated
FRAS1	777.231	211.794	1.859	0.262653	7.07755	1.467e-12	3.089e-10	Upregulated
PLXNC1	161.373	18.141	3.036	0.429048	7.07682	1.475e-12	3.089e-10	Upregulated
NKD1	255.217	50.3833	2.37	0.335569	7.06253	1.635e-12	3.377e-10	Upregulated
DPYSL3	259.744	57.6109	2.154	0.305243	7.0569	1.703e-12	3.469e-10	Upregulated
WBSCR17	270.529	46.0996	2.558	0.363402	7.03855	1.943e-12	3.854e-10	Upregulated
FTX	456.292	136.179	1.739	0.24754	7.02477	2.144e-12	4.198e-10	Upregulated
ABLIM3	1271.93	449.773	1.512	0.215708	7.01069	2.371e-12	4.584e-10	Upregulated
COL23A1	102.506	7.53566	3.803	0.543935	6.99137	2.722e-12	5.13e-10	Upregulated
MYBPC2	6004.93	2550	1.301	0.186838	6.96269	3.338e-12	6.214e-10	Upregulated
LAMA2	1708.29	588.441	1.542	0.222078	6.94259	3.85e-12	7.079e-10	Upregulated
WSB1	1543.43	566.048	1.464	0.212618	6.88652	5.718e-12	1.039e-09	Upregulated
TNXB	118.355	9.59085	3.413	0.497837	6.85647	7.058e-12	1.267e-09	Upregulated
DAB1	95.5329	1.89247	5.46	0.79705	6.84976	7.397e-12	1.312e-09	Upregulated
EMILIN3	110.171	8.38021	3.634	0.533678	6.80911	9.82e-12	1.702e-09	Upregulated
SERPINE2	240.131	55.0297	2.105	0.309239	6.80672	9.985e-12	1.711e-09	Upregulated
ADGRB2	344.522	97.7522	1.834	0.270864	6.77044	1.284e-11	2.175e-09	Upregulated
PLCL1	134.104	17.6036	2.849	0.421324	6.76267	1.355e-11	2.27e-09	Upregulated
ADCY1	133.328	18.6145	2.839	0.421732	6.73259	1.667e-11	2.761e-09	Upregulated
RYR2	214.287	47.6928	2.294	0.342864	6.69212	2.2e-11	3.566e-09	Upregulated
SLC24A2	76.6427	4.62275	4.027	0.605308	6.65263	2.879e-11	4.618e-09	Upregulated
ENPP6	78.7613	4.17862	4.262	0.647337	6.58413	4.576e-11	7.112e-09	Upregulated
HIF3A	361.037	101.363	1.872	0.284914	6.57093	5e-11	7.693e-09	Upregulated
LTBP2	134.784	19.9245	2.677	0.408966	6.54547	5.931e-11	9.032e-09	Upregulated
SERPINI1	179.404	33.061	2.536	0.387777	6.53896	6.195e-11	9.34e-09	Upregulated
NEURL1B	161.902	25.3562	2.599	0.399525	6.50408	7.817e-11	1.167e-08	Upregulated
DCLK2	330.802	95.0506	1.792	0.275945	6.49278	8.427e-11	1.246e-08	Upregulated
TSHZ2	84.9113	4.68185	3.99	0.617084	6.46568	1.008e-10	1.476e-08	Upregulated
CACNA1H	1416.61	587.386	1.269	0.196653	6.45246	1.101e-10	1.595e-08	Upregulated
PTGFRN	940.82	341.524	1.438	0.223013	6.44842	1.13e-10	1.623e-08	Upregulated
COL1A2	11737.1	5169.09	1.167	0.181199	6.43822	1.209e-10	1.719e-08	Upregulated
FAM101A	73.1912	4.89148	3.858	0.599937	6.43065	1.271e-10	1.774e-08	Upregulated
ASPN	101.247	0.198852	8.146	1.27505	6.38914	1.668e-10	2.287e-08	Upregulated
FHOD3	1107.75	444.659	1.309	0.206479	6.33973	2.302e-10	3.071e-08	Upregulated
FBN3	78.1799	2.39972	4.89	0.773347	6.32365	2.555e-10	3.379e-08	Upregulated
CSRP2	276.172	74.9525	1.899	0.300566	6.3179	2.651e-10	3.476e-08	Upregulated
EPHA3	277.538	79.4751	1.8	0.285277	6.31084	2.775e-10	3.607e-08	Upregulated
CHODL	197.257	23.8311	2.798	0.444099	6.29945	2.987e-10	3.849e-08	Upregulated
CA3	162.389	27.2772	2.559	0.409718	6.24677	4.19e-10	5.309e-08	Upregulated
KCNQ1	65.5139	4.39772	3.941	0.636239	6.19432	5.854e-10	7.294e-08	Upregulated
LTBP4	938.742	291.069	1.615	0.260861	6.18922	6.046e-10	7.411e-08	Upregulated
PDE4B	109.101	6.22706	3.635	0.587593	6.1865	6.151e-10	7.448e-08	Upregulated
VLDLR	361.654	104.333	1.741	0.281427	6.18465	6.224e-10	7.448e-08	Upregulated
MGP	125.3	13.5917	3.583	0.58223	6.15335	7.586e-10	9.006e-08	Upregulated
RYR3	144.437	24.1221	2.563	0.419804	6.10593	1.022e-09	1.204e-07	Upregulated
LIMCH1	1695.52	667.944	1.285	0.211122	6.08666	1.153e-09	1.347e-07	Upregulated
LTBP3	585.034	225.744	1.379	0.226749	6.08179	1.189e-09	1.378e-07	Upregulated
ECM2	74.7779	5.78294	3.617	0.596276	6.0664	1.308e-09	1.494e-07	Upregulated
SDK2	848.036	310.613	1.481	0.244197	6.0666	1.306e-09	1.494e-07	Upregulated
KANK4	229.125	51.8107	2.024	0.336846	6.00999	1.855e-09	2.088e-07	Upregulated
PTPRD	961.677	396.962	1.271	0.214907	5.91306	3.358e-09	3.669e-07	Upregulated
PLEKHA6	473.661	175.067	1.429	0.241932	5.9081	3.461e-09	3.754e-07	Upregulated
SPTB	2214.07	839.076	1.361	0.230607	5.90181	3.595e-09	3.872e-07	Upregulated
ADGRF5	99.8179	13.7741	2.776	0.473528	5.86255	4.558e-09	4.806e-07	Upregulated
RUSC2	638.382	230.928	1.437	0.245763	5.84598	5.036e-09	5.236e-07	Upregulated
GRIA4	56.6049	1.00101	5.577	0.957601	5.82414	5.741e-09	5.888e-07	Upregulated
CDH11	679.581	263.165	1.342	0.230951	5.80976	6.256e-09	6.374e-07	Upregulated
IGSF3	234.913	56.6171	1.987	0.343467	5.78651	7.186e-09	7.223e-07	Upregulated
GPR37	140.35	30.5655	2.169	0.375236	5.77941	7.496e-09	7.436e-07	Upregulated
OTOF	109.085	5.91191	3.66	0.634287	5.77002	7.926e-09	7.76e-07	Upregulated
PDK4	77.133	3.02921	4.306	0.748466	5.75276	8.78e-09	8.54e-07	Upregulated
RIMS4	183.04	37.1217	2.154	0.377249	5.71003	1.13e-08	1.064e-06	Upregulated
SLC12A7	293.446	86.2193	1.702	0.298202	5.70863	1.139e-08	1.067e-06	Upregulated
C14orf132	659.23	276.788	1.264	0.225768	5.59771	2.172e-08	1.938e-06	Upregulated
EGFL6	58.6893	0.198852	6.993	1.24852	5.60094	2.132e-08	1.938e-06	Upregulated
GLT8D2	196.549	43.7511	2.072	0.370119	5.59924	2.153e-08	1.938e-06	Upregulated
CNGA3	49.3046	1.73329	4.791	0.859789	5.57236	2.513e-08	2.178e-06	Upregulated
PAMR1	201.058	55.4182	1.853	0.332489	5.57325	2.5e-08	2.178e-06	Upregulated
ADAMTS16	68.7329	7.93206	3.175	0.570028	5.56996	2.548e-08	2.195e-06	Upregulated
PDGFD	262.069	83.1369	1.635	0.295234	5.53927	3.037e-08	2.573e-06	Upregulated
COL2A1	239.269	77.9315	1.658	0.299553	5.5346	3.119e-08	2.627e-06	Upregulated
VCAM1	136.651	27.7238	2.24	0.404863	5.5321	3.164e-08	2.65e-06	Upregulated
RNF150	207.481	61.962	1.737	0.315548	5.50623	3.666e-08	3.037e-06	Upregulated
FGF9	160.023	41.5203	1.922	0.349769	5.49624	3.88e-08	3.196e-06	Upregulated
TRDN	3447.74	1618.45	1.062	0.193543	5.48668	4.096e-08	3.356e-06	Upregulated
MXRA8	280.588	93.1374	1.582	0.288797	5.47709	4.324e-08	3.524e-06	Upregulated
FBXO40	49.9668	0.699357	5.726	1.0494	5.4564	4.859e-08	3.939e-06	Upregulated
KIFC3	546.015	212.439	1.362	0.25015	5.44549	5.166e-08	4.129e-06	Upregulated
ADCK3	675.948	229.165	1.43	0.262981	5.4379	5.391e-08	4.278e-06	Upregulated
SULF2	406.507	122.086	1.655	0.305795	5.41353	6.179e-08	4.827e-06	Upregulated
NKAIN2	79.9061	11.519	2.821	0.522025	5.40427	6.507e-08	5.057e-06	Upregulated
PIEZO2	175.418	48.0798	1.867	0.345932	5.39665	6.79e-08	5.25e-06	Upregulated
SGCD	1131.87	524.159	1.124	0.208506	5.39116	7e-08	5.385e-06	Upregulated
BAIAP2L1	124.885	29.1848	2.108	0.391499	5.38364	7.3e-08	5.587e-06	Upregulated
PCSK6	53.1593	3.85079	3.83	0.711715	5.3807	7.42e-08	5.65e-06	Upregulated
HTRA1	305.839	98.4289	1.57	0.292236	5.3727	7.757e-08	5.877e-06	Upregulated
MFAP2	296.162	106.325	1.464	0.272702	5.36986	7.88e-08	5.911e-06	Upregulated
SEMA6A	1309.28	520.075	1.254	0.234521	5.34593	8.996e-08	6.616e-06	Upregulated
SIPA1L2	511.164	198.467	1.335	0.252125	5.29516	1.189e-07	8.417e-06	Upregulated
ISLR	1023.54	370.751	1.546	0.292116	5.29312	1.202e-07	8.472e-06	Upregulated
KCNMA1	187.774	58.5961	1.692	0.319968	5.28796	1.237e-07	8.674e-06	Upregulated
SCARA5	117.533	14.8066	2.752	0.522126	5.27105	1.356e-07	9.425e-06	Upregulated
UTS2R	138.69	31.3663	2.071	0.393851	5.25739	1.461e-07	1.006e-05	Upregulated
SLC34A2	197.449	57.5445	1.724	0.328117	5.25416	1.487e-07	1.019e-05	Upregulated
SORBS1	223.337	40.2367	2.27	0.433198	5.23927	1.612e-07	1.095e-05	Upregulated
IGSF11	96.949	19.6655	2.342	0.447396	5.23389	1.66e-07	1.122e-05	Upregulated
HECTD4	1242.99	595.3	1.081	0.206855	5.22609	1.731e-07	1.165e-05	Upregulated
RGR	43.0863	0.198852	6.466	1.2382	5.22218	1.768e-07	1.185e-05	Upregulated
PRRG3	53.5339	2.00877	4.986	0.956317	5.2134	1.854e-07	1.237e-05	Upregulated
RFPL4B	57.4646	2.83035	4.069	0.780838	5.2106	1.882e-07	1.25e-05	Upregulated
ITGA8	38.7545	0.301653	6.842	1.31737	5.19396	2.059e-07	1.355e-05	Upregulated
LGI2	60.6815	6.52872	3.169	0.611233	5.18512	2.159e-07	1.409e-05	Upregulated
ESRRG	95.0931	19.7489	2.378	0.460264	5.16666	2.383e-07	1.535e-05	Upregulated
PDGFA	273.67	97.6628	1.503	0.291002	5.16415	2.415e-07	1.55e-05	Upregulated
GOLGA8A	447.798	186.382	1.28	0.248756	5.14701	2.647e-07	1.684e-05	Upregulated
CTNNA3	127.352	31.2267	2.016	0.393599	5.12127	3.035e-07	1.899e-05	Upregulated
GAS2	70.751	9.79835	2.84	0.556729	5.10075	3.383e-07	2.108e-05	Upregulated
EML6	177.327	47.1048	1.849	0.363793	5.08321	3.711e-07	2.302e-05	Upregulated
RASSF2	60.0797	7.1736	3.116	0.614573	5.07072	3.963e-07	2.449e-05	Upregulated
SLC25A34	70.6315	6.747	3.119	0.617761	5.04827	4.458e-07	2.732e-05	Upregulated
CACNA1G	84.47	15.7111	2.434	0.483138	5.03821	4.699e-07	2.857e-05	Upregulated
C1S	91.4064	15.0063	2.552	0.507774	5.02498	5.035e-07	3.025e-05	Upregulated
CPE	320.952	111.945	1.492	0.297006	5.02494	5.036e-07	3.025e-05	Upregulated
ADGRL1	221.098	76.3046	1.527	0.304471	5.01415	5.327e-07	3.174e-05	Upregulated
MRAP2	60.1651	6.05841	3.241	0.646618	5.01166	5.396e-07	3.18e-05	Upregulated
PMEPA1	179.41	55.1008	1.677	0.334691	5.01155	5.399e-07	3.18e-05	Upregulated
LRRN3	142.581	31.406	2.048	0.409149	5.00647	5.544e-07	3.227e-05	Upregulated
DCN	1558.68	798.777	0.963	0.192593	5.00052	5.718e-07	3.303e-05	Upregulated
FAM84A	121.596	26.3439	2.179	0.435996	4.99754	5.807e-07	3.328e-05	Upregulated
MEGF10	790.647	358.472	1.101	0.220309	4.9979	5.796e-07	3.328e-05	Upregulated
COL4A6	59.5408	7.06215	3.051	0.615248	4.95905	7.084e-07	3.999e-05	Upregulated
NRN1	76.0625	8.49972	3.036	0.612216	4.95836	7.109e-07	3.999e-05	Upregulated
PHACTR2	396.243	145.999	1.374	0.277117	4.95844	7.106e-07	3.999e-05	Upregulated
ADGRD1	48.2272	4.29219	3.65	0.740358	4.92971	8.235e-07	4.582e-05	Upregulated
PPFIBP2	257.939	86.0732	1.507	0.306218	4.92161	8.584e-07	4.758e-05	Upregulated
TLE2	61.88	8.51996	2.823	0.574957	4.91025	9.096e-07	5.023e-05	Upregulated
PLP1	43.9984	2.3231	4.175	0.851407	4.9032	9.429e-07	5.188e-05	Upregulated
AMOT	169.353	52.8725	1.647	0.336027	4.9013	9.521e-07	5.207e-05	Upregulated
TRIM43B	99.247	17.1829	2.37	0.483821	4.8986	9.652e-07	5.254e-05	Upregulated
CRYAB	590.794	214.499	1.325	0.270848	4.89309	9.926e-07	5.383e-05	Upregulated
KCNC4	204.543	64.0396	1.791	0.366112	4.89123	1.002e-06	5.396e-05	Upregulated
NFIX	244.937	71.4549	1.677	0.343467	4.88125	1.054e-06	5.656e-05	Upregulated
NUPR1	118.043	31.1653	1.92	0.393702	4.87762	1.074e-06	5.72e-05	Upregulated
CYP27C1	114.13	28.4031	2.021	0.414316	4.87677	1.078e-06	5.725e-05	Upregulated
EGLN3	898.861	282.799	1.44	0.295463	4.8744	1.091e-06	5.774e-05	Upregulated
TCAP	186.681	63.2811	1.563	0.320861	4.87	1.116e-06	5.863e-05	Upregulated
RP11-100G15.11	50.4015	3.63251	3.667	0.753183	4.86859	1.124e-06	5.884e-05	Upregulated
FGF7	380.03	150.944	1.328	0.272961	4.86499	1.145e-06	5.971e-05	Upregulated
GABRE	42.3076	1.20661	5.5	1.13864	4.83017	1.364e-06	7.044e-05	Upregulated
P4HA2	408.908	159.384	1.329	0.275522	4.82178	1.423e-06	7.297e-05	Upregulated
NAT8L	137.185	28.4817	2.033	0.4221	4.81728	1.455e-06	7.438e-05	Upregulated
PLCE1	818.867	401.484	1.028	0.214047	4.80253	1.567e-06	7.927e-05	Upregulated
SCN5A	304.269	64.0517	2.01	0.418428	4.80259	1.566e-06	7.927e-05	Upregulated
EDIL3	272.717	98.0367	1.471	0.307156	4.78898	1.676e-06	8.369e-05	Upregulated
COL5A1	4143.98	2009.04	1	0.209172	4.78275	1.729e-06	8.604e-05	Upregulated
LPAR4	114.893	20.1819	2.283	0.477605	4.78022	1.751e-06	8.684e-05	Upregulated
NBPF26	355.971	139.07	1.313	0.27504	4.77331	1.812e-06	8.958e-05	Upregulated
SEMA3C	467.265	206.6	1.198	0.25196	4.75417	1.993e-06	9.754e-05	Upregulated
CRISPLD2	57.6419	5.18236	3.227	0.67908	4.75145	2.02e-06	9.823e-05	Upregulated
COL21A1	609.143	179.966	1.619	0.341251	4.74493	2.086e-06	0.0001011	Upregulated
ABCA8	70.1807	12.1444	2.613	0.550763	4.74403	2.095e-06	0.0001012	Upregulated
PLCD4	347.005	148.421	1.244	0.262479	4.73963	2.141e-06	0.0001028	Upregulated
COBLL1	171.868	56.3448	1.657	0.35166	4.71143	2.46e-06	0.0001163	Upregulated
ADGRE5	297.933	115.863	1.343	0.286375	4.69018	2.73e-06	0.0001274	Upregulated
RP11-259P6.2	63.1013	10.8101	2.539	0.542612	4.67975	2.872e-06	0.0001337	Upregulated
FAM189A2	83.9349	18.1664	2.253	0.481826	4.67563	2.931e-06	0.000136	Upregulated
AEBP1	627.861	234.143	1.296	0.277372	4.67357	2.96e-06	0.0001363	Upregulated
MYF5	50.559	6.60725	2.95	0.631185	4.67324	2.965e-06	0.0001363	Upregulated
NCAM2	41.6049	3.49276	3.506	0.75012	4.67327	2.964e-06	0.0001363	Upregulated
MEX3B	282.02	103.164	1.367	0.292569	4.67081	3e-06	0.0001375	Upregulated
ZNF704	430.091	199.342	1.111	0.239277	4.64419	3.414e-06	0.0001546	Upregulated
SPON1	183.949	2.79743	5.974	1.28696	4.64173	3.455e-06	0.000155	Upregulated
TTN	24085.6	11896.1	1.069	0.230791	4.63303	3.604e-06	0.0001612	Upregulated
LGI1	70.134	14.0738	2.336	0.505665	4.62024	3.833e-06	0.000171	Upregulated
RP4-792G4.2	112.372	32.716	1.806	0.39328	4.59278	4.374e-06	0.0001934	Upregulated
PALM	288.503	114.725	1.313	0.286066	4.58932	4.447e-06	0.000196	Upregulated
HSPA12B	49.7309	5.59356	3.288	0.716812	4.58663	4.505e-06	0.000198	Upregulated
P2RY1	88.9172	12.1525	2.638	0.576747	4.57314	4.805e-06	0.0002106	Upregulated
SHANK1	57.9777	7.89451	2.788	0.611477	4.55871	5.147e-06	0.0002249	Upregulated
RP11-161M6.2	354.38	132.093	1.307	0.286909	4.55671	5.196e-06	0.0002258	Upregulated
EFHD1	79.999	13.9799	2.415	0.530754	4.54945	5.379e-06	0.000233	Upregulated
AC073115.4	41.7626	4.57905	3.281	0.722555	4.54089	5.602e-06	0.0002413	Upregulated
RAMP1	160.226	51.1772	1.604	0.353744	4.53384	5.792e-06	0.0002488	Upregulated
PEG3	39.1946	4.2472	3.814	0.841705	4.53074	5.878e-06	0.000251	Upregulated
EML1	212.601	79.7509	1.402	0.310293	4.51712	6.269e-06	0.0002647	Upregulated
SNCAIP	51.9178	8.36269	2.841	0.628827	4.51725	6.265e-06	0.0002647	Upregulated
HOOK2	219.173	87.679	1.326	0.29389	4.5129	6.395e-06	0.0002693	Upregulated
ADAM22	69.3823	13.7635	2.387	0.529118	4.51073	6.461e-06	0.0002713	Upregulated
CLIC5	28.0148	0.397704	5.724	1.2758	4.48698	7.224e-06	0.0003017	Upregulated
PAK7	36.5285	2.83035	3.674	0.818771	4.48735	7.212e-06	0.0003017	Upregulated
PTGIS	358.646	148.269	1.238	0.276209	4.48375	7.334e-06	0.0003046	Upregulated
RP11-378I6.1	33.721	2.2338	3.891	0.870023	4.47281	7.72e-06	0.0003189	Upregulated
LENG8	858.893	447.849	0.937	0.209735	4.46886	7.864e-06	0.0003239	Upregulated
IGDCC4	938.028	481.702	0.954	0.213734	4.46376	8.054e-06	0.00033	Upregulated
PTPN21	769.162	399.002	0.953	0.213834	4.45627	8.34e-06	0.0003408	Upregulated
MMP2	941.885	441.387	1.022	0.230382	4.43448	9.229e-06	0.0003751	Upregulated
ALDH1A1	42.6661	3.31334	3.78	0.852627	4.43279	9.302e-06	0.0003768	Upregulated
FNDC1	33.15	1.12999	4.542	1.02565	4.42879	9.476e-06	0.00038	Upregulated
ST6GAL2	88.7397	19.594	2.056	0.466037	4.41229	1.023e-05	0.0004069	Upregulated
PDE2A	29.1011	1.43164	4.346	0.985868	4.40843	1.041e-05	0.000412	Upregulated
FST	56.0579	8.62276	2.598	0.589871	4.40454	1.06e-05	0.0004184	Upregulated
PEAK1	445.388	203.031	1.121	0.255599	4.38573	1.156e-05	0.0004539	Upregulated
COL5A2	4066.73	2079.15	0.912	0.208883	4.36386	1.278e-05	0.0004991	Upregulated
SLC15A2	266.07	114.072	1.214	0.278566	4.35941	1.304e-05	0.0005081	Upregulated
OLFML2A	1578.15	701.745	1.061	0.243828	4.35254	1.346e-05	0.0005202	Upregulated
ST6GALNAC2	31.478	1.03394	4.82	1.10758	4.35167	1.351e-05	0.000521	Upregulated
HSPB6	65.0222	12.9546	2.332	0.538086	4.33332	1.469e-05	0.0005578	Upregulated
PITPNM3	48.8611	7.47928	2.695	0.621892	4.33379	1.466e-05	0.0005578	Upregulated
PRICKLE2	132.986	43.4697	1.585	0.365854	4.33249	1.474e-05	0.0005585	Upregulated
SOX8	528.332	207.449	1.162	0.268476	4.32751	1.508e-05	0.0005698	Upregulated
SIRPA	188.543	70.4807	1.389	0.321287	4.32326	1.537e-05	0.0005795	Upregulated
G0S2	35.8029	3.45309	3.435	0.794867	4.32174	1.548e-05	0.000582	Upregulated
LDLRAD4	28.2308	0.603306	5.623	1.307	4.30205	1.692e-05	0.0006331	Upregulated
PDGFC	260.474	97.6375	1.428	0.332013	4.30007	1.707e-05	0.0006372	Upregulated
LYPD5	21.7664	0.198852	5.868	1.36599	4.29574	1.741e-05	0.0006482	Upregulated
SLC24A3	309.855	130.161	1.321	0.307759	4.29149	1.775e-05	0.0006575	Upregulated
IGFBP5	8426.63	4463.29	0.89	0.207456	4.28906	1.794e-05	0.0006631	Upregulated
ADAMTS10	125.494	41.9634	1.584	0.369296	4.28842	1.799e-05	0.0006633	Upregulated
COL16A1	1618.28	883.137	0.858	0.2003	4.28581	1.821e-05	0.0006695	Upregulated
HECA	241.85	100.677	1.247	0.291203	4.28171	1.855e-05	0.0006787	Upregulated
TNS3	426.984	206.315	1.063	0.248345	4.28196	1.853e-05	0.0006787	Upregulated
FAM129A	224.957	70.6956	1.515	0.353893	4.28042	1.865e-05	0.000681	Upregulated
HPSE2	27.5711	1.45782	4.457	1.04397	4.26932	1.961e-05	0.0007123	Upregulated
CD101	41.0003	5.45108	2.909	0.685045	4.24665	2.17e-05	0.0007716	Upregulated
FBN1	1474.71	723.99	0.977	0.230458	4.23774	2.258e-05	0.0007972	Upregulated
SCT	30.5099	1.75947	3.986	0.941875	4.23199	2.316e-05	0.0008107	Upregulated
SMOC1	40.9343	5.0863	3.098	0.731967	4.23186	2.318e-05	0.0008107	Upregulated
VSTM4	777.633	395.131	0.943	0.222879	4.23281	2.308e-05	0.0008107	Upregulated
MAST4	204.267	84.2268	1.279	0.30324	4.21889	2.455e-05	0.0008549	Upregulated
MEIS3	82.877	21.2213	1.92	0.455471	4.21603	2.486e-05	0.0008618	Upregulated
RP11-356I2.4	50.2918	8.48704	2.546	0.604193	4.21353	2.514e-05	0.0008694	Upregulated
KLHL38	65.8256	11.0613	2.487	0.590336	4.21261	2.524e-05	0.0008709	Upregulated
SPRY2	350.62	165.646	1.074	0.256069	4.19451	2.735e-05	0.000937	Upregulated
GRIK2	130.67	44.0522	1.546	0.368863	4.18997	2.79e-05	0.0009517	Upregulated
SLC16A9	56.6588	11.1952	2.372	0.565937	4.19042	2.784e-05	0.0009517	Upregulated
FAM78A	668.229	337.967	0.969	0.231393	4.18833	2.81e-05	0.0009547	Upregulated
WBP1L	335.352	157.388	1.072	0.256058	4.18762	2.819e-05	0.0009551	Upregulated
P2RX1	123.073	29.5652	1.869	0.446787	4.18272	2.88e-05	0.0009694	Upregulated
ICAM5	119.222	31.8334	1.763	0.423165	4.16531	3.109e-05	0.001042	Upregulated
SH3BGR	154.859	55.4206	1.44	0.345873	4.16482	3.116e-05	0.001042	Upregulated
GPC3	729.56	301.216	1.198	0.287912	4.16197	3.155e-05	0.00105	Upregulated
KLF10	112.639	35.4302	1.681	0.404185	4.1582	3.208e-05	0.001063	Upregulated
TRIM43	102.823	21.5639	2.064	0.497169	4.15156	3.302e-05	0.001092	Upregulated
ZNF385D	36.0514	3.26098	3.319	0.799619	4.15057	3.317e-05	0.001094	Upregulated
PLEKHA1	196.286	76.011	1.334	0.322185	4.14032	3.468e-05	0.001142	Upregulated
GPRIN3	33.807	2.25997	3.681	0.891345	4.13021	3.624e-05	0.001185	Upregulated
BOC	318.206	128.26	1.185	0.287327	4.12299	3.74e-05	0.001212	Upregulated
CERCAM	268.903	110.257	1.223	0.296678	4.1231	3.738e-05	0.001212	Upregulated
BEGAIN	53.643	5.81859	2.88	0.700965	4.10809	3.989e-05	0.001277	Upregulated
PDGFRA	410.069	156.014	1.311	0.319278	4.10528	4.038e-05	0.00129	Upregulated
MCOLN3	64.7834	13.5423	2.192	0.534906	4.09816	4.164e-05	0.001325	Upregulated
TACC2	936.432	521.413	0.863	0.210854	4.09328	4.253e-05	0.00135	Upregulated
ERBB4	80.9165	21.8863	1.904	0.465548	4.09079	4.299e-05	0.001362	Upregulated
FAT4	184.381	62.6706	1.436	0.351488	4.08477	4.412e-05	0.001389	Upregulated
POU4F1	244.071	99.3358	1.241	0.303969	4.08254	4.455e-05	0.001399	Upregulated
MYADML2	84.1117	23.6755	1.837	0.452973	4.05524	5.008e-05	0.001547	Upregulated
FGF13	201.706	89.3566	1.299	0.320573	4.05182	5.082e-05	0.001561	Upregulated
RP5-1039K5.12	161.557	61.1989	1.37	0.338233	4.04967	5.129e-05	0.001572	Upregulated
DUPD1	42.975	3.84486	3.353	0.828476	4.04735	5.18e-05	0.001584	Upregulated
RP11-67B16.1	38.6911	4.30167	3.064	0.759294	4.03521	5.455e-05	0.001662	Upregulated
RELL1	148.495	48.5379	1.525	0.37872	4.02712	5.646e-05	0.001713	Upregulated
OSBPL1A	347.199	151.249	1.153	0.286364	4.02544	5.687e-05	0.001718	Upregulated
ADH1B	21.1816	0.43063	5.845	1.45326	4.0219	5.773e-05	0.001741	Upregulated
SLC44A2	691.069	367.103	0.892	0.222044	4.01592	5.921e-05	0.001778	Upregulated
TNFAIP3	163.201	63.1486	1.338	0.334153	4.00384	6.232e-05	0.001861	Upregulated
TIGD4	28.6838	2.53545	3.574	0.892979	4.00267	6.263e-05	0.001866	Upregulated
LRFN5	73.8387	18.0591	2.084	0.522392	3.98891	6.638e-05	0.001962	Upregulated
VCAN	2685.15	1475.62	0.844	0.211678	3.98913	6.631e-05	0.001962	Upregulated
SMTN	728.407	381.579	0.914	0.22935	3.98437	6.766e-05	0.001996	Upregulated
METRNL	91.1646	28.3263	1.697	0.426209	3.98085	6.867e-05	0.00202	Upregulated
MLYCD	121.869	40.3228	1.532	0.384878	3.98068	6.872e-05	0.00202	Upregulated
MAP3K20	422.402	215.83	0.965	0.242845	3.97521	7.032e-05	0.002059	Upregulated
PRSS35	16.4467	0	6.343	1.59838	3.96819	7.242e-05	0.002099	Upregulated
SLC40A1	424.261	200.019	1.094	0.275811	3.96791	7.25e-05	0.002099	Upregulated
ADGRB3	25.1973	1.46457	4.37	1.10267	3.96276	7.409e-05	0.00214	Upregulated
MAPK4	33.475	3.59556	3.178	0.802711	3.9588	7.533e-05	0.002172	Upregulated
DUXA	34.4931	3.58206	3.292	0.832786	3.95345	7.703e-05	0.002216	Upregulated
NFATC1	91.7031	28.3787	1.688	0.429599	3.92823	8.557e-05	0.002421	Upregulated
CNTN1	32.6501	3.0427	3.565	0.90844	3.92455	8.689e-05	0.002449	Upregulated
CACNG4	69.9931	16.8081	1.973	0.503054	3.92183	8.788e-05	0.002467	Upregulated
RP11-321E2.13	35.6487	3.31143	3.792	0.968476	3.91538	9.026e-05	0.00253	Upregulated
IL1RAP	59.1253	13.1427	2.144	0.548097	3.91142	9.175e-05	0.002567	Upregulated
BCOR	165.203	67.17	1.285	0.328655	3.91006	9.227e-05	0.002576	Upregulated
EPB41L2	812.392	451.791	0.824	0.211061	3.90645	9.366e-05	0.002601	Upregulated
EN2	26.7769	2.05437	3.926	1.00624	3.90211	9.536e-05	0.002638	Upregulated
CASS4	109.064	35.0805	1.581	0.406111	3.89277	9.911e-05	0.002737	Upregulated
SHANK2	30.4273	1.99527	3.847	0.992443	3.87598	0.0001062	0.002911	Upregulated
HOMER2	145.987	54.4245	1.368	0.353151	3.87502	0.0001066	0.002917	Upregulated
MYMX	115.245	26.9362	1.783	0.460576	3.87144	0.0001082	0.002945	Upregulated
SHC2	190.55	79.3472	1.229	0.317563	3.87077	0.0001085	0.002947	Upregulated
ANO8	163.072	67.7072	1.282	0.331821	3.86415	0.0001115	0.003018	Upregulated
PLEKHH2	26.4548	1.50151	3.979	1.02982	3.86411	0.0001115	0.003018	Upregulated
ADGRA1	56.0523	11.7674	2.175	0.563566	3.85938	0.0001137	0.003066	Upregulated
AC006385.4	31.9027	2.5878	3.51	0.910117	3.8567	0.0001149	0.003081	Upregulated
PLCH1	177.619	57.4501	1.487	0.385601	3.85601	0.0001153	0.003081	Upregulated
TECRL	38.1824	3.82734	3.051	0.791022	3.85693	0.0001148	0.003081	Upregulated
EDN3	246.679	85.5043	1.331	0.345624	3.85233	0.000117	0.003122	Upregulated
SEPT4	2144.95	1273.05	0.764	0.198563	3.84826	0.000119	0.003169	Upregulated
STARD9	154.931	62.9808	1.278	0.333077	3.83589	0.0001251	0.003321	Upregulated
ELFN1	86.6409	25.0117	1.74	0.454174	3.83212	0.000127	0.00336	Upregulated
AGAP1	661.469	358.369	0.892	0.233133	3.82554	0.0001305	0.003439	Upregulated
ARAP1	354.977	178.698	0.981	0.256604	3.82438	0.0001311	0.00345	Upregulated
KCND3	35.5667	4.05639	2.974	0.779012	3.81823	0.0001344	0.003518	Upregulated
CA2	20.3184	0.397704	5.112	1.34178	3.80971	0.0001391	0.003623	Upregulated
DOK6	93.4759	31.0566	1.606	0.421886	3.80751	0.0001404	0.003636	Upregulated
LL22NC03-2H8.5	58.3932	15.0055	2.096	0.550284	3.80812	0.00014	0.003636	Upregulated
SOX6	334.132	165.753	1.001	0.263072	3.80575	0.0001414	0.003656	Upregulated
TBC1D4	313.602	159.005	0.983	0.258378	3.8048	0.0001419	0.003664	Upregulated
FBXW7	311.431	157.872	0.983	0.258565	3.80173	0.0001437	0.003694	Upregulated
RHOBTB2	436.936	231.538	0.917	0.241794	3.79412	0.0001482	0.003793	Upregulated
PPM1L	452.958	241.258	0.896	0.236733	3.78383	0.0001544	0.00394	Upregulated
SRGAP2C	259.876	122.876	1.051	0.278479	3.77482	0.0001601	0.004071	Upregulated
OR51E2	34.1678	3.49679	3.271	0.869061	3.76391	0.0001673	0.004239	Upregulated
RP11-432M8.17	188.356	62.0142	1.675	0.444925	3.76432	0.000167	0.004239	Upregulated
PGM5P2	161.011	58.5537	1.5	0.39897	3.75849	0.0001709	0.004324	Upregulated
THSD7A	62.6652	13.5115	2.114	0.562886	3.75538	0.0001731	0.004371	Upregulated
IGF1	24.0089	0.596556	4.724	1.26004	3.74945	0.0001772	0.004446	Upregulated
CSDC2	203.099	79.7268	1.305	0.348399	3.74534	0.0001801	0.004504	Upregulated
AMOTL2	535.446	295.399	0.854	0.228768	3.73449	0.0001881	0.004664	Upregulated
PPP1R1A	79.8102	16.9519	2.045	0.547783	3.73369	0.0001887	0.004672	Upregulated
NOV	44.4921	4.02619	2.997	0.8044	3.72549	0.0001949	0.004802	Upregulated
ATL2	284.833	135.531	1.055	0.283235	3.72388	0.0001962	0.004825	Upregulated
CLU	255.824	115.063	1.401	0.376395	3.72152	0.000198	0.004855	Upregulated
MICALL1	577.22	326.382	0.823	0.221205	3.7189	0.0002001	0.004889	Upregulated
CDH22	16.0103	0	5.983	1.61174	3.71204	0.0002056	0.005006	Upregulated
CDH18	31.6691	4.2183	2.881	0.776317	3.71083	0.0002066	0.005016	Upregulated
NKTR	654.084	378.93	0.802	0.217047	3.69635	0.0002187	0.005276	Upregulated
GFRA1	144.826	54.6723	1.447	0.392125	3.69109	0.0002233	0.005378	Upregulated
SDC3	357.2	183.785	0.956	0.259211	3.68963	0.0002246	0.005392	Upregulated
LMCD1	126.837	45.0411	1.46	0.397341	3.67343	0.0002393	0.005673	Upregulated
GPX3	273.065	116.385	1.14	0.310489	3.67165	0.000241	0.005695	Upregulated
AFAP1L2	434.525	57.396	2.79	0.760562	3.66777	0.0002447	0.005773	Upregulated
MXRA5	518.641	292.02	0.837	0.228543	3.66315	0.0002491	0.00586	Upregulated
PGBD5	299.224	135.7	1.045	0.28533	3.66334	0.0002489	0.00586	Upregulated
TMEM56	48.0897	10.5374	2.174	0.595473	3.65059	0.0002616	0.006116	Upregulated
SCN7A	309.173	161.452	0.937	0.257018	3.64658	0.0002658	0.006202	Upregulated
MMP11	154.657	65.4961	1.231	0.338177	3.63896	0.0002737	0.006359	Upregulated
DCHS1	565.597	307.769	0.841	0.23119	3.63726	0.0002756	0.006392	Upregulated
SLIT3	43.87	9.38607	2.57	0.707189	3.63413	0.0002789	0.00646	Upregulated
ST8SIA2	513.34	253.559	1	0.275194	3.63277	0.0002804	0.006484	Upregulated
RASGRP2	87.855	30.4754	1.578	0.434445	3.63172	0.0002815	0.0065	Upregulated
CTC-444N24.11	79.4885	24.2383	1.71	0.471139	3.62996	0.0002835	0.006535	Upregulated
RP11-513O17.2	23.614	1.19311	4.641	1.27996	3.62605	0.0002878	0.006614	Upregulated
KIF1A	292.688	127.453	1.174	0.324071	3.62269	0.0002916	0.00667	Upregulated
EDA	156.495	54.4986	1.355	0.374075	3.62207	0.0002923	0.006676	Upregulated
DACT3	184.963	78.4854	1.156	0.319193	3.62078	0.0002937	0.006698	Upregulated
ARX	72.4917	19.2972	1.811	0.500784	3.61671	0.0002984	0.006775	Upregulated
SYT11	157.332	69.4004	1.197	0.331255	3.61416	0.0003013	0.006832	Upregulated
IL20RA	93.4375	29.6619	1.595	0.443247	3.59829	0.0003203	0.00723	Upregulated
NOTCH2	537.209	292.242	0.873	0.242659	3.59675	0.0003222	0.007262	Upregulated
PLPP3	209.781	101.049	1.1	0.306079	3.59547	0.0003238	0.007287	Upregulated
METTL7A	539.445	306.999	0.81	0.225471	3.59203	0.0003281	0.00734	Upregulated
TRIM16L	213.677	90.2489	1.164	0.324541	3.58704	0.0003345	0.007459	Upregulated
WNT11	48.9065	11.656	2.094	0.584975	3.57935	0.0003444	0.007625	Upregulated
AC007970.1	97.4859	31.2443	1.567	0.437893	3.57744	0.000347	0.007659	Upregulated
KRT40	99.3953	1.10381	6.454	1.80559	3.57451	0.0003509	0.007734	Upregulated
CTD-2017F17.2	45.5585	7.21458	2.425	0.679404	3.56995	0.000357	0.007847	Upregulated
GRM8	27.6399	2.72755	3.211	0.901438	3.56215	0.0003678	0.008026	Upregulated
BCAS1	850.037	422.136	1.068	0.299943	3.56108	0.0003693	0.008047	Upregulated
NPY6R	81.3964	10.3398	2.362	0.663311	3.5607	0.0003699	0.008047	Upregulated
MARCH1	16.6768	0.198852	5.506	1.54671	3.56008	0.0003707	0.008054	Upregulated
SRPX2	184.011	86.6938	1.192	0.335196	3.55759	0.0003743	0.008096	Upregulated
ABCC5	295.332	151.903	0.965	0.271687	3.55193	0.0003824	0.008249	Upregulated
ARHGEF40	618.694	353.991	0.792	0.223155	3.55081	0.000384	0.008272	Upregulated
BCL2	82.7038	27.1264	1.561	0.439653	3.55041	0.0003846	0.008272	Upregulated
TRIM53	38.3415	4.58982	2.753	0.775753	3.54882	0.000387	0.008299	Upregulated
RGS2	393.339	186.134	1.055	0.297383	3.54771	0.0003886	0.008322	Upregulated
ARHGAP24	280.918	144.233	0.967	0.272758	3.54486	0.0003928	0.008401	Upregulated
ERC2	65.1444	10.9459	2.161	0.610212	3.54218	0.0003968	0.008475	Upregulated
ITM2A	161.036	58.8445	1.333	0.376753	3.5385	0.0004024	0.008569	Upregulated
PIK3R1	501.335	286.751	0.805	0.227635	3.53445	0.0004086	0.008677	Upregulated
TRBV27	20.1629	0.904958	4.645	1.31492	3.53278	0.0004112	0.008708	Upregulated
CYSLTR1	71.0913	20.7142	1.738	0.492457	3.52985	0.0004158	0.008792	Upregulated
FREM1	196.556	79.0997	1.264	0.358299	3.52764	0.0004193	0.008854	Upregulated
LRIG3	152.322	60.8004	1.265	0.358741	3.52708	0.0004202	0.00886	Upregulated
LRP4	863.806	457.266	0.926	0.262758	3.52492	0.0004236	0.00892	Upregulated
MCC	248.748	119.808	1.047	0.297003	3.52409	0.0004249	0.008936	Upregulated
LPAR2	29.3051	3.91664	2.903	0.824407	3.5212	0.0004296	0.00902	Upregulated
TPPP	21.9696	1.82934	3.573	1.01481	3.52086	0.0004301	0.00902	Upregulated
RP5-1057J7.6	42.3038	9.58873	2.356	0.669202	3.52005	0.0004315	0.009035	Upregulated
DCLK3	13.7512	0.198852	5.392	1.53347	3.51647	0.0004373	0.009145	Upregulated
COL11A2	95.5427	30.1362	1.558	0.444065	3.50932	0.0004493	0.009355	Upregulated
OBSCN	4098.04	2399.65	0.788	0.224721	3.50837	0.0004509	0.009376	Upregulated
SAMD11	21.2143	1.86227	3.551	1.01306	3.50475	0.000457	0.009491	Upregulated
VSTM2A	40.223	7.13523	2.571	0.734021	3.50291	0.0004602	0.009544	Upregulated
CD82	323.747	132.637	1.115	0.318871	3.49631	0.0004717	0.00975	Upregulated
RARRES2	153.548	67.6869	1.178	0.336986	3.49564	0.0004729	0.009754	Upregulated
ACOT11	166.027	76.3655	1.128	0.32309	3.49277	0.000478	0.009819	Upregulated
RP11-492E3.1	142.978	58.2995	1.234	0.353501	3.48944	0.000484	0.009902	Upregulated
PI4KAP1	73.184	24.2526	1.62	0.464487	3.48678	0.0004889	0.009988	Upregulated
AXL	116.178	42.7476	1.396	0.400713	3.48289	0.000496	0.01009	Upregulated
ZNF568	121.822	48.2559	1.349	0.38762	3.48048	0.0005005	0.01016	Upregulated
TMEM143	111.557	41.7002	1.376	0.395673	3.47816	0.0005049	0.01023	Upregulated
SEMA4D	188.386	86.9406	1.099	0.316129	3.47746	0.0005062	0.01024	Upregulated
GJD4	196.799	92.608	1.133	0.32636	3.4704	0.0005197	0.01049	Upregulated
ARHGAP31	152.042	58.9542	1.237	0.357289	3.46263	0.0005349	0.01071	Upregulated
EPS15	382.164	203.107	0.905	0.261388	3.46261	0.000535	0.01071	Upregulated
GS1-124K5.14	50.3616	13.1896	2.006	0.579062	3.4641	0.000532	0.01071	Upregulated
FOXN3	612.654	362.122	0.757	0.218769	3.46054	0.0005391	0.01075	Upregulated
THBS2	181.999	86.2787	1.108	0.320158	3.46092	0.0005383	0.01075	Upregulated
SLC12A4	498.357	251.622	0.927	0.268239	3.4568	0.0005466	0.01086	Upregulated
SLC16A2	319.588	168.282	0.901	0.26063	3.45718	0.0005459	0.01086	Upregulated
ZNF385C	94.6804	30.4499	1.599	0.463192	3.45152	0.0005574	0.01106	Upregulated
NTN4	172.015	72.8304	1.252	0.363877	3.44143	0.0005787	0.01139	Upregulated
MTMR11	36.5088	6.12829	2.612	0.759973	3.43748	0.0005871	0.01153	Upregulated
JAM2	545.648	309.609	0.791	0.230233	3.43676	0.0005887	0.01154	Upregulated
CSMD1	31.649	3.83409	3.131	0.912016	3.4333	0.0005963	0.01166	Upregulated
RFPL4A	43.5295	6.11751	2.491	0.726011	3.43109	0.0006012	0.01173	Upregulated
SLC35E2	180.638	82.1882	1.108	0.323061	3.43007	0.0006034	0.01175	Upregulated
PRAG1	209.643	103.271	1.009	0.294468	3.42814	0.0006077	0.01182	Upregulated
POGZ	479.229	276.357	0.792	0.231327	3.42536	0.000614	0.01191	Upregulated
CTNNA2	41.0945	8.06316	2.257	0.663171	3.4032	0.000666	0.01273	Upregulated
EPHB3	400.049	213.718	0.914	0.268443	3.40348	0.0006653	0.01273	Upregulated
SMAD7	18.8338	1.29591	4.021	1.18234	3.40081	0.0006719	0.01281	Upregulated
BCL9L	567.534	336.052	0.771	0.226907	3.39865	0.0006772	0.01288	Upregulated
KAT2A	308.016	165.655	0.912	0.268412	3.39894	0.0006765	0.01288	Upregulated
MTUS2	27.1806	3.82059	2.827	0.832734	3.39533	0.0006855	0.01302	Upregulated
AJUBA	500.616	286.186	0.784	0.230965	3.39259	0.0006924	0.0131	Upregulated
RSPO3	24.8167	0.904958	4.623	1.36255	3.3927	0.0006921	0.0131	Upregulated
WIPF3	872.036	527.571	0.708	0.208593	3.39306	0.0006912	0.0131	Upregulated
CLEC2D	48.1747	11.2078	2.036	0.600524	3.39023	0.0006984	0.01319	Upregulated
BACH2	62.0535	18.3949	1.707	0.504163	3.38667	0.0007075	0.0133	Upregulated
BHLHE41	52.1734	14.2546	1.901	0.561496	3.38478	0.0007124	0.01338	Upregulated
DLL1	140.168	64.4667	1.172	0.346551	3.38158	0.0007207	0.0135	Upregulated
GABBR1	116.261	42.609	1.336	0.395766	3.37657	0.000734	0.01371	Upregulated
MIR193BHG	133.926	60.9377	1.181	0.349792	3.37631	0.0007347	0.01371	Upregulated
ADGRL3	176.096	69.4825	1.282	0.380082	3.37393	0.000741	0.01379	Upregulated
PER3	87.105	28.6052	1.616	0.479046	3.3743	0.00074	0.01379	Upregulated
FRMD1	26.8817	3.62576	2.909	0.86451	3.36458	0.0007666	0.01422	Upregulated
BICD1	152.661	66.5573	1.168	0.347388	3.3631	0.0007707	0.01428	Upregulated
HES1	121.281	51.7887	1.244	0.370214	3.36008	0.0007792	0.01441	Upregulated
CYYR1	123.543	53.6066	1.211	0.360627	3.35824	0.0007844	0.01448	Upregulated
RASL11B	50.2955	10.2961	2.209	0.657874	3.35739	0.0007868	0.01448	Upregulated
CDH13	416.502	226.448	0.847	0.252394	3.3565	0.0007893	0.0145	Upregulated
RTKN	270.977	139.385	0.926	0.276017	3.35643	0.0007896	0.0145	Upregulated
RELN	49.8335	9.97103	2.121	0.632446	3.35358	0.0007977	0.01461	Upregulated
HMCN1	82.4117	14.5824	2.053	0.612444	3.35229	0.0008014	0.01465	Upregulated
GABPB1-AS1	592.374	359.164	0.772	0.230302	3.34996	0.0008082	0.01472	Upregulated
KDM4E	40.0619	8.20481	2.198	0.656618	3.34755	0.0008153	0.01483	Upregulated
CDH3	21.8907	1.62374	3.835	1.14911	3.33777	0.0008445	0.0152	Upregulated
KSR1	464.888	260.315	0.828	0.248165	3.33819	0.0008433	0.0152	Upregulated
ZNF431	241.529	118.35	0.967	0.289927	3.33491	0.0008533	0.01532	Upregulated
DOK7	401.81	221.975	0.819	0.245962	3.33117	0.0008648	0.0155	Upregulated
GOLIM4	344.828	190.181	0.861	0.258589	3.32769	0.0008757	0.01564	Upregulated
DENND5B	404.069	220.877	0.856	0.257551	3.32348	0.000889	0.01583	Upregulated
NLRP1	190.078	94.8768	1.012	0.304404	3.32356	0.0008888	0.01583	Upregulated
AGBL1	44.2236	9.14079	2.161	0.650917	3.32005	0.0009	0.01598	Upregulated
AOC3	32.5032	5.60351	2.704	0.814526	3.31985	0.0009007	0.01598	Upregulated
PRAMEF2	41.4373	9.09034	2.163	0.651297	3.32032	0.0008991	0.01598	Upregulated
BMP4	78.4483	28.233	1.478	0.445796	3.31585	0.0009137	0.01618	Upregulated
LIMK2	229.598	111.155	1.009	0.304881	3.31093	0.0009299	0.01639	Upregulated
NEXN	2594.94	1699.1	0.613	0.185263	3.31066	0.0009308	0.01639	Upregulated
TTC3	2574.69	1676.07	0.618	0.186664	3.30865	0.0009375	0.01649	Upregulated
ZSCAN4	89.4121	29.9133	1.565	0.473098	3.30759	0.000941	0.01654	Upregulated
RFPL2	54.1447	13.8299	1.943	0.587866	3.30513	0.0009493	0.01665	Upregulated
EGR1	364.442	208.941	0.815	0.246753	3.30096	0.0009635	0.01679	Upregulated
FZD1	160.909	71.6664	1.129	0.341888	3.30143	0.0009619	0.01679	Upregulated
GALNT2	1153.52	716.696	0.686	0.207765	3.30166	0.0009611	0.01679	Upregulated
GSDMB	47.5147	12.6724	1.893	0.573981	3.29735	0.000976	0.01699	Upregulated
NFIA	200.332	77.0557	1.237	0.375905	3.29145	0.0009967	0.01727	Upregulated
TMEM131	626.185	380.814	0.722	0.219639	3.28801	0.001009	0.01743	Upregulated
KLF11	68.7551	21.6203	1.624	0.494386	3.28507	0.00102	0.01757	Upregulated
FRMD4B	95.835	33.6006	1.451	0.442289	3.28081	0.001035	0.01773	Upregulated
AATK	47.1476	10.9982	1.965	0.599899	3.27586	0.001053	0.01801	Upregulated
BMP1	363.376	179.175	0.917	0.279804	3.27598	0.001053	0.01801	Upregulated
GPC4	481.141	283.769	0.752	0.229558	3.27518	0.001056	0.01801	Upregulated
DENND1A	186.885	91.6543	1.01	0.308745	3.27292	0.001064	0.01812	Upregulated
IL17RD	285.29	144.751	0.943	0.288445	3.2681	0.001083	0.01838	Upregulated
RASGRP3	45.2361	11.261	2.046	0.62647	3.26548	0.001093	0.01853	Upregulated
SKIL	148.176	66.8633	1.155	0.354009	3.26265	0.001104	0.0187	Upregulated
FAM222A	151.148	72.3129	1.081	0.331848	3.25712	0.001125	0.0189	Upregulated
LBH	261.285	135.904	0.944	0.290647	3.24929	0.001157	0.01932	Upregulated
CTD-2083E4.7	78.293	29.0788	1.429	0.440357	3.24569	0.001172	0.0195	Upregulated
EYA2	14.7265	0.198852	5.093	1.57079	3.24238	0.001185	0.01968	Upregulated
MANBA	139.352	63.0965	1.151	0.354896	3.24181	0.001188	0.01968	Upregulated
FOXO1	247.77	128.477	0.919	0.283874	3.23652	0.00121	0.01994	Upregulated
OLFM2	273.642	151.952	0.917	0.283674	3.23119	0.001233	0.02021	Upregulated
PODN	59.874	16.5939	1.829	0.566245	3.23047	0.001236	0.02021	Upregulated
HDAC5	295.513	164.618	0.838	0.259602	3.22675	0.001252	0.02043	Upregulated
FMNL2	199.498	103.663	0.95	0.29495	3.22057	0.001279	0.02079	Upregulated
SCARA3	194.085	83.73	1.136	0.352633	3.22058	0.001279	0.02079	Upregulated
RIMKLA	13.839	0	5.399	1.68061	3.21231	0.001317	0.02121	Upregulated
SYN2	15.1764	0.198852	4.86	1.51256	3.21289	0.001314	0.02121	Upregulated
TMEM255A	24.5994	3.45581	3.035	0.946093	3.20773	0.001338	0.0215	Upregulated
LRRC14B	160.752	69.2842	1.127	0.351936	3.20181	0.001366	0.0219	Upregulated
AMY2B	40.5799	9.1729	2.11	0.659297	3.20053	0.001372	0.02198	Upregulated
NEFM	3758.09	2153.61	0.742	0.232103	3.19869	0.001381	0.0221	Upregulated
KCNF1	78.1672	22.0159	1.584	0.495843	3.19488	0.001399	0.02232	Upregulated
YIPF7	29.1406	4.8216	2.487	0.778527	3.19452	0.001401	0.02232	Upregulated
VPS36	309.157	174.246	0.824	0.258142	3.19101	0.001418	0.02257	Upregulated
SGCE	154.263	73.8409	1.039	0.326029	3.18795	0.001433	0.02274	Upregulated
PDCD4	362.876	202.168	0.826	0.259534	3.18187	0.001463	0.0231	Upregulated
HSDL2	349.593	201.457	0.799	0.252045	3.16896	0.00153	0.0241	Upregulated
PCMTD2	329.86	185.036	0.808	0.25511	3.16816	0.001534	0.02412	Upregulated
VASH2	814.845	508.121	0.667	0.210471	3.16845	0.001533	0.02412	Upregulated
CDKN1C	1317.74	837.93	0.633	0.199777	3.16685	0.001541	0.02418	Upregulated
ADCYAP1	15.7215	0.198852	4.807	1.51833	3.16582	0.001546	0.0242	Upregulated
DOC2B	36.4718	7.00495	2.344	0.740775	3.16456	0.001553	0.02427	Upregulated
FOXD3	90.1771	35.4038	1.325	0.418848	3.16287	0.001562	0.02436	Upregulated
CLCN4	367.81	214.271	0.783	0.247633	3.16083	0.001573	0.0245	Upregulated
PALLD	2259	1499.94	0.6	0.18988	3.15853	0.001586	0.02465	Upregulated
SYNGAP1	146.449	69.9216	1.053	0.333593	3.15696	0.001594	0.02475	Upregulated
ST3GAL4	88.8927	35.9643	1.34	0.424748	3.15558	0.001602	0.02485	Upregulated
MYCN	39.6548	8.96327	2.058	0.652408	3.15431	0.001609	0.0249	Upregulated
TRIM54	894.539	534.62	0.725	0.229901	3.15461	0.001607	0.0249	Upregulated
PI4KAP2	141.087	66.5497	1.075	0.340901	3.15364	0.001612	0.02493	Upregulated
PRKAA2	335.203	190.68	0.799	0.25334	3.15234	0.00162	0.02502	Upregulated
UNC45B	2997.41	1969.87	0.604	0.191733	3.14765	0.001646	0.02537	Upregulated
SLC12A6	272.86	152.969	0.846	0.268862	3.14657	0.001652	0.02542	Upregulated
CALCRL	65.1985	21.504	1.601	0.509344	3.14355	0.001669	0.02563	Upregulated
PAM	875.221	431.526	0.857	0.272898	3.13907	0.001695	0.02594	Upregulated
MTURN	824.961	520.448	0.673	0.214968	3.13282	0.001731	0.02647	Upregulated
RP11-735A19.2	13.6035	0.596556	4.592	1.46804	3.12789	0.001761	0.02673	Upregulated
RAD52	101.6	42.7098	1.229	0.392915	3.12689	0.001767	0.02678	Upregulated
TSPAN12	189.935	99.9634	0.932	0.298101	3.12682	0.001767	0.02678	Upregulated
ZNF83	157.222	77.2219	1.007	0.322324	3.12532	0.001776	0.02689	Upregulated
KCNN2	16.0036	1.12999	3.818	1.22281	3.12197	0.001796	0.02709	Upregulated
PABPC1L	93.9496	37.4933	1.297	0.415547	3.12193	0.001797	0.02709	Upregulated
VWDE	12.2638	0.397704	4.745	1.51993	3.12164	0.001798	0.02709	Upregulated
CMIP	311.367	175.366	0.809	0.259673	3.11385	0.001847	0.02773	Upregulated
SPHKAP	28.9567	5.75274	2.337	0.750724	3.11304	0.001852	0.02774	Upregulated
ARHGEF25	139.656	63.7992	1.078	0.346903	3.10696	0.00189	0.02827	Upregulated
MYH14	34.9793	8.84827	2.565	0.826028	3.10519	0.001902	0.0284	Upregulated
RUFY3	373.361	214.571	0.788	0.2537	3.10439	0.001907	0.02843	Upregulated
PERM1	36.3753	2.20087	3.091	0.996071	3.10338	0.001913	0.02847	Upregulated
SETBP1	185.838	86.2953	1.061	0.34201	3.10224	0.001921	0.02847	Upregulated
VGLL4	322.516	184.315	0.79	0.254512	3.10244	0.001919	0.02847	Upregulated
CTSK	40.7808	8.53074	2.164	0.698166	3.09915	0.001941	0.02867	Upregulated
DOCK6	233.641	121.133	0.926	0.299052	3.09529	0.001966	0.02895	Upregulated
SRGAP3	122.338	56.971	1.104	0.356867	3.09298	0.001982	0.02915	Upregulated
KCNIP3	27.7749	4.75173	2.507	0.810795	3.09217	0.001987	0.0292	Upregulated
HSPB7	880.939	99.798	2.263	0.73225	3.09097	0.001995	0.02923	Upregulated
PRR32	139.814	56.3168	1.266	0.409402	3.09132	0.001993	0.02923	Upregulated
CACNA1S	1780.94	1119.81	0.66	0.213445	3.09028	0.002	0.02924	Upregulated
SH3D19	93.5029	36.7726	1.36	0.439998	3.09026	0.002	0.02924	Upregulated
DENND2C	103.037	44.9812	1.207	0.391167	3.08664	0.002024	0.02955	Upregulated
BCAS4	57.2242	15.4329	1.719	0.557386	3.08364	0.002045	0.02979	Upregulated
RP11-458F8.4	24.4029	3.51621	2.992	0.970727	3.08262	0.002052	0.02986	Upregulated
CPT1A	103.65	26.7268	1.645	0.533946	3.08121	0.002062	0.02993	Upregulated
GSG1L	24.176	4.61198	2.664	0.864694	3.08083	0.002064	0.02993	Upregulated
PRPF40B	159.681	80.3116	0.998	0.324133	3.08025	0.002068	0.02993	Upregulated
TMEM200A	163.119	76.5902	1.068	0.346898	3.08004	0.00207	0.02993	Upregulated
FAM171A1	295.917	169.669	0.797	0.258979	3.07754	0.002087	0.03011	Upregulated
RP11-420L9.5	70.2793	21.7897	1.618	0.526045	3.07582	0.002099	0.03026	Upregulated
PPP1R3G	31.5623	3.68759	2.958	0.962223	3.07463	0.002108	0.03029	Upregulated
IGSF9B	43.9359	12.0718	1.877	0.611083	3.07082	0.002135	0.03056	Upregulated
HAS2	86.7387	36.2687	1.333	0.434361	3.06919	0.002146	0.0307	Upregulated
ARC	17.4617	0.802158	4.137	1.34853	3.06815	0.002154	0.03077	Upregulated
RP11-554D14.4	148.762	59.6352	1.174	0.383431	3.06109	0.002205	0.03131	Upregulated
PLA2G6	97.7089	42.9159	1.205	0.393975	3.05923	0.002219	0.03144	Upregulated
CSMD3	14.8446	0.699357	4.162	1.36126	3.05714	0.002235	0.03149	Upregulated
ERBB2	1422.01	905.319	0.628	0.20525	3.05813	0.002227	0.03149	Upregulated
LOXL2	988.326	621.681	0.703	0.229957	3.05744	0.002232	0.03149	Upregulated
TRIM8	610.923	380.537	0.68	0.2225	3.05686	0.002237	0.03149	Upregulated
PGM5	336.826	180.17	1.018	0.333243	3.05557	0.002246	0.03159	Upregulated
OLFML1	52.3288	15.4677	1.707	0.559235	3.05292	0.002266	0.03178	Upregulated
MTMR9L	82.8881	32.4887	1.309	0.429292	3.04972	0.002291	0.03207	Upregulated
MYO15B	40.5506	11.2764	1.886	0.618675	3.04839	0.002301	0.03217	Upregulated
SMO	315.302	167.222	0.864	0.283389	3.0482	0.002302	0.03217	Upregulated
FAM117A	85.0029	28.8047	1.427	0.46876	3.0452	0.002325	0.03243	Upregulated
ASTN2	52.8565	15.7191	1.73	0.56877	3.04245	0.002347	0.0327	Upregulated
SSH3	108.962	46.2622	1.197	0.393717	3.04013	0.002365	0.03292	Upregulated
PPFIBP1	804.584	508.57	0.659	0.217224	3.03587	0.002398	0.0333	Upregulated
FRG2C	10.3398	0	5.452	1.79711	3.03355	0.002417	0.03352	Upregulated
LIPH	43.5785	10.4319	1.912	0.630425	3.03211	0.002428	0.03365	Upregulated
LONRF2	29.0456	6.56355	2.467	0.8138	3.03086	0.002439	0.03373	Upregulated
ZFPM2	86.4368	35.2513	1.308	0.431473	3.03052	0.002441	0.03374	Upregulated
C1R	66.9988	24.88	1.436	0.474159	3.02806	0.002461	0.0339	Upregulated
FAP	116.323	51.9904	1.149	0.379575	3.028	0.002462	0.0339	Upregulated
CTD-2086L14.7	20.594	2.39297	3.193	1.05465	3.0273	0.002467	0.03391	Upregulated
PLEKHA7	97.1281	37.5866	1.285	0.424395	3.02709	0.002469	0.03391	Upregulated
PLXNA2	524.913	286.17	0.789	0.260706	3.02707	0.002469	0.03391	Upregulated
RP3-368A4.6	55.5725	17.3731	1.713	0.566065	3.02534	0.002484	0.03407	Upregulated
RAPGEFL1	59.8179	20.0799	1.565	0.517272	3.02491	0.002487	0.03409	Upregulated
ASB2	89.3919	38.7528	1.225	0.40525	3.02239	0.002508	0.03422	Upregulated
CCDC8	1157.76	709.094	0.685	0.226741	3.02238	0.002508	0.03422	Upregulated
TPBG	149.562	60.1451	1.254	0.414721	3.02286	0.002504	0.03422	Upregulated
ITGAV	394.323	187.455	0.932	0.308315	3.02154	0.002515	0.03428	Upregulated
ZDHHC8	274.227	151.975	0.825	0.27316	3.02095	0.00252	0.03432	Upregulated
HERC2P2	722.78	434.864	0.695	0.229999	3.02033	0.002525	0.03435	Upregulated
NPIPB5	221.213	84.8594	1.158	0.384093	3.01553	0.002565	0.03478	Upregulated
PHOSPHO1	18.591	1.75947	3.35	1.11086	3.01584	0.002563	0.03478	Upregulated
EGR2	32.5948	7.57533	2.107	0.699367	3.01289	0.002588	0.03505	Upregulated
OLFM1	10.9602	0.198852	5.086	1.68996	3.00964	0.002616	0.03537	Upregulated
RBM6	554.622	332.976	0.709	0.235907	3.00755	0.002634	0.03558	Upregulated
GPRC5C	482.346	253.378	0.852	0.283391	3.00521	0.002654	0.03582	Upregulated
PROM1	51.1732	14.4184	1.703	0.566859	3.00381	0.002666	0.03592	Upregulated
PCDH9	85.39	35.9022	1.251	0.417002	3.00001	0.0027	0.03634	Upregulated
PTGER4	87.5829	34.0678	1.44	0.480406	2.99835	0.002714	0.03651	Upregulated
ABI3BP	426.634	67.0517	2.546	0.84992	2.99588	0.002737	0.03677	Upregulated
MERTK	23.2372	3.35704	2.687	0.897205	2.99523	0.002742	0.03682	Upregulated
C14orf180	55.9386	16.5569	1.624	0.543643	2.98709	0.002816	0.03762	Upregulated
RP11-666A8.13	10.5826	0	5.389	1.80449	2.98665	0.002821	0.03763	Upregulated
KIAA1614	78.827	23.2769	1.525	0.511417	2.98283	0.002856	0.03794	Upregulated
CELA2B	11.9586	0.301653	4.858	1.6288	2.98244	0.00286	0.03795	Upregulated
ADAMTS13	94.4833	38.2657	1.287	0.431553	2.98147	0.002869	0.03801	Upregulated
SRGAP2B	124.778	56.2255	1.144	0.383863	2.98033	0.002879	0.03808	Upregulated
DCHS2	26.875	5.51905	2.793	0.938526	2.97598	0.002921	0.03852	Upregulated
ACSS1	41.3849	11.9515	1.808	0.60782	2.97379	0.002941	0.0386	Upregulated
COL8A2	37.8778	10.0301	1.918	0.644866	2.97419	0.002938	0.0386	Upregulated
DST	2635.71	1552.18	0.818	0.275163	2.97393	0.00294	0.0386	Upregulated
RP11-367G18.1	14.0236	0.898209	3.982	1.33867	2.97472	0.002933	0.0386	Upregulated
TMEM233	40.6367	10.0509	2.016	0.677891	2.97438	0.002936	0.0386	Upregulated
ZNF333	140.758	69.6387	1.002	0.337023	2.97374	0.002942	0.0386	Upregulated
CAMK2D	941.367	614.455	0.61	0.205654	2.96513	0.003026	0.03956	Upregulated
ANGPTL2	167.887	82.7125	0.998	0.336786	2.96394	0.003037	0.03968	Upregulated
ATF7	249.475	139.121	0.84	0.28331	2.96348	0.003042	0.03971	Upregulated
TXLNB	672.456	434.132	0.647	0.218417	2.96058	0.003071	0.03998	Upregulated
LA16c-380H5.3	15.0286	0.629482	4.109	1.38834	2.95984	0.003078	0.04003	Upregulated
OLFML2B	1291.02	652.299	0.813	0.275308	2.95195	0.003158	0.04088	Upregulated
PSEN2	775.106	504.472	0.626	0.212085	2.95185	0.003159	0.04088	Upregulated
RECK	137.675	68.613	0.994	0.336813	2.95146	0.003163	0.0409	Upregulated
DOT1L	480.376	295.696	0.694	0.235343	2.94798	0.003199	0.04129	Upregulated
DGKD	564.963	340.899	0.775	0.262856	2.94742	0.003204	0.04133	Upregulated
SLC6A13	43.4658	10.7732	1.913	0.649236	2.94651	0.003214	0.04134	Upregulated
RP11-268J15.5	25.3051	4.5569	2.467	0.83788	2.94448	0.003235	0.04155	Upregulated
MPDZ	665.549	411.433	0.702	0.238767	2.94097	0.003272	0.04195	Upregulated
FN1	6171.67	3797.88	0.681	0.231475	2.94059	0.003276	0.04196	Upregulated
VARS2	238.202	129.973	0.845	0.287924	2.93598	0.003325	0.04252	Upregulated
CNTN5	34.9132	7.09235	2.148	0.732757	2.93097	0.003379	0.04308	Upregulated
TLE3	252.688	142.341	0.811	0.276592	2.93084	0.003381	0.04308	Upregulated
KLF5	602.516	383.76	0.642	0.21957	2.92463	0.003449	0.04369	Upregulated
STAT2	473.711	289.137	0.684	0.233915	2.92493	0.003445	0.04369	Upregulated
ZNF785	77.2501	31.0773	1.285	0.439346	2.92395	0.003456	0.04371	Upregulated
SOHLH2	28.7881	4.43065	2.48	0.848652	2.9223	0.003475	0.04387	Upregulated
SMARCA2	446.774	263.643	0.736	0.252003	2.92057	0.003494	0.04404	Upregulated
PTPRU	146.932	71.3378	1.014	0.347143	2.91959	0.003505	0.04415	Upregulated
CSAD	154.656	80.5153	0.952	0.326348	2.91567	0.003549	0.04456	Upregulated
AGAP9	67.5612	26.4128	1.375	0.472527	2.90939	0.003621	0.04535	Upregulated
TGFBI	433.303	207.786	0.857	0.29477	2.90899	0.003626	0.04537	Upregulated
LRRC7	23.7986	4.28142	2.527	0.868887	2.90839	0.003633	0.04538	Upregulated
ANO5	43.3111	10.4891	1.876	0.645444	2.90576	0.003664	0.04572	Upregulated
MRGPRF	15.8	1.50151	3.453	1.19004	2.90168	0.003712	0.04621	Upregulated
ASB14	17.1134	2.03495	3.132	1.08044	2.89862	0.003748	0.04659	Upregulated
SNTG1	10.3853	0.198852	4.98	1.71864	2.8978	0.003758	0.04667	Upregulated
RCAN2	120.154	43.06	1.223	0.422245	2.89712	0.003766	0.04673	Upregulated
UNC5A	14.4835	1.19311	3.954	1.36694	2.89256	0.003821	0.0473	Upregulated
ARHGAP36	276.977	69.4693	1.278	0.442085	2.89151	0.003834	0.04732	Upregulated
TBC1D17	265.778	156.067	0.767	0.265337	2.89176	0.003831	0.04732	Upregulated
SEMA6D	177.046	94.3458	0.922	0.319067	2.89074	0.003843	0.04738	Upregulated
GNAO1	14.5427	0.603306	4.56	1.57909	2.88802	0.003877	0.04771	Upregulated
RSRP1	280.955	169.507	0.786	0.272209	2.88597	0.003902	0.04799	Upregulated
PDE4A	33.531	6.81687	2.114	0.732822	2.88529	0.003911	0.04801	Upregulated
NDRG2	901.257	580.152	0.609	0.211293	2.88435	0.003922	0.0481	Upregulated
ZNF37B	73.72	26.6944	1.449	0.502668	2.88225	0.003949	0.04832	Upregulated
ZDHHC22	18.8868	2.05437	3.187	1.10651	2.88063	0.003969	0.04849	Upregulated
HULC	13.6066	1.39196	4.046	1.4056	2.87825	0.003999	0.04874	Upregulated
GHR	46.3431	15.6927	1.643	0.571628	2.87463	0.004045	0.04914	Upregulated
CACNA1C	27.233	5.2328	2.333	0.811651	2.87398	0.004053	0.0492	Upregulated

## Sheet: dw.res
Symbol	baseMean_FSHD_3D	baseMean_FSHD_2D	log2FoldChange	lfcSE	stat	pvalue	padj	type
MYL6B	2298.53	9883.97	-2.179	0.198809	-10.9622	5.81e-28	7.3e-25	Downregulated
TNNC1	2292.94	9048.75	-2.08	0.22216	-9.36454	7.639e-21	5.007e-18	Downregulated
PYGM	850.25	2745.89	-1.686	0.188519	-8.94324	3.779e-19	2.035e-16	Downregulated
SEPW1	2580.15	7380.75	-1.499	0.182351	-8.22041	2.028e-16	7.84e-14	Downregulated
TUBB2B	319.66	1253.28	-2.175	0.271609	-8.00798	1.166e-15	4.089e-13	Downregulated
HMGA2	53.1059	291.006	-2.442	0.307183	-7.94852	1.888e-15	6.324e-13	Downregulated
HOPX	37.9199	278.239	-2.941	0.374547	-7.85222	4.087e-15	1.233e-12	Downregulated
LAD1	63.9775	312.631	-2.286	0.291416	-7.84365	4.376e-15	1.294e-12	Downregulated
RP11-358H18.3	27.1536	194.825	-2.875	0.379975	-7.56519	3.873e-14	1.081e-11	Downregulated
PLEKHH1	47.9385	250.233	-2.385	0.321243	-7.4253	1.125e-13	2.925e-11	Downregulated
OCIAD2	41.253	228.678	-2.433	0.336053	-7.24025	4.479e-13	1.039e-10	Downregulated
SNED1	58.9868	276.335	-2.209	0.308451	-7.16235	7.931e-13	1.812e-10	Downregulated
THBS1	415.933	1318.25	-1.625	0.227082	-7.15739	8.223e-13	1.85e-10	Downregulated
TUBA1B	2358.19	6200.87	-1.387	0.195388	-7.09914	1.255e-12	2.743e-10	Downregulated
PDGFRB	391.71	1335.4	-1.802	0.255581	-7.05023	1.786e-12	3.591e-10	Downregulated
C20orf200	586.219	1617.26	-1.449	0.206861	-7.00537	2.463e-12	4.701e-10	Downregulated
MYH9	975.137	2978.66	-1.572	0.229723	-6.84169	7.826e-12	1.372e-09	Downregulated
LTK	198.365	606.116	-1.609	0.239146	-6.72765	1.724e-11	2.826e-09	Downregulated
ECHS1	1058.36	2522.35	-1.259	0.189739	-6.63689	3.204e-11	5.084e-09	Downregulated
BAALC	3.5231	80.8544	-4.622	0.69856	-6.61683	3.67e-11	5.764e-09	Downregulated
CKB	2455.74	5665.01	-1.197	0.186137	-6.43085	1.269e-10	1.774e-08	Downregulated
SOCS3	55.0723	228.677	-2.071	0.322698	-6.41926	1.369e-10	1.894e-08	Downregulated
SHISA4	256.804	727.493	-1.555	0.243527	-6.38488	1.715e-10	2.33e-08	Downregulated
SH2D3C	16.0755	118.137	-2.865	0.451128	-6.35142	2.133e-10	2.872e-08	Downregulated
UGCG	139.968	475.588	-1.772	0.28286	-6.2657	3.711e-10	4.742e-08	Downregulated
MYCL	66.8911	286.962	-2.219	0.355777	-6.23659	4.472e-10	5.619e-08	Downregulated
PRKAG3	225.625	643.832	-1.546	0.249624	-6.19199	5.941e-10	7.342e-08	Downregulated
GPX1	348.745	902.801	-1.358	0.219498	-6.185	6.21e-10	7.448e-08	Downregulated
FAM57B	6.31067	80.3836	-3.681	0.608726	-6.04631	1.482e-09	1.68e-07	Downregulated
IFITM3	138.658	407.312	-1.516	0.25487	-5.94877	2.702e-09	3.017e-07	Downregulated
TPM1	7047.05	15527.7	-1.177	0.198662	-5.92537	3.116e-09	3.454e-07	Downregulated
KRT18	29.8127	165.191	-2.687	0.453865	-5.91921	3.235e-09	3.56e-07	Downregulated
PSME1	290.332	744.239	-1.349	0.229778	-5.87252	4.292e-09	4.59e-07	Downregulated
TMEM38A	1158.75	2575.99	-1.129	0.192429	-5.8673	4.429e-09	4.703e-07	Downregulated
L1CAM	14.1974	134.953	-2.971	0.507167	-5.85763	4.695e-09	4.916e-07	Downregulated
CFL2	1197.75	2555.84	-1.102	0.189112	-5.82601	5.677e-09	5.862e-07	Downregulated
CCNG1	980.885	2180.18	-1.134	0.195694	-5.79332	6.901e-09	6.983e-07	Downregulated
MYL5	219.215	807.37	-1.935	0.334656	-5.78238	7.365e-09	7.354e-07	Downregulated
CYB5R1	1061	2397.43	-1.228	0.212591	-5.77564	7.666e-09	7.554e-07	Downregulated
CITED4	21.0599	128.344	-2.592	0.451153	-5.74562	9.159e-09	8.852e-07	Downregulated
CYGB	28.1655	149.729	-2.459	0.428602	-5.73748	9.61e-09	9.228e-07	Downregulated
DUSP6	156.278	463.23	-1.55	0.270535	-5.73096	9.986e-09	9.529e-07	Downregulated
ATP2A1	5484.32	11141.1	-1.032	0.180569	-5.71331	1.108e-08	1.051e-06	Downregulated
TUBB2A	265.972	665.999	-1.427	0.251892	-5.66673	1.455e-08	1.355e-06	Downregulated
C1QTNF1	31.5019	159.009	-2.65	0.471994	-5.61509	1.965e-08	1.817e-06	Downregulated
RD3	57.0608	222.652	-2.267	0.403959	-5.61135	2.008e-08	1.846e-06	Downregulated
ADAMTS15	217.178	557.181	-1.351	0.241358	-5.59877	2.159e-08	1.938e-06	Downregulated
VAMP5	30.5775	154.885	-2.767	0.4943	-5.59777	2.171e-08	1.938e-06	Downregulated
IL6R	89.438	285.883	-1.736	0.310497	-5.5904	2.266e-08	2.009e-06	Downregulated
MAPK8IP1	198.844	497.791	-1.327	0.237535	-5.5859	2.325e-08	2.05e-06	Downregulated
DBH	5.35869	67.9277	-4.008	0.719118	-5.57353	2.496e-08	2.178e-06	Downregulated
GNB3	80.3791	276.152	-1.825	0.328258	-5.5601	2.696e-08	2.31e-06	Downregulated
TGFB3	264.613	676.822	-1.345	0.242047	-5.55514	2.774e-08	2.363e-06	Downregulated
B2M	451.9	1087.56	-1.317	0.23871	-5.51636	3.461e-08	2.883e-06	Downregulated
MAN1C1	57.9304	210.652	-2.07	0.379587	-5.453	4.953e-08	3.993e-06	Downregulated
ANKRD36C	293.806	707.492	-1.275	0.234227	-5.44514	5.176e-08	4.129e-06	Downregulated
ELOVL6	91.1912	266.877	-1.563	0.287588	-5.43531	5.47e-08	4.318e-06	Downregulated
MAMDC2	402.45	933.708	-1.204	0.221758	-5.42743	5.717e-08	4.49e-06	Downregulated
HMGA1	319.844	743.572	-1.25	0.23276	-5.37168	7.8e-08	5.88e-06	Downregulated
BCYRN1	141.028	462.032	-1.661	0.309603	-5.36531	8.081e-08	6.032e-06	Downregulated
TSPAN11	19.9007	108.402	-2.472	0.461229	-5.35893	8.372e-08	6.218e-06	Downregulated
TFRC	558.852	1292.54	-1.225	0.229194	-5.346	8.992e-08	6.616e-06	Downregulated
ACTA1	5919.97	15017.4	-1.219	0.228064	-5.3436	9.112e-08	6.669e-06	Downregulated
ETS1	77.6235	236.366	-1.628	0.305301	-5.33226	9.7e-08	7.031e-06	Downregulated
SLC25A24	313.929	704.186	-1.166	0.218664	-5.33294	9.663e-08	7.031e-06	Downregulated
STAC	76.1129	232.272	-1.613	0.302528	-5.33068	9.784e-08	7.043e-06	Downregulated
TUBA1A	3307.01	6554.88	-1.045	0.196053	-5.3302	9.81e-08	7.043e-06	Downregulated
ACTN3	1178.17	2742.09	-1.229	0.231779	-5.30216	1.144e-07	8.178e-06	Downregulated
DHCR24	460.98	1136.27	-1.309	0.247066	-5.297	1.177e-07	8.372e-06	Downregulated
RPLP0P2	26.9559	130.656	-2.738	0.519134	-5.2736	1.338e-07	9.337e-06	Downregulated
C3orf52	111.639	316.298	-1.541	0.292556	-5.26776	1.381e-07	9.551e-06	Downregulated
HLA-B	53.2539	277.17	-2.135	0.407434	-5.24108	1.596e-07	1.089e-05	Downregulated
TNNI1	9124.8	17905.4	-1.006	0.193473	-5.1986	2.008e-07	1.328e-05	Downregulated
RP11-268I9.2	226.76	572.559	-1.396	0.26909	-5.18804	2.125e-07	1.393e-05	Downregulated
IFI16	81.0354	238.533	-1.555	0.300072	-5.18343	2.178e-07	1.41e-05	Downregulated
SMS	324.588	744.144	-1.308	0.252396	-5.18383	2.174e-07	1.41e-05	Downregulated
MID1IP1	204.885	497.925	-1.3	0.252562	-5.14693	2.648e-07	1.684e-05	Downregulated
RPL41	1679.73	3418.65	-1.023	0.19904	-5.1412	2.73e-07	1.729e-05	Downregulated
SCD	1826.91	3714.43	-1.218	0.237023	-5.14025	2.744e-07	1.731e-05	Downregulated
LGALS3BP	199.802	495.452	-1.304	0.253709	-5.13858	2.768e-07	1.739e-05	Downregulated
UBALD2	166.993	429.489	-1.369	0.270184	-5.06706	4.04e-07	2.486e-05	Downregulated
PRDX1	1122.74	2179.65	-0.959	0.190293	-5.03923	4.674e-07	2.853e-05	Downregulated
CTSC	67.2763	227.6	-1.858	0.369007	-5.03574	4.76e-07	2.882e-05	Downregulated
ST6GALNAC4	76.7497	225.636	-1.559	0.310891	-5.01495	5.305e-07	3.174e-05	Downregulated
ITM2C	1102.26	2189.29	-0.97	0.193554	-5.0116	5.398e-07	3.18e-05	Downregulated
BRMS1	127.357	327.664	-1.364	0.272245	-5.00994	5.445e-07	3.194e-05	Downregulated
MYOZ2	1300.41	2750.5	-1.133	0.226238	-5.00906	5.47e-07	3.196e-05	Downregulated
RPL29	2473.36	4863.52	-0.986	0.197005	-5.00546	5.573e-07	3.232e-05	Downregulated
MVP	304.054	725.081	-1.335	0.26711	-4.99684	5.828e-07	3.328e-05	Downregulated
TNFAIP2	59.6425	199.843	-1.999	0.400822	-4.98601	6.164e-07	3.507e-05	Downregulated
ALPK2	632.543	1280.74	-1.033	0.20851	-4.95194	7.348e-07	4.118e-05	Downregulated
CHST2	60.9306	187.426	-1.613	0.326813	-4.93525	8.005e-07	4.47e-05	Downregulated
SNHG5	837.882	1835.69	-1.135	0.231654	-4.90105	9.533e-07	5.207e-05	Downregulated
COX7A2	265.58	597.382	-1.149	0.234909	-4.8918	9.992e-07	5.396e-05	Downregulated
MYLPF	12254.2	23153.6	-0.889	0.182271	-4.87848	1.069e-06	5.716e-05	Downregulated
RPS2	6422.62	12737.2	-0.982	0.201589	-4.87095	1.111e-06	5.855e-05	Downregulated
PLXND1	267.032	589.525	-1.131	0.233518	-4.84527	1.264e-06	6.574e-05	Downregulated
COL8A1	25.9259	118.426	-2.105	0.435186	-4.83797	1.312e-06	6.796e-05	Downregulated
CALM1	2260.28	4620.22	-1.159	0.240193	-4.827	1.386e-06	7.132e-05	Downregulated
HLA-C	63.3946	236.5	-2.218	0.461001	-4.81031	1.507e-06	7.676e-05	Downregulated
TUBA1C	272.272	628.47	-1.266	0.263711	-4.79893	1.595e-06	8.044e-05	Downregulated
IL4R	107.231	279.847	-1.386	0.289096	-4.79407	1.634e-06	8.213e-05	Downregulated
RRN3	295.276	629.456	-1.081	0.225615	-4.78998	1.668e-06	8.355e-05	Downregulated
CAV1	51.7259	182.475	-1.999	0.41941	-4.76622	1.877e-06	9.249e-05	Downregulated
RPS7	1465.28	2837.87	-0.96	0.201822	-4.75826	1.953e-06	9.59e-05	Downregulated
S100A11	215.449	508.665	-1.225	0.257854	-4.75207	2.013e-06	9.823e-05	Downregulated
TMEM40	6.42873	60.4713	-3.382	0.713081	-4.74219	2.114e-06	0.0001018	Downregulated
GADD45A	278.67	669.866	-1.368	0.288887	-4.7343	2.198e-06	0.0001052	Downregulated
IFITM2	25.5675	108.28	-2.172	0.460316	-4.7187	2.374e-06	0.0001132	Downregulated
EXOC3L4	6.78694	68.3243	-3.294	0.6987	-4.71497	2.417e-06	0.000115	Downregulated
CTA-221G9.12	24.4752	117.177	-2.485	0.527103	-4.71372	2.432e-06	0.0001153	Downregulated
RPS18	2867.7	5909.1	-1.063	0.225596	-4.7101	2.476e-06	0.0001167	Downregulated
RPL38	559.816	1162.37	-1.057	0.224922	-4.69832	2.623e-06	0.0001232	Downregulated
RPS27A	1573.88	3227.47	-1.017	0.216663	-4.69596	2.654e-06	0.0001242	Downregulated
RBM3	315.847	717.865	-1.243	0.266214	-4.66999	3.012e-06	0.0001376	Downregulated
GNG2	124.298	301.46	-1.299	0.278284	-4.66726	3.052e-06	0.000139	Downregulated
LGALS1	801.834	1498.08	-0.902	0.193746	-4.65564	3.23e-06	0.0001467	Downregulated
FASN	829.883	1714.46	-1.086	0.233816	-4.64318	3.431e-06	0.0001547	Downregulated
FPGS	250.277	525.257	-1.071	0.230572	-4.64286	3.436e-06	0.0001547	Downregulated
RPL27	1946.38	3836.86	-0.982	0.212759	-4.61428	3.945e-06	0.0001754	Downregulated
SECTM1	28.7831	117.283	-2.073	0.451118	-4.59561	4.315e-06	0.0001913	Downregulated
HN1	1034.66	1878.26	-0.866	0.189927	-4.55759	5.174e-06	0.0002255	Downregulated
LDHB	2134.79	3800.25	-0.839	0.184705	-4.54465	5.503e-06	0.0002377	Downregulated
MYL9	770.45	1550.24	-1.058	0.233405	-4.5321	5.84e-06	0.0002501	Downregulated
MRPS12	86.5303	224.23	-1.415	0.312564	-4.52711	5.98e-06	0.0002547	Downregulated
ANKRD2	18.62	95.946	-2.434	0.538734	-4.51841	6.23e-06	0.0002646	Downregulated
ATP5G3	839.647	1593.25	-0.907	0.202264	-4.48497	7.293e-06	0.0003037	Downregulated
SNHG8	106.091	263.713	-1.317	0.294013	-4.48086	7.434e-06	0.0003079	Downregulated
IGFBP7	58.8889	164.496	-1.49	0.333515	-4.46622	7.961e-06	0.0003271	Downregulated
COX7B	218.567	456.641	-1.059	0.238194	-4.44701	8.707e-06	0.0003548	Downregulated
PYGL	275.886	666.624	-1.435	0.323841	-4.43231	9.323e-06	0.0003768	Downregulated
MDH2	880.306	1605.8	-0.877	0.198047	-4.43032	9.41e-06	0.0003793	Downregulated
SERPINF1	1315.17	2353.43	-0.835	0.188527	-4.42927	9.455e-06	0.00038	Downregulated
ERRFI1	99.7921	288.036	-1.535	0.346918	-4.42402	9.688e-06	0.0003875	Downregulated
RPL22L1	87.3367	249.296	-1.523	0.344547	-4.41931	9.902e-06	0.0003949	Downregulated
FABP5	55.2016	163.442	-1.621	0.367466	-4.4106	1.031e-05	0.000409	Downregulated
SLFN5	70.7903	203.789	-1.527	0.347725	-4.39046	1.131e-05	0.0004453	Downregulated
GPD1	193.051	505.781	-1.373	0.313746	-4.37501	1.214e-05	0.0004755	Downregulated
SYNJ2BP	317.47	627.121	-0.983	0.225499	-4.3577	1.314e-05	0.0005107	Downregulated
ATP5I	156.529	368.136	-1.227	0.281797	-4.3559	1.325e-05	0.0005136	Downregulated
NR2F2	521.52	966.416	-0.891	0.204905	-4.35058	1.358e-05	0.0005222	Downregulated
DCBLD2	176.987	388.171	-1.138	0.262412	-4.33516	1.457e-05	0.000556	Downregulated
HSPB1	2299.43	3996.79	-0.8	0.18461	-4.33521	1.456e-05	0.000556	Downregulated
PALD1	39.2994	125.615	-1.663	0.383647	-4.33592	1.452e-05	0.000556	Downregulated
COL18A1	1072.9	1991.18	-0.92	0.213006	-4.31808	1.574e-05	0.0005903	Downregulated
TNNT1	2535.44	11549.1	-2.744	0.638903	-4.29478	1.749e-05	0.0006494	Downregulated
CYCS	864.198	1541.08	-0.83	0.194077	-4.27747	1.89e-05	0.0006884	Downregulated
EEF1B2	988.785	1875.13	-0.93	0.217837	-4.26718	1.98e-05	0.0007175	Downregulated
C1orf105	398.862	770.82	-0.97	0.227513	-4.26235	2.023e-05	0.0007314	Downregulated
ATP5H	392.556	763.931	-0.954	0.223876	-4.26168	2.029e-05	0.0007318	Downregulated
CSTB	116.54	269.973	-1.3	0.305379	-4.25806	2.062e-05	0.000742	Downregulated
ITPRIP	63.9314	175.378	-1.519	0.357066	-4.25364	2.103e-05	0.000755	Downregulated
PCDH18	319.764	619.238	-0.951	0.223723	-4.25018	2.136e-05	0.0007648	Downregulated
RPS4Y1	853.57	1628.19	-0.952	0.22401	-4.2497	2.141e-05	0.0007648	Downregulated
PLEKHG6	6.57328	48.976	-3.015	0.709816	-4.24815	2.155e-05	0.0007683	Downregulated
PRMT1	1416.38	2459.42	-0.803	0.189083	-4.24559	2.18e-05	0.0007734	Downregulated
LMO7	2524.68	4604.64	-0.867	0.204602	-4.23962	2.239e-05	0.0007924	Downregulated
SNHG16	645.78	1201.38	-0.888	0.209756	-4.23566	2.279e-05	0.0008028	Downregulated
COX7C	468.027	882.844	-0.914	0.215957	-4.23082	2.328e-05	0.0008126	Downregulated
RPS21	443.487	847.094	-0.962	0.228193	-4.21685	2.477e-05	0.0008606	Downregulated
TKT	176.981	366.229	-1.052	0.249696	-4.21211	2.53e-05	0.0008709	Downregulated
GMFB	267.826	529.272	-0.98	0.233127	-4.20456	2.616e-05	0.0008984	Downregulated
RPL12	2467.1	4521.69	-0.898	0.214326	-4.18823	2.811e-05	0.0009547	Downregulated
COTL1	19.2344	77.7474	-2.036	0.486392	-4.1853	2.848e-05	0.0009627	Downregulated
RPL7A	5694.3	10001.6	-0.82	0.195977	-4.18367	2.868e-05	0.0009675	Downregulated
COX6B1	267.339	531.368	-0.976	0.233394	-4.18005	2.914e-05	0.0009786	Downregulated
TUBB	4285.25	7309.7	-0.773	0.185623	-4.16369	3.131e-05	0.001045	Downregulated
NAV1	429.34	825.81	-0.987	0.237219	-4.15913	3.195e-05	0.001061	Downregulated
LMNB1	159.215	348.09	-1.167	0.28207	-4.1361	3.533e-05	0.00116	Downregulated
NME4	236.321	468.176	-0.989	0.239357	-4.13069	3.617e-05	0.001185	Downregulated
PTP4A3	498.853	935.457	-0.871	0.21106	-4.12516	3.705e-05	0.001209	Downregulated
PLP2	72.9013	185.79	-1.393	0.337689	-4.12433	3.718e-05	0.001211	Downregulated
LMOD1	168.971	361.593	-1.147	0.278254	-4.1227	3.745e-05	0.001212	Downregulated
RPS8	3592.03	6416.14	-0.833	0.202256	-4.12079	3.776e-05	0.001219	Downregulated
RPLP1	2445.53	4418.95	-0.852	0.206947	-4.11842	3.815e-05	0.001229	Downregulated
PREX1	103.026	253.229	-1.47	0.357153	-4.11542	3.865e-05	0.001242	Downregulated
DHRS7	127.39	284.503	-1.143	0.277858	-4.11246	3.915e-05	0.001256	Downregulated
POLR2L	157.375	339.818	-1.112	0.271077	-4.10078	4.118e-05	0.001312	Downregulated
ACOT7	46.2369	145.882	-1.656	0.404884	-4.08945	4.324e-05	0.001365	Downregulated
ROGDI	68.5504	179.355	-1.454	0.355617	-4.08931	4.327e-05	0.001365	Downregulated
FLNB	105.188	238.31	-1.168	0.286394	-4.07712	4.56e-05	0.001429	Downregulated
LAMA5	652.18	1236.46	-0.916	0.224884	-4.07531	4.595e-05	0.001437	Downregulated
NIPSNAP1	135.289	296.696	-1.171	0.28746	-4.07382	4.625e-05	0.001444	Downregulated
LY6E	49.0808	147.23	-1.575	0.387136	-4.06754	4.751e-05	0.00148	Downregulated
ACTA2	560.208	1037.85	-0.88	0.216464	-4.06456	4.812e-05	0.001496	Downregulated
PLCB2	4.04505	42.4604	-3.454	0.850178	-4.06308	4.843e-05	0.001502	Downregulated
UCP2	793.603	1382.47	-0.821	0.202284	-4.05732	4.964e-05	0.001537	Downregulated
MAMSTR	198.586	415.726	-1.102	0.271861	-4.05318	5.053e-05	0.001555	Downregulated
RIPOR2	343.181	645.587	-0.907	0.223758	-4.05325	5.051e-05	0.001555	Downregulated
KLHL41	3038.51	5353.34	-0.887	0.219142	-4.0468	5.192e-05	0.001585	Downregulated
RPL21	1682.42	2952.3	-0.817	0.202585	-4.03223	5.525e-05	0.001679	Downregulated
STRADB	402.09	739.945	-0.87	0.215964	-4.02622	5.668e-05	0.001716	Downregulated
CLIC4	676.604	1295.99	-0.973	0.242355	-4.01624	5.913e-05	0.001778	Downregulated
TGM2	27.1433	97.5643	-2.115	0.526718	-4.01454	5.956e-05	0.001785	Downregulated
RPS26	409.364	755.754	-0.966	0.24094	-4.00963	6.082e-05	0.001819	Downregulated
RPL37A	2314.94	4117.95	-0.837	0.209076	-4.00154	6.293e-05	0.001871	Downregulated
CLIC1	246.7	505.501	-1.119	0.279686	-3.99932	6.353e-05	0.001885	Downregulated
PAFAH2	337.284	655.797	-0.987	0.248153	-3.97587	7.012e-05	0.002057	Downregulated
RPS3A	4581.09	8089.86	-0.814	0.204883	-3.97389	7.071e-05	0.002066	Downregulated
CCDC28B	143.906	297.975	-1.071	0.269639	-3.97166	7.137e-05	0.002081	Downregulated
COX5B	312.333	584.923	-0.918	0.231293	-3.96804	7.247e-05	0.002099	Downregulated
NDUFA6	250.107	478.105	-0.927	0.233736	-3.96777	7.255e-05	0.002099	Downregulated
KCNJ12	108.248	263.834	-1.323	0.334747	-3.95179	7.757e-05	0.002223	Downregulated
NETO2	31.3864	102.176	-1.685	0.426348	-3.95219	7.744e-05	0.002223	Downregulated
ATP5C1	580.963	1010.92	-0.81	0.205222	-3.94795	7.882e-05	0.002255	Downregulated
NDUFAB1	159.62	332.101	-1.031	0.261595	-3.94001	8.148e-05	0.002327	Downregulated
RPL32	1503.52	2636.14	-0.821	0.208547	-3.93718	8.244e-05	0.00235	Downregulated
TTC7B	293.544	596.957	-1.144	0.290556	-3.9362	8.278e-05	0.002355	Downregulated
MRPL41	246.661	484.647	-0.946	0.240634	-3.9321	8.421e-05	0.00239	Downregulated
PPIF	78.3646	191.371	-1.366	0.347496	-3.93179	8.432e-05	0.00239	Downregulated
UCHL1	741.599	1454.81	-1.095	0.27881	-3.92721	8.594e-05	0.002426	Downregulated
CTNNBIP1	196.965	411.531	-1.093	0.278709	-3.92268	8.757e-05	0.002463	Downregulated
NDUFB3	113.911	245.387	-1.13	0.28898	-3.90959	9.245e-05	0.002577	Downregulated
RPL24	1788.01	3217.98	-0.861	0.220299	-3.90834	9.293e-05	0.002585	Downregulated
TAGLN	106.512	262.928	-1.196	0.306278	-3.90547	9.404e-05	0.002606	Downregulated
RPL35	1607.87	3057.04	-0.946	0.243023	-3.89201	9.942e-05	0.00274	Downregulated
IGF2BP1	539.118	981.165	-0.861	0.221816	-3.88072	0.0001041	0.002865	Downregulated
PTGDR2	15.4975	64.1378	-2.122	0.547025	-3.87857	0.0001051	0.002886	Downregulated
DEPTOR	450.599	859.19	-0.967	0.24984	-3.87168	0.0001081	0.002945	Downregulated
THRSP	1.1557	25.2061	-4.45	1.14931	-3.87172	0.0001081	0.002945	Downregulated
ISYNA1	956.068	1665.38	-0.798	0.20644	-3.86347	0.0001118	0.00302	Downregulated
AHNAK2	694.981	1325.73	-0.867	0.224867	-3.85758	0.0001145	0.003081	Downregulated
NDUFS5	360.386	694.121	-0.889	0.23059	-3.85641	0.0001151	0.003081	Downregulated
ADA	24.9737	93.2625	-1.835	0.477474	-3.84267	0.0001217	0.003236	Downregulated
DBI	260.077	513.183	-0.946	0.246752	-3.83347	0.0001263	0.003348	Downregulated
CD59	327.648	635.321	-0.979	0.255533	-3.83067	0.0001278	0.003374	Downregulated
FADS2	686.903	1260.34	-0.864	0.226064	-3.82367	0.0001315	0.003453	Downregulated
RPL11	2436.75	4114.6	-0.775	0.202686	-3.82159	0.0001326	0.003477	Downregulated
CISD1	77.7737	180.321	-1.241	0.325159	-3.81701	0.0001351	0.00353	Downregulated
BEX3	491.565	867.069	-0.814	0.213592	-3.81047	0.0001387	0.003618	Downregulated
CSRP1	61.3242	178.965	-1.433	0.376492	-3.80752	0.0001404	0.003636	Downregulated
EIF5A	1379.14	2296.41	-0.727	0.191231	-3.80401	0.0001424	0.003669	Downregulated
PADI2	1189.55	5158.76	-2.517	0.662232	-3.80151	0.0001438	0.003694	Downregulated
RPL23	2387.03	4167.3	-0.832	0.219287	-3.7944	0.000148	0.003793	Downregulated
MT-CO2	8709.16	14139.2	-0.712	0.187986	-3.7896	0.0001509	0.003856	Downregulated
ARPC2	989.826	1787.87	-0.838	0.221609	-3.78166	0.0001558	0.003967	Downregulated
LAPTM4B	318.604	580.316	-0.845	0.225134	-3.75398	0.000174	0.004381	Downregulated
PRDX5	674.7	1157.28	-0.771	0.205455	-3.75397	0.0001741	0.004381	Downregulated
DAAM2	170.226	370.601	-1.071	0.285334	-3.75295	0.0001748	0.004392	Downregulated
STX3	8.66495	46.4994	-2.4	0.640403	-3.74753	0.0001786	0.004473	Downregulated
RPS24	1799.39	2997.92	-0.745	0.198916	-3.74328	0.0001816	0.004534	Downregulated
SMYD1	2128.95	3407.75	-0.69	0.184537	-3.7385	0.0001851	0.004613	Downregulated
COQ6	105.394	223.695	-1.098	0.293929	-3.73559	0.0001873	0.004659	Downregulated
HSPA8	5365.51	8553.36	-0.67	0.179429	-3.73469	0.0001879	0.004664	Downregulated
TOR3A	155.794	306.035	-0.987	0.264601	-3.72876	0.0001924	0.004756	Downregulated
ISOC2	189.794	362.674	-0.936	0.251066	-3.72621	0.0001944	0.004797	Downregulated
TMSB4X	1463.71	2398.43	-0.708	0.190229	-3.7233	0.0001966	0.004828	Downregulated
CAPZA1	379.788	674.241	-0.82	0.220495	-3.72038	0.0001989	0.004869	Downregulated
SGK1	68.5421	160.447	-1.223	0.32903	-3.71764	0.0002011	0.004906	Downregulated
TP53INP2	636.275	1109.12	-0.92	0.24785	-3.71171	0.0002059	0.005006	Downregulated
GBP1	25.5909	90.1201	-1.775	0.47855	-3.70834	0.0002086	0.005057	Downregulated
TMEM8C	899.439	1484.15	-0.732	0.197463	-3.70554	0.0002109	0.005105	Downregulated
LGMN	221.558	456.103	-1.028	0.277902	-3.69952	0.000216	0.005219	Downregulated
RPSA	2268.52	3966.65	-0.796	0.215564	-3.69045	0.0002239	0.005383	Downregulated
RPS2P5	1958.81	3719.83	-0.911	0.246904	-3.68902	0.0002251	0.005396	Downregulated
RARRES1	1.87811	26.2625	-3.709	1.00703	-3.68297	0.0002305	0.005517	Downregulated
CHCHD2	347.772	623.021	-0.893	0.242545	-3.68011	0.0002331	0.00557	Downregulated
GRPEL1	261.179	477.208	-0.86	0.233938	-3.67607	0.0002369	0.005634	Downregulated
PLA2G4C	92.6244	221.99	-1.291	0.351288	-3.67602	0.0002369	0.005634	Downregulated
RPS23	2392.18	4375.36	-0.844	0.229581	-3.67645	0.0002365	0.005634	Downregulated
SLK	455.697	859.803	-0.928	0.252585	-3.67471	0.0002381	0.005654	Downregulated
TTLL11	63.8396	151.14	-1.243	0.338515	-3.67248	0.0002402	0.005685	Downregulated
NUDT16L1	178.362	343.274	-0.953	0.260549	-3.65663	0.0002556	0.006002	Downregulated
NANS	66.9883	156.436	-1.221	0.333924	-3.65556	0.0002566	0.006017	Downregulated
MYBPH	9405.15	15483.5	-0.733	0.200773	-3.65253	0.0002597	0.006079	Downregulated
FAM210B	216.32	400.896	-0.892	0.244695	-3.64453	0.0002679	0.006242	Downregulated
AVEN	88.2448	197.045	-1.176	0.322957	-3.64215	0.0002704	0.006291	Downregulated
LGR5	2.16694	26.6213	-3.974	1.09559	-3.62718	0.0002865	0.006596	Downregulated
HSPB3	448.303	768.89	-0.78	0.215371	-3.62273	0.0002915	0.00667	Downregulated
NOXO1	3.81211	29.2917	-3.1	0.855697	-3.6232	0.000291	0.00667	Downregulated
HLA-A	323.089	673.736	-1.014	0.280035	-3.62045	0.0002941	0.006698	Downregulated
RPL35A	996.903	1793.63	-0.85	0.234716	-3.62002	0.0002946	0.006699	Downregulated
VEGFC	23.2694	78.9682	-1.78	0.493542	-3.60726	0.0003094	0.007005	Downregulated
SLC9A3R2	69.996	159.814	-1.225	0.34021	-3.60116	0.0003168	0.007161	Downregulated
GAS5	524.934	960.081	-0.869	0.241621	-3.59506	0.0003243	0.007287	Downregulated
LYPLA1	117.641	240.87	-1.075	0.298955	-3.59455	0.0003249	0.007291	Downregulated
NDUFB1	62.7631	147.412	-1.234	0.343398	-3.59207	0.0003281	0.00734	Downregulated
RPL31	1625.24	2708.08	-0.752	0.209396	-3.59106	0.0003293	0.007356	Downregulated
MAP1LC3C	87.4269	200.498	-1.14	0.317829	-3.58624	0.0003355	0.007471	Downregulated
AIF1L	658.112	1169.2	-0.959	0.267578	-3.5844	0.0003378	0.00751	Downregulated
ARHGEF28	16.7518	68.5436	-2.198	0.613245	-3.58411	0.0003382	0.00751	Downregulated
RPL37	1659.43	2716.87	-0.723	0.201734	-3.58235	0.0003405	0.00755	Downregulated
NOP10	155.48	299.493	-0.945	0.26406	-3.57899	0.0003449	0.007625	Downregulated
MRPL15	192.368	359.161	-0.936	0.262093	-3.57097	0.0003557	0.007828	Downregulated
B4GALT5	203.113	383.389	-0.909	0.254791	-3.56676	0.0003614	0.007929	Downregulated
KIAA1671	304.729	548.412	-0.902	0.252978	-3.56646	0.0003618	0.007929	Downregulated
AIRE	5.85078	38.6708	-3.228	0.905617	-3.56469	0.0003643	0.007971	Downregulated
CD248	97.4031	203.219	-1.068	0.299905	-3.56246	0.0003674	0.008026	Downregulated
NTMT1	138.622	271.614	-0.969	0.272246	-3.55957	0.0003715	0.008058	Downregulated
ITPKB	84.2394	186.406	-1.145	0.321695	-3.55893	0.0003724	0.008067	Downregulated
RPL9	2333.6	3869.89	-0.743	0.20902	-3.55661	0.0003757	0.008115	Downregulated
MMP9	2.60051	86.8108	-5.372	1.51345	-3.54967	0.0003857	0.008284	Downregulated
MAST3	144.22	275.691	-0.998	0.281819	-3.54047	0.0003994	0.008518	Downregulated
ATP5G1	156.135	298.232	-0.939	0.265536	-3.5345	0.0004085	0.008677	Downregulated
CIDEC	0.692823	17.2789	-5.443	1.54049	-3.53331	0.0004104	0.008703	Downregulated
KLHL33	122.927	246.859	-1.255	0.356946	-3.51494	0.0004399	0.009185	Downregulated
RPL34	763.48	1358.42	-0.865	0.246207	-3.51179	0.0004451	0.009282	Downregulated
RPL18	2210.28	3643.75	-0.73	0.208599	-3.50019	0.0004649	0.009629	Downregulated
RPL8	3981.77	6379.73	-0.679	0.194147	-3.49613	0.0004721	0.00975	Downregulated
VASN	28.1063	87.2001	-1.592	0.45578	-3.49392	0.000476	0.009804	Downregulated
UBE2S	213.846	388.056	-0.854	0.244445	-3.49354	0.0004767	0.009805	Downregulated
RPL10A	2556.04	4231.14	-0.745	0.21325	-3.49195	0.0004795	0.009831	Downregulated
SREBF1	246.608	468.204	-1.042	0.298554	-3.49173	0.0004799	0.009831	Downregulated
PTX3	17.0215	68.8497	-1.961	0.562704	-3.48463	0.0004928	0.01005	Downregulated
GTF2A2	153.159	294.543	-0.942	0.270335	-3.4833	0.0004953	0.01009	Downregulated
HIC1	264.001	462.631	-0.808	0.231898	-3.48251	0.0004967	0.01009	Downregulated
CKM	14307.7	22037.1	-0.701	0.201928	-3.47215	0.0005163	0.01043	Downregulated
RPL36	656.917	1243.28	-0.93	0.268376	-3.46488	0.0005305	0.01069	Downregulated
RPL15	2594.96	4122.92	-0.674	0.194481	-3.46336	0.0005335	0.01071	Downregulated
UBL5	271.241	481.186	-0.821	0.237104	-3.4627	0.0005348	0.01071	Downregulated
NHP2	237.97	422.282	-0.827	0.238993	-3.46149	0.0005372	0.01074	Downregulated
TMTC1	567.132	937.895	-0.715	0.206908	-3.45759	0.000545	0.01086	Downregulated
UGP2	813.331	1326.24	-0.697	0.201977	-3.4492	0.0005623	0.01114	Downregulated
SIX1	715.092	1161.42	-0.701	0.203362	-3.4486	0.0005635	0.01115	Downregulated
MAD1L1	166.436	313.924	-0.937	0.271885	-3.44596	0.000569	0.01121	Downregulated
NT5E	31.7572	88.1155	-1.5	0.435183	-3.44671	0.0005675	0.01121	Downregulated
RACK1	3741.61	6071.84	-0.697	0.202156	-3.44625	0.0005684	0.01121	Downregulated
LRRC17	190.8	347.914	-0.866	0.251702	-3.43903	0.0005838	0.01148	Downregulated
ATP5F1	547.471	894.772	-0.727	0.21158	-3.43402	0.0005947	0.01164	Downregulated
PACSIN2	287.945	529.454	-0.871	0.253738	-3.4321	0.0005989	0.0117	Downregulated
IL17RA	94.7828	205.375	-1.063	0.310085	-3.42685	0.0006106	0.01186	Downregulated
TIMM8B	260.828	457.117	-0.819	0.239296	-3.42235	0.0006208	0.01203	Downregulated
CHCHD7	131.015	257.005	-0.998	0.29186	-3.41808	0.0006306	0.01219	Downregulated
CYC1	456.24	748.936	-0.723	0.211614	-3.41821	0.0006303	0.01219	Downregulated
FREM2	379.422	687.086	-0.953	0.279183	-3.41342	0.0006415	0.01238	Downregulated
ZNF24	344.049	599.567	-0.811	0.237859	-3.41077	0.0006478	0.01249	Downregulated
MYL6	726.782	1188.17	-0.711	0.208651	-3.40707	0.0006566	0.01263	Downregulated
UBE2L6	63.3016	141.734	-1.166	0.342299	-3.40738	0.0006559	0.01263	Downregulated
RPL23A	2016.83	3280.15	-0.726	0.213062	-3.4064	0.0006583	0.01264	Downregulated
FXYD6	220.73	398.332	-0.892	0.262141	-3.40385	0.0006644	0.01273	Downregulated
TUBA4A	167.65	315.487	-0.916	0.269183	-3.40354	0.0006652	0.01273	Downregulated
ATP5B	3161.22	4808.58	-0.642	0.188743	-3.40158	0.00067	0.01279	Downregulated
MYL12A	914.951	1453.8	-0.688	0.202936	-3.38833	0.0007032	0.01325	Downregulated
USMG5	203.544	398.722	-0.966	0.28514	-3.38844	0.0007029	0.01325	Downregulated
ATP5L	301.977	526.225	-0.789	0.232903	-3.38786	0.0007044	0.01326	Downregulated
TECR	186.94	340.57	-0.862	0.25482	-3.38273	0.0007177	0.01346	Downregulated
C19orf70	157.602	293.959	-0.91	0.269378	-3.37806	0.00073	0.01366	Downregulated
RPS19	2315.61	3611.69	-0.645	0.191544	-3.36963	0.0007527	0.01399	Downregulated
AHR	45.3927	115.751	-1.471	0.436982	-3.36539	0.0007644	0.01419	Downregulated
SYNPO2L	1173.41	1872.59	-0.698	0.20796	-3.35873	0.000783	0.01447	Downregulated
WDR25	88.7195	191.323	-1.186	0.353094	-3.3579	0.0007854	0.01448	Downregulated
SYNGR2	390.262	646.046	-0.725	0.216098	-3.35494	0.0007938	0.01456	Downregulated
PPA1	144.838	272.881	-0.93	0.277331	-3.35256	0.0008007	0.01465	Downregulated
EGFL7	38.6915	100.297	-1.43	0.426839	-3.35055	0.0008065	0.0147	Downregulated
NDUFAF2	39.0099	99.295	-1.404	0.418879	-3.35069	0.0008061	0.0147	Downregulated
PLAT	175.274	385.553	-1.208	0.36106	-3.34686	0.0008173	0.01485	Downregulated
RAB3B	0.144463	13.7614	-5.161	1.54352	-3.34342	0.0008275	0.01501	Downregulated
COX5A	327.868	560.011	-0.804	0.240495	-3.34282	0.0008293	0.01503	Downregulated
PMAIP1	474.954	781.263	-0.712	0.21311	-3.34205	0.0008316	0.01505	Downregulated
RND3	323.261	545.962	-0.75	0.224446	-3.34012	0.0008374	0.01514	Downregulated
MSRB1	98.8801	206.935	-1.032	0.308978	-3.33946	0.0008394	0.01516	Downregulated
NDUFB9	414.686	715.391	-0.757	0.226663	-3.33765	0.0008449	0.0152	Downregulated
CREG1	136.124	287.847	-1.093	0.327673	-3.33698	0.0008469	0.01522	Downregulated
SDC4	54.5832	137.574	-1.32	0.396388	-3.32964	0.0008696	0.01557	Downregulated
MYL4	3661.58	5606.56	-0.613	0.184076	-3.32866	0.0008726	0.01561	Downregulated
RPLP0	6892.34	10753.3	-0.633	0.190454	-3.32577	0.0008817	0.01573	Downregulated
ATP5E	261.885	483.334	-0.897	0.27066	-3.31565	0.0009143	0.01618	Downregulated
SDF2L1	22.3006	69.8683	-1.683	0.508017	-3.31294	0.0009232	0.01632	Downregulated
RPS14	2880.6	4585.61	-0.686	0.207267	-3.31211	0.0009259	0.01635	Downregulated
RP11-701H24.6	13.2157	52.2152	-1.951	0.590196	-3.30506	0.0009495	0.01665	Downregulated
EMP3	168.51	310.34	-0.935	0.283	-3.30446	0.0009516	0.01666	Downregulated
RIN1	28.6573	83.2946	-1.612	0.487969	-3.30305	0.0009564	0.01673	Downregulated
MRPL32	165.863	300.208	-0.856	0.259762	-3.29703	0.0009771	0.01699	Downregulated
CENPV	13.8361	52.6017	-1.987	0.603236	-3.29362	0.0009891	0.01718	Downregulated
UQCRH	394.193	661.305	-0.767	0.232872	-3.29255	0.0009928	0.01723	Downregulated
IFITM1	3.871	28.0436	-3.163	0.961204	-3.29087	0.0009988	0.01729	Downregulated
S100A6	119.865	253.742	-1.029	0.312833	-3.2903	0.001001	0.0173	Downregulated
BDH1	17.3597	57.0235	-1.777	0.540616	-3.28684	0.001013	0.01748	Downregulated
ATP6V1E1	353.229	584.822	-0.739	0.225271	-3.28118	0.001034	0.01773	Downregulated
EHD1	744.355	1178.79	-0.66	0.201291	-3.28091	0.001035	0.01773	Downregulated
EIF3M	492.302	790.178	-0.69	0.210212	-3.28213	0.00103	0.01773	Downregulated
TRIM7	47.8762	120.311	-1.364	0.415856	-3.28112	0.001034	0.01773	Downregulated
RP11-253E3.3	473.983	776.387	-0.725	0.22143	-3.27528	0.001056	0.01801	Downregulated
TCEAL8	253.915	445.262	-0.801	0.244765	-3.27274	0.001065	0.01812	Downregulated
HOMER1	265.716	457.568	-0.807	0.246871	-3.26816	0.001082	0.01838	Downregulated
RPS15	1661.38	2637.65	-0.671	0.205866	-3.26168	0.001108	0.01874	Downregulated
GLO1	380.694	620.864	-0.72	0.220791	-3.26073	0.001111	0.01878	Downregulated
ADPRHL1	601.026	952.729	-0.775	0.237615	-3.25997	0.001114	0.01881	Downregulated
PAICS	296.698	515.362	-0.811	0.24873	-3.25976	0.001115	0.01881	Downregulated
EPT1	230.673	413.374	-0.853	0.261709	-3.25858	0.00112	0.01886	Downregulated
MPC2	254.494	444.743	-0.807	0.247643	-3.25789	0.001122	0.01889	Downregulated
ROMO1	82.5978	174.539	-1.05	0.322365	-3.25727	0.001125	0.0189	Downregulated
RAN	843.354	1337.14	-0.674	0.206873	-3.25634	0.001129	0.01893	Downregulated
RFC2	105.943	208.671	-0.993	0.305204	-3.2536	0.00114	0.01909	Downregulated
UQCRFS1	370.723	607.093	-0.722	0.22208	-3.25207	0.001146	0.01917	Downregulated
ACTG1	3219.43	5200.32	-0.669	0.20575	-3.25122	0.001149	0.01921	Downregulated
ATP1A2	730.276	1230.21	-0.812	0.250163	-3.24653	0.001168	0.01947	Downregulated
PAWR	68.0398	150.066	-1.161	0.357766	-3.24646	0.001169	0.01947	Downregulated
PAK1	269.926	463.168	-0.887	0.273384	-3.2446	0.001176	0.01955	Downregulated
UNC5B	76.3644	160.085	-1.207	0.372386	-3.24187	0.001187	0.01968	Downregulated
RABGGTB	127.967	242.457	-0.944	0.291179	-3.24139	0.001189	0.01969	Downregulated
CCDC109B	29.3899	80.015	-1.457	0.44991	-3.23948	0.001197	0.0198	Downregulated
KPNA5	195.437	362.577	-0.97	0.299771	-3.23677	0.001209	0.01994	Downregulated
PNPLA2	295.08	510.469	-0.808	0.249529	-3.23643	0.00121	0.01994	Downregulated
NDUFA2	170.755	307.48	-0.842	0.260285	-3.23602	0.001212	0.01995	Downregulated
RPL6	4824.85	7550.68	-0.647	0.199981	-3.23322	0.001224	0.02013	Downregulated
BCAT2	110.654	217.733	-0.996	0.308186	-3.23102	0.001234	0.02021	Downregulated
RPL10	3833.07	6298.28	-0.721	0.223155	-3.23127	0.001232	0.02021	Downregulated
SLC1A5	118.101	243.416	-1.05	0.325115	-3.23047	0.001236	0.02021	Downregulated
CPVL	98.5795	192.449	-1.135	0.351313	-3.22967	0.001239	0.02024	Downregulated
TMED4	436.493	705.093	-0.703	0.217854	-3.22609	0.001255	0.02045	Downregulated
KPNA2	363.849	602.069	-0.747	0.231483	-3.22513	0.001259	0.0205	Downregulated
DMPK	1551.68	2359	-0.602	0.186904	-3.22011	0.001281	0.0208	Downregulated
SLC25A3	2088.46	3238.36	-0.611	0.189717	-3.21943	0.001284	0.02082	Downregulated
FAM20C	235.216	417.965	-0.809	0.251332	-3.21891	0.001287	0.02084	Downregulated
ERH	191.641	348.997	-0.86	0.267613	-3.21344	0.001312	0.02119	Downregulated
KIF5B	1985.77	3123.19	-0.654	0.20364	-3.21375	0.00131	0.02119	Downregulated
RPS3	4122.12	6679.1	-0.703	0.218919	-3.21253	0.001316	0.02121	Downregulated
WSCD1	500.545	796.193	-0.673	0.209679	-3.21112	0.001322	0.02128	Downregulated
SLC22A23	13.6785	51.8567	-1.913	0.597196	-3.20367	0.001357	0.02179	Downregulated
ABL2	255.1	472.689	-0.837	0.261939	-3.1965	0.001391	0.02224	Downregulated
RPL7	4572.01	7145.75	-0.655	0.204857	-3.19561	0.001395	0.02229	Downregulated
RNF145	115.426	220.595	-0.928	0.290992	-3.18971	0.001424	0.02265	Downregulated
ADAMTS5	158.213	289.408	-0.866	0.271593	-3.18925	0.001426	0.02266	Downregulated
RP11-166O4.3	54.4683	123.731	-1.179	0.370015	-3.18696	0.001438	0.02279	Downregulated
RC3H2	552.439	901.574	-0.744	0.233636	-3.18645	0.00144	0.02281	Downregulated
SELPLG	15.7604	54.6996	-1.877	0.589659	-3.18385	0.001453	0.02299	Downregulated
RPL13A	5740.75	9162.01	-0.692	0.217352	-3.18275	0.001459	0.02306	Downregulated
C14orf2	137.999	258.198	-0.888	0.279851	-3.1737	0.001505	0.02374	Downregulated
EPN3	1.01124	17.5666	-4.141	1.30735	-3.1677	0.001537	0.02413	Downregulated
HRAS	325.907	565.784	-0.775	0.244925	-3.16596	0.001546	0.0242	Downregulated
LINC00472	26.2709	71.9916	-1.473	0.465454	-3.16568	0.001547	0.0242	Downregulated
GAPDH	13375.2	19742.1	-0.742	0.234459	-3.1636	0.001558	0.02432	Downregulated
UQCRQ	312.392	522.471	-0.741	0.23463	-3.15886	0.001584	0.02464	Downregulated
MAPK6	340.496	556.126	-0.718	0.22806	-3.14802	0.001644	0.02537	Downregulated
NDUFB2	184.292	325.992	-0.814	0.258578	-3.14688	0.00165	0.02541	Downregulated
STK39	163.01	287.759	-0.822	0.261339	-3.14374	0.001668	0.02563	Downregulated
ANKRD1	585.345	947.469	-0.972	0.309337	-3.1416	0.00168	0.02577	Downregulated
RP11-540A21.3	14.4536	50.4015	-2.096	0.667517	-3.14023	0.001688	0.02587	Downregulated
TJP3	0.144463	11.5599	-4.958	1.58272	-3.13232	0.001734	0.02649	Downregulated
C11orf83	35.2867	89.8229	-1.364	0.435715	-3.13028	0.001746	0.02658	Downregulated
PSME2	150.556	273.544	-0.868	0.277217	-3.13018	0.001747	0.02658	Downregulated
ZC3H3	140.432	258.592	-0.879	0.280871	-3.13063	0.001744	0.02658	Downregulated
CD151	532.663	839.044	-0.706	0.22564	-3.12945	0.001751	0.02662	Downregulated
ADK	126.809	236.788	-0.889	0.284704	-3.12407	0.001784	0.02696	Downregulated
COL5A3	815.489	1445.58	-0.831	0.26614	-3.12394	0.001784	0.02696	Downregulated
PLAU	89.4864	178.11	-0.977	0.313163	-3.12076	0.001804	0.02714	Downregulated
AKR1C3	64.5685	164.595	-1.192	0.382923	-3.11418	0.001845	0.02773	Downregulated
IGF2BP3	266.572	442.317	-0.733	0.235468	-3.11289	0.001853	0.02774	Downregulated
TEAD4	872.43	1330.72	-0.61	0.196042	-3.11303	0.001852	0.02774	Downregulated
EIF1	1273.17	1960.71	-0.63	0.202932	-3.10507	0.001902	0.0284	Downregulated
FAM83H	158.189	276.162	-0.994	0.320356	-3.10224	0.001921	0.02847	Downregulated
MRPL21	59.7186	127.601	-1.119	0.360733	-3.10334	0.001914	0.02847	Downregulated
PAG1	127.07	238.572	-0.911	0.293801	-3.1023	0.00192	0.02847	Downregulated
MDH1	860.599	1294.05	-0.614	0.1981	-3.1013	0.001927	0.02854	Downregulated
NFE2L3	1.1557	17.5337	-4.052	1.30685	-3.10075	0.00193	0.02856	Downregulated
FAM20A	42.2518	111.555	-1.359	0.438409	-3.09899	0.001942	0.02867	Downregulated
CCT3	1060.67	1608.4	-0.597	0.192785	-3.09818	0.001947	0.02872	Downregulated
FUOM	10.4442	39.9597	-2.284	0.737578	-3.09625	0.00196	0.02888	Downregulated
MT-CO3	9617.47	14289.5	-0.596	0.192685	-3.09109	0.001994	0.02923	Downregulated
RPL13	4807.14	7325.78	-0.62	0.200722	-3.08732	0.00202	0.02951	Downregulated
RNF34	99.2778	189.787	-0.935	0.302979	-3.08476	0.002037	0.0297	Downregulated
TPM4	902.829	1441.56	-0.663	0.21502	-3.08213	0.002055	0.02988	Downregulated
RBX1	233.12	393.782	-0.749	0.243075	-3.07994	0.00207	0.02993	Downregulated
RPL3	7702.43	11956.2	-0.644	0.209056	-3.08096	0.002063	0.02993	Downregulated
CHAF1A	81.2591	159.236	-1.015	0.329828	-3.07819	0.002083	0.03008	Downregulated
HINT1	428.143	691.082	-0.68	0.221178	-3.07515	0.002104	0.03027	Downregulated
RPS12	1575.32	2613	-0.77	0.250395	-3.07511	0.002104	0.03027	Downregulated
BCL3	51.2739	115.758	-1.164	0.378694	-3.07307	0.002119	0.03042	Downregulated
SDHB	192.847	328.617	-0.79	0.257016	-3.07192	0.002127	0.03051	Downregulated
PNPLA3	32.5255	82.4035	-1.333	0.433945	-3.07156	0.002129	0.03052	Downregulated
SKP1	401.351	640.635	-0.672	0.219048	-3.06802	0.002155	0.03077	Downregulated
ANK1	504.919	800.283	-0.646	0.210806	-3.06594	0.00217	0.03095	Downregulated
TNFRSF10D	31.1531	88.0671	-1.389	0.453097	-3.06516	0.002176	0.031	Downregulated
ADD3	315.986	529.881	-0.753	0.245743	-3.06311	0.002191	0.03119	Downregulated
YWHAZ	1350.9	2036.54	-0.624	0.203813	-3.06222	0.002197	0.03125	Downregulated
SNRNP25	95.8864	186.34	-0.959	0.313422	-3.06114	0.002205	0.03131	Downregulated
TSPAN5	60.3428	129.236	-1.088	0.355531	-3.06001	0.002213	0.03139	Downregulated
ADAMTSL4	32.0384	77.5357	-1.948	0.637065	-3.05715	0.002235	0.03149	Downregulated
GMPR	133.557	247.314	-0.867	0.283543	-3.05689	0.002236	0.03149	Downregulated
HMOX2	160.546	282.691	-0.818	0.26747	-3.05752	0.002232	0.03149	Downregulated
FADS1	377.223	612.678	-0.685	0.2243	-3.05532	0.002248	0.03159	Downregulated
RPS6	3511.65	5691.73	-0.696	0.228023	-3.05435	0.002255	0.03166	Downregulated
SYT7	42.4382	106.819	-1.319	0.432413	-3.0514	0.002278	0.03192	Downregulated
CD9	130.565	243.557	-0.902	0.296107	-3.04595	0.002319	0.03238	Downregulated
ITGA7	1523.51	2420.07	-0.766	0.25218	-3.03757	0.002385	0.03317	Downregulated
TXN	91.7954	192.606	-1.042	0.343096	-3.03593	0.002398	0.0333	Downregulated
PFN1	1568.34	2387.05	-0.601	0.198398	-3.03106	0.002437	0.03373	Downregulated
UBA52	1066.88	1613.8	-0.593	0.195844	-3.02995	0.002446	0.03377	Downregulated
MLEC	628.039	974.584	-0.639	0.211026	-3.02824	0.00246	0.0339	Downregulated
CNIH1	154.165	269.753	-0.814	0.269305	-3.02441	0.002491	0.03411	Downregulated
AURKAIP1	299.281	490.056	-0.702	0.232032	-3.02393	0.002495	0.03414	Downregulated
SMPX	757.702	1143.91	-0.6	0.198687	-3.02015	0.002526	0.03435	Downregulated
PPIA	1817.23	2798.36	-0.612	0.202724	-3.01708	0.002552	0.03467	Downregulated
UBE2E3	808.031	1334.96	-0.691	0.229407	-3.01126	0.002602	0.03521	Downregulated
RPL18A	2785.94	4188.75	-0.595	0.198124	-3.00408	0.002664	0.03592	Downregulated
NDUFB7	214.592	357.323	-0.744	0.248917	-2.99096	0.002781	0.0373	Downregulated
SDC1	40.4524	95.4003	-1.288	0.430865	-2.99021	0.002788	0.03733	Downregulated
RNF181	72.865	148.089	-1.06	0.354489	-2.98938	0.002795	0.0374	Downregulated
LINC00891	5.35851	32.538	-2.357	0.789	-2.98704	0.002817	0.03762	Downregulated
NECTIN2	258.345	430.612	-0.752	0.251676	-2.98607	0.002826	0.03767	Downregulated
LOXL4	79.0423	187.632	-1.17	0.391978	-2.98473	0.002838	0.0378	Downregulated
NSG1	10.76	44.7786	-1.879	0.629892	-2.98363	0.002849	0.03787	Downregulated
WFIKKN2	4.40616	28.5587	-3.007	1.00797	-2.98365	0.002848	0.03787	Downregulated
MRPL40	76.3884	150.517	-0.996	0.334218	-2.9815	0.002868	0.03801	Downregulated
GDI2	675.428	1026.07	-0.601	0.201766	-2.98072	0.002876	0.03807	Downregulated
MAML2	44.6185	103.997	-1.232	0.413556	-2.97971	0.002885	0.03813	Downregulated
LDLR	451.73	706.327	-0.663	0.222552	-2.97711	0.00291	0.03842	Downregulated
EIF4EBP1	97.79	183.86	-0.914	0.307469	-2.97244	0.002954	0.03873	Downregulated
RPL30	1130.23	1870.87	-0.756	0.254378	-2.971	0.002968	0.03888	Downregulated
KRT8	13.245	44.1035	-1.946	0.655643	-2.9685	0.002993	0.03917	Downregulated
RPS27	938.912	1445.93	-0.653	0.220571	-2.96249	0.003052	0.0398	Downregulated
IMPDH2	667.997	1016.25	-0.605	0.20427	-2.96112	0.003065	0.03994	Downregulated
RPS29	344.8	588.158	-0.792	0.267523	-2.95939	0.003082	0.04003	Downregulated
SYNPO2	2007.21	3198.82	-0.733	0.247585	-2.95967	0.00308	0.04003	Downregulated
NUAK1	234.197	391.235	-0.733	0.247794	-2.95675	0.003109	0.0403	Downregulated
SMIM3	68.6028	155.402	-1.286	0.434829	-2.95697	0.003107	0.0403	Downregulated
ACLY	915.654	1398.77	-0.608	0.206061	-2.95016	0.003176	0.04103	Downregulated
DBNDD1	179.451	308.416	-0.794	0.269557	-2.94683	0.00321	0.04134	Downregulated
TOMM40	288.574	463.06	-0.687	0.233179	-2.94671	0.003212	0.04134	Downregulated
DDIT4L	185.015	313.325	-0.78	0.264845	-2.9452	0.003227	0.04148	Downregulated
PCBP4	369.397	585.398	-0.678	0.230417	-2.9418	0.003263	0.04187	Downregulated
APOO	39.6307	91.4873	-1.208	0.411293	-2.93756	0.003308	0.04234	Downregulated
MCM10	13.6197	45.9742	-1.73	0.58944	-2.93498	0.003336	0.04262	Downregulated
BCAT1	903.954	1336.27	-0.599	0.204461	-2.93172	0.003371	0.04303	Downregulated
YKT6	508.727	786.386	-0.627	0.214085	-2.92921	0.003398	0.04327	Downregulated
ATP5J	381.871	601.059	-0.646	0.220512	-2.92741	0.003418	0.04345	Downregulated
TIMM23	256.711	417.956	-0.706	0.241028	-2.92739	0.003418	0.04345	Downregulated
LAMTOR5	232.667	391.813	-0.737	0.251704	-2.92659	0.003427	0.04353	Downregulated
OST4	197.528	333.84	-0.746	0.254876	-2.92496	0.003445	0.04369	Downregulated
ICOSLG	32.2592	83.1894	-1.635	0.55927	-2.92402	0.003455	0.04371	Downregulated
RPL39	419.111	721.282	-0.806	0.275752	-2.92376	0.003458	0.04371	Downregulated
UQCRB	466.474	724.573	-0.641	0.219396	-2.92131	0.003486	0.04398	Downregulated
UHMK1	286.526	482.091	-0.801	0.274516	-2.91847	0.003518	0.04427	Downregulated
CALCOCO2	207.472	344.665	-0.74	0.253484	-2.9174	0.00353	0.04438	Downregulated
RPS13	962.102	1615.09	-0.736	0.252401	-2.91619	0.003543	0.04452	Downregulated
TRIM14	6.57328	31.121	-2.399	0.823999	-2.91157	0.003596	0.04511	Downregulated
ADIPOR1	324.891	512.557	-0.668	0.229436	-2.91047	0.003609	0.04523	Downregulated
PAFAH1B3	53.8845	113.682	-1.082	0.37182	-2.90867	0.00363	0.04538	Downregulated
NDUFB11	205.044	352.528	-0.774	0.266354	-2.90546	0.003667	0.04573	Downregulated
IFIT1	92.517	204.011	-1.117	0.384468	-2.90473	0.003676	0.0458	Downregulated
LSS	716.241	1091.8	-0.599	0.206826	-2.89501	0.003792	0.04701	Downregulated
CEP170B	116.204	218.447	-0.889	0.307278	-2.89453	0.003797	0.04704	Downregulated
AC004069.3	2.52824	19.9858	-3.007	1.03995	-2.89159	0.003833	0.04732	Downregulated
TMA7	224.703	374.845	-0.754	0.260753	-2.89141	0.003835	0.04732	Downregulated
KATNB1	225.634	374.361	-0.728	0.252222	-2.88528	0.003911	0.04801	Downregulated
CH507-9B2.1	20.3797	62.2914	-1.645	0.570248	-2.8842	0.003924	0.0481	Downregulated
PAPPA2	2.88925	19.4424	-3.444	1.19467	-2.88288	0.003941	0.04826	Downregulated
ATP5D	408.832	630.348	-0.622	0.215778	-2.88198	0.003952	0.04832	Downregulated
C1orf87	0.577851	13.3281	-4.179	1.45178	-2.87846	0.003996	0.04874	Downregulated
AHCY	720.483	1089.26	-0.593	0.206214	-2.87768	0.004006	0.04879	Downregulated
CHCHD8	413.756	680.034	-0.694	0.241117	-2.87699	0.004015	0.04882	Downregulated
BAG1	474	758.617	-0.694	0.241702	-2.87311	0.004065	0.0493	Downregulated

## Sheet: FSHD.unique.3D
Symbol	baseMean_FSHD_3D	baseMean_FSHD_2D	log2FoldChange	lfcSE	stat	pvalue	padj	type
CR2	11.5054	0	5.042	1.77203	2.84557	0.004433	0.05301	FSHD 3D unique
KRT39	10.7995	0	5.074	1.80948	2.80435	0.005042	0.05856	FSHD 3D unique
RP11-329B9.3	8.64876	0	5.267	1.88093	2.80022	0.005107	0.05891	FSHD 3D unique
RP11-10H3.1	8.83573	0	4.764	1.99852	2.38399	0.01713	0.1372	FSHD 3D unique
COL9A1	8.10376	0	4.504	1.93144	2.33169	0.01972	0.1509	FSHD 3D unique
MAGEC3	9.75137	0	4.983	3.94301	1.26374	0.2063	0.5871	FSHD 3D unique
RGS1	14.5023	0	4.764	3.93454	1.21094	0.2259	0.6108	FSHD 3D unique
KIAA1210	9.10198	0	2.418	2.1322	1.13417	0.2567	0.6447	FSHD 3D unique
TRBVB	10.1847	0	3.962	3.94547	1.00413	0.3153	0.7063	FSHD 3D unique
PENK	9.67983	0	3.715	3.92166	0.94743	0.3434	0.7281	FSHD 3D unique
AC116609.2	9.69952	0	1.821	3.96741	0.459018	0.6462	0.902	FSHD 3D unique
A1CF	0.433388	0	1.731	4.03518	0.429074	0.6679	1	FSHD 3D unique
A2ML1	0.144463	0	1.142	4.05365	0.281806	0.7781	1	FSHD 3D unique
ABC12-49244600F4.4	0.144463	0	1.142	4.05365	0.281806	0.7781	1	FSHD 3D unique
ABCA12	0.144463	0	1.142	4.05365	0.281806	0.7781	1	FSHD 3D unique
ABCB1	2.16694	0	2.534	3.67185	0.690135	0.4901	1	FSHD 3D unique
ABCB4	1.5169	0	2.983	3.89211	0.766461	0.4434	1	FSHD 3D unique
AC000035.3	0.144463	0	1.142	4.05365	0.281806	0.7781	1	FSHD 3D unique
AC000081.2	0.144463	0	1.142	4.05365	0.281806	0.7781	1	FSHD 3D unique
AC000095.10	1.01124	0	2.215	4.02783	0.549983	0.5823	1	FSHD 3D unique
AC000374.1	2.71539	0	4.073	2.81648	1.446	0.1482	1	FSHD 3D unique
AC002056.5	0.288925	0	1.508	4.04057	0.373153	0.709	1	FSHD 3D unique
AC002059.10	0.981748	0	2.313	4.01635	0.575837	0.5647	1	FSHD 3D unique
AC002069.6	1.9635	0	3.025	3.48385	0.868326	0.3852	1	FSHD 3D unique
AC002115.7	0.144463	0	1.142	4.05365	0.281806	0.7781	1	FSHD 3D unique
AC002127.4	1.84862	0	3.235	3.29769	0.980973	0.3266	1	FSHD 3D unique
AC002366.3	0.692823	0	1.235	4.07309	0.303277	0.7617	1	FSHD 3D unique
AC002398.12	1.01133	0	1.382	4.02076	0.343791	0.731	1	FSHD 3D unique
AC002401.1	0.144463	0	1.142	4.05365	0.281806	0.7781	1	FSHD 3D unique
AC002451.3	1.15579	0	2.461	4.01138	0.613575	0.5395	1	FSHD 3D unique
AC002472.8	3.48049	0	4.326	2.55052	1.69598	0.08989	1	FSHD 3D unique
AC002480.5	0.288925	0	1.508	4.04057	0.373153	0.709	1	FSHD 3D unique
AC002984.2	1.38565	0	1.606	4.04476	0.397133	0.6913	1	FSHD 3D unique
AC003002.6	0.577851	0	1.893	4.03216	0.469586	0.6387	1	FSHD 3D unique
AC003051.1	0.144463	0	1.142	4.05365	0.281806	0.7781	1	FSHD 3D unique
AC003088.1	1.19849	0	2.142	4.04173	0.530012	0.5961	1	FSHD 3D unique
AC003991.3	0.144463	0	1.142	4.05365	0.281806	0.7781	1	FSHD 3D unique
AC004012.1	0.144463	0	1.142	4.05365	0.281806	0.7781	1	FSHD 3D unique
AC004014.4	0.288925	0	1.508	4.04057	0.373153	0.709	1	FSHD 3D unique
AC004053.1	1.30026	0	2.747	4.0024	0.686272	0.4925	1	FSHD 3D unique
AC004538.3	0.577851	0	1.893	4.03216	0.469586	0.6387	1	FSHD 3D unique
AC004540.4	0.505665	0	1.266	4.07781	0.310439	0.7562	1	FSHD 3D unique
AC004593.3	0.144463	0	1.142	4.05365	0.281806	0.7781	1	FSHD 3D unique
AC004623.2	0.144463	0	1.142	4.05365	0.281806	0.7781	1	FSHD 3D unique
AC004772.2	2.03577	0	3.201	3.1812	1.00613	0.3144	1	FSHD 3D unique
AC004840.8	0.144463	0	1.142	4.05365	0.281806	0.7781	1	FSHD 3D unique
AC004854.5	2.07847	0	1.689	3.75674	0.449517	0.6531	1	FSHD 3D unique
AC004870.4	0.505665	0	1.266	4.07781	0.310439	0.7562	1	FSHD 3D unique
AC004870.5	1.01133	0	1.382	4.02076	0.343791	0.731	1	FSHD 3D unique
AC004901.1	0.505665	0	1.266	4.07781	0.310439	0.7562	1	FSHD 3D unique
AC004980.10	0.505665	0	1.266	4.07781	0.310439	0.7562	1	FSHD 3D unique
AC005013.5	0.288925	0	1.508	4.04057	0.373153	0.709	1	FSHD 3D unique
AC005040.2	0.288925	0	1.508	4.04057	0.373153	0.709	1	FSHD 3D unique
AC005062.2	1.38565	0	1.606	4.04476	0.397133	0.6913	1	FSHD 3D unique
AC005077.8	0.144463	0	1.142	4.05365	0.281806	0.7781	1	FSHD 3D unique
AC005082.12	0.144463	0	1.142	4.05365	0.281806	0.7781	1	FSHD 3D unique
AC005160.3	0.144463	0	1.142	4.05365	0.281806	0.7781	1	FSHD 3D unique
AC005235.1	2.282	0	3.8	3.01289	1.26123	0.2072	1	FSHD 3D unique
AC005253.2	0.722313	0	2.021	4.03022	0.501413	0.6161	1	FSHD 3D unique
AC005300.5	0.692823	0	1.235	4.07309	0.303277	0.7617	1	FSHD 3D unique
AC005324.6	1.38565	0	1.606	4.04476	0.397133	0.6913	1	FSHD 3D unique
AC005356.1	0.288925	0	1.508	4.04057	0.373153	0.709	1	FSHD 3D unique
AC005391.2	0.144463	0	1.142	4.05365	0.281806	0.7781	1	FSHD 3D unique
AC005488.12	0.144463	0	1.142	4.05365	0.281806	0.7781	1	FSHD 3D unique
AC005498.4	0.144463	0	1.142	4.05365	0.281806	0.7781	1	FSHD 3D unique
AC005546.2	2.20982	0	2.878	3.35373	0.858018	0.3909	1	FSHD 3D unique
AC005592.1	1.9635	0	3.025	3.48385	0.868326	0.3852	1	FSHD 3D unique
AC005606.14	0.144463	0	1.142	4.05365	0.281806	0.7781	1	FSHD 3D unique
AC005609.18	0.144463	0	1.142	4.05365	0.281806	0.7781	1	FSHD 3D unique
AC005609.19	0.144463	0	1.142	4.05365	0.281806	0.7781	1	FSHD 3D unique
AC005682.6	3.4378	0	4.292	2.57448	1.66728	0.09546	1	FSHD 3D unique
AC005789.9	0.288925	0	1.508	4.04057	0.373153	0.709	1	FSHD 3D unique
AC005820.2	0.288925	0	1.508	4.04057	0.373153	0.709	1	FSHD 3D unique
AC005863.2	0.144463	0	1.142	4.05365	0.281806	0.7781	1	FSHD 3D unique
AC005954.4	0.144463	0	1.142	4.05365	0.281806	0.7781	1	FSHD 3D unique
AC006030.1	0.144463	0	1.142	4.05365	0.281806	0.7781	1	FSHD 3D unique
AC006040.4	0.505665	0	1.266	4.07781	0.310439	0.7562	1	FSHD 3D unique
AC006042.8	0.433388	0	1.731	4.03518	0.429074	0.6679	1	FSHD 3D unique
AC006115.7	0.288925	0	1.508	4.04057	0.373153	0.709	1	FSHD 3D unique
AC006116.22	5.97896	0	4.334	2.28056	1.90045	0.05737	1	FSHD 3D unique
AC006116.27	0.692823	0	1.235	4.07309	0.303277	0.7617	1	FSHD 3D unique
AC006129.4	0.288925	0	1.508	4.04057	0.373153	0.709	1	FSHD 3D unique
AC006262.6	0.144463	0	1.142	4.05365	0.281806	0.7781	1	FSHD 3D unique
AC006296.3	1.01133	0	1.382	4.02076	0.343791	0.731	1	FSHD 3D unique
AC006382.1	1.38565	0	1.606	4.04476	0.397133	0.6913	1	FSHD 3D unique
AC006552.1	0.144463	0	1.142	4.05365	0.281806	0.7781	1	FSHD 3D unique
AC006947.1	0.144463	0	1.142	4.05365	0.281806	0.7781	1	FSHD 3D unique
AC006988.3	0.505665	0	1.266	4.07781	0.310439	0.7562	1	FSHD 3D unique
AC006994.2	0.288925	0	1.508	4.04057	0.373153	0.709	1	FSHD 3D unique
AC007040.11	0.144463	0	1.142	4.05365	0.281806	0.7781	1	FSHD 3D unique
AC007040.5	0.144463	0	1.142	4.05365	0.281806	0.7781	1	FSHD 3D unique
AC007040.8	1.01133	0	1.382	4.02076	0.343791	0.731	1	FSHD 3D unique
AC007050.14	0.144463	0	1.142	4.05365	0.281806	0.7781	1	FSHD 3D unique
AC007106.1	0.144463	0	1.142	4.05365	0.281806	0.7781	1	FSHD 3D unique
AC007182.6	2.18024	0	3.463	3.07977	1.12435	0.2609	1	FSHD 3D unique
AC007193.9	0.144463	0	1.142	4.05365	0.281806	0.7781	1	FSHD 3D unique
AC007228.9	1.34295	0	2.834	3.76216	0.753307	0.4513	1	FSHD 3D unique
AC007249.3	0.288925	0	1.508	4.04057	0.373153	0.709	1	FSHD 3D unique
AC007250.4	0.144463	0	1.142	4.05365	0.281806	0.7781	1	FSHD 3D unique
AC007317.1	0.144463	0	1.142	4.05365	0.281806	0.7781	1	FSHD 3D unique
AC007386.3	2.36739	0	2.933	3.23484	0.906643	0.3646	1	FSHD 3D unique
AC007386.4	1.66146	0	2.569	3.75508	0.68416	0.4939	1	FSHD 3D unique
AC007395.4	0.144463	0	1.142	4.05365	0.281806	0.7781	1	FSHD 3D unique
AC007405.2	0.837285	0	1.995	4.02898	0.495146	0.6205	1	FSHD 3D unique
AC007551.2	0.144463	0	1.142	4.05365	0.281806	0.7781	1	FSHD 3D unique
AC007742.7	0.505665	0	1.266	4.07781	0.310439	0.7562	1	FSHD 3D unique
AC007743.1	0.144463	0	1.142	4.05365	0.281806	0.7781	1	FSHD 3D unique
AC007879.2	0.144463	0	1.142	4.05365	0.281806	0.7781	1	FSHD 3D unique
AC007879.4	0.505665	0	1.266	4.07781	0.310439	0.7562	1	FSHD 3D unique
AC008060.7	0.288925	0	1.508	4.04057	0.373153	0.709	1	FSHD 3D unique
AC008103.2	0.144463	0	1.142	4.05365	0.281806	0.7781	1	FSHD 3D unique
AC008132.10	0.505665	0	1.266	4.07781	0.310439	0.7562	1	FSHD 3D unique
AC008440.5	0.505665	0	1.266	4.07781	0.310439	0.7562	1	FSHD 3D unique
AC008592.3	0.144463	0	1.142	4.05365	0.281806	0.7781	1	FSHD 3D unique
AC008694.3	0.144463	0	1.142	4.05365	0.281806	0.7781	1	FSHD 3D unique
AC008753.3	0.692823	0	1.235	4.07309	0.303277	0.7617	1	FSHD 3D unique
AC008753.4	0.144463	0	1.142	4.05365	0.281806	0.7781	1	FSHD 3D unique
AC008992.1	0.505665	0	1.266	4.07781	0.310439	0.7562	1	FSHD 3D unique
AC009014.3	1.01124	0	2.215	4.02783	0.549983	0.5823	1	FSHD 3D unique
AC009223.1	0.505665	0	1.266	4.07781	0.310439	0.7562	1	FSHD 3D unique
AC009229.6	0.144463	0	1.142	4.05365	0.281806	0.7781	1	FSHD 3D unique
AC009237.7	0.144463	0	1.142	4.05365	0.281806	0.7781	1	FSHD 3D unique
AC009274.6	0.144463	0	1.142	4.05365	0.281806	0.7781	1	FSHD 3D unique
AC009480.3	0.144463	0	1.142	4.05365	0.281806	0.7781	1	FSHD 3D unique
AC009492.1	1.01124	0	2.215	4.02783	0.549983	0.5823	1	FSHD 3D unique
AC009495.3	0.288925	0	1.508	4.04057	0.373153	0.709	1	FSHD 3D unique
AC009498.1	0.144463	0	1.142	4.05365	0.281806	0.7781	1	FSHD 3D unique
AC009501.4	1.01133	0	1.382	4.02076	0.343791	0.731	1	FSHD 3D unique
AC009501.5	2.18024	0	3.463	3.07977	1.12435	0.2609	1	FSHD 3D unique
AC009541.1	0.144463	0	1.142	4.05365	0.281806	0.7781	1	FSHD 3D unique
AC009950.2	0.692823	0	1.235	4.07309	0.303277	0.7617	1	FSHD 3D unique
AC010091.4	0.144463	0	1.142	4.05365	0.281806	0.7781	1	FSHD 3D unique
AC010127.3	0.144463	0	1.142	4.05365	0.281806	0.7781	1	FSHD 3D unique
AC010149.2	0.144463	0	1.142	4.05365	0.281806	0.7781	1	FSHD 3D unique
AC010423.1	0.288925	0	1.508	4.04057	0.373153	0.709	1	FSHD 3D unique
AC010677.5	0.144463	0	1.142	4.05365	0.281806	0.7781	1	FSHD 3D unique
AC010729.2	2.52833	0	1.544	3.46035	0.446342	0.6554	1	FSHD 3D unique
AC010746.2	1.9635	0	3.025	3.48385	0.868326	0.3852	1	FSHD 3D unique
AC010746.3	0.505665	0	1.266	4.07781	0.310439	0.7562	1	FSHD 3D unique
AC010761.10	1.01133	0	1.382	4.02076	0.343791	0.731	1	FSHD 3D unique
AC010872.1	0.144463	0	1.142	4.05365	0.281806	0.7781	1	FSHD 3D unique
AC010878.3	1.66137	0	3.058	3.74789	0.815886	0.4146	1	FSHD 3D unique
AC010880.1	0.144463	0	1.142	4.05365	0.281806	0.7781	1	FSHD 3D unique
AC010886.1	0.144463	0	1.142	4.05365	0.281806	0.7781	1	FSHD 3D unique
AC010900.1	2.39688	0	3.317	3.21044	1.03331	0.3015	1	FSHD 3D unique
AC010907.3	0.144463	0	1.142	4.05365	0.281806	0.7781	1	FSHD 3D unique
AC010987.6	0.144463	0	1.142	4.05365	0.281806	0.7781	1	FSHD 3D unique
AC011292.2	3.23426	0	3.796	2.65171	1.43134	0.1523	1	FSHD 3D unique
AC011330.5	0.144463	0	1.142	4.05365	0.281806	0.7781	1	FSHD 3D unique
AC011330.8	0.144463	0	1.142	4.05365	0.281806	0.7781	1	FSHD 3D unique
AC012066.1	0.144463	0	1.142	4.05365	0.281806	0.7781	1	FSHD 3D unique
AC013439.4	1.95038	0	3.172	3.49953	0.906451	0.3647	1	FSHD 3D unique
AC013448.2	1.01133	0	1.382	4.02076	0.343791	0.731	1	FSHD 3D unique
AC013463.2	0.866776	0	2.126	4.02885	0.52765	0.5977	1	FSHD 3D unique
AC013470.6	0.505665	0	1.266	4.07781	0.310439	0.7562	1	FSHD 3D unique
AC013480.2	0.144463	0	1.142	4.05365	0.281806	0.7781	1	FSHD 3D unique
AC013791.10	0.144463	0	1.142	4.05365	0.281806	0.7781	1	FSHD 3D unique
AC015849.12	0.144463	0	1.142	4.05365	0.281806	0.7781	1	FSHD 3D unique
AC015987.1	0.144463	0	1.142	4.05365	0.281806	0.7781	1	FSHD 3D unique
AC016582.2	0.144463	0	1.142	4.05365	0.281806	0.7781	1	FSHD 3D unique
AC016629.3	1.38565	0	1.606	4.04476	0.397133	0.6913	1	FSHD 3D unique
AC016712.2	0.505665	0	1.266	4.07781	0.310439	0.7562	1	FSHD 3D unique
AC016722.1	0.577851	0	1.893	4.03216	0.469586	0.6387	1	FSHD 3D unique
AC016732.2	0.144463	0	1.142	4.05365	0.281806	0.7781	1	FSHD 3D unique
AC016734.3	0.144463	0	1.142	4.05365	0.281806	0.7781	1	FSHD 3D unique
AC016831.6	0.505665	0	1.266	4.07781	0.310439	0.7562	1	FSHD 3D unique
AC016995.3	0.577851	0	1.893	4.03216	0.469586	0.6387	1	FSHD 3D unique
AC017002.2	1.01133	0	1.382	4.02076	0.343791	0.731	1	FSHD 3D unique
AC017048.4	1.01133	0	1.382	4.02076	0.343791	0.731	1	FSHD 3D unique
AC017081.3	0.692823	0	1.235	4.07309	0.303277	0.7617	1	FSHD 3D unique
AC018442.1	1.53011	0	2.399	3.88642	0.617173	0.5371	1	FSHD 3D unique
AC018470.3	1.38565	0	1.606	4.04476	0.397133	0.6913	1	FSHD 3D unique
AC018470.4	0.722313	0	2.021	4.03022	0.501413	0.6161	1	FSHD 3D unique
AC018685.1	0.144463	0	1.142	4.05365	0.281806	0.7781	1	FSHD 3D unique
AC018696.4	1.38565	0	1.606	4.04476	0.397133	0.6913	1	FSHD 3D unique
AC018712.3	0.144463	0	1.142	4.05365	0.281806	0.7781	1	FSHD 3D unique
AC018804.6	0.692823	0	1.235	4.07309	0.303277	0.7617	1	FSHD 3D unique
AC018804.7	1.15579	0	2.461	4.01138	0.613575	0.5395	1	FSHD 3D unique
AC018816.3	1.1557	0	2.293	4.02703	0.569434	0.5691	1	FSHD 3D unique
AC019097.7	1.66146	0	2.569	3.75508	0.68416	0.4939	1	FSHD 3D unique
AC019099.5	0.144463	0	1.142	4.05365	0.281806	0.7781	1	FSHD 3D unique
AC019186.1	0.433388	0	1.731	4.03518	0.429074	0.6679	1	FSHD 3D unique
AC019330.1	0.692823	0	1.235	4.07309	0.303277	0.7617	1	FSHD 3D unique
AC020626.1	1.67457	0	2.693	3.72829	0.72243	0.47	1	FSHD 3D unique
AC021021.2	1.01133	0	1.382	4.02076	0.343791	0.731	1	FSHD 3D unique
AC021068.1	0.144463	0	1.142	4.05365	0.281806	0.7781	1	FSHD 3D unique
AC022202.8	0.144463	0	1.142	4.05365	0.281806	0.7781	1	FSHD 3D unique
AC022596.6	3.0898	0	3.321	2.91154	1.14066	0.254	1	FSHD 3D unique
AC023669.1	0.144463	0	1.142	4.05365	0.281806	0.7781	1	FSHD 3D unique
AC023797.1	0.288925	0	1.508	4.04057	0.373153	0.709	1	FSHD 3D unique
AC024183.1	0.144463	0	1.142	4.05365	0.281806	0.7781	1	FSHD 3D unique
AC025165.8	1.38565	0	1.606	4.04476	0.397133	0.6913	1	FSHD 3D unique
AC025283.2	1.80592	0	2.975	3.61994	0.821931	0.4111	1	FSHD 3D unique
AC025627.7	0.837285	0	1.995	4.02898	0.495146	0.6205	1	FSHD 3D unique
AC026185.1	0.144463	0	1.142	4.05365	0.281806	0.7781	1	FSHD 3D unique
AC026188.1	0.144463	0	1.142	4.05365	0.281806	0.7781	1	FSHD 3D unique
AC026803.14	0.692823	0	1.235	4.07309	0.303277	0.7617	1	FSHD 3D unique
AC026904.1	0.692823	0	1.235	4.07309	0.303277	0.7617	1	FSHD 3D unique
AC027269.2	0.144463	0	1.142	4.05365	0.281806	0.7781	1	FSHD 3D unique
AC027601.1	0.144463	0	1.142	4.05365	0.281806	0.7781	1	FSHD 3D unique
AC027612.4	0.505665	0	1.266	4.07781	0.310439	0.7562	1	FSHD 3D unique
AC034187.2	0.692823	0	1.235	4.07309	0.303277	0.7617	1	FSHD 3D unique
AC060834.2	0.144463	0	1.142	4.05365	0.281806	0.7781	1	FSHD 3D unique
AC060834.3	0.144463	0	1.142	4.05365	0.281806	0.7781	1	FSHD 3D unique
AC061992.2	0.433388	0	1.731	4.03518	0.429074	0.6679	1	FSHD 3D unique
AC063961.1	0.288925	0	1.508	4.04057	0.373153	0.709	1	FSHD 3D unique
AC064834.1	0.144463	0	1.142	4.05365	0.281806	0.7781	1	FSHD 3D unique
AC068491.2	0.288925	0	1.508	4.04057	0.373153	0.709	1	FSHD 3D unique
AC068491.3	0.144463	0	1.142	4.05365	0.281806	0.7781	1	FSHD 3D unique
AC068538.5	0.505665	0	1.266	4.07781	0.310439	0.7562	1	FSHD 3D unique
AC069155.1	0.505665	0	1.266	4.07781	0.310439	0.7562	1	FSHD 3D unique
AC069213.1	4.04523	0	4.048	2.61257	1.54957	0.1212	1	FSHD 3D unique
AC072062.3	0.144463	0	1.142	4.05365	0.281806	0.7781	1	FSHD 3D unique
AC073043.1	0.288925	0	1.508	4.04057	0.373153	0.709	1	FSHD 3D unique
AC073071.1	0.144463	0	1.142	4.05365	0.281806	0.7781	1	FSHD 3D unique
AC073115.7	2.07847	0	1.689	3.75674	0.449517	0.6531	1	FSHD 3D unique
AC073133.1	0.433388	0	1.731	4.03518	0.429074	0.6679	1	FSHD 3D unique
AC073264.11	0.288925	0	1.508	4.04057	0.373153	0.709	1	FSHD 3D unique
AC073316.2	0.144463	0	1.142	4.05365	0.281806	0.7781	1	FSHD 3D unique
AC073325.2	0.692823	0	1.235	4.07309	0.303277	0.7617	1	FSHD 3D unique
AC073421.2	0.144463	0	1.142	4.05365	0.281806	0.7781	1	FSHD 3D unique
AC073636.1	0.692823	0	1.235	4.07309	0.303277	0.7617	1	FSHD 3D unique
AC073850.6	0.144463	0	1.142	4.05365	0.281806	0.7781	1	FSHD 3D unique
AC073934.6	0.144463	0	1.142	4.05365	0.281806	0.7781	1	FSHD 3D unique
AC073957.15	0.577851	0	1.893	4.03216	0.469586	0.6387	1	FSHD 3D unique
AC074091.13	0.288925	0	1.508	4.04057	0.373153	0.709	1	FSHD 3D unique
AC078842.3	0.288925	0	1.508	4.04057	0.373153	0.709	1	FSHD 3D unique
AC078852.1	0.144463	0	1.142	4.05365	0.281806	0.7781	1	FSHD 3D unique
AC078883.3	0.288925	0	1.508	4.04057	0.373153	0.709	1	FSHD 3D unique
AC079621.4	1.80592	0	2.975	3.61994	0.821931	0.4111	1	FSHD 3D unique
AC083843.3	0.692823	0	1.235	4.07309	0.303277	0.7617	1	FSHD 3D unique
AC083862.6	0.144463	0	1.142	4.05365	0.281806	0.7781	1	FSHD 3D unique
AC083864.4	0.288925	0	1.508	4.04057	0.373153	0.709	1	FSHD 3D unique
AC084082.3	0.288925	0	1.508	4.04057	0.373153	0.709	1	FSHD 3D unique
AC084149.1	0.144463	0	1.142	4.05365	0.281806	0.7781	1	FSHD 3D unique
AC087163.2	0.144463	0	1.142	4.05365	0.281806	0.7781	1	FSHD 3D unique
AC087499.4	0.837285	0	1.995	4.02898	0.495146	0.6205	1	FSHD 3D unique
AC087499.5	2.42647	0	3.906	2.94105	1.32811	0.1841	1	FSHD 3D unique
AC090044.2	3.8975	0	3.43	2.66327	1.28776	0.1978	1	FSHD 3D unique
AC090286.2	0.505665	0	1.266	4.07781	0.310439	0.7562	1	FSHD 3D unique
AC090505.6	0.144463	0	1.142	4.05365	0.281806	0.7781	1	FSHD 3D unique
AC090516.1	0.144463	0	1.142	4.05365	0.281806	0.7781	1	FSHD 3D unique
AC091167.3	0.433388	0	1.731	4.03518	0.429074	0.6679	1	FSHD 3D unique
AC091633.3	0.144463	0	1.142	4.05365	0.281806	0.7781	1	FSHD 3D unique
AC091878.1	1.67457	0	2.693	3.72829	0.72243	0.47	1	FSHD 3D unique
AC092162.1	1.67457	0	2.693	3.72829	0.72243	0.47	1	FSHD 3D unique
AC092162.3	0.144463	0	1.142	4.05365	0.281806	0.7781	1	FSHD 3D unique
AC092316.1	0.144463	0	1.142	4.05365	0.281806	0.7781	1	FSHD 3D unique
AC092620.3	0.288925	0	1.508	4.04057	0.373153	0.709	1	FSHD 3D unique
AC092652.1	0.144463	0	1.142	4.05365	0.281806	0.7781	1	FSHD 3D unique
AC092657.2	0.144463	0	1.142	4.05365	0.281806	0.7781	1	FSHD 3D unique
AC092669.3	0.505665	0	1.266	4.07781	0.310439	0.7562	1	FSHD 3D unique
AC093393.2	0.144463	0	1.142	4.05365	0.281806	0.7781	1	FSHD 3D unique
AC093616.3	0.505665	0	1.266	4.07781	0.310439	0.7562	1	FSHD 3D unique
AC093627.10	0.144463	0	1.142	4.05365	0.281806	0.7781	1	FSHD 3D unique
AC093627.12	0.981748	0	2.313	4.01635	0.575837	0.5647	1	FSHD 3D unique
AC093627.7	0.144463	0	1.142	4.05365	0.281806	0.7781	1	FSHD 3D unique
AC093850.2	0.144463	0	1.142	4.05365	0.281806	0.7781	1	FSHD 3D unique
AC093911.1	0.144463	0	1.142	4.05365	0.281806	0.7781	1	FSHD 3D unique
AC094020.1	0.288925	0	1.508	4.04057	0.373153	0.709	1	FSHD 3D unique
AC095381.1	0.433388	0	1.731	4.03518	0.429074	0.6679	1	FSHD 3D unique
AC096664.3	0.144463	0	1.142	4.05365	0.281806	0.7781	1	FSHD 3D unique
AC097359.2	0.144463	0	1.142	4.05365	0.281806	0.7781	1	FSHD 3D unique
AC097458.2	1.19849	0	2.142	4.04173	0.530012	0.5961	1	FSHD 3D unique
AC097468.6	0.144463	0	1.142	4.05365	0.281806	0.7781	1	FSHD 3D unique
AC097500.1	1.80592	0	2.975	3.61994	0.821931	0.4111	1	FSHD 3D unique
AC097532.3	0.144463	0	1.142	4.05365	0.281806	0.7781	1	FSHD 3D unique
AC097532.4	0.288925	0	1.508	4.04057	0.373153	0.709	1	FSHD 3D unique
AC097721.1	3.75304	0	3.249	2.71429	1.19718	0.2312	1	FSHD 3D unique
AC098824.5	4.2455	0	4.626	2.37232	1.94997	0.05118	1	FSHD 3D unique
AC099552.3	0.144463	0	1.142	4.05365	0.281806	0.7781	1	FSHD 3D unique
AC100830.3	0.505665	0	1.266	4.07781	0.310439	0.7562	1	FSHD 3D unique
AC104076.3	2.22293	0	2.648	3.34127	0.792527	0.4281	1	FSHD 3D unique
AC104088.1	0.144463	0	1.142	4.05365	0.281806	0.7781	1	FSHD 3D unique
AC104134.2	0.144463	0	1.142	4.05365	0.281806	0.7781	1	FSHD 3D unique
AC104135.4	0.288925	0	1.508	4.04057	0.373153	0.709	1	FSHD 3D unique
AC104297.1	1.01133	0	1.382	4.02076	0.343791	0.731	1	FSHD 3D unique
AC104306.1	0.144463	0	1.142	4.05365	0.281806	0.7781	1	FSHD 3D unique
AC104700.2	0.433388	0	1.731	4.03518	0.429074	0.6679	1	FSHD 3D unique
AC104777.1	0.505665	0	1.266	4.07781	0.310439	0.7562	1	FSHD 3D unique
AC104794.5	0.144463	0	1.142	4.05365	0.281806	0.7781	1	FSHD 3D unique
AC104801.1	0.144463	0	1.142	4.05365	0.281806	0.7781	1	FSHD 3D unique
AC105339.1	0.288925	0	1.508	4.04057	0.373153	0.709	1	FSHD 3D unique
AC106706.1	0.288925	0	1.508	4.04057	0.373153	0.709	1	FSHD 3D unique
AC106782.20	0.505665	0	1.266	4.07781	0.310439	0.7562	1	FSHD 3D unique
AC106786.1	2.91575	0	2.822	3.00883	0.937868	0.3483	1	FSHD 3D unique
AC107057.2	0.650128	0	2.039	4.03601	0.505099	0.6135	1	FSHD 3D unique
AC107081.5	0.505665	0	1.266	4.07781	0.310439	0.7562	1	FSHD 3D unique
AC109326.1	0.288925	0	1.508	4.04057	0.373153	0.709	1	FSHD 3D unique
AC109642.1	0.144463	0	1.142	4.05365	0.281806	0.7781	1	FSHD 3D unique
AC110299.1	0.288925	0	1.508	4.04057	0.373153	0.709	1	FSHD 3D unique
AC112217.2	0.692823	0	1.235	4.07309	0.303277	0.7617	1	FSHD 3D unique
AC112229.4	0.144463	0	1.142	4.05365	0.281806	0.7781	1	FSHD 3D unique
AC112721.2	0.144463	0	1.142	4.05365	0.281806	0.7781	1	FSHD 3D unique
AC113617.1	0.505665	0	1.266	4.07781	0.310439	0.7562	1	FSHD 3D unique
AC114730.3	2.07847	0	1.689	3.75674	0.449517	0.6531	1	FSHD 3D unique
AC114752.2	0.144463	0	1.142	4.05365	0.281806	0.7781	1	FSHD 3D unique
AC114765.1	0.288925	0	1.508	4.04057	0.373153	0.709	1	FSHD 3D unique
AC114803.3	0.288925	0	1.508	4.04057	0.373153	0.709	1	FSHD 3D unique
AC118754.4	0.144463	0	1.142	4.05365	0.281806	0.7781	1	FSHD 3D unique
AC122129.3	0.692823	0	1.235	4.07309	0.303277	0.7617	1	FSHD 3D unique
AC125238.3	0.144463	0	1.142	4.05365	0.281806	0.7781	1	FSHD 3D unique
AC127391.3	0.144463	0	1.142	4.05365	0.281806	0.7781	1	FSHD 3D unique
AC129492.6	0.144463	0	1.142	4.05365	0.281806	0.7781	1	FSHD 3D unique
AC130710.1	0.288925	0	1.508	4.04057	0.373153	0.709	1	FSHD 3D unique
AC133644.2	0.288925	0	1.508	4.04057	0.373153	0.709	1	FSHD 3D unique
AC133644.3	0.144463	0	1.142	4.05365	0.281806	0.7781	1	FSHD 3D unique
AC136289.1	0.144463	0	1.142	4.05365	0.281806	0.7781	1	FSHD 3D unique
AC137932.4	0.144463	0	1.142	4.05365	0.281806	0.7781	1	FSHD 3D unique
AC137932.5	0.144463	0	1.142	4.05365	0.281806	0.7781	1	FSHD 3D unique
AC138430.4	0.505665	0	1.266	4.07781	0.310439	0.7562	1	FSHD 3D unique
AC138647.1	0.144463	0	1.142	4.05365	0.281806	0.7781	1	FSHD 3D unique
AC139099.5	1.58918	0	3.068	3.80306	0.806687	0.4198	1	FSHD 3D unique
AC139143.2	2.80078	0	3.368	3.01531	1.11683	0.2641	1	FSHD 3D unique
AC139932.1	0.144463	0	1.142	4.05365	0.281806	0.7781	1	FSHD 3D unique
AC140076.1	0.144463	0	1.142	4.05365	0.281806	0.7781	1	FSHD 3D unique
AC140481.7	1.01133	0	1.382	4.02076	0.343791	0.731	1	FSHD 3D unique
AC144450.1	1.01133	0	1.382	4.02076	0.343791	0.731	1	FSHD 3D unique
AC144450.2	0.144463	0	1.142	4.05365	0.281806	0.7781	1	FSHD 3D unique
AC144568.4	0.288925	0	1.508	4.04057	0.373153	0.709	1	FSHD 3D unique
AC145124.1	0.144463	0	1.142	4.05365	0.281806	0.7781	1	FSHD 3D unique
AC145343.2	1.44472	0	2.93	3.9604	0.739783	0.4594	1	FSHD 3D unique
AC145676.2	0.577851	0	1.893	4.03216	0.469586	0.6387	1	FSHD 3D unique
ACOT6	0.144463	0	1.142	4.05365	0.281806	0.7781	1	FSHD 3D unique
ACOXL	0.288925	0	1.508	4.04057	0.373153	0.709	1	FSHD 3D unique
ACRV1	0.837285	0	1.995	4.02898	0.495146	0.6205	1	FSHD 3D unique
ACSL6	0.288925	0	1.508	4.04057	0.373153	0.709	1	FSHD 3D unique
ACTRT2	0.144463	0	1.142	4.05365	0.281806	0.7781	1	FSHD 3D unique
ADAM5	0.288925	0	1.508	4.04057	0.373153	0.709	1	FSHD 3D unique
ADAMTS18	0.144463	0	1.142	4.05365	0.281806	0.7781	1	FSHD 3D unique
ADAP1	1.73364	0	3.179	3.6666	0.867041	0.3859	1	FSHD 3D unique
ADGRF1	0.288925	0	1.508	4.04057	0.373153	0.709	1	FSHD 3D unique
ADH1A	2.77129	0	1.773	3.3319	0.532121	0.5946	1	FSHD 3D unique
ADH6	1.517	0	1.429	3.99927	0.357352	0.7208	1	FSHD 3D unique
ADORA2A-AS1	1.70415	0	2.643	3.72898	0.708768	0.4785	1	FSHD 3D unique
ADRB1	0.144463	0	1.142	4.05365	0.281806	0.7781	1	FSHD 3D unique
AF015262.2	1.30026	0	2.747	4.0024	0.686272	0.4925	1	FSHD 3D unique
AF064859.2	0.692823	0	1.235	4.07309	0.303277	0.7617	1	FSHD 3D unique
AF124730.4	0.144463	0	1.142	4.05365	0.281806	0.7781	1	FSHD 3D unique
AF127577.10	0.144463	0	1.142	4.05365	0.281806	0.7781	1	FSHD 3D unique
AF127577.12	0.144463	0	1.142	4.05365	0.281806	0.7781	1	FSHD 3D unique
AF127936.3	0.144463	0	1.142	4.05365	0.281806	0.7781	1	FSHD 3D unique
AF129408.16	1.01133	0	1.382	4.02076	0.343791	0.731	1	FSHD 3D unique
AF130342.1	0.144463	0	1.142	4.05365	0.281806	0.7781	1	FSHD 3D unique
AF131215.4	0.144463	0	1.142	4.05365	0.281806	0.7781	1	FSHD 3D unique
AF131216.5	0.288925	0	1.508	4.04057	0.373153	0.709	1	FSHD 3D unique
AF241726.3	1.38565	0	1.606	4.04476	0.397133	0.6913	1	FSHD 3D unique
AGGF1P3	0.505665	0	1.266	4.07781	0.310439	0.7562	1	FSHD 3D unique
AICDA	0.144463	0	1.142	4.05365	0.281806	0.7781	1	FSHD 3D unique
AJ003147.11	0.144463	0	1.142	4.05365	0.281806	0.7781	1	FSHD 3D unique
AJ011932.1	0.144463	0	1.142	4.05365	0.281806	0.7781	1	FSHD 3D unique
AL079295.1	0.144463	0	1.142	4.05365	0.281806	0.7781	1	FSHD 3D unique
AL109761.3	0.144463	0	1.142	4.05365	0.281806	0.7781	1	FSHD 3D unique
AL109763.2	1.66146	0	2.569	3.75508	0.68416	0.4939	1	FSHD 3D unique
AL117190.3	1.01133	0	1.382	4.02076	0.343791	0.731	1	FSHD 3D unique
AL121652.3	0.144463	0	1.142	4.05365	0.281806	0.7781	1	FSHD 3D unique
AL132780.10	2.07847	0	1.689	3.75674	0.449517	0.6531	1	FSHD 3D unique
AL133245.2	1.48741	0	3.114	3.59395	0.866417	0.3863	1	FSHD 3D unique
AL157871.2	0.144463	0	1.142	4.05365	0.281806	0.7781	1	FSHD 3D unique
AL160471.6	0.144463	0	1.142	4.05365	0.281806	0.7781	1	FSHD 3D unique
AL355093.2	1.517	0	1.429	3.99927	0.357352	0.7208	1	FSHD 3D unique
AL355480.4	0.144463	0	1.142	4.05365	0.281806	0.7781	1	FSHD 3D unique
AL592528.1	0.505665	0	1.266	4.07781	0.310439	0.7562	1	FSHD 3D unique
AL844908.5	0.144463	0	1.142	4.05365	0.281806	0.7781	1	FSHD 3D unique
ALB	1.15579	0	2.461	4.01138	0.613575	0.5395	1	FSHD 3D unique
ALDH1L1	1.1557	0	2.293	4.02703	0.569434	0.5691	1	FSHD 3D unique
ALLC	2.36739	0	2.933	3.23484	0.906643	0.3646	1	FSHD 3D unique
ALOX12	0.144463	0	1.142	4.05365	0.281806	0.7781	1	FSHD 3D unique
ALOX12B	0.144463	0	1.142	4.05365	0.281806	0.7781	1	FSHD 3D unique
AMICA1	0.144463	0	1.142	4.05365	0.281806	0.7781	1	FSHD 3D unique
ANKK1	0.144463	0	1.142	4.05365	0.281806	0.7781	1	FSHD 3D unique
ANKRD30B	0.288925	0	1.508	4.04057	0.373153	0.709	1	FSHD 3D unique
ANKS4B	0.692823	0	1.235	4.07309	0.303277	0.7617	1	FSHD 3D unique
ANXA2P1	0.505665	0	1.266	4.07781	0.310439	0.7562	1	FSHD 3D unique
ANXA9	0.433388	0	1.731	4.03518	0.429074	0.6679	1	FSHD 3D unique
AOAH	2.39688	0	3.317	3.21044	1.03331	0.3015	1	FSHD 3D unique
AOC4	0.577851	0	1.893	4.03216	0.469586	0.6387	1	FSHD 3D unique
AOX2P	0.144463	0	1.142	4.05365	0.281806	0.7781	1	FSHD 3D unique
AOX3P	0.144463	0	1.142	4.05365	0.281806	0.7781	1	FSHD 3D unique
AP000253.1	0.144463	0	1.142	4.05365	0.281806	0.7781	1	FSHD 3D unique
AP000266.5	0.288925	0	1.508	4.04057	0.373153	0.709	1	FSHD 3D unique
AP000266.7	1.95038	0	3.172	3.49953	0.906451	0.3647	1	FSHD 3D unique
AP000295.7	2.22293	0	2.648	3.34127	0.792527	0.4281	1	FSHD 3D unique
AP000302.58	1.63188	0	3.298	3.45781	0.953661	0.3403	1	FSHD 3D unique
AP000320.7	0.577851	0	1.893	4.03216	0.469586	0.6387	1	FSHD 3D unique
AP000337.3	0.692823	0	1.235	4.07309	0.303277	0.7617	1	FSHD 3D unique
AP000354.2	1.58918	0	3.068	3.80306	0.806687	0.4198	1	FSHD 3D unique
AP000431.2	0.144463	0	1.142	4.05365	0.281806	0.7781	1	FSHD 3D unique
AP000432.3	1.38565	0	1.606	4.04476	0.397133	0.6913	1	FSHD 3D unique
AP000438.2	0.144463	0	1.142	4.05365	0.281806	0.7781	1	FSHD 3D unique
AP000550.1	0.794591	0	2.349	4.02332	0.583799	0.5594	1	FSHD 3D unique
AP000593.5	0.144463	0	1.142	4.05365	0.281806	0.7781	1	FSHD 3D unique
AP000620.1	0.144463	0	1.142	4.05365	0.281806	0.7781	1	FSHD 3D unique
AP000640.10	0.144463	0	1.142	4.05365	0.281806	0.7781	1	FSHD 3D unique
AP000640.2	0.288925	0	1.508	4.04057	0.373153	0.709	1	FSHD 3D unique
AP000654.5	0.837285	0	1.995	4.02898	0.495146	0.6205	1	FSHD 3D unique
AP000857.2	2.16712	0	2.641	3.36335	0.785086	0.4324	1	FSHD 3D unique
AP000962.1	0.650128	0	2.039	4.03601	0.505099	0.6135	1	FSHD 3D unique
AP001062.9	1.01133	0	1.382	4.02076	0.343791	0.731	1	FSHD 3D unique
AP001065.8	0.144463	0	1.142	4.05365	0.281806	0.7781	1	FSHD 3D unique
AP001271.3	0.288925	0	1.508	4.04057	0.373153	0.709	1	FSHD 3D unique
AP001432.11	1.15579	0	2.461	4.01138	0.613575	0.5395	1	FSHD 3D unique
AP001432.14	0.505665	0	1.266	4.07781	0.310439	0.7562	1	FSHD 3D unique
AP001466.8	0.505665	0	1.266	4.07781	0.310439	0.7562	1	FSHD 3D unique
AP001471.1	1.01133	0	1.382	4.02076	0.343791	0.731	1	FSHD 3D unique
AP001476.2	0.433388	0	1.731	4.03518	0.429074	0.6679	1	FSHD 3D unique
AP001604.3	0.144463	0	1.142	4.05365	0.281806	0.7781	1	FSHD 3D unique
AP001626.2	3.42142	0	3.593	2.62107	1.37073	0.1705	1	FSHD 3D unique
AP001629.8	0.144463	0	1.142	4.05365	0.281806	0.7781	1	FSHD 3D unique
AP001631.10	0.144463	0	1.142	4.05365	0.281806	0.7781	1	FSHD 3D unique
AP003025.2	0.288925	0	1.508	4.04057	0.373153	0.709	1	FSHD 3D unique
AP003774.1	1.38565	0	1.606	4.04476	0.397133	0.6913	1	FSHD 3D unique
AP003774.5	0.144463	0	1.142	4.05365	0.281806	0.7781	1	FSHD 3D unique
AP004782.1	0.288925	0	1.508	4.04057	0.373153	0.709	1	FSHD 3D unique
AP1M2	0.144463	0	1.142	4.05365	0.281806	0.7781	1	FSHD 3D unique
AQP4	2.49874	0	3.731	2.91377	1.28043	0.2004	1	FSHD 3D unique
AQP6	0.692823	0	1.235	4.07309	0.303277	0.7617	1	FSHD 3D unique
AQP9	0.144463	0	1.142	4.05365	0.281806	0.7781	1	FSHD 3D unique
ARG1	0.144463	0	1.142	4.05365	0.281806	0.7781	1	FSHD 3D unique
ARGFX	0.144463	0	1.142	4.05365	0.281806	0.7781	1	FSHD 3D unique
ARGFXP1	0.505665	0	1.266	4.07781	0.310439	0.7562	1	FSHD 3D unique
ARHGAP11B	0.505665	0	1.266	4.07781	0.310439	0.7562	1	FSHD 3D unique
ARHGAP30	0.144463	0	1.142	4.05365	0.281806	0.7781	1	FSHD 3D unique
ARHGEF15	0.144463	0	1.142	4.05365	0.281806	0.7781	1	FSHD 3D unique
ARMS2	0.144463	0	1.142	4.05365	0.281806	0.7781	1	FSHD 3D unique
ARSF	1.66146	0	2.569	3.75508	0.68416	0.4939	1	FSHD 3D unique
ASAP1-IT2	0.144463	0	1.142	4.05365	0.281806	0.7781	1	FSHD 3D unique
ASCL2	0.577851	0	1.893	4.03216	0.469586	0.6387	1	FSHD 3D unique
ASGR2	0.577851	0	1.893	4.03216	0.469586	0.6387	1	FSHD 3D unique
ASIC2	3.01752	0	3.851	2.71449	1.41852	0.156	1	FSHD 3D unique
ASNSP1	0.288925	0	1.508	4.04057	0.373153	0.709	1	FSHD 3D unique
ASPA	0.505665	0	1.266	4.07781	0.310439	0.7562	1	FSHD 3D unique
ATAD3C	3.34914	0	3.428	2.81369	1.21825	0.2231	1	FSHD 3D unique
ATP13A5	0.144463	0	1.142	4.05365	0.281806	0.7781	1	FSHD 3D unique
ATP2C2	0.837285	0	1.995	4.02898	0.495146	0.6205	1	FSHD 3D unique
ATP4A	0.144463	0	1.142	4.05365	0.281806	0.7781	1	FSHD 3D unique
ATP5L2	3.32292	0	3.176	2.81877	1.12686	0.2598	1	FSHD 3D unique
ATP5LP2	0.505665	0	1.266	4.07781	0.310439	0.7562	1	FSHD 3D unique
ATP5LP6	0.144463	0	1.142	4.05365	0.281806	0.7781	1	FSHD 3D unique
AVPR1B	0.144463	0	1.142	4.05365	0.281806	0.7781	1	FSHD 3D unique
AZGP1	0.144463	0	1.142	4.05365	0.281806	0.7781	1	FSHD 3D unique
AZU1	0.144463	0	1.142	4.05365	0.281806	0.7781	1	FSHD 3D unique
BARX2	1.66146	0	2.569	3.75508	0.68416	0.4939	1	FSHD 3D unique
BCL2A1	0.144463	0	1.142	4.05365	0.281806	0.7781	1	FSHD 3D unique
BCO1	0.144463	0	1.142	4.05365	0.281806	0.7781	1	FSHD 3D unique
BEST2	0.144463	0	1.142	4.05365	0.281806	0.7781	1	FSHD 3D unique
BGLAP	0.939054	0	2.545	4.01713	0.63348	0.5264	1	FSHD 3D unique
BHLHA9	0.288925	0	1.508	4.04057	0.373153	0.709	1	FSHD 3D unique
BHMT	1.01133	0	1.382	4.02076	0.343791	0.731	1	FSHD 3D unique
BIK	0.981748	0	2.313	4.01635	0.575837	0.5647	1	FSHD 3D unique
BIN2	0.288925	0	1.508	4.04057	0.373153	0.709	1	FSHD 3D unique
BIRC7	1.73364	0	3.179	3.6666	0.867041	0.3859	1	FSHD 3D unique
BIRC8	0.144463	0	1.142	4.05365	0.281806	0.7781	1	FSHD 3D unique
BLACAT1	1.01124	0	2.215	4.02783	0.549983	0.5823	1	FSHD 3D unique
BMS1P7	0.505665	0	1.266	4.07781	0.310439	0.7562	1	FSHD 3D unique
bP-21264C1.3	2.52824	0	3.589	3.14229	1.14225	0.2534	1	FSHD 3D unique
BRINP2	1.58918	0	3.068	3.80306	0.806687	0.4198	1	FSHD 3D unique
BTNL9	1.15579	0	2.461	4.01138	0.613575	0.5395	1	FSHD 3D unique
BX255923.2	1.01133	0	1.382	4.02076	0.343791	0.731	1	FSHD 3D unique
BX322557.13	0.837285	0	1.995	4.02898	0.495146	0.6205	1	FSHD 3D unique
BX470102.3	0.144463	0	1.142	4.05365	0.281806	0.7781	1	FSHD 3D unique
BX842568.2	0.288925	0	1.508	4.04057	0.373153	0.709	1	FSHD 3D unique
C10orf105	1.53011	0	2.399	3.88642	0.617173	0.5371	1	FSHD 3D unique
C10orf110	2.07847	0	1.689	3.75674	0.449517	0.6531	1	FSHD 3D unique
C10orf136	2.02257	0	3.354	3.44081	0.974692	0.3297	1	FSHD 3D unique
C10orf82	0.144463	0	1.142	4.05365	0.281806	0.7781	1	FSHD 3D unique
C10orf90	2.80078	0	3.368	3.01531	1.11683	0.2641	1	FSHD 3D unique
C11orf16	0.433388	0	1.731	4.03518	0.429074	0.6679	1	FSHD 3D unique
C11orf72	0.433388	0	1.731	4.03518	0.429074	0.6679	1	FSHD 3D unique
C11orf85	0.144463	0	1.142	4.05365	0.281806	0.7781	1	FSHD 3D unique
C12orf77	0.288925	0	1.508	4.04057	0.373153	0.709	1	FSHD 3D unique
C14orf177	1.38565	0	1.606	4.04476	0.397133	0.6913	1	FSHD 3D unique
C17orf47	0.288925	0	1.508	4.04057	0.373153	0.709	1	FSHD 3D unique
C17orf64	1.38565	0	1.606	4.04476	0.397133	0.6913	1	FSHD 3D unique
C18orf42	5.53274	0	4.267	2.18925	1.94888	0.05131	1	FSHD 3D unique
C18orf63	0.144463	0	1.142	4.05365	0.281806	0.7781	1	FSHD 3D unique
C19orf59	0.144463	0	1.142	4.05365	0.281806	0.7781	1	FSHD 3D unique
C19orf80	0.692823	0	1.235	4.07309	0.303277	0.7617	1	FSHD 3D unique
C1DP3	1.38565	0	1.606	4.04476	0.397133	0.6913	1	FSHD 3D unique
C1orf116	0.144463	0	1.142	4.05365	0.281806	0.7781	1	FSHD 3D unique
C1orf189	0.144463	0	1.142	4.05365	0.281806	0.7781	1	FSHD 3D unique
C1orf194	0.505665	0	1.266	4.07781	0.310439	0.7562	1	FSHD 3D unique
C1QTNF8	0.144463	0	1.142	4.05365	0.281806	0.7781	1	FSHD 3D unique
C1QTNF9	0.144463	0	1.142	4.05365	0.281806	0.7781	1	FSHD 3D unique
C21orf130	0.288925	0	1.508	4.04057	0.373153	0.709	1	FSHD 3D unique
C21orf93	0.144463	0	1.142	4.05365	0.281806	0.7781	1	FSHD 3D unique
C22orf27	1.38565	0	1.606	4.04476	0.397133	0.6913	1	FSHD 3D unique
C2orf50	0.433388	0	1.731	4.03518	0.429074	0.6679	1	FSHD 3D unique
C2orf61	1.30026	0	2.747	4.0024	0.686272	0.4925	1	FSHD 3D unique
C2orf72	1.58909	0	2.466	4.02356	0.612878	0.54	1	FSHD 3D unique
C2orf91	0.144463	0	1.142	4.05365	0.281806	0.7781	1	FSHD 3D unique
C3orf80	0.433388	0	1.731	4.03518	0.429074	0.6679	1	FSHD 3D unique
C6orf141	0.144463	0	1.142	4.05365	0.281806	0.7781	1	FSHD 3D unique
C6orf223	1.01124	0	2.215	4.02783	0.549983	0.5823	1	FSHD 3D unique
C7orf61	0.144463	0	1.142	4.05365	0.281806	0.7781	1	FSHD 3D unique
C7orf66	2.09476	0	3.242	3.40983	0.950703	0.3418	1	FSHD 3D unique
C8orf22	2.45587	0	2.568	3.48209	0.737584	0.4608	1	FSHD 3D unique
C8orf71	0.433388	0	1.731	4.03518	0.429074	0.6679	1	FSHD 3D unique
C9orf129	0.505665	0	1.266	4.07781	0.310439	0.7562	1	FSHD 3D unique
C9orf139	0.288925	0	1.508	4.04057	0.373153	0.709	1	FSHD 3D unique
C9orf152	0.144463	0	1.142	4.05365	0.281806	0.7781	1	FSHD 3D unique
C9orf153	0.288925	0	1.508	4.04057	0.373153	0.709	1	FSHD 3D unique
C9orf50	0.144463	0	1.142	4.05365	0.281806	0.7781	1	FSHD 3D unique
CA10	0.288925	0	1.508	4.04057	0.373153	0.709	1	FSHD 3D unique
CALB1	0.144463	0	1.142	4.05365	0.281806	0.7781	1	FSHD 3D unique
CALCR	2.85995	0	3.657	2.80031	1.30608	0.1915	1	FSHD 3D unique
CALN1	0.144463	0	1.142	4.05365	0.281806	0.7781	1	FSHD 3D unique
CAMKV	3.40831	0	3.537	2.81099	1.25842	0.2082	1	FSHD 3D unique
CAPN8	0.144463	0	1.142	4.05365	0.281806	0.7781	1	FSHD 3D unique
CAPSL	0.144463	0	1.142	4.05365	0.281806	0.7781	1	FSHD 3D unique
CARM1L	0.144463	0	1.142	4.05365	0.281806	0.7781	1	FSHD 3D unique
CBLC	0.288925	0	1.508	4.04057	0.373153	0.709	1	FSHD 3D unique
CC2D2B	1.53011	0	2.399	3.88642	0.617173	0.5371	1	FSHD 3D unique
CCDC187	0.433388	0	1.731	4.03518	0.429074	0.6679	1	FSHD 3D unique
CCDC54	1.38565	0	1.606	4.04476	0.397133	0.6913	1	FSHD 3D unique
CCDC79	0.144463	0	1.142	4.05365	0.281806	0.7781	1	FSHD 3D unique
CCL5	0.288925	0	1.508	4.04057	0.373153	0.709	1	FSHD 3D unique
CCR1	1.01133	0	1.382	4.02076	0.343791	0.731	1	FSHD 3D unique
CCR3	1.30016	0	2.362	4.0264	0.586666	0.5574	1	FSHD 3D unique
CCR4	0.144463	0	1.142	4.05365	0.281806	0.7781	1	FSHD 3D unique
CCR5	0.577851	0	1.893	4.03216	0.469586	0.6387	1	FSHD 3D unique
CCT5P2	0.650128	0	2.039	4.03601	0.505099	0.6135	1	FSHD 3D unique
CD14	0.692823	0	1.235	4.07309	0.303277	0.7617	1	FSHD 3D unique
CD180	0.144463	0	1.142	4.05365	0.281806	0.7781	1	FSHD 3D unique
CD200R1	0.144463	0	1.142	4.05365	0.281806	0.7781	1	FSHD 3D unique
CD24L4	1.30026	0	2.747	4.0024	0.686272	0.4925	1	FSHD 3D unique
CD300A	0.433388	0	1.731	4.03518	0.429074	0.6679	1	FSHD 3D unique
CD300LF	0.288925	0	1.508	4.04057	0.373153	0.709	1	FSHD 3D unique
CD80	0.144463	0	1.142	4.05365	0.281806	0.7781	1	FSHD 3D unique
CDH9	0.144463	0	1.142	4.05365	0.281806	0.7781	1	FSHD 3D unique
CDHR4	2.02248	0	2.517	3.78191	0.665483	0.5057	1	FSHD 3D unique
CDHR5	0.650128	0	2.039	4.03601	0.505099	0.6135	1	FSHD 3D unique
CDK3	0.794591	0	2.349	4.02332	0.583799	0.5594	1	FSHD 3D unique
CDKL4	1.15579	0	2.461	4.01138	0.613575	0.5395	1	FSHD 3D unique
CEACAM22P	0.144463	0	1.142	4.05365	0.281806	0.7781	1	FSHD 3D unique
CECR3	0.505665	0	1.266	4.07781	0.310439	0.7562	1	FSHD 3D unique
CECR7	0.144463	0	1.142	4.05365	0.281806	0.7781	1	FSHD 3D unique
CELF5	0.577851	0	1.893	4.03216	0.469586	0.6387	1	FSHD 3D unique
CEMP1	1.53011	0	2.399	3.88642	0.617173	0.5371	1	FSHD 3D unique
CERS6-AS1	0.433388	0	1.731	4.03518	0.429074	0.6679	1	FSHD 3D unique
CFAP221	0.144463	0	1.142	4.05365	0.281806	0.7781	1	FSHD 3D unique
CFAP52	0.288925	0	1.508	4.04057	0.373153	0.709	1	FSHD 3D unique
CFAP65	0.144463	0	1.142	4.05365	0.281806	0.7781	1	FSHD 3D unique
CFHR1	0.144463	0	1.142	4.05365	0.281806	0.7781	1	FSHD 3D unique
CFHR5	0.144463	0	1.142	4.05365	0.281806	0.7781	1	FSHD 3D unique
CFLP6	0.722313	0	2.021	4.03022	0.501413	0.6161	1	FSHD 3D unique
CH17-118O6.6	0.288925	0	1.508	4.04057	0.373153	0.709	1	FSHD 3D unique
CH17-125A10.2	0.288925	0	1.508	4.04057	0.373153	0.709	1	FSHD 3D unique
CH17-140K24.5	0.144463	0	1.142	4.05365	0.281806	0.7781	1	FSHD 3D unique
CH17-385C13.3	0.144463	0	1.142	4.05365	0.281806	0.7781	1	FSHD 3D unique
CH17-76K2.6	0.144463	0	1.142	4.05365	0.281806	0.7781	1	FSHD 3D unique
CH25H	0.288925	0	1.508	4.04057	0.373153	0.709	1	FSHD 3D unique
CH507-210P18.3	0.144463	0	1.142	4.05365	0.281806	0.7781	1	FSHD 3D unique
CH507-254M2.2	0.144463	0	1.142	4.05365	0.281806	0.7781	1	FSHD 3D unique
CH507-42P11.7	0.288925	0	1.508	4.04057	0.373153	0.709	1	FSHD 3D unique
CHI3L2	0.288925	0	1.508	4.04057	0.373153	0.709	1	FSHD 3D unique
CHRNA4	0.433388	0	1.731	4.03518	0.429074	0.6679	1	FSHD 3D unique
CHST8	1.19849	0	2.142	4.04173	0.530012	0.5961	1	FSHD 3D unique
CHST9	1.01133	0	1.382	4.02076	0.343791	0.731	1	FSHD 3D unique
CITF22-92A6.2	0.692823	0	1.235	4.07309	0.303277	0.7617	1	FSHD 3D unique
CLCA1	0.144463	0	1.142	4.05365	0.281806	0.7781	1	FSHD 3D unique
CLCNKB	0.288925	0	1.508	4.04057	0.373153	0.709	1	FSHD 3D unique
CLDN14	1.44463	0	2.424	4.02588	0.602139	0.5471	1	FSHD 3D unique
CLDN16	0.144463	0	1.142	4.05365	0.281806	0.7781	1	FSHD 3D unique
CLDN19	0.288925	0	1.508	4.04057	0.373153	0.709	1	FSHD 3D unique
CLDN22	0.144463	0	1.142	4.05365	0.281806	0.7781	1	FSHD 3D unique
CLDN24	0.144463	0	1.142	4.05365	0.281806	0.7781	1	FSHD 3D unique
CLDN3	0.144463	0	1.142	4.05365	0.281806	0.7781	1	FSHD 3D unique
CLEC1A	0.288925	0	1.508	4.04057	0.373153	0.709	1	FSHD 3D unique
CLEC4F	0.981748	0	2.313	4.01635	0.575837	0.5647	1	FSHD 3D unique
CLIC6	0.144463	0	1.142	4.05365	0.281806	0.7781	1	FSHD 3D unique
CMB9-22P13.2	0.144463	0	1.142	4.05365	0.281806	0.7781	1	FSHD 3D unique
CNBD1	0.144463	0	1.142	4.05365	0.281806	0.7781	1	FSHD 3D unique
CNDP1	0.288925	0	1.508	4.04057	0.373153	0.709	1	FSHD 3D unique
CNGA1	0.433388	0	1.731	4.03518	0.429074	0.6679	1	FSHD 3D unique
CNR1	0.144463	0	1.142	4.05365	0.281806	0.7781	1	FSHD 3D unique
CNTN2	0.144463	0	1.142	4.05365	0.281806	0.7781	1	FSHD 3D unique
COL6A4P1	0.144463	0	1.142	4.05365	0.281806	0.7781	1	FSHD 3D unique
COLEC10	0.144463	0	1.142	4.05365	0.281806	0.7781	1	FSHD 3D unique
CPA2	0.577851	0	1.893	4.03216	0.469586	0.6387	1	FSHD 3D unique
CPB1	1.22798	0	2.804	4.01047	0.699157	0.4845	1	FSHD 3D unique
CPHL1	0.144463	0	1.142	4.05365	0.281806	0.7781	1	FSHD 3D unique
CPNE4	0.144463	0	1.142	4.05365	0.281806	0.7781	1	FSHD 3D unique
CR848007.2	1.517	0	1.429	3.99927	0.357352	0.7208	1	FSHD 3D unique
CRABP1	1.81903	0	2.883	3.59764	0.801442	0.4229	1	FSHD 3D unique
CRIP1	0.837285	0	1.995	4.02898	0.495146	0.6205	1	FSHD 3D unique
CRLF1	2.67279	0	2.708	3.08991	0.876321	0.3809	1	FSHD 3D unique
CRYBA4	0.144463	0	1.142	4.05365	0.281806	0.7781	1	FSHD 3D unique
CSH1	0.288925	0	1.508	4.04057	0.373153	0.709	1	FSHD 3D unique
CSH2	0.288925	0	1.508	4.04057	0.373153	0.709	1	FSHD 3D unique
CST7	1.58909	0	2.466	4.02356	0.612878	0.54	1	FSHD 3D unique
CTA-125H2.2	0.144463	0	1.142	4.05365	0.281806	0.7781	1	FSHD 3D unique
CTA-212D2.2	0.722313	0	2.021	4.03022	0.501413	0.6161	1	FSHD 3D unique
CTA-223H9.9	0.144463	0	1.142	4.05365	0.281806	0.7781	1	FSHD 3D unique
CTA-268H5.12	0.505665	0	1.266	4.07781	0.310439	0.7562	1	FSHD 3D unique
CTA-268H5.14	0.288925	0	1.508	4.04057	0.373153	0.709	1	FSHD 3D unique
CTA-276O3.1	0.288925	0	1.508	4.04057	0.373153	0.709	1	FSHD 3D unique
CTA-363E6.2	0.288925	0	1.508	4.04057	0.373153	0.709	1	FSHD 3D unique
CTA-407F11.8	0.144463	0	1.142	4.05365	0.281806	0.7781	1	FSHD 3D unique
CTA-747E2.11	0.288925	0	1.508	4.04057	0.373153	0.709	1	FSHD 3D unique
CTA-929C8.6	0.837285	0	1.995	4.02898	0.495146	0.6205	1	FSHD 3D unique
CTA-941F9.9	0.144463	0	1.142	4.05365	0.281806	0.7781	1	FSHD 3D unique
CTAGE1	0.505665	0	1.266	4.07781	0.310439	0.7562	1	FSHD 3D unique
CTAGE6	0.288925	0	1.508	4.04057	0.373153	0.709	1	FSHD 3D unique
CTAGE7	0.692823	0	1.235	4.07309	0.303277	0.7617	1	FSHD 3D unique
CTB-102L5.8	0.288925	0	1.508	4.04057	0.373153	0.709	1	FSHD 3D unique
CTB-111F10.1	0.505665	0	1.266	4.07781	0.310439	0.7562	1	FSHD 3D unique
CTB-113P19.4	0.577851	0	1.893	4.03216	0.469586	0.6387	1	FSHD 3D unique
CTB-1144G6.6	1.01133	0	1.382	4.02076	0.343791	0.731	1	FSHD 3D unique
CTB-133G6.2	0.692823	0	1.235	4.07309	0.303277	0.7617	1	FSHD 3D unique
CTB-134H23.2	0.288925	0	1.508	4.04057	0.373153	0.709	1	FSHD 3D unique
CTB-14A14.2	1.01133	0	1.382	4.02076	0.343791	0.731	1	FSHD 3D unique
CTB-14A14.3	0.722313	0	2.021	4.03022	0.501413	0.6161	1	FSHD 3D unique
CTB-158D10.3	0.144463	0	1.142	4.05365	0.281806	0.7781	1	FSHD 3D unique
CTB-164N12.1	0.144463	0	1.142	4.05365	0.281806	0.7781	1	FSHD 3D unique
CTB-167G5.7	0.288925	0	1.508	4.04057	0.373153	0.709	1	FSHD 3D unique
CTB-189B5.3	0.505665	0	1.266	4.07781	0.310439	0.7562	1	FSHD 3D unique
CTB-1I21.2	0.144463	0	1.142	4.05365	0.281806	0.7781	1	FSHD 3D unique
CTB-22K14.1	0.144463	0	1.142	4.05365	0.281806	0.7781	1	FSHD 3D unique
CTB-23I7.1	0.144463	0	1.142	4.05365	0.281806	0.7781	1	FSHD 3D unique
CTB-28J9.3	0.144463	0	1.142	4.05365	0.281806	0.7781	1	FSHD 3D unique
CTB-31N19.2	0.144463	0	1.142	4.05365	0.281806	0.7781	1	FSHD 3D unique
CTB-31O20.9	0.144463	0	1.142	4.05365	0.281806	0.7781	1	FSHD 3D unique
CTB-49A3.2	0.288925	0	1.508	4.04057	0.373153	0.709	1	FSHD 3D unique
CTB-51J22.1	0.692823	0	1.235	4.07309	0.303277	0.7617	1	FSHD 3D unique
CTB-52I2.7	0.144463	0	1.142	4.05365	0.281806	0.7781	1	FSHD 3D unique
CTB-58E17.9	0.692823	0	1.235	4.07309	0.303277	0.7617	1	FSHD 3D unique
CTB-60B18.18	0.144463	0	1.142	4.05365	0.281806	0.7781	1	FSHD 3D unique
CTB-79E8.2	0.288925	0	1.508	4.04057	0.373153	0.709	1	FSHD 3D unique
CTB-88F18.2	0.144463	0	1.142	4.05365	0.281806	0.7781	1	FSHD 3D unique
CTB-92J24.3	1.12621	0	2.513	4.01024	0.626749	0.5308	1	FSHD 3D unique
CTC-1337H24.4	0.144463	0	1.142	4.05365	0.281806	0.7781	1	FSHD 3D unique
CTC-137K3.1	0.144463	0	1.142	4.05365	0.281806	0.7781	1	FSHD 3D unique
CTC-236F12.4	0.144463	0	1.142	4.05365	0.281806	0.7781	1	FSHD 3D unique
CTC-250P20.1	0.288925	0	1.508	4.04057	0.373153	0.709	1	FSHD 3D unique
CTC-250P20.2	1.01133	0	1.382	4.02076	0.343791	0.731	1	FSHD 3D unique
CTC-254B4.1	0.433388	0	1.731	4.03518	0.429074	0.6679	1	FSHD 3D unique
CTC-277H1.6	0.144463	0	1.142	4.05365	0.281806	0.7781	1	FSHD 3D unique
CTC-278L1.1	0.288925	0	1.508	4.04057	0.373153	0.709	1	FSHD 3D unique
CTC-280C13.1	1.01133	0	1.382	4.02076	0.343791	0.731	1	FSHD 3D unique
CTC-296K1.4	1.38565	0	1.606	4.04476	0.397133	0.6913	1	FSHD 3D unique
CTC-297N7.7	0.144463	0	1.142	4.05365	0.281806	0.7781	1	FSHD 3D unique
CTC-308K20.2	0.144463	0	1.142	4.05365	0.281806	0.7781	1	FSHD 3D unique
CTC-332L22.1	2.31159	0	3.047	3.2647	0.933429	0.3506	1	FSHD 3D unique
CTC-345K18.2	0.144463	0	1.142	4.05365	0.281806	0.7781	1	FSHD 3D unique
CTC-348L14.1	1.80592	0	2.975	3.61994	0.821931	0.4111	1	FSHD 3D unique
CTC-353G13.1	0.505665	0	1.266	4.07781	0.310439	0.7562	1	FSHD 3D unique
CTC-360G5.8	0.144463	0	1.142	4.05365	0.281806	0.7781	1	FSHD 3D unique
CTC-360J11.6	0.144463	0	1.142	4.05365	0.281806	0.7781	1	FSHD 3D unique
CTC-378H22.2	0.144463	0	1.142	4.05365	0.281806	0.7781	1	FSHD 3D unique
CTC-428I3.1	0.288925	0	1.508	4.04057	0.373153	0.709	1	FSHD 3D unique
CTC-435M10.6	0.144463	0	1.142	4.05365	0.281806	0.7781	1	FSHD 3D unique
CTC-436P18.1	0.577851	0	1.893	4.03216	0.469586	0.6387	1	FSHD 3D unique
CTC-484P3.1	0.288925	0	1.508	4.04057	0.373153	0.709	1	FSHD 3D unique
CTC-490E21.14	0.692823	0	1.235	4.07309	0.303277	0.7617	1	FSHD 3D unique
CTC-490G23.6	0.144463	0	1.142	4.05365	0.281806	0.7781	1	FSHD 3D unique
CTC-492K19.4	0.144463	0	1.142	4.05365	0.281806	0.7781	1	FSHD 3D unique
CTC-504A5.1	0.144463	0	1.142	4.05365	0.281806	0.7781	1	FSHD 3D unique
CTC-505O3.3	0.144463	0	1.142	4.05365	0.281806	0.7781	1	FSHD 3D unique
CTC-510F12.3	0.144463	0	1.142	4.05365	0.281806	0.7781	1	FSHD 3D unique
CTC-510F12.4	0.144463	0	1.142	4.05365	0.281806	0.7781	1	FSHD 3D unique
CTC-537E7.1	0.144463	0	1.142	4.05365	0.281806	0.7781	1	FSHD 3D unique
CTC-548K16.5	0.144463	0	1.142	4.05365	0.281806	0.7781	1	FSHD 3D unique
CTC-559E9.4	0.144463	0	1.142	4.05365	0.281806	0.7781	1	FSHD 3D unique
CTC-563A5.4	0.288925	0	1.508	4.04057	0.373153	0.709	1	FSHD 3D unique
CTC-782O7.1	0.722313	0	2.021	4.03022	0.501413	0.6161	1	FSHD 3D unique
CTC-782O7.2	0.288925	0	1.508	4.04057	0.373153	0.709	1	FSHD 3D unique
CTC-806A22.1	0.288925	0	1.508	4.04057	0.373153	0.709	1	FSHD 3D unique
CTD-2001J20.1	0.692823	0	1.235	4.07309	0.303277	0.7617	1	FSHD 3D unique
CTD-2002H8.2	1.77634	0	3.436	3.34092	1.02847	0.3037	1	FSHD 3D unique
CTD-2006C1.13	0.144463	0	1.142	4.05365	0.281806	0.7781	1	FSHD 3D unique
CTD-2006M22.1	0.650128	0	2.039	4.03601	0.505099	0.6135	1	FSHD 3D unique
CTD-2007A10.1	0.144463	0	1.142	4.05365	0.281806	0.7781	1	FSHD 3D unique
CTD-2008L17.2	0.650128	0	2.039	4.03601	0.505099	0.6135	1	FSHD 3D unique
CTD-2008P7.10	0.692823	0	1.235	4.07309	0.303277	0.7617	1	FSHD 3D unique
CTD-2012K14.2	0.288925	0	1.508	4.04057	0.373153	0.709	1	FSHD 3D unique
CTD-2021A8.2	0.692823	0	1.235	4.07309	0.303277	0.7617	1	FSHD 3D unique
CTD-2021J15.1	1.38565	0	1.606	4.04476	0.397133	0.6913	1	FSHD 3D unique
CTD-2023N9.1	0.144463	0	1.142	4.05365	0.281806	0.7781	1	FSHD 3D unique
CTD-2024P10.1	0.144463	0	1.142	4.05365	0.281806	0.7781	1	FSHD 3D unique
CTD-2026G22.1	0.505665	0	1.266	4.07781	0.310439	0.7562	1	FSHD 3D unique
CTD-2026K11.3	0.144463	0	1.142	4.05365	0.281806	0.7781	1	FSHD 3D unique
CTD-2036P10.5	0.837285	0	1.995	4.02898	0.495146	0.6205	1	FSHD 3D unique
CTD-2044J15.1	0.144463	0	1.142	4.05365	0.281806	0.7781	1	FSHD 3D unique
CTD-2062O1.3	2.52833	0	1.544	3.46035	0.446342	0.6554	1	FSHD 3D unique
CTD-2081C10.7	2.02266	0	1.476	3.79514	0.388971	0.6973	1	FSHD 3D unique
CTD-2086L14.1	0.144463	0	1.142	4.05365	0.281806	0.7781	1	FSHD 3D unique
CTD-2089N3.1	0.144463	0	1.142	4.05365	0.281806	0.7781	1	FSHD 3D unique
CTD-2089O24.1	1.84862	0	3.235	3.29769	0.980973	0.3266	1	FSHD 3D unique
CTD-2108O9.4	0.144463	0	1.142	4.05365	0.281806	0.7781	1	FSHD 3D unique
CTD-2116N20.1	0.144463	0	1.142	4.05365	0.281806	0.7781	1	FSHD 3D unique
CTD-2126E3.1	0.144463	0	1.142	4.05365	0.281806	0.7781	1	FSHD 3D unique
CTD-2135D7.4	0.144463	0	1.142	4.05365	0.281806	0.7781	1	FSHD 3D unique
CTD-2143L24.1	0.144463	0	1.142	4.05365	0.281806	0.7781	1	FSHD 3D unique
CTD-2154H6.1	0.144463	0	1.142	4.05365	0.281806	0.7781	1	FSHD 3D unique
CTD-2179L22.1	1.67457	0	2.693	3.72829	0.72243	0.47	1	FSHD 3D unique
CTD-2184D3.1	0.505665	0	1.266	4.07781	0.310439	0.7562	1	FSHD 3D unique
CTD-2192J16.21	0.722313	0	2.021	4.03022	0.501413	0.6161	1	FSHD 3D unique
CTD-2194D22.3	0.144463	0	1.142	4.05365	0.281806	0.7781	1	FSHD 3D unique
CTD-2194L12.2	0.505665	0	1.266	4.07781	0.310439	0.7562	1	FSHD 3D unique
CTD-2195M15.2	0.144463	0	1.142	4.05365	0.281806	0.7781	1	FSHD 3D unique
CTD-2199O4.1	0.144463	0	1.142	4.05365	0.281806	0.7781	1	FSHD 3D unique
CTD-2201E18.2	0.505665	0	1.266	4.07781	0.310439	0.7562	1	FSHD 3D unique
CTD-2201G16.1	0.722313	0	2.021	4.03022	0.501413	0.6161	1	FSHD 3D unique
CTD-2207A17.1	1.517	0	1.429	3.99927	0.357352	0.7208	1	FSHD 3D unique
CTD-2210P24.1	0.433388	0	1.731	4.03518	0.429074	0.6679	1	FSHD 3D unique
CTD-2210P24.4	0.433388	0	1.731	4.03518	0.429074	0.6679	1	FSHD 3D unique
CTD-2224J9.8	0.144463	0	1.142	4.05365	0.281806	0.7781	1	FSHD 3D unique
CTD-2235C13.2	0.144463	0	1.142	4.05365	0.281806	0.7781	1	FSHD 3D unique
CTD-2240J17.4	0.288925	0	1.508	4.04057	0.373153	0.709	1	FSHD 3D unique
CTD-2245F17.11	5.93328	0	4.443	2.14615	2.07042	0.03841	1	FSHD 3D unique
CTD-2246P4.1	2.57093	0	3.995	2.87594	1.38924	0.1648	1	FSHD 3D unique
CTD-2247C11.5	1.38565	0	1.606	4.04476	0.397133	0.6913	1	FSHD 3D unique
CTD-2248H3.1	6.25178	0	4.864	2.07963	2.33899	0.01934	1	FSHD 3D unique
CTD-2267D19.1	0.144463	0	1.142	4.05365	0.281806	0.7781	1	FSHD 3D unique
CTD-2267D19.4	1.517	0	1.429	3.99927	0.357352	0.7208	1	FSHD 3D unique
CTD-2284J15.1	0.288925	0	1.508	4.04057	0.373153	0.709	1	FSHD 3D unique
CTD-2287O16.4	1.38565	0	1.606	4.04476	0.397133	0.6913	1	FSHD 3D unique
CTD-2288O8.1	0.288925	0	1.508	4.04057	0.373153	0.709	1	FSHD 3D unique
CTD-2297D10.2	3.08971	0	3.542	2.89988	1.22146	0.2219	1	FSHD 3D unique
CTD-2301A4.5	0.144463	0	1.142	4.05365	0.281806	0.7781	1	FSHD 3D unique
CTD-2303H24.2	0.939054	0	2.545	4.01713	0.63348	0.5264	1	FSHD 3D unique
CTD-2307P3.1	0.692823	0	1.235	4.07309	0.303277	0.7617	1	FSHD 3D unique
CTD-2310F14.1	0.650128	0	2.039	4.03601	0.505099	0.6135	1	FSHD 3D unique
CTD-2313J17.1	1.517	0	1.429	3.99927	0.357352	0.7208	1	FSHD 3D unique
CTD-2313J17.6	1.01133	0	1.382	4.02076	0.343791	0.731	1	FSHD 3D unique
CTD-2325A15.2	5.40139	0	4.628	2.19261	2.11082	0.03479	1	FSHD 3D unique
CTD-2325A15.3	0.505665	0	1.266	4.07781	0.310439	0.7562	1	FSHD 3D unique
CTD-2325A15.5	0.144463	0	1.142	4.05365	0.281806	0.7781	1	FSHD 3D unique
CTD-2325B11.1	1.01133	0	1.382	4.02076	0.343791	0.731	1	FSHD 3D unique
CTD-2325P2.3	0.144463	0	1.142	4.05365	0.281806	0.7781	1	FSHD 3D unique
CTD-2331D11.1	0.505665	0	1.266	4.07781	0.310439	0.7562	1	FSHD 3D unique
CTD-2331H12.7	1.89131	0	2.605	3.57349	0.729059	0.466	1	FSHD 3D unique
CTD-2331H7.2	0.505665	0	1.266	4.07781	0.310439	0.7562	1	FSHD 3D unique
CTD-2335A18.1	1.30026	0	2.747	4.0024	0.686272	0.4925	1	FSHD 3D unique
CTD-2336O2.3	0.692823	0	1.235	4.07309	0.303277	0.7617	1	FSHD 3D unique
CTD-2337I7.1	0.144463	0	1.142	4.05365	0.281806	0.7781	1	FSHD 3D unique
CTD-2342I9.1	1.01133	0	1.382	4.02076	0.343791	0.731	1	FSHD 3D unique
CTD-2349P21.11	0.692823	0	1.235	4.07309	0.303277	0.7617	1	FSHD 3D unique
CTD-2349P21.12	0.692823	0	1.235	4.07309	0.303277	0.7617	1	FSHD 3D unique
CTD-2353F22.1	0.144463	0	1.142	4.05365	0.281806	0.7781	1	FSHD 3D unique
CTD-2354A18.1	0.505665	0	1.266	4.07781	0.310439	0.7562	1	FSHD 3D unique
CTD-2367A17.2	0.144463	0	1.142	4.05365	0.281806	0.7781	1	FSHD 3D unique
CTD-2373J6.1	0.144463	0	1.142	4.05365	0.281806	0.7781	1	FSHD 3D unique
CTD-2373J6.2	0.144463	0	1.142	4.05365	0.281806	0.7781	1	FSHD 3D unique
CTD-2377D24.4	0.288925	0	1.508	4.04057	0.373153	0.709	1	FSHD 3D unique
CTD-2378H7.2	0.433388	0	1.731	4.03518	0.429074	0.6679	1	FSHD 3D unique
CTD-2382E5.1	0.288925	0	1.508	4.04057	0.373153	0.709	1	FSHD 3D unique
CTD-2501E16.2	0.692823	0	1.235	4.07309	0.303277	0.7617	1	FSHD 3D unique
CTD-2503I6.1	1.1557	0	2.293	4.02703	0.569434	0.5691	1	FSHD 3D unique
CTD-2514A21.4	0.144463	0	1.142	4.05365	0.281806	0.7781	1	FSHD 3D unique
CTD-2521M24.4	1.53011	0	2.399	3.88642	0.617173	0.5371	1	FSHD 3D unique
CTD-2523D13.2	0.692823	0	1.235	4.07309	0.303277	0.7617	1	FSHD 3D unique
CTD-2525I3.2	0.505665	0	1.266	4.07781	0.310439	0.7562	1	FSHD 3D unique
CTD-2525P14.5	0.505665	0	1.266	4.07781	0.310439	0.7562	1	FSHD 3D unique
CTD-2529P6.4	0.144463	0	1.142	4.05365	0.281806	0.7781	1	FSHD 3D unique
CTD-2531D15.1	0.692823	0	1.235	4.07309	0.303277	0.7617	1	FSHD 3D unique
CTD-2532D12.4	1.01133	0	1.382	4.02076	0.343791	0.731	1	FSHD 3D unique
CTD-2532N20.1	0.288925	0	1.508	4.04057	0.373153	0.709	1	FSHD 3D unique
CTD-2536I1.2	0.144463	0	1.142	4.05365	0.281806	0.7781	1	FSHD 3D unique
CTD-2537I9.13	0.692823	0	1.235	4.07309	0.303277	0.7617	1	FSHD 3D unique
CTD-2544H17.1	0.144463	0	1.142	4.05365	0.281806	0.7781	1	FSHD 3D unique
CTD-2544M6.1	2.45605	0	3.296	3.1848	1.03505	0.3006	1	FSHD 3D unique
CTD-2545G14.4	1.01133	0	1.382	4.02076	0.343791	0.731	1	FSHD 3D unique
CTD-2553C6.1	0.505665	0	1.266	4.07781	0.310439	0.7562	1	FSHD 3D unique
CTD-2555C10.3	0.288925	0	1.508	4.04057	0.373153	0.709	1	FSHD 3D unique
CTD-2555K7.3	0.288925	0	1.508	4.04057	0.373153	0.709	1	FSHD 3D unique
CTD-2560K21.6	0.692823	0	1.235	4.07309	0.303277	0.7617	1	FSHD 3D unique
CTD-2561B21.7	0.144463	0	1.142	4.05365	0.281806	0.7781	1	FSHD 3D unique
CTD-2562J17.4	0.288925	0	1.508	4.04057	0.373153	0.709	1	FSHD 3D unique
CTD-2571L23.9	0.288925	0	1.508	4.04057	0.373153	0.709	1	FSHD 3D unique
CTD-2575K13.6	0.288925	0	1.508	4.04057	0.373153	0.709	1	FSHD 3D unique
CTD-2587H24.10	0.144463	0	1.142	4.05365	0.281806	0.7781	1	FSHD 3D unique
CTD-2588E21.1	0.692823	0	1.235	4.07309	0.303277	0.7617	1	FSHD 3D unique
CTD-2591A1.1	0.144463	0	1.142	4.05365	0.281806	0.7781	1	FSHD 3D unique
CTD-2621I17.8	0.692823	0	1.235	4.07309	0.303277	0.7617	1	FSHD 3D unique
CTD-2623N2.5	0.144463	0	1.142	4.05365	0.281806	0.7781	1	FSHD 3D unique
CTD-2643K12.2	0.692823	0	1.235	4.07309	0.303277	0.7617	1	FSHD 3D unique
CTD-2650P22.2	0.433388	0	1.731	4.03518	0.429074	0.6679	1	FSHD 3D unique
CTD-2651B20.5	1.38565	0	1.606	4.04476	0.397133	0.6913	1	FSHD 3D unique
CTD-3007L5.1	0.144463	0	1.142	4.05365	0.281806	0.7781	1	FSHD 3D unique
CTD-3018O17.5	2.36739	0	2.933	3.23484	0.906643	0.3646	1	FSHD 3D unique
CTD-3022L24.1	2.81725	0	3.114	3.01107	1.0341	0.3011	1	FSHD 3D unique
CTD-3023L14.2	0.144463	0	1.142	4.05365	0.281806	0.7781	1	FSHD 3D unique
CTD-3035D6.2	0.144463	0	1.142	4.05365	0.281806	0.7781	1	FSHD 3D unique
CTD-3051D23.1	0.288925	0	1.508	4.04057	0.373153	0.709	1	FSHD 3D unique
CTD-3064H18.2	0.144463	0	1.142	4.05365	0.281806	0.7781	1	FSHD 3D unique
CTD-3064H18.4	1.66137	0	3.058	3.74789	0.815886	0.4146	1	FSHD 3D unique
CTD-3064M3.6	1.38565	0	1.606	4.04476	0.397133	0.6913	1	FSHD 3D unique
CTD-3065B20.1	1.15579	0	2.461	4.01138	0.613575	0.5395	1	FSHD 3D unique
CTD-3065B20.3	0.144463	0	1.142	4.05365	0.281806	0.7781	1	FSHD 3D unique
CTD-3076O17.1	0.288925	0	1.508	4.04057	0.373153	0.709	1	FSHD 3D unique
CTD-3088G3.6	0.144463	0	1.142	4.05365	0.281806	0.7781	1	FSHD 3D unique
CTD-3099C6.11	0.650128	0	2.039	4.03601	0.505099	0.6135	1	FSHD 3D unique
CTD-3105H18.14	1.53011	0	2.399	3.88642	0.617173	0.5371	1	FSHD 3D unique
CTD-3105H18.18	0.144463	0	1.142	4.05365	0.281806	0.7781	1	FSHD 3D unique
CTD-3107M8.4	0.433388	0	1.731	4.03518	0.429074	0.6679	1	FSHD 3D unique
CTD-3113P16.5	0.144463	0	1.142	4.05365	0.281806	0.7781	1	FSHD 3D unique
CTD-3162L10.1	0.288925	0	1.508	4.04057	0.373153	0.709	1	FSHD 3D unique
CTD-3162L10.5	0.144463	0	1.142	4.05365	0.281806	0.7781	1	FSHD 3D unique
CTD-3179P9.1	0.144463	0	1.142	4.05365	0.281806	0.7781	1	FSHD 3D unique
CTD-3193K9.3	0.144463	0	1.142	4.05365	0.281806	0.7781	1	FSHD 3D unique
CTD-3193O13.14	1.01133	0	1.382	4.02076	0.343791	0.731	1	FSHD 3D unique
CTD-3203P2.2	0.144463	0	1.142	4.05365	0.281806	0.7781	1	FSHD 3D unique
CTD-3220F14.1	0.144463	0	1.142	4.05365	0.281806	0.7781	1	FSHD 3D unique
CTD-3222D19.11	1.01133	0	1.382	4.02076	0.343791	0.731	1	FSHD 3D unique
CTD-3224K15.2	0.505665	0	1.266	4.07781	0.310439	0.7562	1	FSHD 3D unique
CTLA4	0.288925	0	1.508	4.04057	0.373153	0.709	1	FSHD 3D unique
CTNND2	0.692823	0	1.235	4.07309	0.303277	0.7617	1	FSHD 3D unique
CTRC	1.67457	0	2.693	3.72829	0.72243	0.47	1	FSHD 3D unique
CTSG	0.144463	0	1.142	4.05365	0.281806	0.7781	1	FSHD 3D unique
CTSW	0.288925	0	1.508	4.04057	0.373153	0.709	1	FSHD 3D unique
CXorf31	0.837285	0	1.995	4.02898	0.495146	0.6205	1	FSHD 3D unique
CYCSP39	0.505665	0	1.266	4.07781	0.310439	0.7562	1	FSHD 3D unique
CYP1A1	2.80078	0	3.368	3.01531	1.11683	0.2641	1	FSHD 3D unique
CYP26A1	1.77634	0	3.436	3.34092	1.02847	0.3037	1	FSHD 3D unique
CYP26C1	0.288925	0	1.508	4.04057	0.373153	0.709	1	FSHD 3D unique
CYP2B7P1	0.981748	0	2.313	4.01635	0.575837	0.5647	1	FSHD 3D unique
CYP2C8	0.866776	0	2.126	4.02885	0.52765	0.5977	1	FSHD 3D unique
CYP3A43	0.288925	0	1.508	4.04057	0.373153	0.709	1	FSHD 3D unique
CYP4F2	0.144463	0	1.142	4.05365	0.281806	0.7781	1	FSHD 3D unique
CYP4F24P	1.517	0	1.429	3.99927	0.357352	0.7208	1	FSHD 3D unique
CYP4F43P	0.144463	0	1.142	4.05365	0.281806	0.7781	1	FSHD 3D unique
CYP7B1	6.69838	0	4.33	2.08284	2.07885	0.03763	1	FSHD 3D unique
DAPL1	0.837285	0	1.995	4.02898	0.495146	0.6205	1	FSHD 3D unique
DBX1	3.36561	0	3.763	2.63744	1.42678	0.1536	1	FSHD 3D unique
DCST1	0.144463	0	1.142	4.05365	0.281806	0.7781	1	FSHD 3D unique
DDI1	2.07847	0	1.689	3.75674	0.449517	0.6531	1	FSHD 3D unique
DDX11L1	0.144463	0	1.142	4.05365	0.281806	0.7781	1	FSHD 3D unique
DEFB118	0.144463	0	1.142	4.05365	0.281806	0.7781	1	FSHD 3D unique
DEFB124	0.144463	0	1.142	4.05365	0.281806	0.7781	1	FSHD 3D unique
DENND1C	0.144463	0	1.142	4.05365	0.281806	0.7781	1	FSHD 3D unique
DENND2D	0.144463	0	1.142	4.05365	0.281806	0.7781	1	FSHD 3D unique
DIRC1	0.288925	0	1.508	4.04057	0.373153	0.709	1	FSHD 3D unique
DNAH11	2.07847	0	1.689	3.75674	0.449517	0.6531	1	FSHD 3D unique
DNAH9	0.794591	0	2.349	4.02332	0.583799	0.5594	1	FSHD 3D unique
DNAI1	2.83027	0	3.515	3.00492	1.16979	0.2421	1	FSHD 3D unique
DNLZ	0.288925	0	1.508	4.04057	0.373153	0.709	1	FSHD 3D unique
DPRXP4	0.144463	0	1.142	4.05365	0.281806	0.7781	1	FSHD 3D unique
DPT	4.43266	0	4.463	2.35537	1.8948	0.05812	1	FSHD 3D unique
DRC1	0.144463	0	1.142	4.05365	0.281806	0.7781	1	FSHD 3D unique
DUOX2	0.577851	0	1.893	4.03216	0.469586	0.6387	1	FSHD 3D unique
DUSP5P	0.866776	0	2.126	4.02885	0.52765	0.5977	1	FSHD 3D unique
DUSP9	1.81903	0	2.883	3.59764	0.801442	0.4229	1	FSHD 3D unique
DUXAP1	0.692823	0	1.235	4.07309	0.303277	0.7617	1	FSHD 3D unique
DUXAP10	0.505665	0	1.266	4.07781	0.310439	0.7562	1	FSHD 3D unique
EBI3	0.144463	0	1.142	4.05365	0.281806	0.7781	1	FSHD 3D unique
EEF1AL1	1.84862	0	3.235	3.29769	0.980973	0.3266	1	FSHD 3D unique
EIF2S2P3	1.66146	0	2.569	3.75508	0.68416	0.4939	1	FSHD 3D unique
ELAVL3	2.71548	0	2.963	3.08258	0.961097	0.3365	1	FSHD 3D unique
ELAVL4	0.144463	0	1.142	4.05365	0.281806	0.7781	1	FSHD 3D unique
ELF5	0.144463	0	1.142	4.05365	0.281806	0.7781	1	FSHD 3D unique
ENHO	4.89554	0	4.676	2.27767	2.05295	0.04008	1	FSHD 3D unique
ENPP3	4.30467	0	4.426	2.38593	1.85511	0.06358	1	FSHD 3D unique
ENTHD1	0.577851	0	1.893	4.03216	0.469586	0.6387	1	FSHD 3D unique
ENTPD3	0.288925	0	1.508	4.04057	0.373153	0.709	1	FSHD 3D unique
EPHA10	0.505665	0	1.266	4.07781	0.310439	0.7562	1	FSHD 3D unique
EPHA6	0.144463	0	1.142	4.05365	0.281806	0.7781	1	FSHD 3D unique
EPHX3	0.288925	0	1.508	4.04057	0.373153	0.709	1	FSHD 3D unique
EPYC	0.433388	0	1.731	4.03518	0.429074	0.6679	1	FSHD 3D unique
ERC2-IT1	0.288925	0	1.508	4.04057	0.373153	0.709	1	FSHD 3D unique
ERMN	0.433388	0	1.731	4.03518	0.429074	0.6679	1	FSHD 3D unique
ERP27	0.144463	0	1.142	4.05365	0.281806	0.7781	1	FSHD 3D unique
ERVMER34-1	1.30026	0	2.747	4.0024	0.686272	0.4925	1	FSHD 3D unique
EXD1	1.44463	0	2.424	4.02588	0.602139	0.5471	1	FSHD 3D unique
F10	0.433388	0	1.731	4.03518	0.429074	0.6679	1	FSHD 3D unique
F7	0.144463	0	1.142	4.05365	0.281806	0.7781	1	FSHD 3D unique
F8A2	0.505665	0	1.266	4.07781	0.310439	0.7562	1	FSHD 3D unique
FABP2	0.144463	0	1.142	4.05365	0.281806	0.7781	1	FSHD 3D unique
FABP5L3	0.650128	0	2.039	4.03601	0.505099	0.6135	1	FSHD 3D unique
FAM108A5	0.288925	0	1.508	4.04057	0.373153	0.709	1	FSHD 3D unique
FAM110C	1.01124	0	2.215	4.02783	0.549983	0.5823	1	FSHD 3D unique
FAM124B	1.15579	0	2.461	4.01138	0.613575	0.5395	1	FSHD 3D unique
FAM133A	0.144463	0	1.142	4.05365	0.281806	0.7781	1	FSHD 3D unique
FAM150B	4.10113	0	3.772	2.609	1.44562	0.1483	1	FSHD 3D unique
FAM153A	5.14177	0	4.88	2.22625	2.19217	0.02837	1	FSHD 3D unique
FAM153B	0.505665	0	1.266	4.07781	0.310439	0.7562	1	FSHD 3D unique
FAM159B	0.144463	0	1.142	4.05365	0.281806	0.7781	1	FSHD 3D unique
FAM186B	0.288925	0	1.508	4.04057	0.373153	0.709	1	FSHD 3D unique
FAM196B	0.144463	0	1.142	4.05365	0.281806	0.7781	1	FSHD 3D unique
FAM198A	1.67457	0	2.693	3.72829	0.72243	0.47	1	FSHD 3D unique
FAM19A4	0.577851	0	1.893	4.03216	0.469586	0.6387	1	FSHD 3D unique
FAM225B	1.30026	0	2.747	4.0024	0.686272	0.4925	1	FSHD 3D unique
FAM25G	0.144463	0	1.142	4.05365	0.281806	0.7781	1	FSHD 3D unique
FAM27E4P	0.144463	0	1.142	4.05365	0.281806	0.7781	1	FSHD 3D unique
FAM69C	0.144463	0	1.142	4.05365	0.281806	0.7781	1	FSHD 3D unique
FAM71D	0.288925	0	1.508	4.04057	0.373153	0.709	1	FSHD 3D unique
FAM90A1	0.288925	0	1.508	4.04057	0.373153	0.709	1	FSHD 3D unique
FASLG	0.144463	0	1.142	4.05365	0.281806	0.7781	1	FSHD 3D unique
FBXL21	0.144463	0	1.142	4.05365	0.281806	0.7781	1	FSHD 3D unique
FCGR1A	0.288925	0	1.508	4.04057	0.373153	0.709	1	FSHD 3D unique
FCGR3A	0.144463	0	1.142	4.05365	0.281806	0.7781	1	FSHD 3D unique
FENDRR	0.144463	0	1.142	4.05365	0.281806	0.7781	1	FSHD 3D unique
FEZF1	7.00685	0	4.863	2.14313	2.26894	0.02327	1	FSHD 3D unique
FGD5	1.15579	0	2.461	4.01138	0.613575	0.5395	1	FSHD 3D unique
FGF16	1.38565	0	1.606	4.04476	0.397133	0.6913	1	FSHD 3D unique
FGF17	1.01133	0	1.382	4.02076	0.343791	0.731	1	FSHD 3D unique
FGR	0.144463	0	1.142	4.05365	0.281806	0.7781	1	FSHD 3D unique
FKBP1B	0.288925	0	1.508	4.04057	0.373153	0.709	1	FSHD 3D unique
FLG2	0.692823	0	1.235	4.07309	0.303277	0.7617	1	FSHD 3D unique
FMR1-AS1	0.144463	0	1.142	4.05365	0.281806	0.7781	1	FSHD 3D unique
FNDC3CP	0.433388	0	1.731	4.03518	0.429074	0.6679	1	FSHD 3D unique
FNDC7	2.07847	0	1.689	3.75674	0.449517	0.6531	1	FSHD 3D unique
FNDC9	0.288925	0	1.508	4.04057	0.373153	0.709	1	FSHD 3D unique
FNTAL1	0.505665	0	1.266	4.07781	0.310439	0.7562	1	FSHD 3D unique
FOXD2	0.144463	0	1.142	4.05365	0.281806	0.7781	1	FSHD 3D unique
FOXF1	0.288925	0	1.508	4.04057	0.373153	0.709	1	FSHD 3D unique
FOXG1	0.144463	0	1.142	4.05365	0.281806	0.7781	1	FSHD 3D unique
FRG2	1.15579	0	2.461	4.01138	0.613575	0.5395	1	FSHD 3D unique
FRG2EP	3.91397	0	3.608	2.65926	1.35681	0.1748	1	FSHD 3D unique
FRMPD3	2.51186	0	3.118	3.15314	0.988768	0.3228	1	FSHD 3D unique
FRMPD4	5.44399	0	4.963	2.16985	2.28724	0.02218	1	FSHD 3D unique
FTHL1	0.144463	0	1.142	4.05365	0.281806	0.7781	1	FSHD 3D unique
FUT6	0.144463	0	1.142	4.05365	0.281806	0.7781	1	FSHD 3D unique
FUT9	0.288925	0	1.508	4.04057	0.373153	0.709	1	FSHD 3D unique
FYB1	0.144463	0	1.142	4.05365	0.281806	0.7781	1	FSHD 3D unique
GABRB2	0.288925	0	1.508	4.04057	0.373153	0.709	1	FSHD 3D unique
GABRD	0.866776	0	2.126	4.02885	0.52765	0.5977	1	FSHD 3D unique
GABRG3	1.53011	0	2.399	3.88642	0.617173	0.5371	1	FSHD 3D unique
GAGE10	0.837285	0	1.995	4.02898	0.495146	0.6205	1	FSHD 3D unique
GAL3ST2	0.505665	0	1.266	4.07781	0.310439	0.7562	1	FSHD 3D unique
GALR1	0.722313	0	2.021	4.03022	0.501413	0.6161	1	FSHD 3D unique
GALR3	0.144463	0	1.142	4.05365	0.281806	0.7781	1	FSHD 3D unique
GATA4	0.144463	0	1.142	4.05365	0.281806	0.7781	1	FSHD 3D unique
GBA3	0.939054	0	2.545	4.01713	0.63348	0.5264	1	FSHD 3D unique
GBP4	1.38565	0	1.606	4.04476	0.397133	0.6913	1	FSHD 3D unique
GBP6	3.17818	0	2.652	3.12813	0.847941	0.3965	1	FSHD 3D unique
GCSAM	1.12621	0	2.513	4.01024	0.626749	0.5308	1	FSHD 3D unique
GDA	2.45605	0	3.296	3.1848	1.03505	0.3006	1	FSHD 3D unique
GDAP1L1	0.144463	0	1.142	4.05365	0.281806	0.7781	1	FSHD 3D unique
GDF10	0.288925	0	1.508	4.04057	0.373153	0.709	1	FSHD 3D unique
GFRA3	0.288925	0	1.508	4.04057	0.373153	0.709	1	FSHD 3D unique
GGT2	0.692823	0	1.235	4.07309	0.303277	0.7617	1	FSHD 3D unique
GGTLC3	0.144463	0	1.142	4.05365	0.281806	0.7781	1	FSHD 3D unique
GLDN	0.144463	0	1.142	4.05365	0.281806	0.7781	1	FSHD 3D unique
GLIPR1L1	0.144463	0	1.142	4.05365	0.281806	0.7781	1	FSHD 3D unique
GLRA4	0.577851	0	1.893	4.03216	0.469586	0.6387	1	FSHD 3D unique
GLS2	0.144463	0	1.142	4.05365	0.281806	0.7781	1	FSHD 3D unique
GLT6D1	0.692823	0	1.235	4.07309	0.303277	0.7617	1	FSHD 3D unique
GLTPD2	0.144463	0	1.142	4.05365	0.281806	0.7781	1	FSHD 3D unique
GLYATL1	0.144463	0	1.142	4.05365	0.281806	0.7781	1	FSHD 3D unique
GMFG	1.12621	0	2.513	4.01024	0.626749	0.5308	1	FSHD 3D unique
GNA15	0.505665	0	1.266	4.07781	0.310439	0.7562	1	FSHD 3D unique
GNAT2	1.01133	0	1.382	4.02076	0.343791	0.731	1	FSHD 3D unique
GNLY	0.144463	0	1.142	4.05365	0.281806	0.7781	1	FSHD 3D unique
GNRH2	1.63188	0	3.298	3.45781	0.953661	0.3403	1	FSHD 3D unique
GOLGA6B	0.144463	0	1.142	4.05365	0.281806	0.7781	1	FSHD 3D unique
GOLGA8H	0.288925	0	1.508	4.04057	0.373153	0.709	1	FSHD 3D unique
GOLGA8S	0.692823	0	1.235	4.07309	0.303277	0.7617	1	FSHD 3D unique
GOLGA8T	1.30026	0	2.747	4.0024	0.686272	0.4925	1	FSHD 3D unique
GPHB5	0.144463	0	1.142	4.05365	0.281806	0.7781	1	FSHD 3D unique
GPR101	0.144463	0	1.142	4.05365	0.281806	0.7781	1	FSHD 3D unique
GPR119	3.99927	0	4.236	2.44516	1.73251	0.08318	1	FSHD 3D unique
GPR150	0.794591	0	2.349	4.02332	0.583799	0.5594	1	FSHD 3D unique
GPR158	0.288925	0	1.508	4.04057	0.373153	0.709	1	FSHD 3D unique
GPR182	0.144463	0	1.142	4.05365	0.281806	0.7781	1	FSHD 3D unique
GPR52	0.144463	0	1.142	4.05365	0.281806	0.7781	1	FSHD 3D unique
GPR78	0.144463	0	1.142	4.05365	0.281806	0.7781	1	FSHD 3D unique
GPRIN2	0.144463	0	1.142	4.05365	0.281806	0.7781	1	FSHD 3D unique
GRIN2C	3.53966	0	1.677	3.02411	0.554586	0.5792	1	FSHD 3D unique
GRM3	3.91397	0	3.608	2.65926	1.35681	0.1748	1	FSHD 3D unique
GS1-114I9.1	3.20468	0	3.291	2.86541	1.14861	0.2507	1	FSHD 3D unique
GS1-115G20.2	0.288925	0	1.508	4.04057	0.373153	0.709	1	FSHD 3D unique
GS1-124K5.2	0.144463	0	1.142	4.05365	0.281806	0.7781	1	FSHD 3D unique
GS1-166A23.1	1.01133	0	1.382	4.02076	0.343791	0.731	1	FSHD 3D unique
GS1-184P14.1	0.144463	0	1.142	4.05365	0.281806	0.7781	1	FSHD 3D unique
GS1-18A18.1	3.19157	0	4.047	2.64307	1.53115	0.1257	1	FSHD 3D unique
GS1-204I12.3	2.02266	0	1.476	3.79514	0.388971	0.6973	1	FSHD 3D unique
GS1-251I9.2	0.144463	0	1.142	4.05365	0.281806	0.7781	1	FSHD 3D unique
GS1-293C5.1	0.144463	0	1.142	4.05365	0.281806	0.7781	1	FSHD 3D unique
GS1-306C12.1	0.144463	0	1.142	4.05365	0.281806	0.7781	1	FSHD 3D unique
GS1-393G12.13	0.505665	0	1.266	4.07781	0.310439	0.7562	1	FSHD 3D unique
GS1-410F4.1	0.144463	0	1.142	4.05365	0.281806	0.7781	1	FSHD 3D unique
GS1-600G8.4	0.692823	0	1.235	4.07309	0.303277	0.7617	1	FSHD 3D unique
GSC	2.77129	0	1.773	3.3319	0.532121	0.5946	1	FSHD 3D unique
GSDMA	0.505665	0	1.266	4.07781	0.310439	0.7562	1	FSHD 3D unique
GSTA2	0.144463	0	1.142	4.05365	0.281806	0.7781	1	FSHD 3D unique
GTSF1	0.144463	0	1.142	4.05365	0.281806	0.7781	1	FSHD 3D unique
GUCA1C	0.866776	0	2.126	4.02885	0.52765	0.5977	1	FSHD 3D unique
GVINP2	0.144463	0	1.142	4.05365	0.281806	0.7781	1	FSHD 3D unique
H3F3AP1	1.38565	0	1.606	4.04476	0.397133	0.6913	1	FSHD 3D unique
HABP2	0.692823	0	1.235	4.07309	0.303277	0.7617	1	FSHD 3D unique
HAND1	0.505665	0	1.266	4.07781	0.310439	0.7562	1	FSHD 3D unique
HAO1	0.837285	0	1.995	4.02898	0.495146	0.6205	1	FSHD 3D unique
HAS1	0.144463	0	1.142	4.05365	0.281806	0.7781	1	FSHD 3D unique
HCG15	0.144463	0	1.142	4.05365	0.281806	0.7781	1	FSHD 3D unique
HCG4	0.288925	0	1.508	4.04057	0.373153	0.709	1	FSHD 3D unique
HCG9	0.288925	0	1.508	4.04057	0.373153	0.709	1	FSHD 3D unique
HCK	0.144463	0	1.142	4.05365	0.281806	0.7781	1	FSHD 3D unique
HCRT	0.144463	0	1.142	4.05365	0.281806	0.7781	1	FSHD 3D unique
HCRTR1	1.66146	0	2.569	3.75508	0.68416	0.4939	1	FSHD 3D unique
HDAC10	0.837285	0	1.995	4.02898	0.495146	0.6205	1	FSHD 3D unique
HDC	0.144463	0	1.142	4.05365	0.281806	0.7781	1	FSHD 3D unique
HEATR4	0.144463	0	1.142	4.05365	0.281806	0.7781	1	FSHD 3D unique
HEPACAM2	0.288925	0	1.508	4.04057	0.373153	0.709	1	FSHD 3D unique
HILS1	1.01133	0	1.382	4.02076	0.343791	0.731	1	FSHD 3D unique
HIST1H1PS1	0.288925	0	1.508	4.04057	0.373153	0.709	1	FSHD 3D unique
HIST1H1T	0.288925	0	1.508	4.04057	0.373153	0.709	1	FSHD 3D unique
HIST1H2AB	0.144463	0	1.142	4.05365	0.281806	0.7781	1	FSHD 3D unique
HIST1H2APS3	0.144463	0	1.142	4.05365	0.281806	0.7781	1	FSHD 3D unique
HIST1H2BB	1.15579	0	2.461	4.01138	0.613575	0.5395	1	FSHD 3D unique
HIST1H3G	0.288925	0	1.508	4.04057	0.373153	0.709	1	FSHD 3D unique
HIST1H4D	0.288925	0	1.508	4.04057	0.373153	0.709	1	FSHD 3D unique
HIST1H4F	0.505665	0	1.266	4.07781	0.310439	0.7562	1	FSHD 3D unique
HIST1H4I	2.42647	0	3.906	2.94105	1.32811	0.1841	1	FSHD 3D unique
HIST2H2AB	0.288925	0	1.508	4.04057	0.373153	0.709	1	FSHD 3D unique
HLA-DQB1	0.144463	0	1.142	4.05365	0.281806	0.7781	1	FSHD 3D unique
HLA-G	0.144463	0	1.142	4.05365	0.281806	0.7781	1	FSHD 3D unique
HLA-V	0.144463	0	1.142	4.05365	0.281806	0.7781	1	FSHD 3D unique
HMGB1P14	0.144463	0	1.142	4.05365	0.281806	0.7781	1	FSHD 3D unique
HMGB1P39	0.144463	0	1.142	4.05365	0.281806	0.7781	1	FSHD 3D unique
HMGB3P27	0.505665	0	1.266	4.07781	0.310439	0.7562	1	FSHD 3D unique
HMGN1P30	0.144463	0	1.142	4.05365	0.281806	0.7781	1	FSHD 3D unique
HMGN2P28	2.07847	0	1.689	3.75674	0.449517	0.6531	1	FSHD 3D unique
HMX2	0.144463	0	1.142	4.05365	0.281806	0.7781	1	FSHD 3D unique
HMX3	0.692823	0	1.235	4.07309	0.303277	0.7617	1	FSHD 3D unique
HNRPA1P3	0.288925	0	1.508	4.04057	0.373153	0.709	1	FSHD 3D unique
HOXD11	3.32292	0	3.176	2.81877	1.12686	0.2598	1	FSHD 3D unique
HOXD13	0.692823	0	1.235	4.07309	0.303277	0.7617	1	FSHD 3D unique
HPN	0.837285	0	1.995	4.02898	0.495146	0.6205	1	FSHD 3D unique
HRH4	0.650128	0	2.039	4.03601	0.505099	0.6135	1	FSHD 3D unique
HS3ST4	0.144463	0	1.142	4.05365	0.281806	0.7781	1	FSHD 3D unique
HSD17B1P1	0.433388	0	1.731	4.03518	0.429074	0.6679	1	FSHD 3D unique
HSD17B2	0.288925	0	1.508	4.04057	0.373153	0.709	1	FSHD 3D unique
HSF5	0.288925	0	1.508	4.04057	0.373153	0.709	1	FSHD 3D unique
HSFX2	1.89131	0	2.605	3.57349	0.729059	0.466	1	FSHD 3D unique
HSP90AA6P	0.650128	0	2.039	4.03601	0.505099	0.6135	1	FSHD 3D unique
HSP90AB4P	0.144463	0	1.142	4.05365	0.281806	0.7781	1	FSHD 3D unique
HTR1D	2.91575	0	2.822	3.00883	0.937868	0.3483	1	FSHD 3D unique
HTR1F	0.433388	0	1.731	4.03518	0.429074	0.6679	1	FSHD 3D unique
HTR3B	0.692823	0	1.235	4.07309	0.303277	0.7617	1	FSHD 3D unique
HTRA4	0.144463	0	1.142	4.05365	0.281806	0.7781	1	FSHD 3D unique
HYDIN2	0.288925	0	1.508	4.04057	0.373153	0.709	1	FSHD 3D unique
IFNE	0.433388	0	1.731	4.03518	0.429074	0.6679	1	FSHD 3D unique
IFNL4	0.144463	0	1.142	4.05365	0.281806	0.7781	1	FSHD 3D unique
IGFL3	0.144463	0	1.142	4.05365	0.281806	0.7781	1	FSHD 3D unique
IGHA1	0.144463	0	1.142	4.05365	0.281806	0.7781	1	FSHD 3D unique
IGLV1-41	0.505665	0	1.266	4.07781	0.310439	0.7562	1	FSHD 3D unique
IKZF3	0.837285	0	1.995	4.02898	0.495146	0.6205	1	FSHD 3D unique
IL13	0.144463	0	1.142	4.05365	0.281806	0.7781	1	FSHD 3D unique
IL17A	0.288925	0	1.508	4.04057	0.373153	0.709	1	FSHD 3D unique
IL4	0.692823	0	1.235	4.07309	0.303277	0.7617	1	FSHD 3D unique
IL4I1	2.02248	0	2.517	3.78191	0.665483	0.5057	1	FSHD 3D unique
IL6STP1	0.144463	0	1.142	4.05365	0.281806	0.7781	1	FSHD 3D unique
IMPG1	0.144463	0	1.142	4.05365	0.281806	0.7781	1	FSHD 3D unique
INSC	1.81903	0	2.883	3.59764	0.801442	0.4229	1	FSHD 3D unique
INSM1	2.71548	0	2.963	3.08258	0.961097	0.3365	1	FSHD 3D unique
IQCA1L	0.692823	0	1.235	4.07309	0.303277	0.7617	1	FSHD 3D unique
IQCJ	0.433388	0	1.731	4.03518	0.429074	0.6679	1	FSHD 3D unique
ISCA1P4	0.288925	0	1.508	4.04057	0.373153	0.709	1	FSHD 3D unique
ITGB7	0.505665	0	1.266	4.07781	0.310439	0.7562	1	FSHD 3D unique
ITIH2	0.144463	0	1.142	4.05365	0.281806	0.7781	1	FSHD 3D unique
IZUMO3	1.01124	0	2.215	4.02783	0.549983	0.5823	1	FSHD 3D unique
KB-1042C11.5	2.07847	0	1.689	3.75674	0.449517	0.6531	1	FSHD 3D unique
KB-1043D8.6	0.144463	0	1.142	4.05365	0.281806	0.7781	1	FSHD 3D unique
KB-1125A3.12	0.144463	0	1.142	4.05365	0.281806	0.7781	1	FSHD 3D unique
KB-1440D3.14	0.288925	0	1.508	4.04057	0.373153	0.709	1	FSHD 3D unique
KB-1460A1.1	0.144463	0	1.142	4.05365	0.281806	0.7781	1	FSHD 3D unique
KB-1507C5.4	1.19849	0	2.142	4.04173	0.530012	0.5961	1	FSHD 3D unique
KB-1572G7.3	0.288925	0	1.508	4.04057	0.373153	0.709	1	FSHD 3D unique
KB-1592A4.13	0.505665	0	1.266	4.07781	0.310439	0.7562	1	FSHD 3D unique
KB-1592A4.14	1.01133	0	1.382	4.02076	0.343791	0.731	1	FSHD 3D unique
KCNA5	0.288925	0	1.508	4.04057	0.373153	0.709	1	FSHD 3D unique
KCNC2	1.01133	0	1.382	4.02076	0.343791	0.731	1	FSHD 3D unique
KCNG3	1.53011	0	2.399	3.88642	0.617173	0.5371	1	FSHD 3D unique
KCNH4	0.288925	0	1.508	4.04057	0.373153	0.709	1	FSHD 3D unique
KCNH7	0.144463	0	1.142	4.05365	0.281806	0.7781	1	FSHD 3D unique
KCNJ5	0.144463	0	1.142	4.05365	0.281806	0.7781	1	FSHD 3D unique
KCNK13	0.144463	0	1.142	4.05365	0.281806	0.7781	1	FSHD 3D unique
KCNK9	0.650128	0	2.039	4.03601	0.505099	0.6135	1	FSHD 3D unique
KCNMB2-IT1	0.692823	0	1.235	4.07309	0.303277	0.7617	1	FSHD 3D unique
KCNQ1DN	0.144463	0	1.142	4.05365	0.281806	0.7781	1	FSHD 3D unique
KCNQ2	0.577851	0	1.893	4.03216	0.469586	0.6387	1	FSHD 3D unique
KCNS1	0.433388	0	1.731	4.03518	0.429074	0.6679	1	FSHD 3D unique
KCTD19	0.144463	0	1.142	4.05365	0.281806	0.7781	1	FSHD 3D unique
KERA	0.288925	0	1.508	4.04057	0.373153	0.709	1	FSHD 3D unique
KHDRBS2	0.144463	0	1.142	4.05365	0.281806	0.7781	1	FSHD 3D unique
KIAA0319	2.3115	0	3.49	3.26188	1.06986	0.2847	1	FSHD 3D unique
KIF25	0.144463	0	1.142	4.05365	0.281806	0.7781	1	FSHD 3D unique
KISS1R	1.58909	0	2.466	4.02356	0.612878	0.54	1	FSHD 3D unique
KLHL14	2.22293	0	2.648	3.34127	0.792527	0.4281	1	FSHD 3D unique
KLKP1	0.288925	0	1.508	4.04057	0.373153	0.709	1	FSHD 3D unique
KLRF1	0.144463	0	1.142	4.05365	0.281806	0.7781	1	FSHD 3D unique
KNG1	0.144463	0	1.142	4.05365	0.281806	0.7781	1	FSHD 3D unique
KPNA7	1.38565	0	1.606	4.04476	0.397133	0.6913	1	FSHD 3D unique
KRT15	0.288925	0	1.508	4.04057	0.373153	0.709	1	FSHD 3D unique
KRT17P3	0.144463	0	1.142	4.05365	0.281806	0.7781	1	FSHD 3D unique
KRT18P37	0.144463	0	1.142	4.05365	0.281806	0.7781	1	FSHD 3D unique
KRT20	0.577851	0	1.893	4.03216	0.469586	0.6387	1	FSHD 3D unique
KRT33B	0.144463	0	1.142	4.05365	0.281806	0.7781	1	FSHD 3D unique
KRT5	0.433388	0	1.731	4.03518	0.429074	0.6679	1	FSHD 3D unique
KRT79	0.144463	0	1.142	4.05365	0.281806	0.7781	1	FSHD 3D unique
KRT86	0.144463	0	1.142	4.05365	0.281806	0.7781	1	FSHD 3D unique
KRT8P11	0.650128	0	2.039	4.03601	0.505099	0.6135	1	FSHD 3D unique
KRTAP13-1	2.03577	0	3.201	3.1812	1.00613	0.3144	1	FSHD 3D unique
KRTAP19-1	0.288925	0	1.508	4.04057	0.373153	0.709	1	FSHD 3D unique
KRTAP24-1	0.144463	0	1.142	4.05365	0.281806	0.7781	1	FSHD 3D unique
KRTAP3-2	3.22115	0	3.036	2.87958	1.05425	0.2918	1	FSHD 3D unique
KRTAP4-1	0.692823	0	1.235	4.07309	0.303277	0.7617	1	FSHD 3D unique
L29074.3	0.144463	0	1.142	4.05365	0.281806	0.7781	1	FSHD 3D unique
LA16c-306E5.1	0.505665	0	1.266	4.07781	0.310439	0.7562	1	FSHD 3D unique
LA16c-306E5.2	0.144463	0	1.142	4.05365	0.281806	0.7781	1	FSHD 3D unique
LA16c-312E8.2	0.433388	0	1.731	4.03518	0.429074	0.6679	1	FSHD 3D unique
LA16c-313D11.9	0.144463	0	1.142	4.05365	0.281806	0.7781	1	FSHD 3D unique
LA16c-349E11.1	0.144463	0	1.142	4.05365	0.281806	0.7781	1	FSHD 3D unique
LA16c-380H5.1	0.144463	0	1.142	4.05365	0.281806	0.7781	1	FSHD 3D unique
LA16c-380H5.6	0.144463	0	1.142	4.05365	0.281806	0.7781	1	FSHD 3D unique
LA16c-381G6.1	1.38565	0	1.606	4.04476	0.397133	0.6913	1	FSHD 3D unique
LA16c-425C2.1	0.144463	0	1.142	4.05365	0.281806	0.7781	1	FSHD 3D unique
LA16c-431H6.6	1.67457	0	2.693	3.72829	0.72243	0.47	1	FSHD 3D unique
LA16c-60G3.8	0.505665	0	1.266	4.07781	0.310439	0.7562	1	FSHD 3D unique
LA16c-OS12.2	0.692823	0	1.235	4.07309	0.303277	0.7617	1	FSHD 3D unique
LAIR1	0.288925	0	1.508	4.04057	0.373153	0.709	1	FSHD 3D unique
LCN9	0.144463	0	1.142	4.05365	0.281806	0.7781	1	FSHD 3D unique
LCT	0.144463	0	1.142	4.05365	0.281806	0.7781	1	FSHD 3D unique
LEFTY1	1.73364	0	3.179	3.6666	0.867041	0.3859	1	FSHD 3D unique
LEFTY2	3.55277	0	3.982	2.56359	1.55338	0.1203	1	FSHD 3D unique
LEMD1	0.288925	0	1.508	4.04057	0.373153	0.709	1	FSHD 3D unique
LGALS7	0.288925	0	1.508	4.04057	0.373153	0.709	1	FSHD 3D unique
LGI3	0.692823	0	1.235	4.07309	0.303277	0.7617	1	FSHD 3D unique
LILRB3	0.144463	0	1.142	4.05365	0.281806	0.7781	1	FSHD 3D unique
LIMS4	0.794591	0	2.349	4.02332	0.583799	0.5594	1	FSHD 3D unique
LINC00158	2.39688	0	3.317	3.21044	1.03331	0.3015	1	FSHD 3D unique
LINC00313	0.144463	0	1.142	4.05365	0.281806	0.7781	1	FSHD 3D unique
LINC00364	0.144463	0	1.142	4.05365	0.281806	0.7781	1	FSHD 3D unique
LINC00443	0.505665	0	1.266	4.07781	0.310439	0.7562	1	FSHD 3D unique
LINC00466	1.38565	0	1.606	4.04476	0.397133	0.6913	1	FSHD 3D unique
LINC00540	0.981748	0	2.313	4.01635	0.575837	0.5647	1	FSHD 3D unique
LINC00543	2.07847	0	1.689	3.75674	0.449517	0.6531	1	FSHD 3D unique
LINC00624	0.577851	0	1.893	4.03216	0.469586	0.6387	1	FSHD 3D unique
LINC01163	4.5641	0	4.22	2.35667	1.79062	0.07335	1	FSHD 3D unique
LINC01164	0.433388	0	1.731	4.03518	0.429074	0.6679	1	FSHD 3D unique
LINC01246	0.144463	0	1.142	4.05365	0.281806	0.7781	1	FSHD 3D unique
LINC01594	0.144463	0	1.142	4.05365	0.281806	0.7781	1	FSHD 3D unique
LINC01597	1.34295	0	2.834	3.76216	0.753307	0.4513	1	FSHD 3D unique
LINGO3	0.144463	0	1.142	4.05365	0.281806	0.7781	1	FSHD 3D unique
LL22NC03-33B6.4	0.650128	0	2.039	4.03601	0.505099	0.6135	1	FSHD 3D unique
LL22NC03-63E9.3	0.692823	0	1.235	4.07309	0.303277	0.7617	1	FSHD 3D unique
LLNLR-225F10.1	0.577851	0	1.893	4.03216	0.469586	0.6387	1	FSHD 3D unique
LLNLR-304A6.2	0.505665	0	1.266	4.07781	0.310439	0.7562	1	FSHD 3D unique
LLNLR-307A6.1	0.144463	0	1.142	4.05365	0.281806	0.7781	1	FSHD 3D unique
LMO1	0.288925	0	1.508	4.04057	0.373153	0.709	1	FSHD 3D unique
LMX1B	0.722313	0	2.021	4.03022	0.501413	0.6161	1	FSHD 3D unique
LOC100127976	0.650128	0	2.039	4.03601	0.505099	0.6135	1	FSHD 3D unique
LOC100421166	0.288925	0	1.508	4.04057	0.373153	0.709	1	FSHD 3D unique
LOC390483	0.433388	0	1.731	4.03518	0.429074	0.6679	1	FSHD 3D unique
LOC732538	1.38565	0	1.606	4.04476	0.397133	0.6913	1	FSHD 3D unique
LRAT	0.288925	0	1.508	4.04057	0.373153	0.709	1	FSHD 3D unique
LRFN2	0.837285	0	1.995	4.02898	0.495146	0.6205	1	FSHD 3D unique
LRRC15	0.144463	0	1.142	4.05365	0.281806	0.7781	1	FSHD 3D unique
LRRC34	0.650128	0	2.039	4.03601	0.505099	0.6135	1	FSHD 3D unique
LRRC38	1.34295	0	2.834	3.76216	0.753307	0.4513	1	FSHD 3D unique
LRRC55	0.433388	0	1.731	4.03518	0.429074	0.6679	1	FSHD 3D unique
LRRN2	3.00432	0	4.202	2.71156	1.54962	0.1212	1	FSHD 3D unique
LRRTM1	0.692823	0	1.235	4.07309	0.303277	0.7617	1	FSHD 3D unique
LRRTM4	0.144463	0	1.142	4.05365	0.281806	0.7781	1	FSHD 3D unique
LST1	0.433388	0	1.731	4.03518	0.429074	0.6679	1	FSHD 3D unique
LY6H	1.81903	0	2.883	3.59764	0.801442	0.4229	1	FSHD 3D unique
LY75	0.144463	0	1.142	4.05365	0.281806	0.7781	1	FSHD 3D unique
LYZ	1.30026	0	2.747	4.0024	0.686272	0.4925	1	FSHD 3D unique
MAB21L3	0.722313	0	2.021	4.03022	0.501413	0.6161	1	FSHD 3D unique
MAEL	0.144463	0	1.142	4.05365	0.281806	0.7781	1	FSHD 3D unique
MAGEB16	0.144463	0	1.142	4.05365	0.281806	0.7781	1	FSHD 3D unique
MANSC4	0.505665	0	1.266	4.07781	0.310439	0.7562	1	FSHD 3D unique
MAPK6PS4	0.505665	0	1.266	4.07781	0.310439	0.7562	1	FSHD 3D unique
MAPRE1P1	0.650128	0	2.039	4.03601	0.505099	0.6135	1	FSHD 3D unique
MARCH11	0.722313	0	2.021	4.03022	0.501413	0.6161	1	FSHD 3D unique
MARVELD3	0.144463	0	1.142	4.05365	0.281806	0.7781	1	FSHD 3D unique
MASP2	0.692823	0	1.235	4.07309	0.303277	0.7617	1	FSHD 3D unique
MATK	0.144463	0	1.142	4.05365	0.281806	0.7781	1	FSHD 3D unique
MEI1	0.144463	0	1.142	4.05365	0.281806	0.7781	1	FSHD 3D unique
MEI4	0.692823	0	1.235	4.07309	0.303277	0.7617	1	FSHD 3D unique
MEIS1-AS2	0.144463	0	1.142	4.05365	0.281806	0.7781	1	FSHD 3D unique
MFSD4A	1.80592	0	2.975	3.61994	0.821931	0.4111	1	FSHD 3D unique
MGAM	0.837285	0	1.995	4.02898	0.495146	0.6205	1	FSHD 3D unique
MIOX	0.144463	0	1.142	4.05365	0.281806	0.7781	1	FSHD 3D unique
MIR1180	0.650128	0	2.039	4.03601	0.505099	0.6135	1	FSHD 3D unique
MIR1208	0.144463	0	1.142	4.05365	0.281806	0.7781	1	FSHD 3D unique
MIR125B1	0.144463	0	1.142	4.05365	0.281806	0.7781	1	FSHD 3D unique
MIR125B2	1.517	0	1.429	3.99927	0.357352	0.7208	1	FSHD 3D unique
MIR127	0.505665	0	1.266	4.07781	0.310439	0.7562	1	FSHD 3D unique
MIR1271	0.144463	0	1.142	4.05365	0.281806	0.7781	1	FSHD 3D unique
MIR128-2	0.794591	0	2.349	4.02332	0.583799	0.5594	1	FSHD 3D unique
MIR1289-1	0.144463	0	1.142	4.05365	0.281806	0.7781	1	FSHD 3D unique
MIR1302-10	0.144463	0	1.142	4.05365	0.281806	0.7781	1	FSHD 3D unique
MIR1302-3	0.692823	0	1.235	4.07309	0.303277	0.7617	1	FSHD 3D unique
MIR130A	0.144463	0	1.142	4.05365	0.281806	0.7781	1	FSHD 3D unique
MIR1539	0.144463	0	1.142	4.05365	0.281806	0.7781	1	FSHD 3D unique
MIR16-1	0.144463	0	1.142	4.05365	0.281806	0.7781	1	FSHD 3D unique
MIR181A2	0.144463	0	1.142	4.05365	0.281806	0.7781	1	FSHD 3D unique
MIR181B1	0.144463	0	1.142	4.05365	0.281806	0.7781	1	FSHD 3D unique
MIR181B2	0.288925	0	1.508	4.04057	0.373153	0.709	1	FSHD 3D unique
MIR193A	0.144463	0	1.142	4.05365	0.281806	0.7781	1	FSHD 3D unique
MIR26A1	0.144463	0	1.142	4.05365	0.281806	0.7781	1	FSHD 3D unique
MIR26A2	0.505665	0	1.266	4.07781	0.310439	0.7562	1	FSHD 3D unique
MIR27A	0.505665	0	1.266	4.07781	0.310439	0.7562	1	FSHD 3D unique
MIR301B	0.144463	0	1.142	4.05365	0.281806	0.7781	1	FSHD 3D unique
MIR30C1	1.01133	0	1.382	4.02076	0.343791	0.731	1	FSHD 3D unique
MIR3126	0.144463	0	1.142	4.05365	0.281806	0.7781	1	FSHD 3D unique
MIR3127	0.144463	0	1.142	4.05365	0.281806	0.7781	1	FSHD 3D unique
MIR3128	0.692823	0	1.235	4.07309	0.303277	0.7617	1	FSHD 3D unique
MIR3174	1.01133	0	1.382	4.02076	0.343791	0.731	1	FSHD 3D unique
MIR3180-4	0.144463	0	1.142	4.05365	0.281806	0.7781	1	FSHD 3D unique
MIR3183	0.144463	0	1.142	4.05365	0.281806	0.7781	1	FSHD 3D unique
MIR323B	2.52833	0	1.544	3.46035	0.446342	0.6554	1	FSHD 3D unique
MIR328	0.144463	0	1.142	4.05365	0.281806	0.7781	1	FSHD 3D unique
MIR335	0.650128	0	2.039	4.03601	0.505099	0.6135	1	FSHD 3D unique
MIR337	1.517	0	1.429	3.99927	0.357352	0.7208	1	FSHD 3D unique
MIR3613	0.144463	0	1.142	4.05365	0.281806	0.7781	1	FSHD 3D unique
MIR3657	0.144463	0	1.142	4.05365	0.281806	0.7781	1	FSHD 3D unique
MIR3671	0.288925	0	1.508	4.04057	0.373153	0.709	1	FSHD 3D unique
MIR3680-1	0.505665	0	1.266	4.07781	0.310439	0.7562	1	FSHD 3D unique
MIR378H	0.692823	0	1.235	4.07309	0.303277	0.7617	1	FSHD 3D unique
MIR382	0.505665	0	1.266	4.07781	0.310439	0.7562	1	FSHD 3D unique
MIR3908	0.144463	0	1.142	4.05365	0.281806	0.7781	1	FSHD 3D unique
MIR3934	0.692823	0	1.235	4.07309	0.303277	0.7617	1	FSHD 3D unique
MIR3942	0.144463	0	1.142	4.05365	0.281806	0.7781	1	FSHD 3D unique
MIR425	0.144463	0	1.142	4.05365	0.281806	0.7781	1	FSHD 3D unique
MIR4278	0.144463	0	1.142	4.05365	0.281806	0.7781	1	FSHD 3D unique
MIR4424	1.38565	0	1.606	4.04476	0.397133	0.6913	1	FSHD 3D unique
MIR4441	0.288925	0	1.508	4.04057	0.373153	0.709	1	FSHD 3D unique
MIR4451	0.144463	0	1.142	4.05365	0.281806	0.7781	1	FSHD 3D unique
MIR4461	0.144463	0	1.142	4.05365	0.281806	0.7781	1	FSHD 3D unique
MIR4477A	0.144463	0	1.142	4.05365	0.281806	0.7781	1	FSHD 3D unique
MIR4478	0.505665	0	1.266	4.07781	0.310439	0.7562	1	FSHD 3D unique
MIR4522	0.144463	0	1.142	4.05365	0.281806	0.7781	1	FSHD 3D unique
MIR4635	0.144463	0	1.142	4.05365	0.281806	0.7781	1	FSHD 3D unique
MIR4655	0.288925	0	1.508	4.04057	0.373153	0.709	1	FSHD 3D unique
MIR4689	0.144463	0	1.142	4.05365	0.281806	0.7781	1	FSHD 3D unique
MIR4782	0.144463	0	1.142	4.05365	0.281806	0.7781	1	FSHD 3D unique
MIR5006	0.144463	0	1.142	4.05365	0.281806	0.7781	1	FSHD 3D unique
MIR5008	0.692823	0	1.235	4.07309	0.303277	0.7617	1	FSHD 3D unique
MIR5188	1.01133	0	1.382	4.02076	0.343791	0.731	1	FSHD 3D unique
MIR5191	1.38565	0	1.606	4.04476	0.397133	0.6913	1	FSHD 3D unique
MIR544B	0.505665	0	1.266	4.07781	0.310439	0.7562	1	FSHD 3D unique
MIR548AY	0.144463	0	1.142	4.05365	0.281806	0.7781	1	FSHD 3D unique
MIR554	0.692823	0	1.235	4.07309	0.303277	0.7617	1	FSHD 3D unique
MIR569	0.144463	0	1.142	4.05365	0.281806	0.7781	1	FSHD 3D unique
MIR5697	0.433388	0	1.731	4.03518	0.429074	0.6679	1	FSHD 3D unique
MIR5708	0.144463	0	1.142	4.05365	0.281806	0.7781	1	FSHD 3D unique
MIR641	0.650128	0	2.039	4.03601	0.505099	0.6135	1	FSHD 3D unique
MIR6512	0.144463	0	1.142	4.05365	0.281806	0.7781	1	FSHD 3D unique
MIR6719	0.794591	0	2.349	4.02332	0.583799	0.5594	1	FSHD 3D unique
MIR6723	1.38565	0	1.606	4.04476	0.397133	0.6913	1	FSHD 3D unique
MIR6757	1.48741	0	3.114	3.59395	0.866417	0.3863	1	FSHD 3D unique
MIR6772	0.144463	0	1.142	4.05365	0.281806	0.7781	1	FSHD 3D unique
MIR6810	0.692823	0	1.235	4.07309	0.303277	0.7617	1	FSHD 3D unique
MIR6813	0.144463	0	1.142	4.05365	0.281806	0.7781	1	FSHD 3D unique
MIR6835	0.144463	0	1.142	4.05365	0.281806	0.7781	1	FSHD 3D unique
MIR6859-1	0.288925	0	1.508	4.04057	0.373153	0.709	1	FSHD 3D unique
MIR6895	0.692823	0	1.235	4.07309	0.303277	0.7617	1	FSHD 3D unique
MIR7160	1.01133	0	1.382	4.02076	0.343791	0.731	1	FSHD 3D unique
MIR7974	0.144463	0	1.142	4.05365	0.281806	0.7781	1	FSHD 3D unique
MIR8075	0.144463	0	1.142	4.05365	0.281806	0.7781	1	FSHD 3D unique
MIR98	0.144463	0	1.142	4.05365	0.281806	0.7781	1	FSHD 3D unique
MIRLET7DHG	0.692823	0	1.235	4.07309	0.303277	0.7617	1	FSHD 3D unique
MIRLET7G	0.144463	0	1.142	4.05365	0.281806	0.7781	1	FSHD 3D unique
MLNR	0.144463	0	1.142	4.05365	0.281806	0.7781	1	FSHD 3D unique
MMP10	0.288925	0	1.508	4.04057	0.373153	0.709	1	FSHD 3D unique
MNX1-AS1	0.144463	0	1.142	4.05365	0.281806	0.7781	1	FSHD 3D unique
MOV10L1	1.34295	0	2.834	3.76216	0.753307	0.4513	1	FSHD 3D unique
MPZL2	0.144463	0	1.142	4.05365	0.281806	0.7781	1	FSHD 3D unique
MRPL37P1	0.288925	0	1.508	4.04057	0.373153	0.709	1	FSHD 3D unique
MRPS36P4	0.144463	0	1.142	4.05365	0.281806	0.7781	1	FSHD 3D unique
MS4A14	1.01133	0	1.382	4.02076	0.343791	0.731	1	FSHD 3D unique
MT-TF	0.144463	0	1.142	4.05365	0.281806	0.7781	1	FSHD 3D unique
MTL1	0.288925	0	1.508	4.04057	0.373153	0.709	1	FSHD 3D unique
MTND5P26	0.144463	0	1.142	4.05365	0.281806	0.7781	1	FSHD 3D unique
MTNR1B	1.53011	0	2.399	3.88642	0.617173	0.5371	1	FSHD 3D unique
MUC2	1.38565	0	1.606	4.04476	0.397133	0.6913	1	FSHD 3D unique
MUC21	0.144463	0	1.142	4.05365	0.281806	0.7781	1	FSHD 3D unique
MYH16	2.39698	0	3.068	3.22368	0.951717	0.3412	1	FSHD 3D unique
MYO3B	2.36739	0	2.933	3.23484	0.906643	0.3646	1	FSHD 3D unique
MYZAP	0.288925	0	1.508	4.04057	0.373153	0.709	1	FSHD 3D unique
NANOG	0.144463	0	1.142	4.05365	0.281806	0.7781	1	FSHD 3D unique
NANOGP4	0.144463	0	1.142	4.05365	0.281806	0.7781	1	FSHD 3D unique
NANOGP5	0.981748	0	2.313	4.01635	0.575837	0.5647	1	FSHD 3D unique
NAPSA	0.692823	0	1.235	4.07309	0.303277	0.7617	1	FSHD 3D unique
NAT2	0.433388	0	1.731	4.03518	0.429074	0.6679	1	FSHD 3D unique
NCRNA00154	0.144463	0	1.142	4.05365	0.281806	0.7781	1	FSHD 3D unique
NCRNA00184	1.15579	0	2.461	4.01138	0.613575	0.5395	1	FSHD 3D unique
NCRNA00211	0.144463	0	1.142	4.05365	0.281806	0.7781	1	FSHD 3D unique
NCRNA00277	0.144463	0	1.142	4.05365	0.281806	0.7781	1	FSHD 3D unique
NDNF	1.01124	0	2.215	4.02783	0.549983	0.5823	1	FSHD 3D unique
NECTIN4	0.144463	0	1.142	4.05365	0.281806	0.7781	1	FSHD 3D unique
NELL1	0.144463	0	1.142	4.05365	0.281806	0.7781	1	FSHD 3D unique
NFE2L3P1	0.722313	0	2.021	4.03022	0.501413	0.6161	1	FSHD 3D unique
NFE4	0.144463	0	1.142	4.05365	0.281806	0.7781	1	FSHD 3D unique
NHEJ1	0.144463	0	1.142	4.05365	0.281806	0.7781	1	FSHD 3D unique
NINJ2	0.577851	0	1.893	4.03216	0.469586	0.6387	1	FSHD 3D unique
NKAPL	1.15579	0	2.461	4.01138	0.613575	0.5395	1	FSHD 3D unique
NKAPP1	3.29334	0	4.191	2.61709	1.60137	0.1093	1	FSHD 3D unique
NLRP11	0.144463	0	1.142	4.05365	0.281806	0.7781	1	FSHD 3D unique
NMBR	0.144463	0	1.142	4.05365	0.281806	0.7781	1	FSHD 3D unique
NME8	0.144463	0	1.142	4.05365	0.281806	0.7781	1	FSHD 3D unique
NOS2P3	0.144463	0	1.142	4.05365	0.281806	0.7781	1	FSHD 3D unique
NOSTRIN	0.288925	0	1.508	4.04057	0.373153	0.709	1	FSHD 3D unique
NOX1	0.577851	0	1.893	4.03216	0.469586	0.6387	1	FSHD 3D unique
NPAP1	0.692823	0	1.235	4.07309	0.303277	0.7617	1	FSHD 3D unique
NPBWR1	1.41514	0	2.779	4.00374	0.694057	0.4876	1	FSHD 3D unique
NPC1L1	0.144463	0	1.142	4.05365	0.281806	0.7781	1	FSHD 3D unique
NPHP3-ACAD11	0.837285	0	1.995	4.02898	0.495146	0.6205	1	FSHD 3D unique
NPIPA3	1.19849	0	2.142	4.04173	0.530012	0.5961	1	FSHD 3D unique
NPIPA8	0.505665	0	1.266	4.07781	0.310439	0.7562	1	FSHD 3D unique
NPPB	0.288925	0	1.508	4.04057	0.373153	0.709	1	FSHD 3D unique
NPY5R	0.144463	0	1.142	4.05365	0.281806	0.7781	1	FSHD 3D unique
NUP210L	0.288925	0	1.508	4.04057	0.373153	0.709	1	FSHD 3D unique
NWD1	3.33603	0	4.205	2.59377	1.62119	0.105	1	FSHD 3D unique
NXF4	1.38565	0	1.606	4.04476	0.397133	0.6913	1	FSHD 3D unique
NXPE1	0.144463	0	1.142	4.05365	0.281806	0.7781	1	FSHD 3D unique
NXPH1	2.07847	0	1.689	3.75674	0.449517	0.6531	1	FSHD 3D unique
OAS2	0.505665	0	1.266	4.07781	0.310439	0.7562	1	FSHD 3D unique
OCM	0.144463	0	1.142	4.05365	0.281806	0.7781	1	FSHD 3D unique
ODAM	0.144463	0	1.142	4.05365	0.281806	0.7781	1	FSHD 3D unique
ODF3L2	0.288925	0	1.508	4.04057	0.373153	0.709	1	FSHD 3D unique
OLAH	0.650128	0	2.039	4.03601	0.505099	0.6135	1	FSHD 3D unique
OLFM3	0.577851	0	1.893	4.03216	0.469586	0.6387	1	FSHD 3D unique
OMD	5.93328	0	4.443	2.14615	2.07042	0.03841	1	FSHD 3D unique
OPALIN	0.144463	0	1.142	4.05365	0.281806	0.7781	1	FSHD 3D unique
OR10AB1P	3.76942	0	4.506	2.47464	1.82099	0.06861	1	FSHD 3D unique
OR10AC1P	1.84862	0	3.235	3.29769	0.980973	0.3266	1	FSHD 3D unique
OR10D1P	0.144463	0	1.142	4.05365	0.281806	0.7781	1	FSHD 3D unique
OR10G4	0.692823	0	1.235	4.07309	0.303277	0.7617	1	FSHD 3D unique
OR1D3P	0.144463	0	1.142	4.05365	0.281806	0.7781	1	FSHD 3D unique
OR2A20P	0.505665	0	1.266	4.07781	0.310439	0.7562	1	FSHD 3D unique
OR2S1P	0.144463	0	1.142	4.05365	0.281806	0.7781	1	FSHD 3D unique
OR2W3	0.288925	0	1.508	4.04057	0.373153	0.709	1	FSHD 3D unique
OR4D1	0.505665	0	1.266	4.07781	0.310439	0.7562	1	FSHD 3D unique
OR51A7	0.692823	0	1.235	4.07309	0.303277	0.7617	1	FSHD 3D unique
OR51B4	0.144463	0	1.142	4.05365	0.281806	0.7781	1	FSHD 3D unique
OR51H2P	0.505665	0	1.266	4.07781	0.310439	0.7562	1	FSHD 3D unique
OR51M1	0.144463	0	1.142	4.05365	0.281806	0.7781	1	FSHD 3D unique
OR5BA1P	0.692823	0	1.235	4.07309	0.303277	0.7617	1	FSHD 3D unique
OR6A2	0.144463	0	1.142	4.05365	0.281806	0.7781	1	FSHD 3D unique
OR6W1P	0.692823	0	1.235	4.07309	0.303277	0.7617	1	FSHD 3D unique
OR7D2	1.12621	0	2.513	4.01024	0.626749	0.5308	1	FSHD 3D unique
OR7E13P	0.288925	0	1.508	4.04057	0.373153	0.709	1	FSHD 3D unique
OR8Q1P	0.144463	0	1.142	4.05365	0.281806	0.7781	1	FSHD 3D unique
OSCAR	0.981748	0	2.313	4.01635	0.575837	0.5647	1	FSHD 3D unique
OSM	0.144463	0	1.142	4.05365	0.281806	0.7781	1	FSHD 3D unique
OVOL1	0.144463	0	1.142	4.05365	0.281806	0.7781	1	FSHD 3D unique
OVOL3	0.144463	0	1.142	4.05365	0.281806	0.7781	1	FSHD 3D unique
OXGR1	0.144463	0	1.142	4.05365	0.281806	0.7781	1	FSHD 3D unique
P2RX2	0.288925	0	1.508	4.04057	0.373153	0.709	1	FSHD 3D unique
P2RY10	0.939054	0	2.545	4.01713	0.63348	0.5264	1	FSHD 3D unique
P2RY4	0.144463	0	1.142	4.05365	0.281806	0.7781	1	FSHD 3D unique
PABPN1L	0.288925	0	1.508	4.04057	0.373153	0.709	1	FSHD 3D unique
PANDAR	0.288925	0	1.508	4.04057	0.373153	0.709	1	FSHD 3D unique
PAPOLB	0.692823	0	1.235	4.07309	0.303277	0.7617	1	FSHD 3D unique
PARP4P2	0.650128	0	2.039	4.03601	0.505099	0.6135	1	FSHD 3D unique
PASD1	0.433388	0	1.731	4.03518	0.429074	0.6679	1	FSHD 3D unique
PCDH24	0.505665	0	1.266	4.07781	0.310439	0.7562	1	FSHD 3D unique
PCED1B	0.981748	0	2.313	4.01635	0.575837	0.5647	1	FSHD 3D unique
PCK1	1.517	0	1.429	3.99927	0.357352	0.7208	1	FSHD 3D unique
PCSK1	0.433388	0	1.731	4.03518	0.429074	0.6679	1	FSHD 3D unique
PDE4C	0.433388	0	1.731	4.03518	0.429074	0.6679	1	FSHD 3D unique
PDHA2	0.433388	0	1.731	4.03518	0.429074	0.6679	1	FSHD 3D unique
PDXDC2P	0.144463	0	1.142	4.05365	0.281806	0.7781	1	FSHD 3D unique
PDZD9	0.144463	0	1.142	4.05365	0.281806	0.7781	1	FSHD 3D unique
PDZK1P1	0.144463	0	1.142	4.05365	0.281806	0.7781	1	FSHD 3D unique
PDZRN4	6.36666	0	4.701	2.09185	2.24732	0.02462	1	FSHD 3D unique
PFN1P6	0.144463	0	1.142	4.05365	0.281806	0.7781	1	FSHD 3D unique
PGR	0.144463	0	1.142	4.05365	0.281806	0.7781	1	FSHD 3D unique
PHF24	0.866776	0	2.126	4.02885	0.52765	0.5977	1	FSHD 3D unique
PHYHIP	1.87801	0	2.499	3.90462	0.640116	0.5221	1	FSHD 3D unique
PIK3C2G	0.692823	0	1.235	4.07309	0.303277	0.7617	1	FSHD 3D unique
PIK3R5	0.722313	0	2.021	4.03022	0.501413	0.6161	1	FSHD 3D unique
PIP5K1B	3.55277	0	3.982	2.56359	1.55338	0.1203	1	FSHD 3D unique
PIRT	1.53011	0	2.399	3.88642	0.617173	0.5371	1	FSHD 3D unique
PKD1P1	0.505665	0	1.266	4.07781	0.310439	0.7562	1	FSHD 3D unique
PKLR	0.650128	0	2.039	4.03601	0.505099	0.6135	1	FSHD 3D unique
PKP1	0.144463	0	1.142	4.05365	0.281806	0.7781	1	FSHD 3D unique
PLA2G1B	0.144463	0	1.142	4.05365	0.281806	0.7781	1	FSHD 3D unique
PLCXD3	0.144463	0	1.142	4.05365	0.281806	0.7781	1	FSHD 3D unique
PLD4	0.144463	0	1.142	4.05365	0.281806	0.7781	1	FSHD 3D unique
PLGLA	2.02266	0	1.476	3.79514	0.388971	0.6973	1	FSHD 3D unique
PLSCR3	0.144463	0	1.142	4.05365	0.281806	0.7781	1	FSHD 3D unique
PLVAP	0.144463	0	1.142	4.05365	0.281806	0.7781	1	FSHD 3D unique
PMS2P10	1.66146	0	2.569	3.75508	0.68416	0.4939	1	FSHD 3D unique
POTEI	0.505665	0	1.266	4.07781	0.310439	0.7562	1	FSHD 3D unique
POTEJ	0.144463	0	1.142	4.05365	0.281806	0.7781	1	FSHD 3D unique
POU4F3	1.01133	0	1.382	4.02076	0.343791	0.731	1	FSHD 3D unique
POU5F1	0.505665	0	1.266	4.07781	0.310439	0.7562	1	FSHD 3D unique
POU5F1P4	0.505665	0	1.266	4.07781	0.310439	0.7562	1	FSHD 3D unique
POU5F1P5	0.144463	0	1.142	4.05365	0.281806	0.7781	1	FSHD 3D unique
PPIAL4G	0.505665	0	1.266	4.07781	0.310439	0.7562	1	FSHD 3D unique
PPIAP16	0.692823	0	1.235	4.07309	0.303277	0.7617	1	FSHD 3D unique
PPIAP2	0.144463	0	1.142	4.05365	0.281806	0.7781	1	FSHD 3D unique
PPIAP3	0.288925	0	1.508	4.04057	0.373153	0.709	1	FSHD 3D unique
PPP1R1C	2.42647	0	3.906	2.94105	1.32811	0.1841	1	FSHD 3D unique
PPP2R2C	0.722313	0	2.021	4.03022	0.501413	0.6161	1	FSHD 3D unique
PPP2R3B	0.692823	0	1.235	4.07309	0.303277	0.7617	1	FSHD 3D unique
PRAMEF7	3.69723	0	4.209	2.5027	1.6817	0.09263	1	FSHD 3D unique
PRKG2	0.144463	0	1.142	4.05365	0.281806	0.7781	1	FSHD 3D unique
PRL	0.288925	0	1.508	4.04057	0.373153	0.709	1	FSHD 3D unique
PROKR1	1.99308	0	3.496	3.18465	1.09762	0.2724	1	FSHD 3D unique
PRR15	0.144463	0	1.142	4.05365	0.281806	0.7781	1	FSHD 3D unique
PRR35	0.433388	0	1.731	4.03518	0.429074	0.6679	1	FSHD 3D unique
PRRG4	1.01133	0	1.382	4.02076	0.343791	0.731	1	FSHD 3D unique
PRSS16	2.07847	0	1.689	3.75674	0.449517	0.6531	1	FSHD 3D unique
PRSS42	0.144463	0	1.142	4.05365	0.281806	0.7781	1	FSHD 3D unique
PRTN3	0.144463	0	1.142	4.05365	0.281806	0.7781	1	FSHD 3D unique
PSG9	0.144463	0	1.142	4.05365	0.281806	0.7781	1	FSHD 3D unique
PSORS1C1	2.96162	0	3.815	2.9471	1.29442	0.1955	1	FSHD 3D unique
PSORS1C3	0.144463	0	1.142	4.05365	0.281806	0.7781	1	FSHD 3D unique
PTAFR	0.144463	0	1.142	4.05365	0.281806	0.7781	1	FSHD 3D unique
PTCRA	0.288925	0	1.508	4.04057	0.373153	0.709	1	FSHD 3D unique
PTGDR	0.144463	0	1.142	4.05365	0.281806	0.7781	1	FSHD 3D unique
PTGER3	3.78253	0	3.71	2.68233	1.38308	0.1666	1	FSHD 3D unique
PTPRVP	0.692823	0	1.235	4.07309	0.303277	0.7617	1	FSHD 3D unique
PTTG2	0.144463	0	1.142	4.05365	0.281806	0.7781	1	FSHD 3D unique
PTX4	0.650128	0	2.039	4.03601	0.505099	0.6135	1	FSHD 3D unique
PXT1	0.288925	0	1.508	4.04057	0.373153	0.709	1	FSHD 3D unique
PYY	0.577851	0	1.893	4.03216	0.469586	0.6387	1	FSHD 3D unique
PYY2	0.433388	0	1.731	4.03518	0.429074	0.6679	1	FSHD 3D unique
RAB3C	0.144463	0	1.142	4.05365	0.281806	0.7781	1	FSHD 3D unique
RAD21L1	0.144463	0	1.142	4.05365	0.281806	0.7781	1	FSHD 3D unique
RAMP3	6.32733	0	4.654	2.08794	2.22897	0.02582	1	FSHD 3D unique
RASAL3	0.144463	0	1.142	4.05365	0.281806	0.7781	1	FSHD 3D unique
RASGEF1B	0.692823	0	1.235	4.07309	0.303277	0.7617	1	FSHD 3D unique
RCC2P7	0.288925	0	1.508	4.04057	0.373153	0.709	1	FSHD 3D unique
RCVRN	0.288925	0	1.508	4.04057	0.373153	0.709	1	FSHD 3D unique
REM1	1.1557	0	2.293	4.02703	0.569434	0.5691	1	FSHD 3D unique
RETNLB	0.144463	0	1.142	4.05365	0.281806	0.7781	1	FSHD 3D unique
RF00026	0.288925	0	1.508	4.04057	0.373153	0.709	1	FSHD 3D unique
RF00108	0.144463	0	1.142	4.05365	0.281806	0.7781	1	FSHD 3D unique
RF00151	0.144463	0	1.142	4.05365	0.281806	0.7781	1	FSHD 3D unique
RF00264	0.505665	0	1.266	4.07781	0.310439	0.7562	1	FSHD 3D unique
RF00275	0.144463	0	1.142	4.05365	0.281806	0.7781	1	FSHD 3D unique
RF00340	0.505665	0	1.266	4.07781	0.310439	0.7562	1	FSHD 3D unique
RF00402	0.144463	0	1.142	4.05365	0.281806	0.7781	1	FSHD 3D unique
RF00432	0.288925	0	1.508	4.04057	0.373153	0.709	1	FSHD 3D unique
RF00568	0.144463	0	1.142	4.05365	0.281806	0.7781	1	FSHD 3D unique
RF00588	0.794591	0	2.349	4.02332	0.583799	0.5594	1	FSHD 3D unique
RF00592	1.517	0	1.429	3.99927	0.357352	0.7208	1	FSHD 3D unique
RF00599	0.144463	0	1.142	4.05365	0.281806	0.7781	1	FSHD 3D unique
RF00618	0.144463	0	1.142	4.05365	0.281806	0.7781	1	FSHD 3D unique
RF00622	0.650128	0	2.039	4.03601	0.505099	0.6135	1	FSHD 3D unique
RF01684	0.144463	0	1.142	4.05365	0.281806	0.7781	1	FSHD 3D unique
RF02277	0.144463	0	1.142	4.05365	0.281806	0.7781	1	FSHD 3D unique
RHBDL2	0.144463	0	1.142	4.05365	0.281806	0.7781	1	FSHD 3D unique
RHO	0.144463	0	1.142	4.05365	0.281806	0.7781	1	FSHD 3D unique
RIIAD1	0.144463	0	1.142	4.05365	0.281806	0.7781	1	FSHD 3D unique
RLN2	0.144463	0	1.142	4.05365	0.281806	0.7781	1	FSHD 3D unique
RN7SKP106	0.981748	0	2.313	4.01635	0.575837	0.5647	1	FSHD 3D unique
RN7SKP116	0.144463	0	1.142	4.05365	0.281806	0.7781	1	FSHD 3D unique
RN7SKP117	1.01133	0	1.382	4.02076	0.343791	0.731	1	FSHD 3D unique
RN7SKP170	0.144463	0	1.142	4.05365	0.281806	0.7781	1	FSHD 3D unique
RN7SKP173	0.144463	0	1.142	4.05365	0.281806	0.7781	1	FSHD 3D unique
RN7SKP188	0.144463	0	1.142	4.05365	0.281806	0.7781	1	FSHD 3D unique
RN7SKP196	0.144463	0	1.142	4.05365	0.281806	0.7781	1	FSHD 3D unique
RN7SKP225	0.144463	0	1.142	4.05365	0.281806	0.7781	1	FSHD 3D unique
RN7SKP261	0.505665	0	1.266	4.07781	0.310439	0.7562	1	FSHD 3D unique
RN7SKP97	0.144463	0	1.142	4.05365	0.281806	0.7781	1	FSHD 3D unique
RN7SL111P	0.144463	0	1.142	4.05365	0.281806	0.7781	1	FSHD 3D unique
RN7SL118P	1.38565	0	1.606	4.04476	0.397133	0.6913	1	FSHD 3D unique
RN7SL12P	0.144463	0	1.142	4.05365	0.281806	0.7781	1	FSHD 3D unique
RN7SL152P	0.144463	0	1.142	4.05365	0.281806	0.7781	1	FSHD 3D unique
RN7SL199P	0.144463	0	1.142	4.05365	0.281806	0.7781	1	FSHD 3D unique
RN7SL202P	0.144463	0	1.142	4.05365	0.281806	0.7781	1	FSHD 3D unique
RN7SL220P	1.99308	0	3.496	3.18465	1.09762	0.2724	1	FSHD 3D unique
RN7SL233P	2.6859	0	3.823	2.82533	1.35328	0.176	1	FSHD 3D unique
RN7SL246P	0.144463	0	1.142	4.05365	0.281806	0.7781	1	FSHD 3D unique
RN7SL258P	0.144463	0	1.142	4.05365	0.281806	0.7781	1	FSHD 3D unique
RN7SL269P	0.288925	0	1.508	4.04057	0.373153	0.709	1	FSHD 3D unique
RN7SL280P	0.837285	0	1.995	4.02898	0.495146	0.6205	1	FSHD 3D unique
RN7SL307P	0.144463	0	1.142	4.05365	0.281806	0.7781	1	FSHD 3D unique
RN7SL336P	1.38565	0	1.606	4.04476	0.397133	0.6913	1	FSHD 3D unique
RN7SL40P	0.144463	0	1.142	4.05365	0.281806	0.7781	1	FSHD 3D unique
RN7SL443P	0.144463	0	1.142	4.05365	0.281806	0.7781	1	FSHD 3D unique
RN7SL452P	0.650128	0	2.039	4.03601	0.505099	0.6135	1	FSHD 3D unique
RN7SL481P	1.01133	0	1.382	4.02076	0.343791	0.731	1	FSHD 3D unique
RN7SL49P	0.288925	0	1.508	4.04057	0.373153	0.709	1	FSHD 3D unique
RN7SL505P	2.07847	0	1.689	3.75674	0.449517	0.6531	1	FSHD 3D unique
RN7SL513P	0.288925	0	1.508	4.04057	0.373153	0.709	1	FSHD 3D unique
RN7SL526P	0.144463	0	1.142	4.05365	0.281806	0.7781	1	FSHD 3D unique
RN7SL594P	0.144463	0	1.142	4.05365	0.281806	0.7781	1	FSHD 3D unique
RN7SL606P	0.505665	0	1.266	4.07781	0.310439	0.7562	1	FSHD 3D unique
RN7SL629P	0.144463	0	1.142	4.05365	0.281806	0.7781	1	FSHD 3D unique
RN7SL656P	0.144463	0	1.142	4.05365	0.281806	0.7781	1	FSHD 3D unique
RN7SL672P	0.144463	0	1.142	4.05365	0.281806	0.7781	1	FSHD 3D unique
RN7SL692P	0.144463	0	1.142	4.05365	0.281806	0.7781	1	FSHD 3D unique
RN7SL745P	0.144463	0	1.142	4.05365	0.281806	0.7781	1	FSHD 3D unique
RN7SL757P	0.692823	0	1.235	4.07309	0.303277	0.7617	1	FSHD 3D unique
RN7SL804P	1.38565	0	1.606	4.04476	0.397133	0.6913	1	FSHD 3D unique
RN7SL809P	0.144463	0	1.142	4.05365	0.281806	0.7781	1	FSHD 3D unique
RN7SL834P	0.144463	0	1.142	4.05365	0.281806	0.7781	1	FSHD 3D unique
RN7SL851P	0.144463	0	1.142	4.05365	0.281806	0.7781	1	FSHD 3D unique
RNA5SP113	0.144463	0	1.142	4.05365	0.281806	0.7781	1	FSHD 3D unique
RNA5SP128	0.144463	0	1.142	4.05365	0.281806	0.7781	1	FSHD 3D unique
RNA5SP193	0.144463	0	1.142	4.05365	0.281806	0.7781	1	FSHD 3D unique
RNA5SP243	0.288925	0	1.508	4.04057	0.373153	0.709	1	FSHD 3D unique
RNA5SP248	0.692823	0	1.235	4.07309	0.303277	0.7617	1	FSHD 3D unique
RNA5SP284	0.144463	0	1.142	4.05365	0.281806	0.7781	1	FSHD 3D unique
RNA5SP298	0.505665	0	1.266	4.07781	0.310439	0.7562	1	FSHD 3D unique
RNA5SP309	0.288925	0	1.508	4.04057	0.373153	0.709	1	FSHD 3D unique
RNA5SP343	0.144463	0	1.142	4.05365	0.281806	0.7781	1	FSHD 3D unique
RNA5SP349	0.144463	0	1.142	4.05365	0.281806	0.7781	1	FSHD 3D unique
RNA5SP351	0.144463	0	1.142	4.05365	0.281806	0.7781	1	FSHD 3D unique
RNA5SP365	0.794591	0	2.349	4.02332	0.583799	0.5594	1	FSHD 3D unique
RNA5SP40	0.144463	0	1.142	4.05365	0.281806	0.7781	1	FSHD 3D unique
RNA5SP425	0.144463	0	1.142	4.05365	0.281806	0.7781	1	FSHD 3D unique
RNA5SP437	0.144463	0	1.142	4.05365	0.281806	0.7781	1	FSHD 3D unique
RNA5SP474	0.144463	0	1.142	4.05365	0.281806	0.7781	1	FSHD 3D unique
RNA5SP51	0.288925	0	1.508	4.04057	0.373153	0.709	1	FSHD 3D unique
RNA5SP516	0.144463	0	1.142	4.05365	0.281806	0.7781	1	FSHD 3D unique
RNA5SP530	0.144463	0	1.142	4.05365	0.281806	0.7781	1	FSHD 3D unique
RNA5SP82	2.85995	0	3.657	2.80031	1.30608	0.1915	1	FSHD 3D unique
RNASE10	0.505665	0	1.266	4.07781	0.310439	0.7562	1	FSHD 3D unique
RNF103-CHMP3	3.4936	0	3.538	2.76654	1.27874	0.201	1	FSHD 3D unique
RNF126P1	1.67457	0	2.693	3.72829	0.72243	0.47	1	FSHD 3D unique
RNF17	0.144463	0	1.142	4.05365	0.281806	0.7781	1	FSHD 3D unique
RNF186	0.144463	0	1.142	4.05365	0.281806	0.7781	1	FSHD 3D unique
RNF39	0.505665	0	1.266	4.07781	0.310439	0.7562	1	FSHD 3D unique
RNU1-146P	0.144463	0	1.142	4.05365	0.281806	0.7781	1	FSHD 3D unique
RNU1-35P	0.144463	0	1.142	4.05365	0.281806	0.7781	1	FSHD 3D unique
RNU1-4	0.144463	0	1.142	4.05365	0.281806	0.7781	1	FSHD 3D unique
RNU12	0.144463	0	1.142	4.05365	0.281806	0.7781	1	FSHD 3D unique
RNU12-2P	0.288925	0	1.508	4.04057	0.373153	0.709	1	FSHD 3D unique
RNU2-5P	0.144463	0	1.142	4.05365	0.281806	0.7781	1	FSHD 3D unique
RNU2-68P	0.288925	0	1.508	4.04057	0.373153	0.709	1	FSHD 3D unique
RNU2-6P	0.144463	0	1.142	4.05365	0.281806	0.7781	1	FSHD 3D unique
RNU2-7P	1.95038	0	3.172	3.49953	0.906451	0.3647	1	FSHD 3D unique
RNU4-14P	0.577851	0	1.893	4.03216	0.469586	0.6387	1	FSHD 3D unique
RNU4-22P	0.144463	0	1.142	4.05365	0.281806	0.7781	1	FSHD 3D unique
RNU4-70P	2.07847	0	1.689	3.75674	0.449517	0.6531	1	FSHD 3D unique
RNU6-100P	0.505665	0	1.266	4.07781	0.310439	0.7562	1	FSHD 3D unique
RNU6-1046P	1.38565	0	1.606	4.04476	0.397133	0.6913	1	FSHD 3D unique
RNU6-1051P	0.144463	0	1.142	4.05365	0.281806	0.7781	1	FSHD 3D unique
RNU6-1068P	0.692823	0	1.235	4.07309	0.303277	0.7617	1	FSHD 3D unique
RNU6-108P	0.144463	0	1.142	4.05365	0.281806	0.7781	1	FSHD 3D unique
RNU6-10P	0.144463	0	1.142	4.05365	0.281806	0.7781	1	FSHD 3D unique
RNU6-1136P	0.144463	0	1.142	4.05365	0.281806	0.7781	1	FSHD 3D unique
RNU6-1165P	1.38565	0	1.606	4.04476	0.397133	0.6913	1	FSHD 3D unique
RNU6-1176P	0.144463	0	1.142	4.05365	0.281806	0.7781	1	FSHD 3D unique
RNU6-118P	1.9635	0	3.025	3.48385	0.868326	0.3852	1	FSHD 3D unique
RNU6-1231P	2.07847	0	1.689	3.75674	0.449517	0.6531	1	FSHD 3D unique
RNU6-123P	0.144463	0	1.142	4.05365	0.281806	0.7781	1	FSHD 3D unique
RNU6-1251P	0.288925	0	1.508	4.04057	0.373153	0.709	1	FSHD 3D unique
RNU6-1256P	1.15579	0	2.461	4.01138	0.613575	0.5395	1	FSHD 3D unique
RNU6-1266P	0.144463	0	1.142	4.05365	0.281806	0.7781	1	FSHD 3D unique
RNU6-1294P	1.66146	0	2.569	3.75508	0.68416	0.4939	1	FSHD 3D unique
RNU6-12P	0.692823	0	1.235	4.07309	0.303277	0.7617	1	FSHD 3D unique
RNU6-137P	0.144463	0	1.142	4.05365	0.281806	0.7781	1	FSHD 3D unique
RNU6-20P	0.144463	0	1.142	4.05365	0.281806	0.7781	1	FSHD 3D unique
RNU6-242P	0.144463	0	1.142	4.05365	0.281806	0.7781	1	FSHD 3D unique
RNU6-289P	0.144463	0	1.142	4.05365	0.281806	0.7781	1	FSHD 3D unique
RNU6-293P	0.505665	0	1.266	4.07781	0.310439	0.7562	1	FSHD 3D unique
RNU6-301P	0.577851	0	1.893	4.03216	0.469586	0.6387	1	FSHD 3D unique
RNU6-312P	2.36739	0	2.933	3.23484	0.906643	0.3646	1	FSHD 3D unique
RNU6-342P	0.981748	0	2.313	4.01635	0.575837	0.5647	1	FSHD 3D unique
RNU6-35P	0.288925	0	1.508	4.04057	0.373153	0.709	1	FSHD 3D unique
RNU6-36P	0.692823	0	1.235	4.07309	0.303277	0.7617	1	FSHD 3D unique
RNU6-495P	0.144463	0	1.142	4.05365	0.281806	0.7781	1	FSHD 3D unique
RNU6-49P	0.692823	0	1.235	4.07309	0.303277	0.7617	1	FSHD 3D unique
RNU6-501P	0.288925	0	1.508	4.04057	0.373153	0.709	1	FSHD 3D unique
RNU6-519P	0.505665	0	1.266	4.07781	0.310439	0.7562	1	FSHD 3D unique
RNU6-529P	0.288925	0	1.508	4.04057	0.373153	0.709	1	FSHD 3D unique
RNU6-574P	1.38565	0	1.606	4.04476	0.397133	0.6913	1	FSHD 3D unique
RNU6-610P	0.288925	0	1.508	4.04057	0.373153	0.709	1	FSHD 3D unique
RNU6-665P	0.794591	0	2.349	4.02332	0.583799	0.5594	1	FSHD 3D unique
RNU6-703P	0.144463	0	1.142	4.05365	0.281806	0.7781	1	FSHD 3D unique
RNU6-705P	1.12621	0	2.513	4.01024	0.626749	0.5308	1	FSHD 3D unique
RNU6-729P	0.692823	0	1.235	4.07309	0.303277	0.7617	1	FSHD 3D unique
RNU6-757P	0.288925	0	1.508	4.04057	0.373153	0.709	1	FSHD 3D unique
RNU6-781P	0.144463	0	1.142	4.05365	0.281806	0.7781	1	FSHD 3D unique
RNU6-82P	0.144463	0	1.142	4.05365	0.281806	0.7781	1	FSHD 3D unique
RNU6-880P	0.144463	0	1.142	4.05365	0.281806	0.7781	1	FSHD 3D unique
RNU6-881P	0.144463	0	1.142	4.05365	0.281806	0.7781	1	FSHD 3D unique
RNU6-892P	0.144463	0	1.142	4.05365	0.281806	0.7781	1	FSHD 3D unique
RNU6-910P	2.07847	0	1.689	3.75674	0.449517	0.6531	1	FSHD 3D unique
RNU6-942P	0.144463	0	1.142	4.05365	0.281806	0.7781	1	FSHD 3D unique
RNU6-999P	0.144463	0	1.142	4.05365	0.281806	0.7781	1	FSHD 3D unique
RNU6ATAC10P	0.144463	0	1.142	4.05365	0.281806	0.7781	1	FSHD 3D unique
RNU7-123P	0.288925	0	1.508	4.04057	0.373153	0.709	1	FSHD 3D unique
RNU7-12P	0.505665	0	1.266	4.07781	0.310439	0.7562	1	FSHD 3D unique
RNU7-59P	0.837285	0	1.995	4.02898	0.495146	0.6205	1	FSHD 3D unique
RNU7-77P	1.517	0	1.429	3.99927	0.357352	0.7208	1	FSHD 3D unique
RNVU1-6	0.144463	0	1.142	4.05365	0.281806	0.7781	1	FSHD 3D unique
RNY1P16	0.433388	0	1.731	4.03518	0.429074	0.6679	1	FSHD 3D unique
RNY3	0.692823	0	1.235	4.07309	0.303277	0.7617	1	FSHD 3D unique
RNY3P16	0.505665	0	1.266	4.07781	0.310439	0.7562	1	FSHD 3D unique
RNY4P36	0.144463	0	1.142	4.05365	0.281806	0.7781	1	FSHD 3D unique
RNY4P37	0.144463	0	1.142	4.05365	0.281806	0.7781	1	FSHD 3D unique
RORB	0.722313	0	2.021	4.03022	0.501413	0.6161	1	FSHD 3D unique
ROS1	5.14168	0	4.091	2.41168	1.69643	0.08981	1	FSHD 3D unique
RP1-102E24.6	0.692823	0	1.235	4.07309	0.303277	0.7617	1	FSHD 3D unique
RP1-117P20.3	0.144463	0	1.142	4.05365	0.281806	0.7781	1	FSHD 3D unique
RP1-118J21.28	0.692823	0	1.235	4.07309	0.303277	0.7617	1	FSHD 3D unique
RP1-138A5.3	1.99308	0	3.496	3.18465	1.09762	0.2724	1	FSHD 3D unique
RP1-13D10.5	0.144463	0	1.142	4.05365	0.281806	0.7781	1	FSHD 3D unique
RP1-140C12.2	0.505665	0	1.266	4.07781	0.310439	0.7562	1	FSHD 3D unique
RP1-142F18.2	0.692823	0	1.235	4.07309	0.303277	0.7617	1	FSHD 3D unique
RP1-146A15.1	1.99308	0	3.496	3.18465	1.09762	0.2724	1	FSHD 3D unique
RP1-146H21.4	1.01124	0	2.215	4.02783	0.549983	0.5823	1	FSHD 3D unique
RP1-150O5.3	0.288925	0	1.508	4.04057	0.373153	0.709	1	FSHD 3D unique
RP1-159G19.1	0.837285	0	1.995	4.02898	0.495146	0.6205	1	FSHD 3D unique
RP1-170D19.3	0.144463	0	1.142	4.05365	0.281806	0.7781	1	FSHD 3D unique
RP1-170O19.24	0.505665	0	1.266	4.07781	0.310439	0.7562	1	FSHD 3D unique
RP1-177P22.1	0.144463	0	1.142	4.05365	0.281806	0.7781	1	FSHD 3D unique
RP1-197B17.7	0.144463	0	1.142	4.05365	0.281806	0.7781	1	FSHD 3D unique
RP1-197O17.2	0.144463	0	1.142	4.05365	0.281806	0.7781	1	FSHD 3D unique
RP1-199H16.6	0.692823	0	1.235	4.07309	0.303277	0.7617	1	FSHD 3D unique
RP1-19N1.1	0.650128	0	2.039	4.03601	0.505099	0.6135	1	FSHD 3D unique
RP1-20B21.4	0.505665	0	1.266	4.07781	0.310439	0.7562	1	FSHD 3D unique
RP1-214M20.2	0.288925	0	1.508	4.04057	0.373153	0.709	1	FSHD 3D unique
RP1-224A6.3	0.144463	0	1.142	4.05365	0.281806	0.7781	1	FSHD 3D unique
RP1-224A6.6	0.288925	0	1.508	4.04057	0.373153	0.709	1	FSHD 3D unique
RP1-224A6.9	0.433388	0	1.731	4.03518	0.429074	0.6679	1	FSHD 3D unique
RP1-225E12.2	0.794591	0	2.349	4.02332	0.583799	0.5594	1	FSHD 3D unique
RP1-231P7P.1	0.505665	0	1.266	4.07781	0.310439	0.7562	1	FSHD 3D unique
RP1-23K20.2	0.144463	0	1.142	4.05365	0.281806	0.7781	1	FSHD 3D unique
RP1-24O22.3	0.144463	0	1.142	4.05365	0.281806	0.7781	1	FSHD 3D unique
RP1-251I12.1	0.144463	0	1.142	4.05365	0.281806	0.7781	1	FSHD 3D unique
RP1-251M9.3	0.144463	0	1.142	4.05365	0.281806	0.7781	1	FSHD 3D unique
RP1-261G23.4	0.144463	0	1.142	4.05365	0.281806	0.7781	1	FSHD 3D unique
RP1-278O22.1	0.288925	0	1.508	4.04057	0.373153	0.709	1	FSHD 3D unique
RP1-279N11.1	0.144463	0	1.142	4.05365	0.281806	0.7781	1	FSHD 3D unique
RP1-283E3.4	0.650128	0	2.039	4.03601	0.505099	0.6135	1	FSHD 3D unique
RP1-28C20.1	0.981748	0	2.313	4.01635	0.575837	0.5647	1	FSHD 3D unique
RP1-28O10.1	0.144463	0	1.142	4.05365	0.281806	0.7781	1	FSHD 3D unique
RP1-300G12.2	0.837285	0	1.995	4.02898	0.495146	0.6205	1	FSHD 3D unique
RP1-303A1.1	0.505665	0	1.266	4.07781	0.310439	0.7562	1	FSHD 3D unique
RP1-303A1.2	1.01133	0	1.382	4.02076	0.343791	0.731	1	FSHD 3D unique
RP1-308E4.1	0.144463	0	1.142	4.05365	0.281806	0.7781	1	FSHD 3D unique
RP1-30P20.1	0.144463	0	1.142	4.05365	0.281806	0.7781	1	FSHD 3D unique
RP1-310O13.7	0.144463	0	1.142	4.05365	0.281806	0.7781	1	FSHD 3D unique
RP1-313I6.1	0.144463	0	1.142	4.05365	0.281806	0.7781	1	FSHD 3D unique
RP1-313L4.3	0.433388	0	1.731	4.03518	0.429074	0.6679	1	FSHD 3D unique
RP1-32I10.10	0.144463	0	1.142	4.05365	0.281806	0.7781	1	FSHD 3D unique
RP1-41C23.1	0.837285	0	1.995	4.02898	0.495146	0.6205	1	FSHD 3D unique
RP1-45I14.1	0.144463	0	1.142	4.05365	0.281806	0.7781	1	FSHD 3D unique
RP1-45N11.1	0.288925	0	1.508	4.04057	0.373153	0.709	1	FSHD 3D unique
RP1-56L9.7	0.144463	0	1.142	4.05365	0.281806	0.7781	1	FSHD 3D unique
RP1-5O6.4	1.38565	0	1.606	4.04476	0.397133	0.6913	1	FSHD 3D unique
RP1-5O6.5	0.144463	0	1.142	4.05365	0.281806	0.7781	1	FSHD 3D unique
RP1-60O19.2	1.01133	0	1.382	4.02076	0.343791	0.731	1	FSHD 3D unique
RP1-62D2.3	0.144463	0	1.142	4.05365	0.281806	0.7781	1	FSHD 3D unique
RP1-66C13.4	0.505665	0	1.266	4.07781	0.310439	0.7562	1	FSHD 3D unique
RP1-67M12.2	0.650128	0	2.039	4.03601	0.505099	0.6135	1	FSHD 3D unique
RP1-68D18.2	0.288925	0	1.508	4.04057	0.373153	0.709	1	FSHD 3D unique
RP1-83M4.2	1.67457	0	2.693	3.72829	0.72243	0.47	1	FSHD 3D unique
RP1-91J24.1	1.15579	0	2.461	4.01138	0.613575	0.5395	1	FSHD 3D unique
RP11-1007I4.1	0.144463	0	1.142	4.05365	0.281806	0.7781	1	FSHD 3D unique
RP11-1008C21.1	0.505665	0	1.266	4.07781	0.310439	0.7562	1	FSHD 3D unique
RP11-100L22.1	1.44472	0	2.93	3.9604	0.739783	0.4594	1	FSHD 3D unique
RP11-1018J8.2	1.38565	0	1.606	4.04476	0.397133	0.6913	1	FSHD 3D unique
RP11-101E13.1	0.144463	0	1.142	4.05365	0.281806	0.7781	1	FSHD 3D unique
RP11-101K23.1	0.144463	0	1.142	4.05365	0.281806	0.7781	1	FSHD 3D unique
RP11-101P17.15	0.981748	0	2.313	4.01635	0.575837	0.5647	1	FSHD 3D unique
RP11-1020A11.2	0.433388	0	1.731	4.03518	0.429074	0.6679	1	FSHD 3D unique
RP11-1023L17.2	0.433388	0	1.731	4.03518	0.429074	0.6679	1	FSHD 3D unique
RP11-1029F8.1	0.144463	0	1.142	4.05365	0.281806	0.7781	1	FSHD 3D unique
RP11-102L12.2	1.70415	0	2.643	3.72898	0.708768	0.4785	1	FSHD 3D unique
RP11-1038A11.1	1.38565	0	1.606	4.04476	0.397133	0.6913	1	FSHD 3D unique
RP11-103J8.1	0.144463	0	1.142	4.05365	0.281806	0.7781	1	FSHD 3D unique
RP11-1047D15.2	0.288925	0	1.508	4.04057	0.373153	0.709	1	FSHD 3D unique
RP11-104A24.1	0.144463	0	1.142	4.05365	0.281806	0.7781	1	FSHD 3D unique
RP11-1053O12.1	1.99308	0	3.496	3.18465	1.09762	0.2724	1	FSHD 3D unique
RP11-1057B6.1	0.144463	0	1.142	4.05365	0.281806	0.7781	1	FSHD 3D unique
RP11-1058N17.1	0.144463	0	1.142	4.05365	0.281806	0.7781	1	FSHD 3D unique
RP11-105D1.2	0.288925	0	1.508	4.04057	0.373153	0.709	1	FSHD 3D unique
RP11-1060G2.2	0.650128	0	2.039	4.03601	0.505099	0.6135	1	FSHD 3D unique
RP11-1060J15.5	0.144463	0	1.142	4.05365	0.281806	0.7781	1	FSHD 3D unique
RP11-106M3.3	0.288925	0	1.508	4.04057	0.373153	0.709	1	FSHD 3D unique
RP11-1070N10.5	0.505665	0	1.266	4.07781	0.310439	0.7562	1	FSHD 3D unique
RP11-1078H9.5	0.288925	0	1.508	4.04057	0.373153	0.709	1	FSHD 3D unique
RP11-107E5.3	0.144463	0	1.142	4.05365	0.281806	0.7781	1	FSHD 3D unique
RP11-1084E5.1	1.63188	0	3.298	3.45781	0.953661	0.3403	1	FSHD 3D unique
RP11-1085N6.5	0.144463	0	1.142	4.05365	0.281806	0.7781	1	FSHD 3D unique
RP11-1086F11.1	0.144463	0	1.142	4.05365	0.281806	0.7781	1	FSHD 3D unique
RP11-108K14.8	0.144463	0	1.142	4.05365	0.281806	0.7781	1	FSHD 3D unique
RP11-108L7.14	0.505665	0	1.266	4.07781	0.310439	0.7562	1	FSHD 3D unique
RP11-108M12.1	0.144463	0	1.142	4.05365	0.281806	0.7781	1	FSHD 3D unique
RP11-108M9.1	0.505665	0	1.266	4.07781	0.310439	0.7562	1	FSHD 3D unique
RP11-1099M24.8	2.91575	0	2.822	3.00883	0.937868	0.3483	1	FSHD 3D unique
RP11-109E12.5	1.01133	0	1.382	4.02076	0.343791	0.731	1	FSHD 3D unique
RP11-109E24.2	0.144463	0	1.142	4.05365	0.281806	0.7781	1	FSHD 3D unique
RP11-10A14.3	0.577851	0	1.893	4.03216	0.469586	0.6387	1	FSHD 3D unique
RP11-10E18.2	0.144463	0	1.142	4.05365	0.281806	0.7781	1	FSHD 3D unique
RP11-10K17.6	0.577851	0	1.893	4.03216	0.469586	0.6387	1	FSHD 3D unique
RP11-10L7.1	1.517	0	1.429	3.99927	0.357352	0.7208	1	FSHD 3D unique
RP11-10N23.5	0.288925	0	1.508	4.04057	0.373153	0.709	1	FSHD 3D unique
RP11-10O17.1	5.74948	0	3.327	2.31511	1.43712	0.1507	1	FSHD 3D unique
RP11-10O22.2	1.517	0	1.429	3.99927	0.357352	0.7208	1	FSHD 3D unique
RP11-1102P22.1	0.288925	0	1.508	4.04057	0.373153	0.709	1	FSHD 3D unique
RP11-1102P22.3	0.144463	0	1.142	4.05365	0.281806	0.7781	1	FSHD 3D unique
RP11-1105G2.4	0.288925	0	1.508	4.04057	0.373153	0.709	1	FSHD 3D unique
RP11-110K8.1	0.505665	0	1.266	4.07781	0.310439	0.7562	1	FSHD 3D unique
RP11-1113N2.2	0.144463	0	1.142	4.05365	0.281806	0.7781	1	FSHD 3D unique
RP11-1114I9.1	0.144463	0	1.142	4.05365	0.281806	0.7781	1	FSHD 3D unique
RP11-112J3.15	0.144463	0	1.142	4.05365	0.281806	0.7781	1	FSHD 3D unique
RP11-112J3.16	0.144463	0	1.142	4.05365	0.281806	0.7781	1	FSHD 3D unique
RP11-112L15.3	0.144463	0	1.142	4.05365	0.281806	0.7781	1	FSHD 3D unique
RP11-1137G4.4	0.144463	0	1.142	4.05365	0.281806	0.7781	1	FSHD 3D unique
RP11-113D6.8	0.505665	0	1.266	4.07781	0.310439	0.7562	1	FSHD 3D unique
RP11-1141N12.1	0.144463	0	1.142	4.05365	0.281806	0.7781	1	FSHD 3D unique
RP11-1143G9.2	0.577851	0	1.893	4.03216	0.469586	0.6387	1	FSHD 3D unique
RP11-1149M10.2	0.692823	0	1.235	4.07309	0.303277	0.7617	1	FSHD 3D unique
RP11-114H24.4	0.144463	0	1.142	4.05365	0.281806	0.7781	1	FSHD 3D unique
RP11-114H24.7	0.144463	0	1.142	4.05365	0.281806	0.7781	1	FSHD 3D unique
RP11-114M1.1	0.794591	0	2.349	4.02332	0.583799	0.5594	1	FSHD 3D unique
RP11-114N19.3	1.80583	0	3.125	3.62155	0.862863	0.3882	1	FSHD 3D unique
RP11-115C10.1	0.288925	0	1.508	4.04057	0.373153	0.709	1	FSHD 3D unique
RP11-115D19.2	0.144463	0	1.142	4.05365	0.281806	0.7781	1	FSHD 3D unique
RP11-115N12.1	0.866776	0	2.126	4.02885	0.52765	0.5977	1	FSHD 3D unique
RP11-115P16.4	0.144463	0	1.142	4.05365	0.281806	0.7781	1	FSHD 3D unique
RP11-116O18.1	0.144463	0	1.142	4.05365	0.281806	0.7781	1	FSHD 3D unique
RP11-118B18.1	0.144463	0	1.142	4.05365	0.281806	0.7781	1	FSHD 3D unique
RP11-118F19.1	1.38565	0	1.606	4.04476	0.397133	0.6913	1	FSHD 3D unique
RP11-118M9.3	0.505665	0	1.266	4.07781	0.310439	0.7562	1	FSHD 3D unique
RP11-119F19.6	0.144463	0	1.142	4.05365	0.281806	0.7781	1	FSHD 3D unique
RP11-119F7.3	0.144463	0	1.142	4.05365	0.281806	0.7781	1	FSHD 3D unique
RP11-119H12.1	0.837285	0	1.995	4.02898	0.495146	0.6205	1	FSHD 3D unique
RP11-120C12.3	0.144463	0	1.142	4.05365	0.281806	0.7781	1	FSHD 3D unique
RP11-120I21.1	0.144463	0	1.142	4.05365	0.281806	0.7781	1	FSHD 3D unique
RP11-120K24.3	0.144463	0	1.142	4.05365	0.281806	0.7781	1	FSHD 3D unique
RP11-120K24.4	0.288925	0	1.508	4.04057	0.373153	0.709	1	FSHD 3D unique
RP11-120M18.5	0.144463	0	1.142	4.05365	0.281806	0.7781	1	FSHD 3D unique
RP11-1212A22.4	3.0898	0	3.321	2.91154	1.14066	0.254	1	FSHD 3D unique
RP11-1217F2.1	0.505665	0	1.266	4.07781	0.310439	0.7562	1	FSHD 3D unique
RP11-1223D19.3	0.144463	0	1.142	4.05365	0.281806	0.7781	1	FSHD 3D unique
RP11-1228E12.2	0.939054	0	2.545	4.01713	0.63348	0.5264	1	FSHD 3D unique
RP11-123C21.1	1.01133	0	1.382	4.02076	0.343791	0.731	1	FSHD 3D unique
RP11-123D12.1	0.505665	0	1.266	4.07781	0.310439	0.7562	1	FSHD 3D unique
RP11-123G9.1	0.505665	0	1.266	4.07781	0.310439	0.7562	1	FSHD 3D unique
RP11-124N2.2	0.144463	0	1.142	4.05365	0.281806	0.7781	1	FSHD 3D unique
RP11-126F18.2	0.288925	0	1.508	4.04057	0.373153	0.709	1	FSHD 3D unique
RP11-127B20.1	0.144463	0	1.142	4.05365	0.281806	0.7781	1	FSHD 3D unique
RP11-127I20.7	0.288925	0	1.508	4.04057	0.373153	0.709	1	FSHD 3D unique
RP11-1280N14.3	2.51186	0	3.118	3.15314	0.988768	0.3228	1	FSHD 3D unique
RP11-129J12.2	0.433388	0	1.731	4.03518	0.429074	0.6679	1	FSHD 3D unique
RP11-129K24.3	0.505665	0	1.266	4.07781	0.310439	0.7562	1	FSHD 3D unique
RP11-12A20.13	0.144463	0	1.142	4.05365	0.281806	0.7781	1	FSHD 3D unique
RP11-12M5.3	0.144463	0	1.142	4.05365	0.281806	0.7781	1	FSHD 3D unique
RP11-12M5.4	1.95038	0	3.172	3.49953	0.906451	0.3647	1	FSHD 3D unique
RP11-12N13.2	0.692823	0	1.235	4.07309	0.303277	0.7617	1	FSHD 3D unique
RP11-130C19.3	0.144463	0	1.142	4.05365	0.281806	0.7781	1	FSHD 3D unique
RP11-130C6.1	1.01133	0	1.382	4.02076	0.343791	0.731	1	FSHD 3D unique
RP11-131M11.3	0.650128	0	2.039	4.03601	0.505099	0.6135	1	FSHD 3D unique
RP11-131M11.4	0.433388	0	1.731	4.03518	0.429074	0.6679	1	FSHD 3D unique
RP11-1325J9.1	0.794591	0	2.349	4.02332	0.583799	0.5594	1	FSHD 3D unique
RP11-132A1.6	1.15579	0	2.461	4.01138	0.613575	0.5395	1	FSHD 3D unique
RP11-1336O20.2	0.144463	0	1.142	4.05365	0.281806	0.7781	1	FSHD 3D unique
RP11-133L19.2	0.288925	0	1.508	4.04057	0.373153	0.709	1	FSHD 3D unique
RP11-1348G14.4	0.144463	0	1.142	4.05365	0.281806	0.7781	1	FSHD 3D unique
RP11-134A8.1	0.650128	0	2.039	4.03601	0.505099	0.6135	1	FSHD 3D unique
RP11-134K1.3	0.144463	0	1.142	4.05365	0.281806	0.7781	1	FSHD 3D unique
RP11-134O21.1	0.837285	0	1.995	4.02898	0.495146	0.6205	1	FSHD 3D unique
RP11-135F9.4	0.144463	0	1.142	4.05365	0.281806	0.7781	1	FSHD 3D unique
RP11-135N5.3	0.144463	0	1.142	4.05365	0.281806	0.7781	1	FSHD 3D unique
RP11-136C24.2	1.38565	0	1.606	4.04476	0.397133	0.6913	1	FSHD 3D unique
RP11-136L23.2	0.981748	0	2.313	4.01635	0.575837	0.5647	1	FSHD 3D unique
RP11-138A9.2	1.19849	0	2.142	4.04173	0.530012	0.5961	1	FSHD 3D unique
RP11-138H11.1	0.433388	0	1.731	4.03518	0.429074	0.6679	1	FSHD 3D unique
RP11-138I1.3	0.144463	0	1.142	4.05365	0.281806	0.7781	1	FSHD 3D unique
RP11-13A1.3	0.144463	0	1.142	4.05365	0.281806	0.7781	1	FSHD 3D unique
RP11-13B9.5	2.75809	0	3.964	2.80379	1.41397	0.1574	1	FSHD 3D unique
RP11-13J8.1	0.144463	0	1.142	4.05365	0.281806	0.7781	1	FSHD 3D unique
RP11-13K12.2	0.692823	0	1.235	4.07309	0.303277	0.7617	1	FSHD 3D unique
RP11-13N13.5	0.650128	0	2.039	4.03601	0.505099	0.6135	1	FSHD 3D unique
RP11-140A10.3	2.3247	0	3.637	2.99827	1.21296	0.2251	1	FSHD 3D unique
RP11-140C5.3	0.144463	0	1.142	4.05365	0.281806	0.7781	1	FSHD 3D unique
RP11-1415C14.3	0.650128	0	2.039	4.03601	0.505099	0.6135	1	FSHD 3D unique
RP11-1415C14.4	0.505665	0	1.266	4.07781	0.310439	0.7562	1	FSHD 3D unique
RP11-141C7.5	0.144463	0	1.142	4.05365	0.281806	0.7781	1	FSHD 3D unique
RP11-141M1.3	0.144463	0	1.142	4.05365	0.281806	0.7781	1	FSHD 3D unique
RP11-141M3.6	1.517	0	1.429	3.99927	0.357352	0.7208	1	FSHD 3D unique
RP11-142A22.3	0.505665	0	1.266	4.07781	0.310439	0.7562	1	FSHD 3D unique
RP11-142A23.1	1.67457	0	2.693	3.72829	0.72243	0.47	1	FSHD 3D unique
RP11-142C4.6	0.144463	0	1.142	4.05365	0.281806	0.7781	1	FSHD 3D unique
RP11-143J12.3	0.692823	0	1.235	4.07309	0.303277	0.7617	1	FSHD 3D unique
RP11-144G6.12	2.02266	0	1.476	3.79514	0.388971	0.6973	1	FSHD 3D unique
RP11-144G6.9	0.144463	0	1.142	4.05365	0.281806	0.7781	1	FSHD 3D unique
RP11-144O23.8	0.981748	0	2.313	4.01635	0.575837	0.5647	1	FSHD 3D unique
RP11-145A3.4	0.692823	0	1.235	4.07309	0.303277	0.7617	1	FSHD 3D unique
RP11-145M9.5	1.30026	0	2.747	4.0024	0.686272	0.4925	1	FSHD 3D unique
RP11-145P16.1	1.15579	0	2.461	4.01138	0.613575	0.5395	1	FSHD 3D unique
RP11-147K16.3	0.692823	0	1.235	4.07309	0.303277	0.7617	1	FSHD 3D unique
RP11-148B6.1	0.505665	0	1.266	4.07781	0.310439	0.7562	1	FSHD 3D unique
RP11-149B7.4	2.07847	0	1.689	3.75674	0.449517	0.6531	1	FSHD 3D unique
RP11-149I2.5	2.07847	0	1.689	3.75674	0.449517	0.6531	1	FSHD 3D unique
RP11-150O12.1	1.80583	0	3.125	3.62155	0.862863	0.3882	1	FSHD 3D unique
RP11-151A6.6	2.74498	0	3.594	3.04782	1.17904	0.2384	1	FSHD 3D unique
RP11-152P17.1	0.144463	0	1.142	4.05365	0.281806	0.7781	1	FSHD 3D unique
RP11-153F10.2	0.577851	0	1.893	4.03216	0.469586	0.6387	1	FSHD 3D unique
RP11-153K16.1	0.288925	0	1.508	4.04057	0.373153	0.709	1	FSHD 3D unique
RP11-154H23.3	0.288925	0	1.508	4.04057	0.373153	0.709	1	FSHD 3D unique
RP11-155G14.6	0.144463	0	1.142	4.05365	0.281806	0.7781	1	FSHD 3D unique
RP11-155G15.1	0.577851	0	1.893	4.03216	0.469586	0.6387	1	FSHD 3D unique
RP11-157D23.2	0.505665	0	1.266	4.07781	0.310439	0.7562	1	FSHD 3D unique
RP11-157E16.1	0.144463	0	1.142	4.05365	0.281806	0.7781	1	FSHD 3D unique
RP11-157F20.3	0.505665	0	1.266	4.07781	0.310439	0.7562	1	FSHD 3D unique
RP11-157L3.5	0.692823	0	1.235	4.07309	0.303277	0.7617	1	FSHD 3D unique
RP11-158I9.5	0.144463	0	1.142	4.05365	0.281806	0.7781	1	FSHD 3D unique
RP11-158M2.4	0.144463	0	1.142	4.05365	0.281806	0.7781	1	FSHD 3D unique
RP11-158M2.5	0.505665	0	1.266	4.07781	0.310439	0.7562	1	FSHD 3D unique
RP11-159H22.2	0.144463	0	1.142	4.05365	0.281806	0.7781	1	FSHD 3D unique
RP11-15A1.2	0.288925	0	1.508	4.04057	0.373153	0.709	1	FSHD 3D unique
RP11-15B24.5	0.939054	0	2.545	4.01713	0.63348	0.5264	1	FSHD 3D unique
RP11-15H7.2	1.38565	0	1.606	4.04476	0.397133	0.6913	1	FSHD 3D unique
RP11-15I11.3	0.288925	0	1.508	4.04057	0.373153	0.709	1	FSHD 3D unique
RP11-15J22.8	0.288925	0	1.508	4.04057	0.373153	0.709	1	FSHD 3D unique
RP11-15L13.4	0.144463	0	1.142	4.05365	0.281806	0.7781	1	FSHD 3D unique
RP11-160C18.2	0.794591	0	2.349	4.02332	0.583799	0.5594	1	FSHD 3D unique
RP11-160H12.3	1.44472	0	2.93	3.9604	0.739783	0.4594	1	FSHD 3D unique
RP11-160H22.3	0.144463	0	1.142	4.05365	0.281806	0.7781	1	FSHD 3D unique
RP11-160H22.5	0.144463	0	1.142	4.05365	0.281806	0.7781	1	FSHD 3D unique
RP11-161I6.2	0.144463	0	1.142	4.05365	0.281806	0.7781	1	FSHD 3D unique
RP11-161M6.3	0.505665	0	1.266	4.07781	0.310439	0.7562	1	FSHD 3D unique
RP11-163F15.1	0.144463	0	1.142	4.05365	0.281806	0.7781	1	FSHD 3D unique
RP11-163G10.2	0.144463	0	1.142	4.05365	0.281806	0.7781	1	FSHD 3D unique
RP11-163G10.4	1.517	0	1.429	3.99927	0.357352	0.7208	1	FSHD 3D unique
RP11-163M18.1	0.144463	0	1.142	4.05365	0.281806	0.7781	1	FSHD 3D unique
RP11-163O19.2	0.505665	0	1.266	4.07781	0.310439	0.7562	1	FSHD 3D unique
RP11-164O23.8	0.144463	0	1.142	4.05365	0.281806	0.7781	1	FSHD 3D unique
RP11-165F24.3	0.288925	0	1.508	4.04057	0.373153	0.709	1	FSHD 3D unique
RP11-165J3.5	0.144463	0	1.142	4.05365	0.281806	0.7781	1	FSHD 3D unique
RP11-165M1.1	0.505665	0	1.266	4.07781	0.310439	0.7562	1	FSHD 3D unique
RP11-166A12.1	0.692823	0	1.235	4.07309	0.303277	0.7617	1	FSHD 3D unique
RP11-166B14.1	0.288925	0	1.508	4.04057	0.373153	0.709	1	FSHD 3D unique
RP11-167H9.5	0.144463	0	1.142	4.05365	0.281806	0.7781	1	FSHD 3D unique
RP11-167N4.5	0.144463	0	1.142	4.05365	0.281806	0.7781	1	FSHD 3D unique
RP11-168K11.3	0.144463	0	1.142	4.05365	0.281806	0.7781	1	FSHD 3D unique
RP11-168K9.1	0.288925	0	1.508	4.04057	0.373153	0.709	1	FSHD 3D unique
RP11-169K16.4	0.505665	0	1.266	4.07781	0.310439	0.7562	1	FSHD 3D unique
RP11-16B13.1	0.692823	0	1.235	4.07309	0.303277	0.7617	1	FSHD 3D unique
RP11-16C1.1	1.517	0	1.429	3.99927	0.357352	0.7208	1	FSHD 3D unique
RP11-16D22.1	1.15579	0	2.461	4.01138	0.613575	0.5395	1	FSHD 3D unique
RP11-16P20.3	0.144463	0	1.142	4.05365	0.281806	0.7781	1	FSHD 3D unique
RP11-16P20.4	2.36739	0	2.933	3.23484	0.906643	0.3646	1	FSHD 3D unique
RP11-171G7.1	0.144463	0	1.142	4.05365	0.281806	0.7781	1	FSHD 3D unique
RP11-171I2.5	0.144463	0	1.142	4.05365	0.281806	0.7781	1	FSHD 3D unique
RP11-172C16.4	1.01133	0	1.382	4.02076	0.343791	0.731	1	FSHD 3D unique
RP11-172E10.1	0.144463	0	1.142	4.05365	0.281806	0.7781	1	FSHD 3D unique
RP11-173C1.1	1.38565	0	1.606	4.04476	0.397133	0.6913	1	FSHD 3D unique
RP11-173G21.1	0.505665	0	1.266	4.07781	0.310439	0.7562	1	FSHD 3D unique
RP11-173M1.4	0.692823	0	1.235	4.07309	0.303277	0.7617	1	FSHD 3D unique
RP11-173P15.10	0.288925	0	1.508	4.04057	0.373153	0.709	1	FSHD 3D unique
RP11-175I17.3	0.288925	0	1.508	4.04057	0.373153	0.709	1	FSHD 3D unique
RP11-175P13.2	0.505665	0	1.266	4.07781	0.310439	0.7562	1	FSHD 3D unique
RP11-176H8.1	0.144463	0	1.142	4.05365	0.281806	0.7781	1	FSHD 3D unique
RP11-176H8.3	0.144463	0	1.142	4.05365	0.281806	0.7781	1	FSHD 3D unique
RP11-177H22.2	0.505665	0	1.266	4.07781	0.310439	0.7562	1	FSHD 3D unique
RP11-178C3.6	1.01133	0	1.382	4.02076	0.343791	0.731	1	FSHD 3D unique
RP11-178D12.2	1.66146	0	2.569	3.75508	0.68416	0.4939	1	FSHD 3D unique
RP11-179A10.1	0.692823	0	1.235	4.07309	0.303277	0.7617	1	FSHD 3D unique
RP11-17A4.1	0.144463	0	1.142	4.05365	0.281806	0.7781	1	FSHD 3D unique
RP11-180A12.3	0.837285	0	1.995	4.02898	0.495146	0.6205	1	FSHD 3D unique
RP11-180O5.2	0.144463	0	1.142	4.05365	0.281806	0.7781	1	FSHD 3D unique
RP11-181C21.5	3.8975	0	3.43	2.66327	1.28776	0.1978	1	FSHD 3D unique
RP11-181E22.1	0.144463	0	1.142	4.05365	0.281806	0.7781	1	FSHD 3D unique
RP11-181E22.4	0.288925	0	1.508	4.04057	0.373153	0.709	1	FSHD 3D unique
RP11-181K12.1	0.692823	0	1.235	4.07309	0.303277	0.7617	1	FSHD 3D unique
RP11-182J1.16	0.144463	0	1.142	4.05365	0.281806	0.7781	1	FSHD 3D unique
RP11-182J1.9	3.48049	0	4.326	2.55052	1.69598	0.08989	1	FSHD 3D unique
RP11-182N22.9	1.27067	0	2.661	4.00643	0.664254	0.5065	1	FSHD 3D unique
RP11-183I6.2	0.144463	0	1.142	4.05365	0.281806	0.7781	1	FSHD 3D unique
RP11-185N2.1	0.144463	0	1.142	4.05365	0.281806	0.7781	1	FSHD 3D unique
RP11-187E13.1	0.144463	0	1.142	4.05365	0.281806	0.7781	1	FSHD 3D unique
RP11-188P20.3	2.13754	0	3.669	3.09308	1.18613	0.2356	1	FSHD 3D unique
RP11-18A15.1	0.288925	0	1.508	4.04057	0.373153	0.709	1	FSHD 3D unique
RP11-18B3.2	0.650128	0	2.039	4.03601	0.505099	0.6135	1	FSHD 3D unique
RP11-18B3.3	0.650128	0	2.039	4.03601	0.505099	0.6135	1	FSHD 3D unique
RP11-18H21.3	0.837285	0	1.995	4.02898	0.495146	0.6205	1	FSHD 3D unique
RP11-190C22.8	0.288925	0	1.508	4.04057	0.373153	0.709	1	FSHD 3D unique
RP11-191G24.1	0.144463	0	1.142	4.05365	0.281806	0.7781	1	FSHD 3D unique
RP11-191L17.1	0.433388	0	1.731	4.03518	0.429074	0.6679	1	FSHD 3D unique
RP11-192H23.7	0.144463	0	1.142	4.05365	0.281806	0.7781	1	FSHD 3D unique
RP11-192P3.4	2.60033	0	2.585	3.39948	0.760506	0.447	1	FSHD 3D unique
RP11-193H5.1	0.144463	0	1.142	4.05365	0.281806	0.7781	1	FSHD 3D unique
RP11-193H5.5	0.144463	0	1.142	4.05365	0.281806	0.7781	1	FSHD 3D unique
RP11-193M21.1	0.144463	0	1.142	4.05365	0.281806	0.7781	1	FSHD 3D unique
RP11-194N12.2	0.288925	0	1.508	4.04057	0.373153	0.709	1	FSHD 3D unique
RP11-196G11.6	2.74498	0	3.594	3.04782	1.17904	0.2384	1	FSHD 3D unique
RP11-196G18.1	0.650128	0	2.039	4.03601	0.505099	0.6135	1	FSHD 3D unique
RP11-197N18.8	0.144463	0	1.142	4.05365	0.281806	0.7781	1	FSHD 3D unique
RP11-198M11.2	1.38565	0	1.606	4.04476	0.397133	0.6913	1	FSHD 3D unique
RP11-198M8.1	0.144463	0	1.142	4.05365	0.281806	0.7781	1	FSHD 3D unique
RP11-199H2.2	0.650128	0	2.039	4.03601	0.505099	0.6135	1	FSHD 3D unique
RP11-19E11.1	0.144463	0	1.142	4.05365	0.281806	0.7781	1	FSHD 3D unique
RP11-19O2.1	0.144463	0	1.142	4.05365	0.281806	0.7781	1	FSHD 3D unique
RP11-19P22.8	0.144463	0	1.142	4.05365	0.281806	0.7781	1	FSHD 3D unique
RP11-1C1.7	0.505665	0	1.266	4.07781	0.310439	0.7562	1	FSHD 3D unique
RP11-1C8.4	0.144463	0	1.142	4.05365	0.281806	0.7781	1	FSHD 3D unique
RP11-1C8.5	0.144463	0	1.142	4.05365	0.281806	0.7781	1	FSHD 3D unique
RP11-1G11.2	0.692823	0	1.235	4.07309	0.303277	0.7617	1	FSHD 3D unique
RP11-202D1.2	0.144463	0	1.142	4.05365	0.281806	0.7781	1	FSHD 3D unique
RP11-205A8.4	1.08352	0	2.689	4.01324	0.670079	0.5028	1	FSHD 3D unique
RP11-205K6.3	0.144463	0	1.142	4.05365	0.281806	0.7781	1	FSHD 3D unique
RP11-206H15.2	0.505665	0	1.266	4.07781	0.310439	0.7562	1	FSHD 3D unique
RP11-207C11.2	0.144463	0	1.142	4.05365	0.281806	0.7781	1	FSHD 3D unique
RP11-208N14.5	0.433388	0	1.731	4.03518	0.429074	0.6679	1	FSHD 3D unique
RP11-209A2.1	0.288925	0	1.508	4.04057	0.373153	0.709	1	FSHD 3D unique
RP11-20B24.5	0.692823	0	1.235	4.07309	0.303277	0.7617	1	FSHD 3D unique
RP11-20B7.1	0.577851	0	1.893	4.03216	0.469586	0.6387	1	FSHD 3D unique
RP11-20D14.1	0.505665	0	1.266	4.07781	0.310439	0.7562	1	FSHD 3D unique
RP11-20G13.2	0.144463	0	1.142	4.05365	0.281806	0.7781	1	FSHD 3D unique
RP11-20I20.2	0.692823	0	1.235	4.07309	0.303277	0.7617	1	FSHD 3D unique
RP11-20O12.1	0.144463	0	1.142	4.05365	0.281806	0.7781	1	FSHD 3D unique
RP11-210K20.5	0.837285	0	1.995	4.02898	0.495146	0.6205	1	FSHD 3D unique
RP11-211F2.1	0.144463	0	1.142	4.05365	0.281806	0.7781	1	FSHD 3D unique
RP11-211N8.3	0.288925	0	1.508	4.04057	0.373153	0.709	1	FSHD 3D unique
RP11-211N8.8	0.144463	0	1.142	4.05365	0.281806	0.7781	1	FSHD 3D unique
RP11-212D19.5	0.288925	0	1.508	4.04057	0.373153	0.709	1	FSHD 3D unique
RP11-213G21.2	0.692823	0	1.235	4.07309	0.303277	0.7617	1	FSHD 3D unique
RP11-213K14.2	0.505665	0	1.266	4.07781	0.310439	0.7562	1	FSHD 3D unique
RP11-214K3.18	0.288925	0	1.508	4.04057	0.373153	0.709	1	FSHD 3D unique
RP11-214K3.23	0.794591	0	2.349	4.02332	0.583799	0.5594	1	FSHD 3D unique
RP11-214N1.1	0.692823	0	1.235	4.07309	0.303277	0.7617	1	FSHD 3D unique
RP11-215N21.1	0.288925	0	1.508	4.04057	0.373153	0.709	1	FSHD 3D unique
RP11-216B9.7	0.144463	0	1.142	4.05365	0.281806	0.7781	1	FSHD 3D unique
RP11-216N14.7	0.837285	0	1.995	4.02898	0.495146	0.6205	1	FSHD 3D unique
RP11-217B7.3	0.144463	0	1.142	4.05365	0.281806	0.7781	1	FSHD 3D unique
RP11-217E13.1	0.144463	0	1.142	4.05365	0.281806	0.7781	1	FSHD 3D unique
RP11-219C20.1	1.95038	0	3.172	3.49953	0.906451	0.3647	1	FSHD 3D unique
RP11-219D15.3	0.505665	0	1.266	4.07781	0.310439	0.7562	1	FSHD 3D unique
RP11-219G17.9	0.144463	0	1.142	4.05365	0.281806	0.7781	1	FSHD 3D unique
RP11-219J21.1	0.144463	0	1.142	4.05365	0.281806	0.7781	1	FSHD 3D unique
RP11-219P18.3	1.81903	0	2.883	3.59764	0.801442	0.4229	1	FSHD 3D unique
RP11-21B23.1	0.692823	0	1.235	4.07309	0.303277	0.7617	1	FSHD 3D unique
RP11-21M24.2	0.144463	0	1.142	4.05365	0.281806	0.7781	1	FSHD 3D unique
RP11-220H4.2	0.505665	0	1.266	4.07781	0.310439	0.7562	1	FSHD 3D unique
RP11-222G7.2	0.144463	0	1.142	4.05365	0.281806	0.7781	1	FSHD 3D unique
RP11-223E19.1	1.01133	0	1.382	4.02076	0.343791	0.731	1	FSHD 3D unique
RP11-223I10.1	0.288925	0	1.508	4.04057	0.373153	0.709	1	FSHD 3D unique
RP11-225H22.4	0.692823	0	1.235	4.07309	0.303277	0.7617	1	FSHD 3D unique
RP11-226E21.2	0.144463	0	1.142	4.05365	0.281806	0.7781	1	FSHD 3D unique
RP11-226F19.4	0.144463	0	1.142	4.05365	0.281806	0.7781	1	FSHD 3D unique
RP11-226M10.3	1.15579	0	2.461	4.01138	0.613575	0.5395	1	FSHD 3D unique
RP11-227D13.2	0.144463	0	1.142	4.05365	0.281806	0.7781	1	FSHD 3D unique
RP11-227F19.5	0.288925	0	1.508	4.04057	0.373153	0.709	1	FSHD 3D unique
RP11-227G15.8	2.10796	0	3.139	3.38289	0.927924	0.3534	1	FSHD 3D unique
RP11-227G15.9	3.72672	0	4.452	2.49847	1.78184	0.07477	1	FSHD 3D unique
RP11-227H15.4	0.144463	0	1.142	4.05365	0.281806	0.7781	1	FSHD 3D unique
RP11-227L6.1	0.505665	0	1.266	4.07781	0.310439	0.7562	1	FSHD 3D unique
RP11-228G3.1	0.144463	0	1.142	4.05365	0.281806	0.7781	1	FSHD 3D unique
RP11-229A12.2	0.144463	0	1.142	4.05365	0.281806	0.7781	1	FSHD 3D unique
RP11-229O3.1	0.144463	0	1.142	4.05365	0.281806	0.7781	1	FSHD 3D unique
RP11-22A3.2	0.144463	0	1.142	4.05365	0.281806	0.7781	1	FSHD 3D unique
RP11-230C9.4	0.144463	0	1.142	4.05365	0.281806	0.7781	1	FSHD 3D unique
RP11-231E6.3	0.288925	0	1.508	4.04057	0.373153	0.709	1	FSHD 3D unique
RP11-231I13.1	0.144463	0	1.142	4.05365	0.281806	0.7781	1	FSHD 3D unique
RP11-231K24.2	0.288925	0	1.508	4.04057	0.373153	0.709	1	FSHD 3D unique
RP11-231L11.3	0.722313	0	2.021	4.03022	0.501413	0.6161	1	FSHD 3D unique
RP11-232D9.1	0.144463	0	1.142	4.05365	0.281806	0.7781	1	FSHD 3D unique
RP11-234B24.4	0.144463	0	1.142	4.05365	0.281806	0.7781	1	FSHD 3D unique
RP11-234K19.2	1.19849	0	2.142	4.04173	0.530012	0.5961	1	FSHD 3D unique
RP11-235E17.5	1.80592	0	2.975	3.61994	0.821931	0.4111	1	FSHD 3D unique
RP11-236B18.2	0.144463	0	1.142	4.05365	0.281806	0.7781	1	FSHD 3D unique
RP11-236B18.5	2.02266	0	1.476	3.79514	0.388971	0.6973	1	FSHD 3D unique
RP11-239L20.6	0.288925	0	1.508	4.04057	0.373153	0.709	1	FSHD 3D unique
RP11-240M16.1	1.01133	0	1.382	4.02076	0.343791	0.731	1	FSHD 3D unique
RP11-242C19.2	0.433388	0	1.731	4.03518	0.429074	0.6679	1	FSHD 3D unique
RP11-243M5.4	1.517	0	1.429	3.99927	0.357352	0.7208	1	FSHD 3D unique
RP11-244C20.1	0.692823	0	1.235	4.07309	0.303277	0.7617	1	FSHD 3D unique
RP11-245B11.2	0.144463	0	1.142	4.05365	0.281806	0.7781	1	FSHD 3D unique
RP11-245M24.1	0.288925	0	1.508	4.04057	0.373153	0.709	1	FSHD 3D unique
RP11-247A12.7	0.288925	0	1.508	4.04057	0.373153	0.709	1	FSHD 3D unique
RP11-247L20.4	0.433388	0	1.731	4.03518	0.429074	0.6679	1	FSHD 3D unique
RP11-248E9.6	0.144463	0	1.142	4.05365	0.281806	0.7781	1	FSHD 3D unique
RP11-248J23.5	0.144463	0	1.142	4.05365	0.281806	0.7781	1	FSHD 3D unique
RP11-248M19.1	1.27067	0	2.661	4.00643	0.664254	0.5065	1	FSHD 3D unique
RP11-24C14.1	0.505665	0	1.266	4.07781	0.310439	0.7562	1	FSHD 3D unique
RP11-24I21.1	0.505665	0	1.266	4.07781	0.310439	0.7562	1	FSHD 3D unique
RP11-24M17.4	0.144463	0	1.142	4.05365	0.281806	0.7781	1	FSHD 3D unique
RP11-250G15.1	0.144463	0	1.142	4.05365	0.281806	0.7781	1	FSHD 3D unique
RP11-252A24.5	0.505665	0	1.266	4.07781	0.310439	0.7562	1	FSHD 3D unique
RP11-252A4.2	0.837285	0	1.995	4.02898	0.495146	0.6205	1	FSHD 3D unique
RP11-252F15.1	0.144463	0	1.142	4.05365	0.281806	0.7781	1	FSHD 3D unique
RP11-252I13.2	0.144463	0	1.142	4.05365	0.281806	0.7781	1	FSHD 3D unique
RP11-252I14.1	0.144463	0	1.142	4.05365	0.281806	0.7781	1	FSHD 3D unique
RP11-252K23.1	3.72682	0	3.102	2.72062	1.1401	0.2542	1	FSHD 3D unique
RP11-252M21.1	0.288925	0	1.508	4.04057	0.373153	0.709	1	FSHD 3D unique
RP11-252O2.2	0.505665	0	1.266	4.07781	0.310439	0.7562	1	FSHD 3D unique
RP11-253I19.3	0.794591	0	2.349	4.02332	0.583799	0.5594	1	FSHD 3D unique
RP11-253M7.4	0.144463	0	1.142	4.05365	0.281806	0.7781	1	FSHD 3D unique
RP11-254B13.4	0.505665	0	1.266	4.07781	0.310439	0.7562	1	FSHD 3D unique
RP11-255G21.1	1.08352	0	2.689	4.01324	0.670079	0.5028	1	FSHD 3D unique
RP11-255J3.2	1.38565	0	1.606	4.04476	0.397133	0.6913	1	FSHD 3D unique
RP11-255L13.1	0.692823	0	1.235	4.07309	0.303277	0.7617	1	FSHD 3D unique
RP11-256I23.3	0.288925	0	1.508	4.04057	0.373153	0.709	1	FSHD 3D unique
RP11-256I9.1	0.866776	0	2.126	4.02885	0.52765	0.5977	1	FSHD 3D unique
RP11-257K9.2	0.144463	0	1.142	4.05365	0.281806	0.7781	1	FSHD 3D unique
RP11-258F22.1	0.577851	0	1.893	4.03216	0.469586	0.6387	1	FSHD 3D unique
RP11-259F16.3	1.01133	0	1.382	4.02076	0.343791	0.731	1	FSHD 3D unique
RP11-259K15.3	0.288925	0	1.508	4.04057	0.373153	0.709	1	FSHD 3D unique
RP11-259O18.5	0.144463	0	1.142	4.05365	0.281806	0.7781	1	FSHD 3D unique
RP11-259O2.1	1.38565	0	1.606	4.04476	0.397133	0.6913	1	FSHD 3D unique
RP11-25D3.1	0.288925	0	1.508	4.04057	0.373153	0.709	1	FSHD 3D unique
RP11-25I15.1	0.692823	0	1.235	4.07309	0.303277	0.7617	1	FSHD 3D unique
RP11-261A1.1	0.505665	0	1.266	4.07781	0.310439	0.7562	1	FSHD 3D unique
RP11-261E12.2	0.692823	0	1.235	4.07309	0.303277	0.7617	1	FSHD 3D unique
RP11-261P13.3	0.837285	0	1.995	4.02898	0.495146	0.6205	1	FSHD 3D unique
RP11-261P13.5	0.144463	0	1.142	4.05365	0.281806	0.7781	1	FSHD 3D unique
RP11-261P13.6	0.288925	0	1.508	4.04057	0.373153	0.709	1	FSHD 3D unique
RP11-261P9.4	0.650128	0	2.039	4.03601	0.505099	0.6135	1	FSHD 3D unique
RP11-262H14.12	1.53011	0	2.399	3.88642	0.617173	0.5371	1	FSHD 3D unique
RP11-262H14.9	0.433388	0	1.731	4.03518	0.429074	0.6679	1	FSHD 3D unique
[truncated: 1,485 more rows]

## Sheet: FSHD.unique.2D
Symbol	baseMean_FSHD_3D	baseMean_FSHD_2D	log2FoldChange	lfcSE	stat	pvalue	padj	type
SLC14A1	0	9.01181	-5.229	1.82728	-2.86144	0.004217	0.05095	FSHD 2D unique
ABC7-42404400C24.1	0	0.301653	-0.499	4.06385	-0.122839	0.9022	1	FSHD 2D unique
ABCB5	0	0.198852	-0.507	4.05741	-0.124919	0.9006	1	FSHD 2D unique
AC000067.1	0	0.86126	-0.935	4.04628	-0.231174	0.8172	1	FSHD 2D unique
AC002064.3	0	0.43063	-0.539	4.06463	-0.132607	0.8945	1	FSHD 2D unique
AC002064.5	0	0.301653	-0.499	4.06385	-0.122839	0.9022	1	FSHD 2D unique
AC002472.16	0	0.198852	-0.507	4.05741	-0.124919	0.9006	1	FSHD 2D unique
AC002992.2	0	0.198852	-0.507	4.05741	-0.124919	0.9006	1	FSHD 2D unique
AC003986.7	0	0.198852	-0.507	4.05741	-0.124919	0.9006	1	FSHD 2D unique
AC004067.4	0	0.43063	-0.539	4.06463	-0.132607	0.8945	1	FSHD 2D unique
AC004067.5	0	0.500505	-1.417	4.04339	-0.350476	0.726	1	FSHD 2D unique
AC004158.3	0	0.603306	-0.597	4.01178	-0.148729	0.8818	1	FSHD 2D unique
AC004381.9	0	0.43063	-0.539	4.06463	-0.132607	0.8945	1	FSHD 2D unique
AC004478.2	0	0.43063	-0.539	4.06463	-0.132607	0.8945	1	FSHD 2D unique
AC004485.3	0	0.397704	-0.884	4.04255	-0.218632	0.8269	1	FSHD 2D unique
AC004490.1	0	0.301653	-0.499	4.06385	-0.122839	0.9022	1	FSHD 2D unique
AC004893.10	0	0.301653	-0.499	4.06385	-0.122839	0.9022	1	FSHD 2D unique
AC004895.4	0	0.198852	-0.507	4.05741	-0.124919	0.9006	1	FSHD 2D unique
AC004994.2	0	0.86126	-0.935	4.04628	-0.231174	0.8172	1	FSHD 2D unique
AC005014.5	0	0.198852	-0.507	4.05741	-0.124919	0.9006	1	FSHD 2D unique
AC005037.5	0	0.198852	-0.507	4.05741	-0.124919	0.9006	1	FSHD 2D unique
AC005041.10	0	0.43063	-0.539	4.06463	-0.132607	0.8945	1	FSHD 2D unique
AC005041.9	0	0.198852	-0.507	4.05741	-0.124919	0.9006	1	FSHD 2D unique
AC005154.8	0	0.301653	-0.499	4.06385	-0.122839	0.9022	1	FSHD 2D unique
AC005262.2	0	0.198852	-0.507	4.05741	-0.124919	0.9006	1	FSHD 2D unique
AC005363.11	0	0.198852	-0.507	4.05741	-0.124919	0.9006	1	FSHD 2D unique
AC005498.3	0	2.09405	-3.121	3.11452	-1.00217	0.3163	1	FSHD 2D unique
AC005534.6	0	1.49074	-1.919	3.91869	-0.489718	0.6243	1	FSHD 2D unique
AC005539.4	0	0.596556	-1.113	4.03652	-0.275714	0.7828	1	FSHD 2D unique
AC005578.3	0	0.301653	-0.499	4.06385	-0.122839	0.9022	1	FSHD 2D unique
AC005592.3	0	0.198852	-0.507	4.05741	-0.124919	0.9006	1	FSHD 2D unique
AC005625.1	0	0.43063	-0.539	4.06463	-0.132607	0.8945	1	FSHD 2D unique
AC005786.5	0	0.301653	-0.499	4.06385	-0.122839	0.9022	1	FSHD 2D unique
AC005943.6	0	0.43063	-0.539	4.06463	-0.132607	0.8945	1	FSHD 2D unique
AC006026.10	0	0.500505	-1.417	4.04339	-0.350476	0.726	1	FSHD 2D unique
AC006116.12	0	0.301653	-0.499	4.06385	-0.122839	0.9022	1	FSHD 2D unique
AC006116.21	0	0.629482	-1.314	4.025	-0.326375	0.7441	1	FSHD 2D unique
AC006116.26	0	0.301653	-0.499	4.06385	-0.122839	0.9022	1	FSHD 2D unique
AC006195.2	0	0.397704	-0.884	4.04255	-0.218632	0.8269	1	FSHD 2D unique
AC006486.10	0	0.603306	-0.597	4.01178	-0.148729	0.8818	1	FSHD 2D unique
AC006547.13	0	0.198852	-0.507	4.05741	-0.124919	0.9006	1	FSHD 2D unique
AC006960.5	0	0.301653	-0.499	4.06385	-0.122839	0.9022	1	FSHD 2D unique
AC007091.1	0	0.43063	-0.539	4.06463	-0.132607	0.8945	1	FSHD 2D unique
AC007163.6	0	0.43063	-0.539	4.06463	-0.132607	0.8945	1	FSHD 2D unique
AC007276.2	0	0.629482	-1.314	4.025	-0.326375	0.7441	1	FSHD 2D unique
AC007364.1	0	0.198852	-0.507	4.05741	-0.124919	0.9006	1	FSHD 2D unique
AC007365.1	0	0.301653	-0.499	4.06385	-0.122839	0.9022	1	FSHD 2D unique
AC007383.4	0	0.198852	-0.507	4.05741	-0.124919	0.9006	1	FSHD 2D unique
AC007563.2	0	0.301653	-0.499	4.06385	-0.122839	0.9022	1	FSHD 2D unique
AC007566.11	0	0.198852	-0.507	4.05741	-0.124919	0.9006	1	FSHD 2D unique
AC007568.1	0	0.198852	-0.507	4.05741	-0.124919	0.9006	1	FSHD 2D unique
AC007787.3	0	0.198852	-0.507	4.05741	-0.124919	0.9006	1	FSHD 2D unique
AC007792.1	0	0.198852	-0.507	4.05741	-0.124919	0.9006	1	FSHD 2D unique
AC007899.3	0	1.29189	-1.173	4.03905	-0.290534	0.7714	1	FSHD 2D unique
AC008062.1	0	2.67118	-2.75	3.06769	-0.896494	0.37	1	FSHD 2D unique
AC008073.9	0	0.301653	-0.499	4.06385	-0.122839	0.9022	1	FSHD 2D unique
AC008268.2	0	0.301653	-0.499	4.06385	-0.122839	0.9022	1	FSHD 2D unique
AC008277.1	0	0.43063	-0.539	4.06463	-0.132607	0.8945	1	FSHD 2D unique
AC008753.2	0	0.198852	-0.507	4.05741	-0.124919	0.9006	1	FSHD 2D unique
AC009166.7	0	0.301653	-0.499	4.06385	-0.122839	0.9022	1	FSHD 2D unique
AC009299.2	0	0.301653	-0.499	4.06385	-0.122839	0.9022	1	FSHD 2D unique
AC009303.1	0	0.301653	-0.499	4.06385	-0.122839	0.9022	1	FSHD 2D unique
AC009303.3	0	0.198852	-0.507	4.05741	-0.124919	0.9006	1	FSHD 2D unique
AC009477.6	0	0.397704	-0.884	4.04255	-0.218632	0.8269	1	FSHD 2D unique
AC009955.8	0	0.301653	-0.499	4.06385	-0.122839	0.9022	1	FSHD 2D unique
AC010132.9	0	0.43063	-0.539	4.06463	-0.132607	0.8945	1	FSHD 2D unique
AC010149.4	0	0.43063	-0.539	4.06463	-0.132607	0.8945	1	FSHD 2D unique
AC010761.9	0	0.198852	-0.507	4.05741	-0.124919	0.9006	1	FSHD 2D unique
AC010979.2	0	0.198852	-0.507	4.05741	-0.124919	0.9006	1	FSHD 2D unique
AC011236.7	0	0.43063	-0.539	4.06463	-0.132607	0.8945	1	FSHD 2D unique
AC011558.5	0	0.198852	-0.507	4.05741	-0.124919	0.9006	1	FSHD 2D unique
AC011738.4	0	0.198852	-0.507	4.05741	-0.124919	0.9006	1	FSHD 2D unique
AC011997.1	0	0.301653	-0.499	4.06385	-0.122839	0.9022	1	FSHD 2D unique
AC012065.5	0	0.629482	-1.314	4.025	-0.326375	0.7441	1	FSHD 2D unique
AC012360.6	0	0.397704	-0.884	4.04255	-0.218632	0.8269	1	FSHD 2D unique
AC012462.1	0	0.198852	-0.507	4.05741	-0.124919	0.9006	1	FSHD 2D unique
AC012613.2	0	0.198852	-0.507	4.05741	-0.124919	0.9006	1	FSHD 2D unique
AC013271.3	0	0.301653	-0.499	4.06385	-0.122839	0.9022	1	FSHD 2D unique
AC013400.1	0	0.43063	-0.539	4.06463	-0.132607	0.8945	1	FSHD 2D unique
AC013717.3	0	0.198852	-0.507	4.05741	-0.124919	0.9006	1	FSHD 2D unique
AC015818.3	0	6.81415	-4.723	2.04006	-2.31512	0.02061	1	FSHD 2D unique
AC015849.14	0	0.43063	-0.539	4.06463	-0.132607	0.8945	1	FSHD 2D unique
AC015849.15	0	1.09706	-2.084	4.01787	-0.518633	0.604	1	FSHD 2D unique
AC015922.7	0	0.629482	-1.314	4.025	-0.326375	0.7441	1	FSHD 2D unique
AC016700.2	0	0.397704	-0.884	4.04255	-0.218632	0.8269	1	FSHD 2D unique
AC016700.4	0	0.301653	-0.499	4.06385	-0.122839	0.9022	1	FSHD 2D unique
AC016712.1	0	0.198852	-0.507	4.05741	-0.124919	0.9006	1	FSHD 2D unique
AC016994.1	0	0.198852	-0.507	4.05741	-0.124919	0.9006	1	FSHD 2D unique
AC016999.2	0	0.43063	-0.539	4.06463	-0.132607	0.8945	1	FSHD 2D unique
AC017101.10	0	0.301653	-0.499	4.06385	-0.122839	0.9022	1	FSHD 2D unique
AC017104.3	0	0.43063	-0.539	4.06463	-0.132607	0.8945	1	FSHD 2D unique
AC018359.1	0	0.301653	-0.499	4.06385	-0.122839	0.9022	1	FSHD 2D unique
AC018730.1	0	1.20661	-0.652	3.98255	-0.163685	0.87	1	FSHD 2D unique
AC018865.10	0	0.198852	-0.507	4.05741	-0.124919	0.9006	1	FSHD 2D unique
AC018865.5	0	0.198852	-0.507	4.05741	-0.124919	0.9006	1	FSHD 2D unique
AC019129.1	0	0.198852	-0.507	4.05741	-0.124919	0.9006	1	FSHD 2D unique
AC020951.1	0	0.43063	-0.539	4.06463	-0.132607	0.8945	1	FSHD 2D unique
AC022153.1	0	0.198852	-0.507	4.05741	-0.124919	0.9006	1	FSHD 2D unique
AC022819.2	0	0.699357	-1.737	4.02901	-0.431071	0.6664	1	FSHD 2D unique
AC022819.3	0	0.732283	-1.426	4.04978	-0.352072	0.7248	1	FSHD 2D unique
AC023115.2	0	0.198852	-0.507	4.05741	-0.124919	0.9006	1	FSHD 2D unique
AC024183.6	0	0.301653	-0.499	4.06385	-0.122839	0.9022	1	FSHD 2D unique
AC024937.4	0	0.43063	-0.539	4.06463	-0.132607	0.8945	1	FSHD 2D unique
AC025627.9	0	0.198852	-0.507	4.05741	-0.124919	0.9006	1	FSHD 2D unique
AC026150.5	0	0.500505	-1.417	4.04339	-0.350476	0.726	1	FSHD 2D unique
AC051649.6	0	0.198852	-0.507	4.05741	-0.124919	0.9006	1	FSHD 2D unique
AC053545.3	0	0.301653	-0.499	4.06385	-0.122839	0.9022	1	FSHD 2D unique
AC058791.1	0	1.29189	-1.173	4.03905	-0.290534	0.7714	1	FSHD 2D unique
AC062028.1	0	0.301653	-0.499	4.06385	-0.122839	0.9022	1	FSHD 2D unique
AC062031.1	0	0.603306	-0.597	4.01178	-0.148729	0.8818	1	FSHD 2D unique
AC064850.4	0	0.397704	-0.884	4.04255	-0.218632	0.8269	1	FSHD 2D unique
AC067940.1	0	0.198852	-0.507	4.05741	-0.124919	0.9006	1	FSHD 2D unique
AC067945.2	0	0.198852	-0.507	4.05741	-0.124919	0.9006	1	FSHD 2D unique
AC068580.5	0	1.43164	-2.888	3.62412	-0.796832	0.4255	1	FSHD 2D unique
AC068831.16	0	0.198852	-0.507	4.05741	-0.124919	0.9006	1	FSHD 2D unique
AC073130.3	0	1.29189	-1.173	4.03905	-0.290534	0.7714	1	FSHD 2D unique
AC073316.1	0	0.500505	-1.417	4.04339	-0.350476	0.726	1	FSHD 2D unique
AC073415.2	0	2.2929	-3.369	2.98978	-1.12695	0.2598	1	FSHD 2D unique
AC073621.2	0	0.301653	-0.499	4.06385	-0.122839	0.9022	1	FSHD 2D unique
AC073834.3	0	1.36176	-2.521	3.72023	-0.67757	0.498	1	FSHD 2D unique
AC074011.2	0	0.397704	-0.884	4.04255	-0.218632	0.8269	1	FSHD 2D unique
AC078937.3	0	0.43063	-0.539	4.06463	-0.132607	0.8945	1	FSHD 2D unique
AC078937.4	0	0.603306	-0.597	4.01178	-0.148729	0.8818	1	FSHD 2D unique
AC078941.1	0	0.301653	-0.499	4.06385	-0.122839	0.9022	1	FSHD 2D unique
AC078994.2	0	0.397704	-0.884	4.04255	-0.218632	0.8269	1	FSHD 2D unique
AC079305.8	0	0.301653	-0.499	4.06385	-0.122839	0.9022	1	FSHD 2D unique
AC079354.4	0	0.198852	-0.507	4.05741	-0.124919	0.9006	1	FSHD 2D unique
AC079354.5	0	0.301653	-0.499	4.06385	-0.122839	0.9022	1	FSHD 2D unique
AC079807.4	0	0.301653	-0.499	4.06385	-0.122839	0.9022	1	FSHD 2D unique
AC083855.4	0	0.301653	-0.499	4.06385	-0.122839	0.9022	1	FSHD 2D unique
AC083871.2	0	0.732283	-1.426	4.04978	-0.352072	0.7248	1	FSHD 2D unique
AC083900.1	0	0.198852	-0.507	4.05741	-0.124919	0.9006	1	FSHD 2D unique
AC091492.2	0	0.198852	-0.507	4.05741	-0.124919	0.9006	1	FSHD 2D unique
AC091633.2	0	0.301653	-0.499	4.06385	-0.122839	0.9022	1	FSHD 2D unique
AC091729.7	0	0.301653	-0.499	4.06385	-0.122839	0.9022	1	FSHD 2D unique
AC092168.2	0	0.198852	-0.507	4.05741	-0.124919	0.9006	1	FSHD 2D unique
AC092198.1	0	0.301653	-0.499	4.06385	-0.122839	0.9022	1	FSHD 2D unique
AC092301.3	0	1.29189	-1.173	4.03905	-0.290534	0.7714	1	FSHD 2D unique
AC092534.1	0	0.301653	-0.499	4.06385	-0.122839	0.9022	1	FSHD 2D unique
AC092661.2	0	1.10381	-1.771	3.97717	-0.445193	0.6562	1	FSHD 2D unique
AC092755.4	0	0.500505	-1.417	4.04339	-0.350476	0.726	1	FSHD 2D unique
AC093110.3	0	1.25896	-2.004	3.99706	-0.501299	0.6162	1	FSHD 2D unique
AC093159.1	0	0.198852	-0.507	4.05741	-0.124919	0.9006	1	FSHD 2D unique
AC093162.5	0	1.25896	-2.004	3.99706	-0.501299	0.6162	1	FSHD 2D unique
AC093555.1	0	0.43063	-0.539	4.06463	-0.132607	0.8945	1	FSHD 2D unique
AC093590.2	0	0.301653	-0.499	4.06385	-0.122839	0.9022	1	FSHD 2D unique
AC093620.5	0	0.931135	-2.185	3.99505	-0.546957	0.5844	1	FSHD 2D unique
AC096574.5	0	0.301653	-0.499	4.06385	-0.122839	0.9022	1	FSHD 2D unique
AC096664.2	0	0.198852	-0.507	4.05741	-0.124919	0.9006	1	FSHD 2D unique
AC096772.4	0	0.43063	-0.539	4.06463	-0.132607	0.8945	1	FSHD 2D unique
AC097381.1	0	0.198852	-0.507	4.05741	-0.124919	0.9006	1	FSHD 2D unique
AC097635.2	0	0.301653	-0.499	4.06385	-0.122839	0.9022	1	FSHD 2D unique
AC097639.4	0	1.29189	-1.173	4.03905	-0.290534	0.7714	1	FSHD 2D unique
AC097639.8	0	1.29189	-1.173	4.03905	-0.290534	0.7714	1	FSHD 2D unique
AC097711.1	0	0.500505	-1.417	4.04339	-0.350476	0.726	1	FSHD 2D unique
AC098592.5	0	0.198852	-0.507	4.05741	-0.124919	0.9006	1	FSHD 2D unique
AC098820.3	0	0.301653	-0.499	4.06385	-0.122839	0.9022	1	FSHD 2D unique
AC098823.3	0	0.198852	-0.507	4.05741	-0.124919	0.9006	1	FSHD 2D unique
AC099544.2	0	0.43063	-0.539	4.06463	-0.132607	0.8945	1	FSHD 2D unique
AC100830.5	0	0.301653	-0.499	4.06385	-0.122839	0.9022	1	FSHD 2D unique
AC103564.6	0	0.43063	-0.539	4.06463	-0.132607	0.8945	1	FSHD 2D unique
AC104113.3	0	0.629482	-1.314	4.025	-0.326375	0.7441	1	FSHD 2D unique
AC104777.4	0	0.301653	-0.499	4.06385	-0.122839	0.9022	1	FSHD 2D unique
AC105344.2	0	0.301653	-0.499	4.06385	-0.122839	0.9022	1	FSHD 2D unique
AC106875.1	0	1.29189	-1.173	4.03905	-0.290534	0.7714	1	FSHD 2D unique
AC108448.2	0	0.198852	-0.507	4.05741	-0.124919	0.9006	1	FSHD 2D unique
AC108510.2	0	0.301653	-0.499	4.06385	-0.122839	0.9022	1	FSHD 2D unique
AC109828.1	0	0.86126	-0.935	4.04628	-0.231174	0.8172	1	FSHD 2D unique
AC114737.5	0	0.198852	-0.507	4.05741	-0.124919	0.9006	1	FSHD 2D unique
AC121251.1	0	0.301653	-0.499	4.06385	-0.122839	0.9022	1	FSHD 2D unique
AC135966.1	0	0.198852	-0.507	4.05741	-0.124919	0.9006	1	FSHD 2D unique
AC136940.3	0	0.198852	-0.507	4.05741	-0.124919	0.9006	1	FSHD 2D unique
AC138517.4	0	0.198852	-0.507	4.05741	-0.124919	0.9006	1	FSHD 2D unique
AC138972.1	0	0.301653	-0.499	4.06385	-0.122839	0.9022	1	FSHD 2D unique
AC138972.2	0	0.301653	-0.499	4.06385	-0.122839	0.9022	1	FSHD 2D unique
AC139099.4	0	0.198852	-0.507	4.05741	-0.124919	0.9006	1	FSHD 2D unique
AC139099.6	0	0.43063	-0.539	4.06463	-0.132607	0.8945	1	FSHD 2D unique
AC139452.2	0	0.198852	-0.507	4.05741	-0.124919	0.9006	1	FSHD 2D unique
AC140542.2	0	0.43063	-0.539	4.06463	-0.132607	0.8945	1	FSHD 2D unique
AC144835.1	0	0.43063	-0.539	4.06463	-0.132607	0.8945	1	FSHD 2D unique
AC145110.1	0	0.397704	-0.884	4.04255	-0.218632	0.8269	1	FSHD 2D unique
ACE2	0	1.12999	-2.486	3.98195	-0.62437	0.5324	1	FSHD 2D unique
ACKR4	0	0.43063	-0.539	4.06463	-0.132607	0.8945	1	FSHD 2D unique
ACMSD	0	0.603306	-0.597	4.01178	-0.148729	0.8818	1	FSHD 2D unique
ACSM5	0	0.198852	-0.507	4.05741	-0.124919	0.9006	1	FSHD 2D unique
ACTL8	0	0.198852	-0.507	4.05741	-0.124919	0.9006	1	FSHD 2D unique
AD000864.6	0	0.198852	-0.507	4.05741	-0.124919	0.9006	1	FSHD 2D unique
ADAM29	0	0.301653	-0.499	4.06385	-0.122839	0.9022	1	FSHD 2D unique
ADARB2	0	0.43063	-0.539	4.06463	-0.132607	0.8945	1	FSHD 2D unique
ADCY8	0	0.596556	-1.113	4.03652	-0.275714	0.7828	1	FSHD 2D unique
ADGRF3	0	1.19986	-2.359	3.99589	-0.590446	0.5549	1	FSHD 2D unique
ADH7	0	0.198852	-0.507	4.05741	-0.124919	0.9006	1	FSHD 2D unique
ADTRP	0	0.198852	-0.507	4.05741	-0.124919	0.9006	1	FSHD 2D unique
AF003626.1	0	0.198852	-0.507	4.05741	-0.124919	0.9006	1	FSHD 2D unique
AF038458.4	0	0.301653	-0.499	4.06385	-0.122839	0.9022	1	FSHD 2D unique
AF038458.5	0	0.198852	-0.507	4.05741	-0.124919	0.9006	1	FSHD 2D unique
AF127936.8	0	0.43063	-0.539	4.06463	-0.132607	0.8945	1	FSHD 2D unique
AF131215.6	0	0.198852	-0.507	4.05741	-0.124919	0.9006	1	FSHD 2D unique
AF131215.8	0	0.500505	-1.417	4.04339	-0.350476	0.726	1	FSHD 2D unique
AF131216.6	0	0.301653	-0.499	4.06385	-0.122839	0.9022	1	FSHD 2D unique
AF196972.9	0	0.43063	-0.539	4.06463	-0.132607	0.8945	1	FSHD 2D unique
AF230666.2	0	0.802158	-1.707	4.00203	-0.426526	0.6697	1	FSHD 2D unique
AGGF1P1	0	0.500505	-1.417	4.04339	-0.350476	0.726	1	FSHD 2D unique
AJ011931.1	0	0.301653	-0.499	4.06385	-0.122839	0.9022	1	FSHD 2D unique
AJAP1	0	0.301653	-0.499	4.06385	-0.122839	0.9022	1	FSHD 2D unique
AKAP14	0	0.603306	-0.597	4.01178	-0.148729	0.8818	1	FSHD 2D unique
AL133243.4	0	0.198852	-0.507	4.05741	-0.124919	0.9006	1	FSHD 2D unique
AL355480.1	0	0.603306	-0.597	4.01178	-0.148729	0.8818	1	FSHD 2D unique
AL591893.1	0	0.500505	-1.417	4.04339	-0.350476	0.726	1	FSHD 2D unique
AL773604.8	0	0.699357	-1.737	4.02901	-0.431071	0.6664	1	FSHD 2D unique
ALS2CR10	0	0.397704	-0.884	4.04255	-0.218632	0.8269	1	FSHD 2D unique
ANG	0	0.198852	-0.507	4.05741	-0.124919	0.9006	1	FSHD 2D unique
ANGPT2	0	1.60432	-2.298	3.7918	-0.606084	0.5445	1	FSHD 2D unique
ANKRD19	0	0.198852	-0.507	4.05741	-0.124919	0.9006	1	FSHD 2D unique
ANKRD20A4	0	0.198852	-0.507	4.05741	-0.124919	0.9006	1	FSHD 2D unique
ANKRD30BL	0	0.198852	-0.507	4.05741	-0.124919	0.9006	1	FSHD 2D unique
ANKUB1	0	0.43063	-0.539	4.06463	-0.132607	0.8945	1	FSHD 2D unique
AP000230.1	0	0.43063	-0.539	4.06463	-0.132607	0.8945	1	FSHD 2D unique
AP000271.1	0	0.732283	-1.426	4.04978	-0.352072	0.7248	1	FSHD 2D unique
AP000303.1	0	0.198852	-0.507	4.05741	-0.124919	0.9006	1	FSHD 2D unique
AP000351.3	0	0.904958	-0.633	3.99254	-0.158474	0.8741	1	FSHD 2D unique
[truncated: 2,080 more rows]
