# Supplementary material for: Three-dimensional tissue engineered skeletal muscle modelling facioscapulohumeral muscular dystrophy
Source: Brain. 2024 Nov 18;148(5):1723–39. doi: 10.1093/brain/awae379 (PMC12074006; doi:10.1093/brain/awae379)
Supplement: awae379_Supplementary_Data [file awae379_supplementary_data.zip › brain-2024-01708-File015.xlsx]

## Sheet: Up
ID	Description	GeneRatio	BgRatio	pvalue	p.adjust	qvalue	geneID	Count
GO:0030198	extracellular matrix organization	48/591	301/18722	1.2678e-20	2.66187e-17	2.19823e-17	MFAP4/FBLN5/COL6A6/NPNT/LUM/POSTN/SFRP2/COL24A1/COL1A1/ELN/COL12A1/COL14A1/COL23A1/TNXB/COL1A2/LTBP3/ECM2/EGFL6/ADAMTS16/COL2A1/SULF2/GAS2/COL4A6/COL5A1/CRISPLD2/AEBP1/MYF5/MMP2/COL5A2/OLFML2A/ADAMTS10/COL16A1/HPSE2/SMOC1/PDGFRA/MMP11/COL11A2/NTN4/BMP1/CTSK/HAS2/LOXL2/FAP/ADAMTS13/COL8A2/OLFML2B/RECK/TGFBI	48
GO:0043062	extracellular structure organization	48/591	302/18722	1.46403e-20	2.66187e-17	2.19823e-17	MFAP4/FBLN5/COL6A6/NPNT/LUM/POSTN/SFRP2/COL24A1/COL1A1/ELN/COL12A1/COL14A1/COL23A1/TNXB/COL1A2/LTBP3/ECM2/EGFL6/ADAMTS16/COL2A1/SULF2/GAS2/COL4A6/COL5A1/CRISPLD2/AEBP1/MYF5/MMP2/COL5A2/OLFML2A/ADAMTS10/COL16A1/HPSE2/SMOC1/PDGFRA/MMP11/COL11A2/NTN4/BMP1/CTSK/HAS2/LOXL2/FAP/ADAMTS13/COL8A2/OLFML2B/RECK/TGFBI	48
GO:0045229	external encapsulating structure organization	48/591	304/18722	1.94866e-20	2.66187e-17	2.19823e-17	MFAP4/FBLN5/COL6A6/NPNT/LUM/POSTN/SFRP2/COL24A1/COL1A1/ELN/COL12A1/COL14A1/COL23A1/TNXB/COL1A2/LTBP3/ECM2/EGFL6/ADAMTS16/COL2A1/SULF2/GAS2/COL4A6/COL5A1/CRISPLD2/AEBP1/MYF5/MMP2/COL5A2/OLFML2A/ADAMTS10/COL16A1/HPSE2/SMOC1/PDGFRA/MMP11/COL11A2/NTN4/BMP1/CTSK/HAS2/LOXL2/FAP/ADAMTS13/COL8A2/OLFML2B/RECK/TGFBI	48
GO:0034329	cell junction assembly	42/591	420/18722	4.32256e-11	4.42846e-08	3.65711e-08	CLSTN2/LRRN1/ROBO2/CDH1/GJA5/EPHA3/LIMCH1/SDK2/PTPRD/CDH11/SORBS1/LGI2/LRRN3/PEAK1/COL16A1/ERBB4/POU4F1/FGF13/LRFN5/ADGRB3/IL1RAP/SHANK2/CDH22/CDH18/DCHS1/WNT11/SRPX2/BCL2/LRP4/SEMA4D/THBS2/EPHB3/SMAD7/AJUBA/ADGRL3/FZD1/GPC4/TPBG/DST/MPDZ/FN1/CNTN5	42
GO:0050808	synapse organization	42/591	426/18722	6.77794e-11	5.5552e-08	4.58759e-08	CLSTN2/SPARCL1/LRRN1/ROBO2/CDH1/TNC/SDK2/PTPRD/LGI2/ADGRL1/LRRN3/PPFIBP2/PALM/SHANK1/ERBB4/POU4F1/FGF13/LRFN5/ADGRB3/IL1RAP/SHANK2/ELFN1/KIF1A/SRPX2/ERC2/LRP4/SEMA4D/THBS2/CTNNA2/EPHB3/ADGRL3/RELN/DOK7/FZD1/NFIA/GPC4/SYNGAP1/ARC/ERBB2/PPFIBP1/TPBG/CNTN5	42
GO:0060537	muscle tissue development	40/591	403/18722	1.59699e-10	1.09074e-07	9.00757e-08	SORBS2/ELN/GJA5/RYR2/FHOD3/CSRP2/SGCD/CACNA1G/DCN/MEGF10/NUPR1/TCAP/SCN5A/SEMA3C/MYF5/TTN/SOX8/IGFBP5/PDGFRA/ERBB4/POU4F1/SOX6/IGF1/NOTCH2/BCL2/RGS2/SMAD7/KAT2A/DLL1/BMP4/EGR1/EYA2/MYH14/VGLL4/PGM5/SMO/ZFPM2/ASB2/EGR2/KLF5	40
GO:0006936	muscle contraction	36/591	347/18722	4.00074e-10	1.88457e-07	1.55632e-07	NPNT/MB/MYBPC1/GJA5/MYBPC2/RYR2/CACNA1H/KCNQ1/PDE4B/TRDN/SULF2/KCNMA1/CTNNA3/CACNA1G/CRYAB/TCAP/PLCE1/SCN5A/TTN/HSPB6/P2RX1/FGF13/SMTN/EDN3/KCND3/SCN7A/RGS2/SMAD7/CALCRL/KCNN2/MYH14/CACNA1S/PLA2G6/CAMK2D/GNAO1/CACNA1C	36
GO:0003012	muscle system process	42/591	452/18722	4.29239e-10	1.88457e-07	1.55632e-07	NPNT/MB/SORBS2/MYBPC1/GJA5/MYBPC2/RYR2/CACNA1H/KCNQ1/PDE4B/TRDN/SULF2/KCNMA1/CTNNA3/CACNA1G/CRYAB/TCAP/PLCE1/SCN5A/TTN/P2RY1/HSPB6/IGFBP5/P2RX1/FGF13/SMTN/EDN3/KCND3/IGF1/LMCD1/SCN7A/RGS2/SMAD7/FOXO1/CALCRL/KCNN2/MYH14/CACNA1S/PLA2G6/CAMK2D/GNAO1/CACNA1C	42
GO:0007416	synapse assembly	25/591	179/18722	4.52409e-10	1.88457e-07	1.55632e-07	CLSTN2/LRRN1/ROBO2/CDH1/SDK2/PTPRD/LGI2/LRRN3/ERBB4/POU4F1/FGF13/LRFN5/ADGRB3/IL1RAP/SHANK2/SRPX2/LRP4/SEMA4D/THBS2/EPHB3/ADGRL3/FZD1/GPC4/TPBG/CNTN5	25
GO:0001503	ossification	38/591	408/18722	2.79673e-09	9.55083e-07	7.88727e-07	NPNT/SFRP2/GPNMB/COL1A1/TNC/COL1A2/ASPN/MGP/LTBP3/CDH11/COL2A1/RASSF2/MYF5/MMP2/COL5A2/SOX8/SLC24A3/IGFBP5/SMOC1/GPC3/KLF10/VCAN/BCOR/IGF1/DCHS1/WNT11/BCL2/LRP4/SEMA4D/SMAD7/BMP4/FZD1/BMP1/CTSK/SMO/PHOSPHO1/EGR2/PTGER4	38
GO:0007517	muscle organ development	33/591	327/18722	4.37534e-09	1.37924e-06	1.13901e-06	ELN/FHL1/LAMA2/RYR2/CACNA1H/CHODL/SGCD/DCN/MEGF10/CRYAB/NUPR1/TCAP/MYF5/TTN/SOX8/POU4F1/SMTN/MYMX/SOX6/IGF1/BCL2/SMAD7/DLL1/BMP4/EGR1/SGCE/UNC45B/MYH14/SMO/ZFPM2/ASB2/EGR2/KLF5	33
GO:0072001	renal system development	31/591	302/18722	8.66138e-09	2.53531e-06	2.09371e-06	NPNT/ROBO2/FRAS1/ADAMTS16/PDGFD/SULF2/ITGA8/PDGFA/DCN/PLCE1/SOX8/FBN1/GPC3/PDGFRA/ERBB4/CA2/DCHS1/NOTCH2/WNT11/BCL2/LRP4/SMAD7/DLL1/HES1/BMP4/EGR1/NFIA/HAS2/SMO/PROM1/DCHS2	31
GO:0061564	axon development	40/591	467/18722	1.16403e-08	2.98137e-06	2.46208e-06	ROBO2/TNC/PLXNC1/LAMA2/DAB1/ADCY1/EPHA3/CHODL/CDH11/SEMA6A/PLP1/SEMA3C/NCAM2/LGI1/BOC/POU4F1/FGF13/SLIT3/ARX/NOTCH2/BCL2/LRP4/SEMA4D/CTNNA2/EPHB3/RELN/NEXN/SKIL/VASH2/PALLD/SYNGAP1/RUFY3/ERBB2/SMO/PLXNA2/EGR2/OLFM1/FN1/UNC5A/SEMA6D	40
GO:0042692	muscle cell differentiation	35/591	384/18722	2.07394e-08	4.68428e-06	3.86838e-06	NPNT/SORBS2/CACNA1H/PTGFRN/FHOD3/CSRP2/FGF9/FBXO40/MEGF10/TCAP/MYF5/TTN/IGFBP5/PDGFRA/ADGRB3/NFATC1/MYMX/SOX6/IGF1/BCL2/RGS2/OBSCN/JAM2/KAT2A/BHLHE41/DLL1/HES1/BMP4/OLFM2/HDAC5/PDCD4/PGM5/SMO/ASB2/KLF5	35
GO:0051960	regulation of nervous system development	38/591	443/18722	2.62202e-08	5.37252e-06	4.43673e-06	CLSTN2/LRRN1/ROBO2/PLXNC1/DAB1/SERPINE2/CHODL/PTPRD/SEMA6A/LRRN3/SEMA3C/SOX8/POU4F1/FGF13/ADGRB3/IL1RAP/SRPX2/LRP4/TPPP/SEMA4D/THBS2/JAM2/EPHB3/BHLHE41/DLL1/HES1/RELN/SKIL/ADCYAP1/SYNGAP1/MYCN/RUFY3/SMO/PLXNA2/TPBG/EGR2/FN1/SEMA6D	38
GO:0048762	mesenchymal cell differentiation	26/591	236/18722	3.3131e-08	6.46528e-06	5.33916e-06	SFRP2/COL1A1/EPHA3/SEMA6A/SEMA3C/SOX8/LDLRAD4/SPRY2/ERBB4/EDN3/DACT3/WNT11/BCL2/SEMA4D/SMAD7/BCL9L/HES1/BMP4/IL17RD/PDCD4/HAS2/LOXL2/SMO/OLFM1/FN1/SEMA6D	26
GO:0048015	phosphatidylinositol-mediated signaling	22/591	178/18722	4.8805e-08	8.98336e-06	7.41864e-06	MYO16/PLCB1/SERPINE2/PLCL1/PDGFD/PDGFA/DCN/PLCE1/PLCD4/PDGFC/PLEKHA1/PDGFRA/ERBB4/PLCH1/IGF1/PIK3R1/PI4KAP1/SEMA4D/RELN/PI4KAP2/ERBB2/FN1	22
GO:0003007	heart morphogenesis	26/591	246/18722	7.70549e-08	1.2145e-05	1.00296e-05	ROBO2/SFRP2/ELN/GJA5/RYR2/COL2A1/CPE/TCAP/COL5A1/SEMA3C/TTN/POU4F1/DCHS1/SLIT3/NOTCH2/WNT11/SMAD7/DLL1/HES1/BMP4/PDCD4/HAS2/SMO/ZFPM2/ASB2/OLFM1	26
GO:0098742	cell-cell adhesion via plasma-membrane adhesion molecules	27/591	273/18722	1.70394e-07	2.5862e-05	2.13573e-05	CLSTN2/SPARCL1/ROBO2/CDH1/DAB1/SDK2/PTPRD/CDH11/VCAM1/IGSF11/ADGRL1/FAT4/LRFN5/IL1RAP/CDH22/CDH18/DCHS1/AJUBA/ADGRL3/CDH13/HMCN1/CDH3/NEXN/GPC4/PALLD/PCDH9/DCHS2	27
GO:0031589	cell-substrate adhesion	32/591	363/18722	1.81162e-07	2.65143e-05	2.18961e-05	FBLN5/NPNT/POSTN/COL1A1/TNXB/EPHA3/LIMCH1/ECM2/EGFL6/VCAM1/SORBS1/ITGA8/EDIL3/MYF5/PEAK1/COL16A1/CASS4/EDA/BCL2/PIK3R1/FREM1/AXL/NTN4/EPHB3/AJUBA/CDH13/SGCE/HAS2/ITGAV/MERTK/ADAMTS13/FN1	32
GO:0090287	regulation of cellular response to growth factor stimulus	28/591	304/18722	4.39984e-07	6.01019e-05	4.96333e-05	NPNT/LTBP1/SFRP2/DOK5/ASPN/LTBP4/SULF2/PCSK6/HTRA1/SEMA6A/PMEPA1/DCN/FST/LDLRAD4/FBN1/SPRY2/GPC3/NOTCH2/SMAD7/BCL9L/DLL1/HES1/RASL11B/BMP4/IL17RD/SKIL/CDKN1C/TSPAN12	28
GO:0071559	response to transforming growth factor beta	25/591	256/18722	6.17853e-07	8.16762e-05	6.74499e-05	CILP/NPNT/LTBP1/POSTN/COL1A1/LTBP2/COL1A2/ASPN/LTBP4/LTBP3/PDGFD/HTRA1/PMEPA1/PDE2A/LDLRAD4/FBN1/SPRY2/SOX6/MXRA5/SMAD7/BCL9L/RASL11B/IL17RD/SKIL/CDKN1C	25
GO:0042476	odontogenesis	17/591	130/18722	7.26814e-07	9.254e-05	7.64214e-05	COL1A1/TNC/COL1A2/ASPN/HTRA1/SCN5A/FST/PDGFRA/BCOR/CA2/EDA/LRP4/BMP4/FOXO1/PAM/SMO/GNAO1	17
GO:0007178	transmembrane receptor protein serine/threonine kinase signaling pathway	30/591	355/18722	1.06886e-06	0.000128829	0.000106389	CILP/IGSF1/NPNT/LTBP1/SFRP2/LTBP2/COL1A2/ASPN/LTBP4/LTBP3/PCSK6/HTRA1/PMEPA1/FST/LDLRAD4/FBN1/SPRY2/GPC3/PPM1L/NOTCH2/SMAD7/BCL9L/HES1/RASL11B/BMP4/EGR1/IL17RD/SKIL/PDCD4/CDKN1C	30
GO:0061448	connective tissue development	24/591	252/18722	1.61886e-06	0.000179299	0.000148069	LUM/SFRP2/COL1A1/MGP/LTBP3/PDGFD/COL2A1/SULF2/COL5A1/MYF5/SOX8/SOX6/WNT11/COL11A2/SMAD7/KAT2A/BMP4/EGR1/BMP1/MYCN/CTSK/LOXL2/TGFBI/GHR	24
GO:0048738	cardiac muscle tissue development	23/591	236/18722	1.7943e-06	0.000193501	0.000159797	SORBS2/GJA5/RYR2/FHOD3/SGCD/CACNA1G/TCAP/SCN5A/TTN/PDGFRA/ERBB4/POU4F1/SOX6/IGF1/NOTCH2/RGS2/SMAD7/KAT2A/DLL1/BMP4/VGLL4/ZFPM2/ASB2	23
GO:0051216	cartilage development	20/591	190/18722	2.59256e-06	0.00025296	0.000208899	LUM/SFRP2/COL1A1/MGP/LTBP3/COL2A1/SULF2/MYF5/SOX6/WNT11/COL11A2/SMAD7/KAT2A/BMP4/BMP1/MYCN/CTSK/LOXL2/TGFBI/GHR	20
GO:0010463	mesenchymal cell proliferation	9/591	39/18722	2.66088e-06	0.000253588	0.000209418	PDGFA/FGF7/GPC3/DCHS1/WNT11/BMP4/MYCN/SMO/DCHS2	9
GO:0086003	cardiac muscle cell contraction	12/591	73/18722	2.77652e-06	0.000258595	0.000213553	GJA5/RYR2/KCNQ1/PDE4B/CTNNA3/CACNA1G/SCN5A/FGF13/KCND3/KCNN2/CAMK2D/CACNA1C	12
GO:0007188	adenylate cyclase-modulating G protein-coupled receptor signaling pathway	22/591	233/18722	5.03176e-06	0.00042082	0.000347521	ADGRB2/ADCY1/PDE4B/GPR37/ADGRL1/MRAP2/ADGRD1/ADGRE5/PALM/P2RY1/RAMP1/PDE2A/ADGRB3/GRM8/RGS2/LPAR2/GABBR1/ADGRL3/ADCYAP1/CALCRL/PTGER4/GNAO1	22
GO:0050803	regulation of synapse structure or activity	21/591	218/18722	6.01994e-06	0.000482287	0.000398282	CLSTN2/LRRN1/ROBO2/PTPRD/ADGRL1/LRRN3/LRFN5/ADGRB3/IL1RAP/KIF1A/SRPX2/LRP4/SEMA4D/THBS2/CTNNA2/EPHB3/RELN/GPC4/SYNGAP1/ARC/TPBG	21
GO:0001755	neural crest cell migration	10/591	55/18722	7.40086e-06	0.000551432	0.000455383	SEMA6A/SEMA3C/SOX8/ERBB4/EDN3/SEMA4D/BMP4/SMO/FN1/SEMA6D	10
GO:0003231	cardiac ventricle development	15/591	123/18722	7.7848e-06	0.000563232	0.000465128	ROBO2/SFRP2/GJA5/RYR2/CPE/SCN5A/SEMA3C/PDE2A/POU4F1/SLIT3/WNT11/SMAD7/HES1/BMP4/ZFPM2	15
GO:0060348	bone development	20/591	205/18722	8.25721e-06	0.000573868	0.000473911	SFRP2/COL1A1/LTBP3/COL2A1/SULF2/PDGFC/FBN1/FBXW7/IGF1/DCHS1/NOTCH2/FREM1/SEMA4D/FOXN3/KAT2A/BMP4/HAS2/PHOSPHO1/PTGER4/GHR	20
GO:0086004	regulation of cardiac muscle cell contraction	8/591	34/18722	8.26213e-06	0.000573868	0.000473911	GJA5/RYR2/PDE4B/CTNNA3/SCN5A/FGF13/CAMK2D/CACNA1C	8
GO:0050804	modulation of chemical synaptic transmission	32/591	439/18722	1.07871e-05	0.000701676	0.000579458	CLSTN2/CDH1/PLCB1/LAMA2/SERPINE2/PLCL1/ADCY1/SLC24A2/PTPRD/CDH11/RIMS4/IGSF11/LGI1/P2RY1/SHANK1/SNCAIP/SCT/GRIK2/P2RX1/BEGAIN/CACNG4/SHANK2/SYT11/GRM8/ERC2/KAT2A/RELN/ADCYAP1/SYNGAP1/ARC/PLA2G6/EGR2	32
GO:0070252	actin-mediated cell contraction	13/591	97/18722	1.11189e-05	0.00071196	0.000587951	GJA5/RYR2/KCNQ1/PDE4B/LIMCH1/CTNNA3/CACNA1G/SCN5A/FGF13/KCND3/KCNN2/CAMK2D/CACNA1C	13
GO:0086065	cell communication involved in cardiac conduction	10/591	58/18722	1.21269e-05	0.000722178	0.000596389	GJA5/RYR2/KCNQ1/TRDN/CTNNA3/CACNA1G/SCN5A/KCNN2/CAMK2D/CACNA1C	10
GO:0086016	AV node cell action potential	5/591	11/18722	1.21597e-05	0.000722178	0.000596389	GJA5/RYR2/CACNA1G/SCN5A/CACNA1C	5
GO:0086027	AV node cell to bundle of His cell signaling	5/591	11/18722	1.21597e-05	0.000722178	0.000596389	GJA5/RYR2/CACNA1G/SCN5A/CACNA1C	5
GO:0050807	regulation of synapse organization	20/591	211/18722	1.26852e-05	0.000732623	0.000605015	CLSTN2/LRRN1/ROBO2/PTPRD/ADGRL1/LRRN3/LRFN5/ADGRB3/IL1RAP/KIF1A/SRPX2/LRP4/SEMA4D/THBS2/CTNNA2/EPHB3/RELN/GPC4/ARC/TPBG	20
GO:0061138	morphogenesis of a branching epithelium	18/591	182/18722	1.92462e-05	0.000973713	0.000804112	NPNT/SFRP2/TNC/ADAMTS16/PDGFA/FGF7/SEMA3C/SOX8/SPRY2/GPC3/DCHS1/BCL2/NTN4/CSMD1/RSPO3/BMP4/MYCN/SMO	18
GO:0001508	action potential	15/591	134/18722	2.20663e-05	0.00105679	0.000872717	GJA5/RYR2/CACNA1H/KCNQ1/CTNNA3/CACNA1G/SCN5A/P2RX1/FGF13/KCND3/SCN7A/KCNN2/MYH14/CAMK2D/CACNA1C	15
GO:1903115	regulation of actin filament-based movement	8/591	39/18722	2.43615e-05	0.00113447	0.00093687	GJA5/RYR2/PDE4B/CTNNA3/SCN5A/FGF13/CAMK2D/CACNA1C	8
GO:0006937	regulation of muscle contraction	17/591	169/18722	2.61836e-05	0.00114796	0.000948008	NPNT/GJA5/RYR2/KCNQ1/PDE4B/KCNMA1/CTNNA3/PLCE1/SCN5A/HSPB6/P2RX1/FGF13/RGS2/SMAD7/CALCRL/CAMK2D/CACNA1C	17
GO:0055117	regulation of cardiac muscle contraction	11/591	77/18722	2.85486e-05	0.00120611	0.000996026	GJA5/RYR2/KCNQ1/PDE4B/CTNNA3/SCN5A/FGF13/RGS2/SMAD7/CAMK2D/CACNA1C	11
GO:0016055	Wnt signaling pathway	31/591	444/18722	3.39458e-05	0.0013447	0.00111048	DACT1/SFRP2/COL1A1/NKD1/SULF2/CPE/TLE2/PRICKLE2/GPC3/TNFAIP3/NFATC1/AMOTL2/EDA/DACT3/PLPP3/WNT11/LRP4/MCC/BCL9L/RSPO3/CDH3/EGR1/FZD1/GPC4/PRKAA2/VGLL4/TPBG/RECK/TLE3/PTPRU/NDRG2	31
GO:0035051	cardiocyte differentiation	16/591	156/18722	3.54127e-05	0.00135804	0.0011215	SORBS2/FHOD3/VCAM1/TCAP/SEMA3C/TTN/PDGFRA/SOX6/IGF1/RGS2/KAT2A/DLL1/HES1/BMP4/PDCD4/ASB2	16
GO:0198738	cell-cell signaling by wnt	31/591	446/18722	3.6965e-05	0.00140262	0.00115831	DACT1/SFRP2/COL1A1/NKD1/SULF2/CPE/TLE2/PRICKLE2/GPC3/TNFAIP3/NFATC1/AMOTL2/EDA/DACT3/PLPP3/WNT11/LRP4/MCC/BCL9L/RSPO3/CDH3/EGR1/FZD1/GPC4/PRKAA2/VGLL4/TPBG/RECK/TLE3/PTPRU/NDRG2	31
GO:0050767	regulation of neurogenesis	27/591	364/18722	3.8647e-05	0.00145299	0.00119991	ROBO2/PLXNC1/DAB1/SERPINE2/CHODL/PTPRD/SEMA6A/SEMA3C/SOX8/POU4F1/FGF13/LRP4/SEMA4D/BHLHE41/DLL1/HES1/RELN/SKIL/ADCYAP1/SYNGAP1/MYCN/RUFY3/SMO/PLXNA2/EGR2/FN1/SEMA6D	27
GO:0045926	negative regulation of growth	21/591	249/18722	4.49664e-05	0.00164529	0.00135871	SFRP2/FHL1/NKD1/SERPINE2/SEMA6A/CRYAB/SEMA3C/IGFBP5/GPC3/FGF13/SLIT3/DACT3/NOTCH2/WNT11/BCL2/RGS2/SEMA4D/BMP4/VGLL4/SMARCA2/SEMA6D	21
GO:0035637	multicellular organismal signaling	16/591	160/18722	4.8264e-05	0.00173496	0.00143277	GJA5/RYR2/CACNA1H/KCNQ1/TRDN/CTNNA3/CACNA1G/SCN5A/P2RX1/CACNG4/KCND3/SCN7A/KCNN2/MYH14/CAMK2D/CACNA1C	16
GO:0001763	morphogenesis of a branching structure	18/591	196/18722	5.17858e-05	0.00176849	0.00146045	NPNT/SFRP2/TNC/ADAMTS16/PDGFA/FGF7/SEMA3C/SOX8/SPRY2/GPC3/DCHS1/BCL2/NTN4/CSMD1/RSPO3/BMP4/MYCN/SMO	18
GO:0031032	actomyosin structure organization	18/591	196/18722	5.17858e-05	0.00176849	0.00146045	ELN/FHOD3/CSRP2/LIMCH1/SORBS1/TCAP/TTN/PDGFRA/EPB41L2/ARAP1/WNT11/PIK3R1/OBSCN/RTKN/MYH14/FAM171A1/PGM5/PTGER4	18
GO:0001558	regulation of cell growth	29/591	414/18722	5.70531e-05	0.00190084	0.00156975	FBLN5/SFRP2/FHL1/SERPINE2/LTBP4/SEMA6A/CRYAB/PLCE1/SEMA3C/LGI1/IGFBP5/FGF13/IGF1/SLIT3/RASGRP2/DACT3/WNT11/BCL2/RGS2/SEMA4D/SMAD7/RUFY3/VGLL4/ERBB2/OLFM1/CAMK2D/FN1/SMARCA2/SEMA6D	29
GO:0030323	respiratory tube development	17/591	181/18722	6.2756e-05	0.00204107	0.00168555	TNC/LTBP3/FGF9/PDGFA/FGF7/CRISPLD2/IGFBP5/HECA/SPRY2/GPC3/PDGFRA/FBXW7/WNT11/HES1/BMP4/MYCN/ZFPM2	17
GO:0046660	female sex differentiation	13/591	114/18722	6.34086e-05	0.00204605	0.00168967	ROBO2/GAS2/NUPR1/FST/PLEKHA1/PDGFRA/SLIT3/BCL2/AXL/CSMD1/ADCYAP1/ZFPM2/MERTK	13
GO:0032970	regulation of actin filament-based process	28/591	396/18722	6.48998e-05	0.00207781	0.0017159	ELN/GJA5/RYR2/FHOD3/EPHA3/PDE4B/LIMCH1/KANK4/SPTB/BAIAP2L1/PDGFA/CTNNA3/SCN5A/SHANK1/PDGFRA/FGF13/PLEKHH2/ARAP1/RHOBTB2/NOTCH2/WNT11/PIK3R1/CTNNA2/PAM/SSH3/PTGER4/CAMK2D/CACNA1C	28
GO:0016049	cell growth	32/591	482/18722	6.697e-05	0.0021111	0.00174339	FBLN5/POSTN/SFRP2/SORBS2/FHL1/SERPINE2/LTBP4/SEMA6A/NRN1/CRYAB/PLCE1/SEMA3C/LGI1/IGFBP5/FGF13/IGF1/SLIT3/RASGRP2/DACT3/WNT11/BCL2/RGS2/SEMA4D/SMAD7/RUFY3/VGLL4/ERBB2/OLFM1/CAMK2D/FN1/SMARCA2/SEMA6D	32
GO:0003254	regulation of membrane depolarization	8/591	45/18722	7.22568e-05	0.00226037	0.00186666	GJA5/FHL1/CACNA1G/DCN/SCN5A/BCL2/SMAD7/CAMK2D	8
GO:0098743	cell aggregation	6/591	24/18722	7.98795e-05	0.0024121	0.00199196	MGP/COL2A1/MYF5/SOX6/BMP1/MYCN	6
GO:0042060	wound healing	29/591	422/18722	8.00502e-05	0.0024121	0.00199196	ITGA9/F13A1/POSTN/COL1A1/TNC/SERPINE2/PDGFA/DCN/COL5A1/P2RY1/P2RX1/PDGFRA/TNFAIP3/IGF1/SYT11/NOTCH2/PLPP3/ARHGAP24/AXL/AJUBA/CDH3/ST3GAL4/ERBB2/FAP/MERTK/ADAMTS13/DST/DGKD/FN1	29
GO:0048864	stem cell development	11/591	86/18722	8.09207e-05	0.00242053	0.00199893	SEMA6A/SEMA3C/SOX8/ERBB4/EDN3/SEMA4D/HES1/BMP4/SMO/FN1/SEMA6D	11
GO:0001736	establishment of planar polarity	10/591	72/18722	8.38779e-05	0.00246036	0.00203181	DACT1/SFRP2/NKD1/PRICKLE2/GPC3/ERBB4/WNT11/RSPO3/GPC4/ASTN2	10
GO:0007164	establishment of tissue polarity	10/591	72/18722	8.38779e-05	0.00246036	0.00203181	DACT1/SFRP2/NKD1/PRICKLE2/GPC3/ERBB4/WNT11/RSPO3/GPC4/ASTN2	10
GO:0050919	negative chemotaxis	8/591	46/18722	8.50771e-05	0.00247267	0.00204198	ROBO2/SEMA6A/PDGFA/SEMA3C/SLIT3/SEMA4D/ITGAV/SEMA6D	8
GO:1901888	regulation of cell junction assembly	18/591	204/18722	8.70723e-05	0.00251283	0.00207515	CLSTN2/LRRN1/ROBO2/EPHA3/LIMCH1/PTPRD/LRRN3/PEAK1/COL16A1/LRFN5/ADGRB3/IL1RAP/SRPX2/SEMA4D/THBS2/EPHB3/GPC4/TPBG	18
GO:0030902	hindbrain development	15/591	151/18722	8.89947e-05	0.00255035	0.00210613	MYO16/DAB1/SERPINE2/SCN5A/POU4F1/CNTN1/EN2/BCL2/CTNNA2/KAT2A/DLL1/HES1/SMO/PLXNA2/EGR2	15
GO:0034765	regulation of ion transmembrane transport	32/591	491/18722	9.46592e-05	0.00267527	0.00220929	GJA5/FHL1/RYR2/CACNA1H/KCNQ1/PDE4B/TRDN/KCNMA1/CACNA1G/PLP1/KCNC4/SCN5A/SHANK1/CLIC5/P2RX1/FGF13/CACNG4/EDN3/KCND3/SCN7A/RGS2/RELN/KCNF1/KCNN2/KCNIP3/CACNA1S/GSG1L/ARC/PLA2G6/CAMK2D/PSEN2/CACNA1C	32
GO:0014911	positive regulation of smooth muscle cell migration	8/591	47/18722	9.97265e-05	0.00276135	0.00228037	POSTN/PDGFD/FGF9/IGFBP5/IGF1/BCL2/HAS2/SEMA6D	8
GO:2000095	regulation of Wnt signaling pathway, planar cell polarity pathway	5/591	16/18722	0.000100809	0.00277258	0.00228965	DACT1/SFRP2/NKD1/GPC3/RSPO3	5
GO:0048736	appendage development	16/591	172/18722	0.000114642	0.00307061	0.00253577	SFRP2/FRAS1/COL2A1/SEMA3C/SMOC1/GPC3/MAP3K20/NOTCH2/LRP4/KAT2A/BMP4/MYCN/PAM/PLXNA2/RECK/CACNA1C	16
GO:0060173	limb development	16/591	172/18722	0.000114642	0.00307061	0.00253577	SFRP2/FRAS1/COL2A1/SEMA3C/SMOC1/GPC3/MAP3K20/NOTCH2/LRP4/KAT2A/BMP4/MYCN/PAM/PLXNA2/RECK/CACNA1C	16
GO:0051147	regulation of muscle cell differentiation	15/591	155/18722	0.000119626	0.00316276	0.00261187	FGF9/MEGF10/MYF5/NFATC1/SOX6/IGF1/BCL2/RGS2/KAT2A/BHLHE41/DLL1/BMP4/OLFM2/HDAC5/PDCD4	15
GO:0034332	adherens junction organization	8/591	49/18722	0.000135315	0.00350754	0.0028966	CDH1/CDH11/KIFC3/CDH22/CDH18/DCHS1/SMAD7/PLEKHA7	8
GO:0048009	insulin-like growth factor receptor signaling pathway	7/591	37/18722	0.000136091	0.00350754	0.0028966	CILP/PLCB1/IGFBP5/IGF1/PIK3R1/CDH3/GHR	7
GO:0031346	positive regulation of cell projection organization	25/591	353/18722	0.000153924	0.00388402	0.0032075	ROBO2/PACSIN1/PLXNC1/DPYSL3/SERPINI1/EPHA3/CHODL/VLDLR/PTPRD/PLCE1/PALM/CNTN1/ARAP1/RGS2/PIK3R1/SEMA4D/KAT2A/RELN/FZD1/SKIL/ADCYAP1/RUFY3/PLXNA2/FN1/LRRC7	25
GO:0034446	substrate adhesion-dependent cell spreading	12/591	108/18722	0.000154634	0.00388402	0.0032075	POSTN/ITGA8/PEAK1/CASS4/PIK3R1/AXL/NTN4/EPHB3/HAS2/ITGAV/MERTK/FN1	12
GO:0018108	peptidyl-tyrosine phosphorylation	26/591	375/18722	0.000160642	0.00388402	0.0032075	SFRP2/EPHA3/PDGFD/PDGFA/FGF7/TTN/PEAK1/PDGFC/PDGFRA/ERBB4/CNTN1/CASS4/FBXW7/IGF1/AFAP1L2/LRP4/AXL/SEMA4D/EPHB3/HES1/RELN/DOK7/AATK/ERBB2/MERTK/GHR	26
GO:0003401	axis elongation	6/591	27/18722	0.000162071	0.00388402	0.0032075	SFRP2/TNC/NKD1/SPRY2/WNT11/BMP4	6
GO:0010721	negative regulation of cell development	16/591	180/18722	0.000194528	0.00447852	0.00369845	POSTN/DAB1/SEMA6A/SEMA3C/FBN1/FGF13/FBXW7/IGF1/LRP4/SEMA4D/HES1/ADCYAP1/SYNGAP1/MYCN/RUFY3/SEMA6D	16
GO:0042698	ovulation cycle	9/591	68/18722	0.000274374	0.00570753	0.00471339	ROBO2/GAS2/PLEKHA1/PDGFRA/SLIT3/AXL/EGR1/PAM/HAS2	9
GO:0061053	somite development	10/591	83/18722	0.00027906	0.0057757	0.00476969	SFRP2/NKD1/TCAP/SEMA3C/MYF5/WNT11/KAT2A/DLL1/SMO/PLXNA2	10
GO:0050673	epithelial cell proliferation	28/591	437/18722	0.000336282	0.00662541	0.0054714	SFRP2/FGF9/SULF2/HTRA1/NUPR1/FGF7/SCN5A/FST/IGFBP5/GPC3/TNFAIP3/FBXW7/OR51E2/IGF1/NOTCH2/MCC/HES1/CDH13/CDH3/BMP4/VASH2/CDKN1C/HAS2/ERBB2/LOXL2/SMO/FAP/COL8A2	28
GO:0098773	skin epidermis development	10/591	85/18722	0.000339367	0.00665419	0.00549516	PDGFA/FGF7/FST/IGFBP5/EDA/BCL2/LRP4/DLL1/CDH3/SMO	10
GO:0110148	biomineralization	15/591	171/18722	0.000352077	0.00677377	0.00559391	GPNMB/COL1A1/COL1A2/ASPN/MGP/LTBP3/SLC24A3/GPC3/KLF10/BCOR/IGF1/WNT11/BMP4/FOXO1/PHOSPHO1	15
GO:0007613	memory	12/591	118/18722	0.000355796	0.00681333	0.00562658	PLCB1/ADCY1/SLC24A2/VLDLR/SHANK1/FGF13/SYT11/CSMD1/KAT2A/RELN/ARC/PLA2G6	12
GO:0071604	transforming growth factor beta production	7/591	43/18722	0.000361627	0.00689277	0.00569219	LUM/LTBP1/LTBP3/WNT11/CDH3/ITGAV/FN1	7
GO:0071230	cellular response to amino acid stimulus	9/591	71/18722	0.000381353	0.00720178	0.00594738	COL1A1/COL1A2/PDGFD/COL4A6/MMP2/COL5A2/PDGFC/COL16A1/PDGFRA	9
GO:0019228	neuronal action potential	6/591	32/18722	0.000433932	0.00790728	0.00652999	CACNA1H/CACNA1G/SCN5A/P2RX1/SCN7A/MYH14	6
GO:0033674	positive regulation of kinase activity	29/591	467/18722	0.000442519	0.00802408	0.00662645	DAB1/EPHA3/VLDLR/PDGFD/PDGFA/RASSF2/PDGFC/SPRY2/PDGFRA/ERBB4/FGF13/CASS4/EDN3/FBXW7/IGF1/CLU/AFAP1L2/WNT11/AXL/EPHB3/AJUBA/RELN/DOK7/EGR1/ADCYAP1/ERBB2/GPRC5C/MERTK/GHR	29
GO:0048568	embryonic organ development	27/591	427/18722	0.00052323	0.00916322	0.00756717	RYR2/KCNQ1/COL2A1/MFAP2/PDGFA/TCAP/MYF5/PDGFC/FBN1/SCT/SPRY2/PDGFRA/EN2/NOTCH2/WNT11/LRIG3/RARRES2/ZNF568/RSPO3/DLL1/HES1/BMP4/VASH2/MYCN/SMO/ZFPM2/ASB2	27
GO:0010720	positive regulation of cell development	21/591	298/18722	0.000540312	0.00942212	0.00778098	ROBO2/PLXNC1/SERPINE2/CHODL/PTPRD/MYF5/SOX8/CASS4/BCL2/SEMA4D/SMAD7/HES1/RELN/BMP4/SKIL/RUFY3/HAS2/SMO/PLXNA2/EGR2/FN1	21
GO:0055007	cardiac muscle cell differentiation	12/591	125/18722	0.00060201	0.0104094	0.00859632	SORBS2/FHOD3/TCAP/TTN/PDGFRA/SOX6/IGF1/RGS2/KAT2A/DLL1/BMP4/ASB2	12
GO:0010810	regulation of cell-substrate adhesion	17/591	221/18722	0.000677001	0.0116569	0.00962653	NPNT/POSTN/COL1A1/EPHA3/LIMCH1/ECM2/EGFL6/EDIL3/MYF5/PEAK1/COL16A1/CASS4/BCL2/PIK3R1/CDH13/HAS2/FN1	17
GO:0040013	negative regulation of locomotion	25/591	391/18722	0.000709038	0.0120068	0.00991544	ROBO2/SFRP2/CDH1/PLCB1/DPYSL3/LIMCH1/SEMA6A/DCN/SEMA3C/LDLRAD4/IGFBP5/SRGAP2C/WNT11/BCL2/MCC/SEMA4D/SMAD7/PODN/HDAC5/SRGAP3/PTGER4/SRGAP2B/RECK/PTPRU/SEMA6D	25
GO:0014812	muscle cell migration	11/591	110/18722	0.000714501	0.0120107	0.00991871	POSTN/PDGFD/FGF9/PDGFA/MEGF10/IGFBP5/IGF1/BCL2/HAS2/SMO/SEMA6D	11
GO:0010838	positive regulation of keratinocyte proliferation	4/591	14/18722	0.00076432	0.0126298	0.0104299	FGF7/NOTCH2/CDH3/HAS2	4
GO:0071415	cellular response to purine-containing compound	4/591	14/18722	0.00076432	0.0126298	0.0104299	RYR2/RYR3/P2RY1/CACNA1S	4
GO:0001756	somitogenesis	8/591	63/18722	0.000789534	0.012942	0.0106878	SFRP2/NKD1/TCAP/SEMA3C/MYF5/KAT2A/DLL1/PLXNA2	8
GO:0010001	glial cell differentiation	17/591	225/18722	0.00082754	0.013511	0.0111576	LAMA2/DAB1/SERPINE2/MXRA8/PLP1/ADAM22/SOX8/SOX6/CLU/TPPP/DLL1/HES1/RELN/MYCN/ERBB2/SMO/EGR2	17
GO:0048638	regulation of developmental growth	22/591	330/18722	0.000844956	0.0136863	0.0113024	PLCB1/NKD1/SEMA6A/SEMA3C/ERBB4/FGF13/IGF1/ARX/BCL2/RGS2/SEMA4D/SMAD7/DLL1/BMP4/RUFY3/VGLL4/SMO/ZFPM2/OLFM1/FN1/SEMA6D/GHR	22
GO:0031345	negative regulation of cell projection organization	15/591	186/18722	0.000850519	0.0137222	0.011332	DPYSL3/DAB1/SEMA6A/SEMA3C/SPRY2/FGF13/SRGAP2C/ARHGAP24/LRP4/SEMA4D/PRAG1/LIMK2/SYNGAP1/RUFY3/SEMA6D	15
GO:0022604	regulation of cell morphogenesis	21/591	309/18722	0.000861697	0.0137939	0.0113913	POSTN/PLXNC1/PTPRD/GAS2/PALM/P2RY1/CASS4/ARAP1/RHOBTB2/SEMA4D/PRAG1/BCL9L/RELN/FMNL2/MYH14/SH3D19/FAM171A1/HAS2/ARC/PLXNA2/FN1	21
GO:0045670	regulation of osteoclast differentiation	8/591	64/18722	0.00087783	0.0139432	0.0115146	RASSF2/FBN1/KLF10/POU4F1/CA2/FBXW7/NOTCH2/PIK3R1	8
GO:0071229	cellular response to acid chemical	9/591	80/18722	0.000924297	0.0146047	0.0120608	COL1A1/COL1A2/PDGFD/COL4A6/MMP2/COL5A2/PDGFC/COL16A1/PDGFRA	9
GO:0060074	synapse maturation	5/591	25/18722	0.000969176	0.0149875	0.012377	ADGRL1/PALM/SHANK1/RELN/NFIA	5
GO:0099560	synaptic membrane adhesion	5/591	25/18722	0.000969176	0.0149875	0.012377	SPARCL1/PTPRD/LRFN5/IL1RAP/GPC4	5
GO:2000311	regulation of AMPA receptor activity	5/591	25/18722	0.000969176	0.0149875	0.012377	SHANK1/CACNG4/RELN/GSG1L/ARC	5
GO:1901861	regulation of muscle tissue development	6/591	39/18722	0.00129598	0.019173	0.0158334	MEGF10/MYF5/IGFBP5/BCL2/DLL1/BMP4	6
GO:0022404	molting cycle process	9/591	84/18722	0.00131302	0.019205	0.0158599	PDGFA/FGF7/FST/IGFBP5/EDA/BCL2/LRP4/CDH3/SMO	9
GO:0022405	hair cycle process	9/591	84/18722	0.00131302	0.019205	0.0158599	PDGFA/FGF7/FST/IGFBP5/EDA/BCL2/LRP4/CDH3/SMO	9
GO:0150115	cell-substrate junction organization	10/591	101/18722	0.00133011	0.0192607	0.0159059	EPHA3/LIMCH1/SORBS1/PEAK1/COL16A1/BCL2/PIK3R1/AJUBA/DST/FN1	10
GO:0048771	tissue remodeling	14/591	175/18722	0.0013504	0.0194857	0.0160917	GPNMB/LTBP3/PDK4/RASSF2/SEMA3C/MMP2/IGFBP5/TNFAIP3/CA2/IL20RA/NOTCH2/AXL/RSPO3/CTSK	14
GO:0014850	response to muscle activity	5/591	27/18722	0.00139797	0.0199613	0.0164844	POSTN/RYR2/METRNL/PRKAA2/PERM1	5
GO:0031954	positive regulation of protein autophosphorylation	5/591	27/18722	0.00139797	0.0199613	0.0164844	GPNMB/PDGFD/PDGFA/RASSF2/PDGFC	5
GO:1900746	regulation of vascular endothelial growth factor signaling pathway	5/591	27/18722	0.00139797	0.0199613	0.0164844	SEMA6A/DCN/SPRY2/DLL1/TSPAN12	5
GO:0043405	regulation of MAP kinase activity	14/591	177/18722	0.00150458	0.020972	0.0173191	SFRP2/TNXB/PDGFD/PDGFA/PDGFC/SPRY2/EDN3/RGS2/AJUBA/KSR1/BMP4/PDCD4/ERBB2/GHR	14
GO:0001704	formation of primary germ layer	11/591	121/18722	0.00156903	0.0217963	0.0179998	SFRP2/COL12A1/ITGA8/COL5A1/MMP2/COL5A2/WNT11/BMP4/EYA2/ITGAV/FN1	11
GO:0010464	regulation of mesenchymal cell proliferation	5/591	28/18722	0.00165823	0.0224722	0.018558	PDGFA/WNT11/BMP4/MYCN/SMO	5
GO:0060325	face morphogenesis	5/591	28/18722	0.00165823	0.0224722	0.018558	COL1A1/CRISPLD2/MMP2/PLEKHA1/PDGFRA	5
GO:0032963	collagen metabolic process	10/591	104/18722	0.00166156	0.0224722	0.018558	MFAP4/COL1A1/TNXB/COL1A2/COL5A1/MMP2/MMP11/BMP4/CTSK/FAP	10
GO:0055003	cardiac myofibril assembly	4/591	17/18722	0.00168541	0.0225712	0.0186398	FHOD3/TCAP/TTN/PDGFRA	4
GO:0055064	chloride ion homeostasis	4/591	17/18722	0.00168541	0.0225712	0.0186398	KCNQ1/SLC12A7/SLC12A4/SLC12A6	4
GO:0055083	monovalent inorganic anion homeostasis	4/591	17/18722	0.00168541	0.0225712	0.0186398	KCNQ1/SLC12A7/SLC12A4/SLC12A6	4
GO:0071634	regulation of transforming growth factor beta production	6/591	41/18722	0.00169344	0.0226049	0.0186676	LUM/LTBP1/WNT11/CDH3/ITGAV/FN1	6
GO:0006813	potassium ion transport	17/591	241/18722	0.00174831	0.0232616	0.0192099	ATP1B4/GJA5/FHL1/SLC24A2/KCNQ1/SLC12A7/KCNMA1/KCNC4/SLC24A3/EDN3/KCND3/SLC12A4/KCNF1/ADCYAP1/SLC12A6/KCNN2/KCNIP3	17
GO:0099003	vesicle-mediated transport in synapse	15/591	200/18722	0.00176191	0.0233666	0.0192966	PACSIN1/CADPS2/ADCY1/OTOF/RIMS4/P2RY1/P2RX1/SYT11/ERC2/EPS15/DENND1A/SYN2/DOC2B/GSG1L/ARC	15
GO:0006884	cell volume homeostasis	5/591	30/18722	0.00228281	0.0293259	0.0242179	SLC12A7/KCNMA1/SCT/SLC12A4/SLC12A6	5
GO:0042542	response to hydrogen peroxide	12/591	146/18722	0.00231944	0.0295189	0.0243773	MB/COL1A1/GPR37/PDGFD/CRYAB/SIRPA/PLEKHA1/TNFAIP3/BCL2/AXL/FOXO1/GNAO1	12
GO:0033002	muscle cell proliferation	17/591	248/18722	0.00236382	0.0299905	0.0247667	OGN/ELN/PDGFD/FGF9/MEGF10/MMP2/IGFBP5/ERBB4/TNFAIP3/IGF1/CDH13/BMP4/PDCD4/CALCRL/VGLL4/ZFPM2/NDRG2	17
GO:1902904	negative regulation of supramolecular fiber organization	13/591	166/18722	0.00238745	0.0301968	0.0249371	FHOD3/KANK4/SPTB/CRYAB/SHANK1/FGF13/PLEKHH2/ARAP1/CLU/PIK3R1/CTNNA2/TRIM54/SSH3	13
GO:0003014	renal system process	10/591	110/18722	0.00252484	0.0316416	0.0261303	GJA5/KCNQ1/ADGRF5/SULF2/KCNMA1/SLC15A2/OR51E2/BCL2/BMP4/HAS2	10
GO:0001649	osteoblast differentiation	16/591	229/18722	0.0025928	0.0322958	0.0266705	NPNT/SFRP2/GPNMB/COL1A1/TNC/RASSF2/SOX8/IGFBP5/SMOC1/VCAN/IGF1/WNT11/SEMA4D/BMP4/FZD1/SMO	16
GO:0035987	endodermal cell differentiation	6/591	45/18722	0.00275831	0.0340469	0.0281166	COL12A1/COL5A1/MMP2/COL5A2/ITGAV/FN1	6
GO:0030316	osteoclast differentiation	9/591	94/18722	0.00287587	0.0352854	0.0291394	RASSF2/FBN1/GPC3/KLF10/POU4F1/CA2/FBXW7/NOTCH2/PIK3R1	9
GO:0007492	endoderm development	8/591	77/18722	0.00292125	0.0357352	0.0295109	COL12A1/COL5A1/MMP2/COL5A2/BMP4/ARC/ITGAV/FN1	8
GO:0010644	cell communication by electrical coupling	5/591	32/18722	0.00306295	0.0368093	0.0303979	GJA5/RYR2/TRDN/CAMK2D/CACNA1C	5
GO:0003129	heart induction	3/591	10/18722	0.0031814	0.0369765	0.0305359	ROBO2/WNT11/BMP4	3
GO:0015696	ammonium transport	3/591	10/18722	0.0031814	0.0369765	0.0305359	SLC12A7/SLC12A4/SLC12A6	3
GO:0072488	ammonium transmembrane transport	3/591	10/18722	0.0031814	0.0369765	0.0305359	SLC12A7/SLC12A4/SLC12A6	3
GO:0071625	vocalization behavior	4/591	20/18722	0.00318287	0.0369765	0.0305359	SHANK1/SHANK2/SRPX2/MYH14	4
GO:0097503	sialylation	4/591	20/18722	0.00318287	0.0369765	0.0305359	ST6GAL2/ST6GALNAC2/ST8SIA2/ST3GAL4	4
GO:0030336	negative regulation of cell migration	21/591	344/18722	0.00318514	0.0369765	0.0305359	SFRP2/CDH1/PLCB1/DPYSL3/LIMCH1/DCN/LDLRAD4/IGFBP5/SRGAP2C/WNT11/BCL2/MCC/SMAD7/PODN/HDAC5/SRGAP3/PTGER4/SRGAP2B/RECK/PTPRU/SEMA6D	21
GO:0099072	regulation of postsynaptic membrane neurotransmitter receptor levels	7/591	62/18722	0.00329717	0.0380614	0.0314319	LGI1/ADAM22/CACNG4/EPS15/GPC4/GSG1L/ARC	7
GO:0048483	autonomic nervous system development	6/591	47/18722	0.00344845	0.0395847	0.0326898	VCAM1/SOX8/ARX/HES1/EGR2/FN1	6
GO:0030278	regulation of ossification	10/591	115/18722	0.00349092	0.0399603	0.0330001	MGP/LTBP3/BCOR/BCL2/LRP4/SMAD7/BMP4/PHOSPHO1/EGR2/PTGER4	10
GO:0048730	epidermis morphogenesis	5/591	33/18722	0.0035177	0.0401547	0.0331606	FGF7/FST/IGFBP5/BCL2/SMO	5
GO:0021700	developmental maturation	18/591	280/18722	0.00356205	0.0402129	0.0332086	ADGRL1/PALM/SHANK1/MMP2/SOX8/ADGRB3/IGF1/DCHS1/BCL2/AXL/SEMA4D/NTN4/HES1/RELN/CDH3/NFIA/PHOSPHO1/RECK	18
GO:0043087	regulation of GTPase activity	21/591	348/18722	0.00364175	0.0407757	0.0336734	PLXNC1/EPHA3/SIPA1L2/AMOT/SPRY2/ARAP1/TBC1D4/RASGRP2/WNT11/ARHGAP24/SEMA4D/EPHB3/AJUBA/DENND1A/RASGRP3/ADCYAP1/SYNGAP1/ERBB2/PLXNA2/TBC1D17/GNAO1	21
GO:0048146	positive regulation of fibroblast proliferation	6/591	48/18722	0.00383806	0.0421672	0.0348225	PDGFD/PDGFA/PDGFC/PDGFRA/IGF1/FN1	6
GO:0006816	calcium ion transport	24/591	422/18722	0.00416695	0.0448193	0.0370127	RYR2/SLC24A2/CACNA1H/PDE4B/RYR3/TRDN/CACNA1G/PLP1/RAMP1/SLC24A3/P2RX1/MCOLN3/CACNG4/HOMER2/BCL2/CYSLTR1/CALCRL/CACNA1S/PLA2G6/ITGAV/CAMK2D/PSEN2/GNAO1/CACNA1C	24
GO:0008038	neuron recognition	6/591	49/18722	0.00425935	0.0451256	0.0372657	ROBO2/EPHA3/NCAM2/EPHB3/NEXN/PALLD	6
GO:0021889	olfactory bulb interneuron differentiation	3/591	11/18722	0.00427252	0.0451256	0.0372657	ROBO2/ERBB4/ARX	3
GO:0099624	atrial cardiac muscle cell membrane repolarization	3/591	11/18722	0.00427252	0.0451256	0.0372657	KCNQ1/SCN5A/KCNN2	3
GO:1905330	regulation of morphogenesis of an epithelium	7/591	65/18722	0.00430497	0.0452353	0.0373562	NKD1/PDGFA/FGF7/SOX8/NTN4/BMP4/SMO	7
GO:0034331	cell junction maintenance	5/591	35/18722	0.00456922	0.047309	0.0390687	KIFC3/ADGRB3/ERC2/SYNGAP1/PLEKHA7	5
GO:0072574	hepatocyte proliferation	4/591	22/18722	0.00457158	0.047309	0.0390687	SULF2/TNFAIP3/FBXW7/NOTCH2	4
GO:0072575	epithelial cell proliferation involved in liver morphogenesis	4/591	22/18722	0.00457158	0.047309	0.0390687	SULF2/TNFAIP3/FBXW7/NOTCH2	4
GO:0060688	regulation of morphogenesis of a branching structure	6/591	50/18722	0.00471381	0.0486145	0.0401468	PDGFA/FGF7/SOX8/NTN4/BMP4/SMO	6
GO:1990778	protein localization to cell periphery	20/591	333/18722	0.00472146	0.0486145	0.0401468	CDH1/PACSIN1/RAB40B/EPHA3/SORBS1/MRAP2/LGI1/PALM/P2RY1/RAMP1/ADAM22/FGF13/EPB41L2/DCHS1/PIK3R1/GPC4/KCNIP3/TPBG/ZDHHC8/ZDHHC22	20
GO:0048660	regulation of smooth muscle cell proliferation	13/591	180/18722	0.00477871	0.0489579	0.0404304	OGN/ELN/PDGFD/FGF9/MMP2/IGFBP5/TNFAIP3/IGF1/CDH13/BMP4/PDCD4/CALCRL/NDRG2	13

## Sheet: Down
ID	Description	GeneRatio	BgRatio	pvalue	p.adjust	qvalue	geneID	Count
GO:0002181	cytoplasmic translation	59/479	148/18722	4.71277e-55	1.88511e-51	1.68469e-51	RPL41/RPL29/RPS2/RPS7/RPS18/RPL38/RPS27A/RPL27/RPL22L1/RPS21/RPL12/RPL7A/RPS8/RPLP1/RPL21/RPS26/RPL37A/RPS3A/RPL32/RPL24/RPL35/RPL11/RPL23/RPS24/RPSA/RPS23/RPL35A/RPL31/RPL37/RPL9/RPL34/RPL18/RPL8/RPL10A/RPL36/RPL15/RPL23A/RPS19/RPLP0/RPS14/EIF3M/RPS15/RPL6/RPL10/RPS3/RPL7/RPL13A/RPL13/RPL3/RPS12/RPS6/UBA52/RPL18A/RPL30/RPS27/RPS29/RPL39/RPS13/TMA7	59
GO:0022904	respiratory electron transport chain	22/479	114/18722	1.21074e-13	2.42148e-10	2.16403e-10	COX7A2/GPD1/CYCS/COX7C/COX5B/NDUFA6/NDUFAB1/NDUFB3/NDUFS5/CHCHD2/NDUFB1/CYC1/COX5A/NDUFB9/UQCRH/UQCRFS1/NDUFA2/UQCRQ/NDUFB2/SDHB/NDUFB7/UQCRB	22
GO:0051146	striated muscle cell differentiation	31/479	283/18722	9.94512e-12	3.97805e-09	3.55512e-09	HOPX/PDGFRB/MYH9/GPX1/TPM1/CFL2/ADAMTS15/ACTA1/ACTN3/MYOZ2/ALPK2/IL4R/TNNT1/LMOD1/MAMSTR/RIPOR2/KLHL41/CSRP1/SMYD1/SIX1/SYNPO2L/EHD1/HOMER1/ACTG1/PAK1/DMPK/ADAMTS5/ANKRD1/CD9/SDC1/KRT8	31
GO:0046034	ATP metabolic process	30/479	277/18722	2.88088e-11	9.60294e-09	8.582e-09	PRKAG3/ACTN3/COX7A2/COX7B/GPD1/CYCS/COX7C/COX6B1/COX5B/NDUFA6/NDUFAB1/PPIF/NDUFB3/NDUFS5/HSPA8/TMSB4X/CHCHD2/NDUFB1/CYC1/COX5A/NDUFB9/UQCRH/ATP1A2/NDUFA2/FAM20C/GAPDH/UQCRQ/NDUFB2/NDUFB7/UQCRB	30
GO:0042273	ribosomal large subunit biogenesis	14/479	72/18722	3.27958e-09	8.19895e-07	7.32727e-07	RPL38/RPL7A/RPL24/RPL35/RPL11/RPL35A/RPL10A/NHP2/RPL23A/RPLP0/RPL6/RPL10/RPL7/RPL3	14
GO:0042255	ribosome assembly	13/479	61/18722	3.66991e-09	8.63508e-07	7.71704e-07	RPL38/RPL24/RPL11/RPSA/RPL23A/RPS19/RPLP0/RPS14/RPS15/RPL6/RPL10/RPL3/RPS27	13
GO:0030239	myofibril assembly	13/479	63/18722	5.5844e-09	1.24098e-06	1.10904e-06	PDGFRB/TPM1/CFL2/ACTA1/MYOZ2/TNNT1/LMOD1/KLHL41/CSRP1/SYNPO2L/ACTG1/ANKRD1/KRT8	13
GO:1901798	positive regulation of signal transduction by p53 class mediator	9/479	25/18722	6.18679e-09	1.30248e-06	1.16401e-06	RPS7/RPL11/EIF5A/RPL23/RPL37/HIC1/PMAIP1/RPS15/ANKRD1	9
GO:0140694	non-membrane-bounded organelle assembly	30/479	367/18722	2.39229e-08	4.55674e-06	4.07228e-06	PDGFRB/TPM1/CFL2/ACTA1/MYOZ2/RPL38/TNNT1/TUBB/LMOD1/KLHL41/RPL24/RPL11/CSRP1/RPSA/PLA2G4C/RPS23/RPL23A/RPS19/SYNPO2L/RPLP0/RPS14/RPS15/ACTG1/RPL6/RPL10/RPS3/ANKRD1/RPL3/KRT8/RPS27	30
GO:0010927	cellular component assembly involved in morphogenesis	15/479	107/18722	9.23802e-08	1.40558e-05	1.25614e-05	PDGFRB/TPM1/CFL2/ACTA1/MYOZ2/TNNT1/LMOD1/KLHL41/CSRP1/SYNPO2L/ACTG1/ANKRD1/CD9/NECTIN2/KRT8	15
GO:0006936	muscle contraction	28/479	347/18722	9.27774e-08	1.40558e-05	1.25614e-05	MYL6B/TNNC1/TPM1/TMEM38A/MYL5/ATP2A1/ACTA1/STAC/ACTN3/TNNI1/CALM1/CAV1/MYL9/ANKRD2/TNNT1/LMOD1/ACTA2/KLHL41/KCNJ12/ADA/MYBPH/MYL6/MYL4/HOMER1/ATP1A2/DMPK/TPM4/SMPX	28
GO:0007519	skeletal muscle tissue development	18/479	155/18722	9.48765e-08	1.40558e-05	1.25614e-05	MYL6B/GPX1/CFL2/VAMP5/ACTA1/ACTN3/MYOZ2/MYLPF/CAV1/NR2F2/FLNB/RIPOR2/KLHL41/SMYD1/SIX1/MYL6/HOMER1/ANKRD1	18
GO:0010257	NADH dehydrogenase complex assembly	11/479	57/18722	1.74905e-07	2.33207e-05	2.08413e-05	NDUFA6/NDUFAB1/NDUFB3/NDUFS5/NDUFB1/NDUFAF2/NDUFB9/NDUFA2/NDUFB2/NDUFB7/NDUFB11	11
GO:0032981	mitochondrial respiratory chain complex I assembly	11/479	57/18722	1.74905e-07	2.33207e-05	2.08413e-05	NDUFA6/NDUFAB1/NDUFB3/NDUFS5/NDUFB1/NDUFAF2/NDUFB9/NDUFA2/NDUFB2/NDUFB7/NDUFB11	11
GO:0000027	ribosomal large subunit assembly	8/479	27/18722	2.50656e-07	3.13321e-05	2.8001e-05	RPL38/RPL24/RPL11/RPL23A/RPLP0/RPL6/RPL10/RPL3	8
GO:1904666	regulation of ubiquitin protein ligase activity	7/479	23/18722	1.18032e-06	0.000138862	0.000124098	RPS7/RPL11/RPL23/RPL37/UBE2S/RPS15/SKP1	7
GO:0060537	muscle tissue development	28/479	403/18722	1.90637e-06	0.000217871	0.000194707	MYL6B/TNNC1/HOPX/PDGFRB/GPX1/TPM1/CFL2/VAMP5/ACTA1/ACTN3/TNNI1/MYOZ2/ALPK2/MYLPF/CAV1/NR2F2/PRMT1/FLNB/LY6E/RIPOR2/KLHL41/CSRP1/SMYD1/SIX1/MYL6/HOMER1/PAK1/ANKRD1	28
GO:0031032	actomyosin structure organization	18/479	196/18722	3.08563e-06	0.000324803	0.000290272	PDGFRB/MYH9/TPM1/CFL2/TGFB3/ACTA1/MYOZ2/TNNT1/LMOD1/KLHL41/CSRP1/SYNPO2L/SDC4/ACTG1/PAK1/ANKRD1/PFN1/KRT8	18
GO:0052372	modulation by symbiont of entry into host	9/479	49/18722	3.60493e-06	0.000367271	0.000328224	IFITM3/CAV1/IFITM2/LGALS1/LY6E/PTX3/IFITM1/NECTIN2/TRIM14	9
GO:0042060	wound healing	28/479	422/18722	4.61648e-06	0.00041968	0.000375061	THBS1/PDGFRB/MYH9/GPX1/TPM1/C1QTNF1/TGFB3/ETS1/CAV1/MYL9/DCBLD2/HSPB1/CLIC1/PAFAH2/CD59/CSRP1/MYL12A/PLAT/SDC4/ACTG1/PAK1/HRAS/CD151/PLAU/SYT7/CD9/PPIA/SDC1	28
GO:1904667	negative regulation of ubiquitin protein ligase activity	5/479	12/18722	7.32905e-06	0.00061242	0.00054731	RPS7/RPL11/RPL23/RPL37/RPS15	5
GO:0070527	platelet aggregation	10/479	67/18722	7.34904e-06	0.00061242	0.00054731	MYH9/C1QTNF1/MYL9/HSPB1/CLIC1/CSRP1/MYL12A/ACTG1/CD9/PPIA	10
GO:0032970	regulation of actin filament-based process	26/479	396/18722	1.21517e-05	0.000953076	0.000851749	TNNC1/PDGFRB/MYH9/TPM1/CFL2/ATP2A1/TGFB3/CAV1/GMFB/COTL1/LMOD1/PREX1/ARPC2/TMSB4X/CAPZA1/SYNPO2L/RND3/SDC4/ACTG1/ATP1A2/PAK1/ABL2/HRAS/ADD3/PFN1/SYNPO2	26
GO:0000302	response to reactive oxygen species	18/479	222/18722	1.73835e-05	0.00131196	0.00117248	PDGFRB/GPX1/TPM1/ETS1/PRDX1/UCP2/PPIF/ADA/PRDX5/MMP9/RACK1/ROMO1/PAWR/RPS3/AKR1C3/RBX1/TXN/SDC1	18
GO:0034109	homotypic cell-cell adhesion	11/479	90/18722	1.84623e-05	0.00136757	0.00122218	MYH9/C1QTNF1/LGALS1/MYL9/HSPB1/CLIC1/CSRP1/MYL12A/ACTG1/CD9/PPIA	11
GO:0044403	biological process involved in symbiotic interaction	21/479	290/18722	1.99235e-05	0.00139983	0.001251	HMGA2/GPX1/IFITM3/TFRC/CAV1/IFITM2/LGALS1/LY6E/HSPA8/RPSA/PTX3/IFITM1/ROMO1/SLC1A5/SELPLG/GAPDH/PPIA/NECTIN2/LDLR/TRIM14/IFIT1	21
GO:0046718	viral entry into host cell	14/479	144/18722	2.01698e-05	0.00139983	0.001251	IFITM3/TFRC/CAV1/IFITM2/LGALS1/LY6E/RPSA/PTX3/IFITM1/SLC1A5/SELPLG/NECTIN2/LDLR/TRIM14	14
GO:0048741	skeletal muscle fiber development	7/479	34/18722	2.02975e-05	0.00139983	0.001251	GPX1/ACTA1/ACTN3/RIPOR2/KLHL41/SIX1/HOMER1	7
GO:0006364	rRNA processing	18/479	225/18722	2.08318e-05	0.00141232	0.00126217	RPS7/RPL27/RPS21/RPL7A/RPS8/RPL35/RPL11/RPS24/RPL35A/NOP10/RPL10A/NHP2/RPS19/RPS14/RPS15/RPL7/RPS6/RPS27	18
GO:0006937	regulation of muscle contraction	15/479	169/18722	3.04349e-05	0.002029	0.00181328	TNNC1/TPM1/TMEM38A/MYL5/ATP2A1/ACTN3/TNNI1/CALM1/CAV1/MYL9/TNNT1/ADA/MYBPH/ATP1A2/DMPK	15
GO:0006979	response to oxidative stress	27/479	446/18722	3.48689e-05	0.0022139	0.00197853	PDGFRB/GPX1/TPM1/CYGB/ETS1/SLC25A24/DHCR24/PRDX1/ANKRD2/HSPB1/UCP2/NDUFA6/PPIF/ADA/PRDX5/CHCHD2/MMP9/RACK1/ROMO1/PAWR/RPS3/AKR1C3/RBX1/HMOX2/TXN/PPIA/SDC1	27
GO:0016072	rRNA metabolic process	18/479	236/18722	3.92987e-05	0.00241838	0.00216127	RPS7/RPL27/RPS21/RPL7A/RPS8/RPL35/RPL11/RPS24/RPL35A/NOP10/RPL10A/NHP2/RPS19/RPS14/RPS15/RPL7/RPS6/RPS27	18
GO:0043501	skeletal muscle adaptation	6/479	26/18722	4.04869e-05	0.00245375	0.00219288	TNNC1/ACTA1/ACTN3/TNNI1/MYOZ2/TNNT1	6
GO:0007520	myoblast fusion	7/479	42/18722	8.53048e-05	0.0048059	0.00429496	MYH9/ADAMTS15/IL4R/RIPOR2/EHD1/ADAMTS5/CD9	7
GO:0050879	multicellular organismal movement	8/479	57/18722	9.51965e-05	0.00501034	0.00447766	TNNC1/ATP2A1/STAC/ACTN3/TNNI1/TNNT1/HOMER1/DMPK	8
GO:0050881	musculoskeletal movement	8/479	57/18722	9.51965e-05	0.00501034	0.00447766	TNNC1/ATP2A1/STAC/ACTN3/TNNI1/TNNT1/HOMER1/DMPK	8
GO:2001233	regulation of apoptotic signaling pathway	22/479	356/18722	0.000136439	0.0069083	0.00617384	THBS1/GPX1/MAPK8IP1/DBH/CTSC/ITM2C/CAV1/RPS7/HSPB1/ITPRIP/STRADB/PPIF/DEPTOR/RPL11/EIF5A/MMP9/RACK1/PMAIP1/UNC5B/RPS3/RNF34/PPIA	22
GO:1902903	regulation of supramolecular fiber organization	23/479	382/18722	0.000142208	0.00711038	0.00635444	GPX1/TPM1/CFL2/TGFB3/MID1IP1/GMFB/COTL1/LMOD1/PREX1/ARPC2/HSPA8/TMSB4X/CAPZA1/SYNPO2L/SDC4/ACTG1/PAK1/RPS3/ADD3/PFN1/LDLR/SYNPO2/KATNB1	23
GO:0071353	cellular response to interleukin-4	6/479	33/18722	0.000167349	0.00790729	0.00706662	TUBA1B/IL4R/FASN/RPLP0/RPL3/IMPDH2	6
GO:0097193	intrinsic apoptotic signaling pathway	19/479	288/18722	0.00016803	0.00790729	0.00706662	GPX1/ATP2A1/MAPK8IP1/IFI16/CAV1/RPS7/HSPB1/PPIF/RPL11/EIF5A/MMP9/HIC1/RACK1/PMAIP1/RPS3/HRAS/HINT1/BCL3/PPIA	19
GO:0062197	cellular response to chemical stress	21/479	337/18722	0.000171791	0.00799026	0.00714077	GPX1/TPM1/ETS1/SLC25A24/PRDX1/CAV1/ANKRD2/ERRFI1/HSPB1/PPIF/PRDX5/CHCHD2/MMP9/RACK1/ROMO1/PAWR/RPS3/STK39/AKR1C3/TXN/PPIA	21
GO:0007599	hemostasis	16/479	222/18722	0.000201026	0.00903487	0.00807432	THBS1/MYH9/C1QTNF1/CAV1/MYL9/HSPB1/CLIC1/PAFAH2/CD59/CSRP1/MYL12A/PLAT/ACTG1/PLAU/CD9/PPIA	16
GO:0050817	coagulation	16/479	222/18722	0.000201026	0.00903487	0.00807432	THBS1/MYH9/C1QTNF1/CAV1/MYL9/HSPB1/CLIC1/PAFAH2/CD59/CSRP1/MYL12A/PLAT/ACTG1/PLAU/CD9/PPIA	16
GO:1902600	proton transmembrane transport	13/479	157/18722	0.000204723	0.0090988	0.00813146	COX7B/COX6B1/UCP2/COX5B/PPIF/TMSB4X/CYC1/COX5A/UQCRH/ATP6V1E1/UQCRFS1/ATP1A2/SLC25A3	13
GO:0071826	ribonucleoprotein complex subunit organization	16/479	227/18722	0.000258768	0.0113744	0.0101651	RPL38/RPL24/RPL11/RPSA/RPL23A/RPS19/RPLP0/RPS14/EIF3M/RPS15/RPL6/RPL10/KIF5B/RPL13A/RPL3/RPS27	16
GO:0070670	response to interleukin-4	6/479	36/18722	0.000275815	0.011992	0.010717	TUBA1B/IL4R/FASN/RPLP0/RPL3/IMPDH2	6
GO:0006633	fatty acid biosynthetic process	13/479	163/18722	0.000295971	0.0127299	0.0113765	PRKAG3/ELOVL6/MID1IP1/SCD/FASN/FABP5/ACOT7/NDUFAB1/FADS2/TECR/AKR1C3/FADS1/ACLY	13
GO:0030049	muscle filament sliding	4/479	14/18722	0.000345394	0.0143914	0.0128614	MYL6B/TNNC1/TPM1/MYL6	4
GO:0034389	lipid droplet organization	5/479	25/18722	0.000373397	0.0152571	0.013635	PLA2G4C/CIDEC/PNPLA2/PNPLA3/PPIA	5
GO:0032956	regulation of actin cytoskeleton organization	21/479	357/18722	0.000373798	0.0152571	0.013635	PDGFRB/TPM1/CFL2/TGFB3/GMFB/COTL1/LMOD1/PREX1/ARPC2/TMSB4X/CAPZA1/SYNPO2L/RND3/SDC4/ACTG1/PAK1/ABL2/HRAS/ADD3/PFN1/SYNPO2	21
GO:0051592	response to calcium ion	12/479	149/18722	0.000458484	0.0180984	0.0161743	THBS1/SLC25A24/CALM1/CAV1/CLIC4/PPIF/LGMN/ITPKB/HOMER1/AKR1C3/SYT7/SDC1	12
GO:0014733	regulation of skeletal muscle adaptation	4/479	15/18722	0.00046151	0.0180984	0.0161743	TNNC1/ACTN3/TNNI1/TNNT1	4
GO:0033275	actin-myosin filament sliding	4/479	15/18722	0.00046151	0.0180984	0.0161743	MYL6B/TNNC1/TPM1/MYL6	4
GO:0140253	cell-cell fusion	7/479	55/18722	0.000482059	0.0182657	0.0163237	MYH9/ADAMTS15/IL4R/RIPOR2/EHD1/ADAMTS5/CD9	7
GO:0051348	negative regulation of transferase activity	17/479	268/18722	0.000571556	0.0209745	0.0187446	MAPK8IP1/MVP/CAV1/RPS7/GADD45A/ERRFI1/NR2F2/HSPB1/UCHL1/DEPTOR/RPL11/RPL23/RPL37/RACK1/RPS15/PPIA/DBNDD1	17
GO:0046426	negative regulation of receptor signaling pathway via JAK-STAT	5/479	28/18722	0.000648424	0.0231338	0.0206743	HMGA2/SOCS3/CAV1/BCL3/ADIPOR1	5
GO:0019885	antigen processing and presentation of endogenous peptide antigen via MHC class I	4/479	17/18722	0.000772652	0.0266432	0.0238106	B2M/HLA-B/HLA-C/HLA-A	4
GO:0051101	regulation of DNA binding	10/479	118/18722	0.000906938	0.0307437	0.0274751	HMGA2/IFI16/CALM1/CTNNBIP1/TMSB4X/MMP9/BCL3/TXN/WFIKKN2/LAMTOR5	10
GO:0001666	response to hypoxia	18/479	307/18722	0.000995259	0.0334541	0.0298974	THBS1/CYGB/TGFB3/ETS1/CAV1/UCP2/ADA/CHCHD2/VEGFC/VASN/PLAT/PMAIP1/PAK1/ANKRD1/PLAU/HMOX2/EIF4EBP1/AHCY	18
GO:1990778	protein localization to cell periphery	19/479	333/18722	0.00100598	0.0335328	0.0299678	KRT18/VAMP5/STAC/CAV1/LAMA5/TTC7B/STX3/GBP1/SLC9A3R2/LYPLA1/RACK1/MYL12A/RAB3B/EHD1/KIF5B/HRAS/ANK1/TSPAN5/NSG1	19
GO:0032233	positive regulation of actin filament bundle assembly	7/479	63/18722	0.00110302	0.0355812	0.0317983	TPM1/TGFB3/SYNPO2L/SDC4/PAK1/PFN1/SYNPO2	7
GO:0072521	purine-containing compound metabolic process	22/479	416/18722	0.00113023	0.0361402	0.0322979	PRKAG3/RD3/ELOVL6/ACTN3/FASN/GPD1/NME4/ACOT7/ADA/TMSB4X/NT5E/TECR/PAICS/MPC2/RAN/GAPDH/ADK/HINT1/GMPR/IMPDH2/ACLY/AHCY	22
GO:0001906	cell killing	13/479	188/18722	0.00113842	0.0361402	0.0322979	B2M/HLA-B/PRDX1/CTSC/TUBB/CD59/HLA-A/RPS19/ROMO1/KIF5B/GAPDH/NECTIN2/RPL30	13
GO:0009168	purine ribonucleoside monophosphate biosynthetic process	4/479	19/18722	0.00120832	0.0377599	0.0337454	ADA/PAICS/ADK/IMPDH2	4
GO:0019693	ribose phosphate metabolic process	21/479	396/18722	0.00140388	0.0425417	0.0380189	PRKAG3/ELOVL6/ACTN3/FASN/PYGL/GPD1/TKT/NME4/ACOT7/ADA/TMSB4X/NT5E/TECR/PAICS/MPC2/RAN/GAPDH/ADK/HINT1/IMPDH2/ACLY	21
GO:0060047	heart contraction	15/479	241/18722	0.00142816	0.0429521	0.0383856	TNNC1/HOPX/GPX1/TPM1/TMEM38A/ATP2A1/TNNI1/CALM1/CAV1/KCNJ12/ADA/SREBF1/MYL4/ATP1A2/DMPK	15
GO:0030150	protein import into mitochondrial matrix	4/479	20/18722	0.00148012	0.0440255	0.0393449	GRPEL1/ROMO1/TOMM40/TIMM23	4
GO:0007159	leukocyte cell-cell adhesion	20/479	371/18722	0.00148894	0.0440255	0.0393449	B2M/TFRC/ETS1/CHST2/IL4R/CAV1/LGALS1/RIPOR2/ADA/HLA-A/ITPKB/MAD1L1/NT5E/SDC4/PAWR/RPS3/RC3H2/SELPLG/PAG1/ICOSLG	20
GO:2000117	negative regulation of cysteine-type endopeptidase activity	8/479	86/18722	0.00160446	0.046658	0.0416975	THBS1/GPX1/DHCR24/IFI16/PRDX5/MMP9/RNF34/LAMTOR5	8
GO:0042110	T cell activation	24/479	487/18722	0.00178303	0.0494282	0.0441732	MYH9/IL6R/MAPK8IP1/B2M/TFRC/IL4R/CAV1/LGALS1/PREX1/RIPOR2/ADA/HLA-A/AIRE/ITPKB/MAD1L1/SDC4/PAWR/RPS3/RC3H2/CD151/PAG1/BCL3/RPS6/ICOSLG	24
GO:0046128	purine ribonucleoside metabolic process	4/479	21/18722	0.00179177	0.0494282	0.0441732	ADA/NT5E/ADK/AHCY	4
GO:2000774	positive regulation of cellular senescence	4/479	21/18722	0.00179177	0.0494282	0.0441732	HMGA2/B2M/HMGA1/PAWR	4
